# Supplementary material for: Analyzing Medical Research Results Based on Synthetic Data and Their Relation to Real Data Results: Systematic Comparison From Five Observational Studies
Source: JMIR Med Inform. 2020 Feb 20;8(2):e16492. doi: 10.2196/16492 (PMC7059086; doi:10.2196/16492)
Supplement: Multimedia Appendix 8 [file medinform_v8i2e16492_app8.zip]

Archive with 6 entries (6 files):
- syn5_PPI.xlsx
- PPI_variables_description.xlsx
- syn1_PPI.xlsx
- syn2_PPI.xlsx
- syn3_PPI.xlsx
- syn4_PPI.xlsx
