# Supplementary material for: Analyzing Medical Research Results Based on Synthetic Data and Their Relation to Real Data Results: Systematic Comparison From Five Observational Studies
Source: JMIR Med Inform. 2020 Feb 20;8(2):e16492. doi: 10.2196/16492 (PMC7059086; doi:10.2196/16492)
Supplement: Multimedia Appendix 8 [file medinform_v8i2e16492_app8.zip › syn5_PPI.xlsx]

## Sheet: syn5_PPI
PPI	age	AT1	AT2	steroids	internal_ward	surgery_ward
0	66.0923	1	0	0	0	1
0	48.8144	0	0	0	1	0
0	72.0808	0	0	0	0	0
1	65.6971	1	0	0	1	0
1	64.2167	0	0	1	1	0
1	71.5544	1	0	0	1	0
0	77.263	0	0	0	1	0
0	74.9823	1	0	0	0	0
1	71.2711	0	0	0	0	0
0	42.7062	0	0	0	0	1
0	86.6186	0	0	0	0	0
1	75.2445	0	0	0	1	0
1	72.8579	0	0	1	1	0
0	77.7956	0	0	0	1	0
1	82.512	1	0	1	0	0
0	41.2429	0	0	0	0	1
0	56.0551	0	0	0	1	0
0	76.2151	0	0	0	1	0
0	64.6424	1	0	0	1	0
0	69.9413	1	0	0	1	0
0	46.5775	0	0	0	1	0
1	69.6573	1	0	0	1	0
0	83.5812	1	0	0	1	0
0	74.0889	0	0	0	0	0
1	42.6868	0	0	0	0	0
1	80.5083	0	0	0	0	0
0	70.8169	0	0	0	0	0
1	67.2963	1	0	0	1	0
0	45.941	0	0	0	0	0
1	80.4354	1	0	0	1	0
1	46.2967	0	0	0	0	0
1	64.4608	0	0	0	0	1
0	42.6994	0	0	0	1	0
1	66.6879	1	0	0	0	0
0	68.0014	0	0	0	0	0
1	56.5573	0	0	0	0	0
1	71.5772	0	0	0	0	0
1	75.5882	0	0	1	1	0
1	72.3872	0	0	0	1	0
1	49.955	1	0	1	1	0
1	71.3882	0	0	0	1	0
0	80.2517	0	0	0	0	1
0	61.9986	1	0	0	1	0
0	25.4116	0	0	0	0	0
0	62.2609	0	0	0	1	0
1	67.637	1	0	0	1	0
1	84.6453	0	0	0	0	0
0	70.6255	0	0	0	1	0
0	60.2228	1	0	0	0	0
0	57.4567	0	0	0	1	0
1	92.2497	0	0	0	0	0
1	60.6731	0	0	1	0	0
0	80.4642	1	0	0	0	0
0	42.4549	0	0	1	0	0
0	74.5059	0	0	0	0	0
1	62.7367	0	0	0	0	0
0	71.6132	1	0	0	0	0
0	49.3618	0	0	0	0	0
0	24.4658	0	0	0	0	1
1	75.4913	0	0	0	1	0
1	72.6639	1	0	0	1	0
0	70.3685	0	0	0	0	0
1	77.5737	1	0	0	1	0
0	84.8161	0	0	0	1	0
0	79.4737	0	0	0	0	0
1	59.393	1	0	0	1	0
0	78.4394	0	0	0	0	0
0	64.932	0	1	0	0	0
1	85.517	1	0	0	1	0
0	83.1865	0	0	0	1	0
0	71.4884	0	0	0	0	0
1	69.4639	0	0	0	1	0
1	66.322	0	0	0	1	0
0	56.8936	1	0	0	0	0
0	64.3984	0	0	0	0	0
1	78.3829	0	0	1	1	0
0	51.853	0	0	0	0	0
0	75.7855	0	0	0	0	0
1	80.4309	0	0	0	1	0
0	75.4076	1	1	0	1	0
0	81.9712	0	0	0	1	0
1	75.5852	1	0	1	0	0
0	55.7464	0	0	0	1	0
1	32.1487	1	0	0	1	0
0	61.7143	0	0	0	0	1
0	63.8375	1	0	0	1	0
0	78.5953	0	0	0	0	0
0	70.1541	0	0	0	0	0
1	79.8695	0	0	0	1	0
0	82.1273	0	0	1	1	0
0	73.9454	0	0	0	0	0
1	81.3093	1	0	0	1	0
1	88.5772	1	1	0	1	0
0	78.0052	0	0	0	0	1
0	82.7664	0	0	0	0	0
1	62.2831	1	0	1	1	0
0	77.2274	0	0	0	0	0
0	52.6356	0	0	0	0	0
0	71.0848	0	0	0	0	0
0	85.7608	1	0	0	1	0
1	43.5829	0	0	0	0	1
0	68.8201	1	0	0	0	0
0	72.4931	1	0	0	0	0
0	35.871	0	0	0	1	0
0	74.4032	0	0	1	0	0
1	63.9888	1	0	0	1	0
0	69.4486	1	0	0	1	0
1	53.6659	0	0	0	1	0
1	76.4758	1	0	0	1	0
1	80.3184	0	0	0	1	0
0	81.5553	0	0	0	0	0
0	37.3517	1	0	0	0	0
0	63.4071	0	0	0	0	0
0	79.386	0	0	1	0	0
0	73.3128	0	0	0	0	0
0	74.8296	0	0	0	0	0
1	82.1783	0	0	1	1	0
0	47.2349	0	0	0	0	0
0	76.9593	1	0	0	1	0
0	20.6211	0	0	0	1	0
1	60.991	0	1	1	1	0
0	49.7295	1	0	0	1	0
1	62.8998	1	0	0	0	0
1	71.4096	0	0	0	0	0
1	82.4535	0	0	0	1	0
0	79.5203	0	0	0	1	0
0	58.9905	1	0	0	0	1
1	77.5483	1	0	0	0	0
1	67.6946	0	0	0	0	0
0	72.5172	0	0	0	0	0
0	89.4465	0	0	0	0	0
0	58.6688	1	0	0	1	0
1	80.7126	1	0	0	0	0
0	68.5345	0	0	1	0	0
0	40.7512	0	0	0	0	0
1	42.6328	0	0	0	1	0
1	66.8849	0	0	0	0	0
0	66.1253	0	0	0	0	0
1	70.2489	0	0	0	0	0
1	69.0905	0	0	0	1	0
0	56.6147	1	1	0	1	0
0	57.4109	1	0	0	0	1
0	64.844	0	1	0	0	0
0	68.08	0	0	0	0	0
1	89.0266	0	0	0	0	0
0	83.0968	1	0	0	0	0
0	67.1767	0	0	0	0	0
0	61.2438	1	0	0	1	0
1	83.2295	0	0	0	1	0
0	56.0091	0	0	0	1	0
0	76.4595	1	1	0	1	0
0	43.6805	0	0	0	0	0
1	76.3985	1	1	0	1	0
1	72.017	0	0	0	0	1
1	81.6686	1	0	0	1	0
0	77.841	1	0	0	0	1
0	39.6715	0	0	0	0	0
0	82.6583	0	0	0	1	0
0	88.144	0	0	0	1	0
0	81.555	0	0	0	0	0
0	66.1195	1	0	0	0	1
0	73.8407	0	0	0	1	0
1	65.6282	0	0	0	0	0
0	78.3603	0	0	0	0	0
0	83.1672	0	0	0	1	0
0	27.8929	0	0	0	0	0
0	75.5664	1	0	0	0	0
0	79.198	1	0	0	0	1
0	61.048	1	0	0	0	0
0	26.9204	0	0	0	0	0
0	67.4635	0	0	1	0	0
0	82.0787	0	0	0	0	1
0	66.0115	0	0	0	0	0
0	59.6867	0	0	0	0	0
0	82.0421	1	0	0	0	1
0	53.9412	0	0	0	0	0
0	73.8212	0	0	0	0	1
0	26.2557	0	0	0	0	0
0	73.6464	0	0	0	0	0
0	30.302	0	0	0	0	1
0	92.3237	0	0	0	1	0
0	75.2729	0	0	1	0	0
1	54.0239	0	0	1	0	0
1	69.8923	0	1	0	1	0
1	68.7101	0	0	0	1	0
1	56.7511	0	0	0	1	0
0	69.2766	0	0	0	1	0
1	40.335	0	0	0	1	0
1	64.2369	1	0	0	1	0
0	28.779	0	0	0	0	0
0	71.6185	0	0	0	0	0
1	84.21	0	0	0	0	0
1	65.2022	0	0	0	1	0
0	78.1236	1	0	0	0	1
0	70.3115	1	1	0	1	0
1	65.7695	0	1	0	0	0
0	61.1775	0	0	1	0	1
0	85.4874	1	0	0	1	0
0	25.7391	0	0	0	1	0
1	66.9896	0	0	0	1	0
0	59.7468	0	0	0	0	0
1	91.4764	0	0	0	1	0
0	80.2887	0	0	0	0	0
0	78.1712	0	0	0	1	0
1	63.4107	0	0	0	0	0
1	80.1805	0	0	0	1	0
0	79.9735	0	0	0	0	0
0	62.4988	0	0	0	0	0
1	84.5623	1	0	0	0	0
1	69.1035	0	0	0	1	0
1	60.9552	0	0	0	0	1
1	69.5061	0	0	0	0	0
0	85.8894	0	0	0	0	0
0	78.3111	0	0	0	0	0
1	89.5366	0	0	0	0	0
1	73.2816	1	0	0	0	1
0	78.1298	0	0	1	0	0
0	64.6414	0	0	0	0	0
0	52.3995	0	0	0	0	0
0	75.2275	0	0	0	0	0
0	54.8236	0	0	0	1	0
0	67.465	0	0	0	1	0
0	85.9965	1	0	0	0	0
0	56.0269	0	0	0	1	0
0	91.8077	1	0	0	0	1
1	72.4529	1	0	0	1	0
1	65.1757	0	0	0	0	0
0	78.8444	1	0	1	1	0
0	92.7568	0	0	0	0	0
0	60.5273	1	0	0	1	0
1	76.9511	0	1	0	1	0
1	85.9066	1	0	0	0	0
0	59.5589	0	0	0	0	0
0	72.8444	1	0	0	1	0
1	82.5458	0	0	0	1	0
0	77.6686	0	1	0	1	0
0	83.2786	1	0	0	0	0
1	86.3066	1	0	0	1	0
0	83.8594	0	0	0	1	0
1	76.3104	0	0	0	1	0
1	89.5403	0	0	1	1	0
0	81.7118	0	0	0	0	0
1	78.1539	1	0	0	0	0
1	63.7991	1	0	1	0	0
1	50.2476	0	0	0	0	0
0	48.7527	0	0	0	0	0
0	68.3382	0	0	0	0	0
0	72.0917	0	0	0	1	0
0	62.6019	0	0	0	0	0
0	89.4682	0	0	0	0	1
0	68.7568	0	0	0	0	0
1	77.0551	1	0	0	1	0
1	47.1357	0	0	1	0	0
1	76.1214	0	0	1	0	1
0	40.6491	0	0	0	0	0
1	46.5396	0	0	0	0	0
1	51.8343	0	0	1	0	0
0	82.1605	1	0	0	1	0
1	82.6491	1	0	0	1	0
0	65.5116	0	0	0	0	0
0	44.4768	1	0	0	1	0
0	85.3455	0	0	0	0	1
0	63.8779	0	0	0	0	0
1	61.6055	0	0	1	0	0
0	81.9349	0	0	0	1	0
0	84.3383	1	0	0	1	0
0	74.9284	1	0	0	0	1
1	85.1895	0	0	0	0	0
0	54.8526	1	0	0	0	0
0	67.755	1	0	0	0	1
0	66.0936	0	0	0	0	0
0	76.1137	0	0	0	1	0
1	69.8105	0	0	0	1	0
0	51.9506	0	0	0	0	0
0	43.3356	0	0	0	0	0
0	70.9074	0	0	0	0	0
1	51.593	0	0	0	0	0
0	74.7621	0	0	0	0	0
1	70.2065	0	0	0	0	1
1	69.9024	0	0	0	0	1
0	57.9879	0	0	0	0	1
1	80.5293	1	0	0	0	1
1	59.1959	0	0	0	1	0
1	58.002	1	0	0	0	0
1	91.6217	0	0	0	1	0
0	59.6947	0	0	0	0	1
0	74.5626	1	0	1	0	0
0	68.6042	1	0	0	1	0
0	77.9878	0	0	0	1	0
1	80.033	0	1	0	0	0
0	53.6227	1	0	0	0	0
0	76.2909	0	0	0	0	0
0	68.9108	0	0	0	0	0
0	85.1534	1	1	0	1	0
0	90.4067	0	0	0	1	0
1	59.4477	1	0	0	1	0
1	89.7336	1	0	0	1	0
0	53.016	0	0	0	0	1
0	85.8419	1	0	0	0	0
0	80.1822	0	0	0	0	0
0	53.4833	0	0	0	1	0
1	69.2712	0	0	0	0	1
1	70.2016	1	0	0	0	0
0	37.5164	1	0	0	1	0
0	51.2026	0	0	1	0	0
1	70.8357	0	0	1	0	0
1	79.3371	0	0	1	0	0
0	63.8521	0	0	0	1	0
1	60.849	0	0	0	0	0
0	85.6798	1	0	0	1	0
1	77.2136	0	0	0	1	0
0	40.378	0	0	0	0	0
0	55.6724	0	1	0	1	0
1	72.5309	0	0	1	0	1
1	75.788	0	0	0	1	0
1	64.6527	0	0	0	1	0
0	59.2026	0	0	0	0	0
0	73.0481	0	0	0	1	0
1	81.9679	1	0	0	1	0
0	81.4491	0	0	0	1	0
1	76.7699	0	0	0	1	0
0	84.5081	1	0	0	1	0
0	56.2935	0	0	0	1	0
1	48.5603	0	0	0	0	0
0	58.3599	1	0	0	0	0
1	70.1519	0	0	0	0	0
0	75.925	0	0	0	1	0
0	65.1455	0	0	0	0	0
0	86.6207	1	0	1	0	0
0	39.0955	0	0	0	1	0
0	41.3414	0	0	0	0	0
1	48.529	0	0	0	1	0
0	82.2237	0	0	0	0	0
0	78.0428	0	0	0	0	0
0	67.1454	0	0	0	0	0
1	52.2159	1	0	0	1	0
1	57.1099	1	1	0	0	0
1	67.7196	0	0	0	0	0
0	84.524	1	0	0	0	0
0	54.9408	1	0	0	0	1
0	67.3174	1	1	0	0	0
1	67.4158	1	0	0	1	0
0	79.7636	0	0	0	1	0
1	79.8075	0	0	0	0	0
1	85.0938	0	0	0	1	0
1	61.6681	0	0	0	0	0
1	93.7651	0	1	0	1	0
1	80.4987	0	0	0	1	0
1	84.475	1	0	0	1	0
0	76.756	1	0	1	0	0
1	73.2527	0	1	0	0	0
0	73.6114	0	0	0	1	0
1	76.7977	0	0	1	1	0
0	60.9491	0	0	0	1	0
0	76.0741	1	0	0	0	0
0	69.5792	0	0	0	1	0
0	75.6238	0	0	0	0	0
0	45.6881	1	0	0	1	0
0	84.3558	1	0	0	0	0
0	73.1293	0	0	0	0	1
0	43.6743	0	0	0	1	0
0	70.6756	0	0	0	1	0
0	62.5129	0	0	0	1	0
0	60.6927	0	0	0	0	0
0	67.1375	0	0	1	0	0
0	87.0655	0	0	0	1	0
0	70.5162	1	0	0	0	0
1	78.461	0	0	0	0	0
0	73.566	1	0	0	1	0
1	58.0183	0	0	0	0	0
0	81.4242	1	1	0	0	0
0	87.9018	0	0	0	0	1
0	53.3338	0	0	0	0	0
0	62.312	1	0	0	1	0
0	62.3334	0	0	0	1	0
0	78.5245	0	0	0	0	0
0	66.1001	0	0	0	0	0
0	27.969	0	0	0	0	0
1	80.4778	0	0	0	1	0
0	79.8479	1	0	0	0	1
1	86.4421	1	0	0	1	0
1	70.4913	0	0	0	0	0
0	86.9341	0	0	0	1	0
0	47.0785	0	0	0	1	0
0	57.2461	0	1	0	0	0
1	85.159	0	0	0	1	0
0	57.9649	0	0	0	1	0
0	32.8649	0	0	0	0	1
1	78.9668	1	0	0	0	0
0	63.8017	0	0	0	1	0
1	76.7702	1	0	1	1	0
0	70.7917	0	0	0	0	0
1	68.0735	0	0	0	1	0
0	54.7617	0	0	0	0	0
0	77.7598	0	0	0	1	0
1	83.1861	0	0	0	1	0
0	29.8718	0	0	0	1	0
0	60.2189	0	0	0	1	0
0	87.3396	0	0	0	1	0
0	76.5788	0	0	0	1	0
1	90.3638	0	0	0	0	0
0	80.1905	0	0	1	0	1
0	68.0386	0	0	0	1	0
0	83.5282	1	0	0	1	0
0	36.244	0	0	0	0	0
0	87.0095	0	0	0	1	0
1	82.7556	1	0	0	1	0
0	53.7278	0	0	0	0	0
0	48.866	1	0	0	0	1
1	74.35	1	0	0	0	1
1	42.9157	0	0	0	0	0
0	66.6122	0	0	0	1	0
0	88.1738	0	0	0	1	0
0	78.2558	0	0	0	1	0
1	50.6272	1	0	0	0	0
0	48.6214	1	0	1	1	0
0	42.5591	0	0	0	1	0
0	48.0752	0	0	0	1	0
0	37.5234	1	0	0	1	0
0	78.1556	0	0	0	0	0
0	22.4274	0	0	0	0	0
0	63.5206	0	0	0	0	0
0	76.9854	0	0	0	0	0
0	77.9129	1	0	0	1	0
1	95.5769	0	0	0	1	0
0	66.0866	1	1	0	0	0
0	80.7677	1	0	1	1	0
1	82.568	0	0	0	1	0
1	61.5678	0	0	0	0	0
0	84.5294	0	0	0	1	0
0	78.1575	0	0	0	0	1
1	76.0716	0	1	0	1	0
1	83.0922	0	0	0	1	0
0	81.2302	1	0	0	1	0
1	93.6138	1	0	0	1	0
1	67.4183	0	0	1	0	0
0	70.5727	0	0	0	0	0
0	79.7636	0	0	0	1	0
0	82.7177	1	0	0	0	0
1	72.9566	1	0	0	0	0
0	83.4787	0	0	0	0	0
0	92.0576	1	0	0	0	0
0	83.1101	0	0	0	0	0
1	75.0968	0	0	0	1	0
0	67.7571	0	0	0	1	0
0	68.6965	0	0	0	0	0
0	28.33	0	0	0	1	0
0	72.8549	0	0	1	0	0
0	71.4873	0	0	0	1	0
0	69.7355	1	0	1	1	0
1	82.2132	0	0	0	1	0
0	43.1585	0	0	0	0	1
0	24.3575	0	0	0	0	0
1	78.6531	0	0	0	1	0
0	79.1999	0	0	0	1	0
0	81.3056	0	0	0	1	0
1	82.2613	1	0	0	1	0
1	64.4172	0	0	0	0	0
0	71.5546	1	0	0	0	0
0	76.8414	1	0	0	1	0
1	82.5461	0	0	0	1	0
0	41.5079	0	0	1	1	0
0	82.5685	0	0	0	0	0
0	61.0192	1	0	0	0	0
1	41.0591	0	0	1	0	0
1	81.0763	1	0	0	1	0
1	78.322	1	0	0	1	0
0	88.0583	1	0	0	1	0
1	55.7054	0	0	0	1	0
0	40.0637	0	0	0	0	0
0	79.8478	0	0	0	0	0
1	65.8182	0	0	0	0	0
1	66.4986	1	0	0	1	0
1	76.3628	0	0	0	1	0
1	84.0353	1	0	0	1	0
0	58.9945	0	0	0	0	0
1	73.7234	1	0	0	0	0
1	54.4103	1	0	0	0	1
0	80.6701	1	0	0	1	0
0	38.6538	0	0	0	0	1
1	72.2729	1	0	0	1	0
0	66.3272	0	0	0	0	0
1	66.7077	0	0	0	1	0
0	53.8064	0	0	0	1	0
1	73.6343	1	0	1	1	0
0	49.0892	0	0	1	0	0
0	70.9077	0	0	0	0	0
0	23.4751	0	0	0	1	0
0	66.2092	0	0	0	1	0
1	68.814	0	0	0	0	0
1	77.65	0	1	1	1	0
1	74.2549	1	0	0	0	1
0	83.9823	0	0	0	0	0
1	83.2684	0	0	0	0	0
1	58.2613	0	0	0	0	0
1	84.303	0	0	0	0	1
0	42.6269	0	0	0	1	0
0	81.4734	0	0	0	0	1
0	62.8153	0	0	0	1	0
0	77.0496	0	0	1	0	0
0	75.6115	1	0	0	0	0
1	64.6835	1	0	1	0	0
0	70.1846	1	0	0	1	0
0	64.973	0	0	0	0	0
0	88.0073	0	0	0	0	0
0	60.3433	0	0	0	1	0
0	79.6906	0	0	0	1	0
0	61.7703	1	0	0	1	0
0	61.4212	0	0	0	0	0
1	82.2237	0	0	0	1	0
0	44.7207	0	0	0	0	0
1	48.8353	0	0	1	0	0
0	47.1917	1	0	0	0	1
0	76.5785	0	0	0	0	0
1	64.6528	1	0	0	0	0
0	64.5193	0	0	0	0	0
1	74.7128	0	0	0	1	0
0	67.3215	0	0	0	0	0
0	64.048	1	0	0	1	0
0	74.0702	0	0	0	0	0
1	55.0215	0	1	0	0	0
0	88.5777	1	0	0	1	0
0	72.7424	0	0	0	1	0
0	31.9793	0	0	0	0	1
0	77.9462	1	0	0	1	0
0	50.4068	0	0	0	0	0
0	89.9843	1	0	0	0	0
0	66.1461	0	0	0	0	0
1	63.4141	1	0	0	1	0
0	40.0725	1	0	0	0	1
0	63.6944	0	0	1	0	0
0	72.1455	1	0	0	0	0
1	59.9273	0	0	0	0	0
0	79.3122	1	1	1	1	0
1	77.9977	0	0	0	1	0
0	80.1768	1	0	0	1	0
0	68.0862	1	0	0	0	0
1	76.1196	1	0	0	1	0
0	69.7651	0	0	0	0	0
0	67.8316	0	1	0	1	0
0	69.9736	0	0	0	0	0
1	85.003	1	0	1	0	0
1	89.0564	1	0	0	0	0
1	62.6527	0	0	0	1	0
0	75.6024	1	0	0	1	0
0	58.629	1	0	0	0	0
1	62.2118	0	0	0	1	0
1	81.1997	1	0	0	0	0
1	92.7377	0	0	0	1	0
0	76.1141	0	0	0	0	1
1	67.4484	1	0	0	1	0
0	78.864	0	0	0	1	0
0	65.5613	0	0	0	0	0
0	71.8404	0	1	0	1	0
1	71.2279	0	0	0	0	0
1	82.6216	0	0	0	1	0
0	61.4105	0	0	0	0	0
0	54.1189	0	0	0	0	0
1	81.2381	1	0	0	1	0
1	78.1412	0	0	0	0	0
0	51.1587	0	0	0	0	0
0	84.8836	1	0	0	1	0
0	79.9936	0	0	0	1	0
1	65.9696	1	1	0	1	0
1	88.1936	1	0	0	0	0
1	84.5202	0	0	0	0	0
1	65.3343	1	0	0	0	1
0	81.6902	0	0	0	1	0
1	65.9332	1	0	0	1	0
0	63.0299	0	0	0	0	1
1	71.3243	0	0	0	1	0
0	65.9442	0	0	0	0	0
0	80.1659	1	0	0	0	0
0	53.966	0	0	0	0	0
0	78.654	1	0	0	1	0
1	79.8155	1	0	0	0	1
0	62.1237	0	0	0	0	0
0	87.3379	1	0	0	1	0
0	79.201	0	0	0	0	1
0	54.1686	1	1	0	0	1
1	70.2769	0	0	0	0	0
0	65.375	1	1	0	0	0
1	26.9043	0	0	1	0	0
0	50.6416	0	0	0	0	0
1	67.6556	0	0	0	0	0
0	79.7024	0	0	0	0	0
1	79.8589	1	0	0	1	0
0	47.1356	0	0	0	1	0
0	43.508	0	0	0	1	0
0	73.9886	1	0	0	1	0
0	76.5745	1	0	0	1	0
0	65.7703	0	0	0	1	0
1	67.5356	1	0	0	1	0
1	80.1382	0	0	0	0	0
1	71.1143	1	0	0	0	0
0	79.7335	0	0	0	1	0
0	81.9143	0	1	0	0	0
1	67.6184	0	0	0	0	0
1	71.8906	0	0	0	0	0
0	26.1125	0	0	0	0	0
1	84.4865	0	0	0	0	0
1	87.698	0	0	0	1	0
0	79.6944	0	0	0	1	0
0	75.4695	0	0	0	0	0
0	65.805	0	0	0	0	0
1	68.5023	1	0	1	0	1
0	84.7761	1	0	0	0	0
1	82.7739	0	0	0	1	0
0	78.7892	0	0	0	0	0
1	84.6012	0	1	0	1	0
1	82.4974	0	0	0	0	0
1	82.4571	1	0	0	1	0
1	86.2536	0	0	0	1	0
1	73.8445	0	0	0	0	0
1	63.9169	1	0	0	1	0
0	73.9772	1	0	0	1	0
0	64.7895	0	0	0	0	0
0	65.1733	1	1	0	0	0
0	73.2118	1	0	0	1	0
1	63.864	1	0	0	0	0
1	58.5387	0	0	0	1	0
0	76.5461	0	0	0	0	0
1	70.4246	0	0	0	1	0
1	83.5875	0	1	0	0	0
1	59.7228	0	1	0	1	0
0	73.9743	0	0	0	0	0
1	66.4042	0	0	0	1	0
1	79.861	0	0	0	1	0
1	63.7981	1	0	0	0	1
0	51.8559	0	0	0	0	1
0	61.519	0	0	0	1	0
0	68.3399	1	0	0	0	1
1	86.4656	0	0	0	0	0
0	74.4697	0	0	0	0	0
0	74.3757	0	0	0	0	0
1	78.5379	1	0	0	0	0
1	78.6283	1	1	0	1	0
0	59.8402	1	0	0	0	0
1	62.0314	0	0	0	1	0
0	82.6739	1	0	0	0	0
0	67.8272	1	0	0	1	0
0	50.5204	0	0	0	0	0
0	91.9041	1	0	0	1	0
1	73.3815	0	0	0	0	0
1	81.5744	0	0	0	1	0
1	55.5758	0	0	0	0	0
1	74.8375	0	0	0	1	0
0	70.3632	0	0	0	0	0
1	77.8696	1	0	1	0	1
1	62.8225	0	0	0	0	0
0	64.7934	1	0	0	0	0
0	47.7176	0	0	0	1	0
0	20.8439	0	0	0	0	0
0	77.1014	0	0	0	1	0
1	86.8948	0	1	0	0	0
1	76.1248	1	0	0	1	0
0	59.9494	1	1	0	0	0
1	66.8604	1	0	0	0	0
1	76.0697	1	0	0	1	0
0	74.9505	0	0	0	0	0
1	68.6398	1	0	0	0	0
1	69.232	1	1	0	0	0
1	78.6635	0	0	0	0	0
0	69.1035	0	0	0	0	0
1	56.7063	0	0	0	0	0
0	61.2577	0	0	0	0	0
0	74.7585	0	0	0	1	0
0	68.1462	0	0	0	0	0
1	75.0935	0	0	0	1	0
0	66.6992	1	1	0	1	0
1	89.5397	0	0	0	0	0
0	80.6747	0	0	0	0	0
0	87.1427	0	1	0	0	0
0	56.6705	1	0	0	0	0
0	71.9091	0	0	0	1	0
0	81.184	1	0	1	1	0
1	79.8478	1	0	1	1	0
0	75.5675	0	0	0	0	0
0	56.7211	0	0	0	0	0
0	64.2134	1	0	0	1	0
0	57.7189	0	0	0	0	0
0	75.364	0	1	0	0	0
0	68.2812	0	0	0	0	0
0	88.6972	0	0	0	0	1
0	53.2007	1	0	0	0	0
0	61.4469	0	0	0	0	0
1	62.2524	0	0	0	0	0
0	47.1919	1	1	0	1	0
1	62.8829	0	0	0	0	0
1	79.5476	1	0	0	1	0
0	73.1793	0	0	0	0	0
0	91.7311	0	0	0	1	0
0	83.2	0	0	0	1	0
0	74.5572	0	1	0	0	1
0	52.7057	1	0	0	1	0
0	77.6793	0	0	0	0	0
1	69.32	0	0	0	0	0
0	68.5063	1	0	0	0	1
1	76.0699	1	0	0	0	0
0	80.3418	1	0	0	0	0
1	65.814	0	0	0	0	0
1	76.0838	1	0	1	1	0
1	74.587	0	0	0	0	1
0	62.8517	0	0	0	0	0
1	64.94	1	0	0	0	0
0	83.5302	0	0	1	0	0
0	65.4922	0	0	0	0	0
1	75.2276	1	0	0	1	0
0	56.7616	1	0	0	0	1
0	76.4425	1	0	0	0	1
0	65.8889	0	0	0	0	0
0	68.76	1	0	0	0	0
1	76.6553	1	0	0	1	0
1	98.6648	1	0	0	0	0
0	51.1799	0	0	0	0	0
1	83.2298	1	0	0	1	0
0	69.3011	1	1	0	0	0
0	56.4388	0	0	0	0	0
1	66.0306	1	1	0	0	1
1	63.9934	0	0	0	0	0
1	23.7518	0	0	1	0	0
1	90.2403	1	0	0	1	0
1	79.1057	0	0	0	0	0
1	79.7718	0	0	0	1	0
0	54.7689	0	0	0	0	0
1	88.0851	1	0	0	1	0
1	62.2103	0	0	0	1	0
1	83.356	0	0	0	1	0
0	61.6889	0	0	1	0	0
0	66.6637	0	0	0	0	0
1	71.8457	0	0	0	0	0
1	75.9088	0	0	1	0	0
0	68.3716	1	0	0	1	0
0	75.0633	0	0	0	0	0
1	93.6769	1	0	0	0	0
0	69.6291	0	0	0	0	0
0	65.6581	0	0	0	1	0
1	42.4034	0	0	0	1	0
1	76.0846	0	0	1	1	0
0	77.7005	0	0	0	1	0
0	70.3402	0	0	0	0	0
0	70.5624	0	0	0	1	0
0	53.4706	0	0	0	0	0
0	41.7755	0	0	0	0	0
0	75.4766	0	0	0	0	1
0	60.9582	0	0	0	0	1
1	68.7447	1	0	0	1	0
0	51.479	0	0	0	1	0
1	77.9114	0	0	0	0	0
0	69.3268	0	0	0	0	0
0	77.1105	0	0	0	1	0
0	78.6108	0	0	0	0	0
0	54.5371	0	0	0	1	0
1	79.164	0	0	0	1	0
1	69.9905	0	0	0	0	0
0	36.133	0	0	0	1	0
0	72.2778	1	0	0	1	0
1	69.9389	0	0	0	0	0
1	65.8054	0	0	0	1	0
0	23.8691	0	0	1	0	0
1	59.6818	0	0	0	1	0
0	84.5471	0	0	0	0	0
0	57.9998	1	0	1	1	0
1	65.0135	0	0	0	0	0
1	54.0486	1	0	0	0	1
0	60.6527	0	0	0	0	0
0	90.2452	0	0	0	0	0
1	79.0878	0	0	0	0	0
0	79.9973	0	0	0	0	0
1	63.26	0	0	0	1	0
0	87.8122	1	0	0	0	0
1	61.5307	0	0	0	1	0
1	87.657	0	0	0	1	0
0	72.0482	1	0	0	0	1
0	75.7523	0	0	0	1	0
0	63.944	0	0	0	0	0
1	69.0238	0	0	0	1	0
1	83.8674	0	0	0	0	0
0	81.7413	0	0	0	0	0
1	81.5255	1	0	0	1	0
0	71.2308	0	0	0	0	0
1	77.4134	1	0	0	1	0
0	48.4606	1	0	0	1	0
0	61.3558	1	0	0	0	0
0	55.2821	0	0	0	1	0
0	75.7622	1	0	0	0	0
1	76.3614	1	1	0	0	0
1	63.5914	1	0	0	0	0
1	80.0178	1	0	0	0	0
1	78.2997	1	0	0	0	0
0	73.164	1	0	0	0	1
1	85.1514	1	0	0	0	0
0	67.7909	1	0	0	0	0
0	35.5905	1	0	0	0	1
0	54.2369	0	0	0	0	0
1	71.1655	1	1	0	0	0
1	79.784	0	0	1	1	0
0	55.4778	0	0	0	0	0
0	52.4545	0	0	1	1	0
1	66.4562	1	0	0	0	1
0	52.6731	1	0	0	1	0
0	68.2489	0	0	0	0	0
0	77.1299	0	0	1	1	0
0	62.1742	0	0	0	1	0
0	62.0989	1	0	0	1	0
0	73.7362	0	0	0	0	0
0	61.6176	0	0	0	0	0
0	67.6792	0	0	0	1	0
1	76.5107	0	0	0	0	0
1	75.7545	0	0	0	1	0
1	86.4517	0	0	0	1	0
0	73.5759	1	0	0	0	1
0	47.0797	0	0	0	0	0
0	65.0053	1	0	0	0	0
0	86.7359	0	0	0	0	0
0	60.8586	1	0	0	0	0
1	69.8786	0	0	0	0	0
1	80.6708	1	0	0	0	1
1	69.4537	1	0	0	0	0
0	82.0071	0	0	0	1	0
1	82.5623	1	0	0	1	0
0	43.1301	1	0	0	0	0
1	61.1403	0	1	1	1	0
0	87.988	0	1	0	1	0
0	70.8225	1	0	0	0	0
0	63.0162	0	0	0	0	0
1	82.9856	0	0	0	0	0
1	86.924	1	0	0	1	0
1	67.2388	1	1	0	0	0
1	54.6042	0	0	0	1	0
0	75.9004	0	0	0	0	0
0	61.1041	1	0	0	0	0
0	53.3101	0	0	0	1	0
1	71.3928	1	0	0	1	0
0	85.3891	1	0	0	1	0
0	82.3273	1	0	1	1	0
0	21.6428	0	0	0	1	0
0	72.9263	0	0	0	0	0
1	78.5243	0	0	0	0	0
0	44.718	0	0	0	0	0
0	61.736	0	0	0	0	0
0	63.5438	0	0	1	0	1
1	52.7646	0	0	0	0	1
0	67.6601	1	0	0	0	0
1	83.2385	0	0	0	1	0
0	55.6433	0	0	0	0	0
0	37.7912	0	0	0	1	0
0	60.4144	0	0	0	0	0
0	89.9376	0	0	0	1	0
0	88.1951	0	0	0	0	0
1	73.2274	1	0	0	1	0
0	69.9031	0	0	0	0	0
1	68.4874	0	1	0	0	0
1	63.9045	1	0	0	0	0
1	76.9846	0	0	0	1	0
1	88.3644	1	0	0	0	0
1	64.9494	1	0	0	1	0
1	70.9382	1	0	0	1	0
0	44.368	0	0	0	0	1
0	73.2256	1	0	0	0	0
0	86.8957	0	0	0	1	0
0	77.6487	0	0	0	0	1
1	76.3082	1	0	0	1	0
0	66.3299	0	0	0	1	0
0	63.654	0	0	0	1	0
0	66.7448	0	0	0	0	0
0	83.5613	0	0	0	0	0
1	83.8347	0	0	0	1	0
1	73.7144	1	0	0	1	0
1	55.7199	0	0	0	1	0
0	65.3406	1	0	0	0	0
0	64.0933	0	0	0	1	0
1	54.7789	1	0	0	1	0
1	51.663	0	0	0	0	1
0	82.3283	1	0	0	1	0
0	66.004	0	0	0	0	0
1	79.531	0	0	0	1	0
1	67.0872	1	0	1	1	0
0	62.9454	0	0	0	0	0
1	67.3283	1	0	0	0	0
0	61.3617	0	0	1	0	0
0	62.2092	0	0	0	0	0
0	78.1771	0	0	0	1	0
1	68.9156	0	0	0	1	0
0	74.2754	0	0	0	0	0
1	73.7387	0	0	0	1	0
0	39.2085	0	0	0	1	0
1	70.1298	1	0	0	1	0
0	61.8876	0	0	0	0	0
0	76.5462	1	0	0	1	0
1	78.3682	0	0	0	1	0
0	80.4619	0	0	0	0	0
0	42.9028	0	0	0	0	0
1	80.6531	1	0	0	1	0
1	75.7205	1	0	1	1	0
1	69.9271	1	0	0	1	0
0	75.594	1	0	0	1	0
0	41.9434	0	0	0	1	0
0	66.2368	0	0	0	0	0
1	79.4286	0	0	0	0	0
0	67.0798	1	0	0	0	0
0	45.141	1	0	0	0	1
0	52.4607	1	0	0	0	1
0	59.7226	1	0	0	0	0
0	53.9765	0	0	0	0	0
1	85.8595	0	0	0	1	0
0	39.9675	0	0	1	0	0
1	81.0071	1	0	0	0	0
0	59.4246	0	0	0	0	1
0	75.0631	1	0	0	0	0
0	69.0716	0	0	0	1	0
0	92.6238	0	0	0	1	0
0	62.9778	0	0	0	0	0
1	59.9493	1	0	0	0	0
0	81.5582	0	0	0	1	0
0	76.5568	1	0	0	0	1
1	41.3447	0	0	0	0	0
0	61.2004	1	0	0	1	0
0	72.8225	1	0	0	0	0
0	76.6626	0	0	0	0	0
0	83.257	1	0	0	1	0
0	20.685	0	0	0	0	1
0	59.4065	0	0	0	0	0
0	67.7115	1	0	0	0	1
0	65.3562	0	0	0	0	0
1	76.8765	0	1	0	0	0
0	76.7877	1	0	0	1	0
0	65.9441	0	0	0	1	0
0	86.9016	0	0	1	0	1
0	75.7678	1	0	0	1	0
1	80.5474	0	1	0	1	0
1	80.4062	1	0	1	1	0
0	54.1857	1	0	0	0	0
0	62.3621	0	0	0	0	0
1	85.2459	1	0	0	1	0
1	73.6815	1	0	1	1	0
1	83.9083	0	0	0	0	0
0	73.0548	0	1	0	0	0
1	67.345	0	0	0	1	0
0	88.9768	0	0	0	1	0
1	83.7442	1	0	0	1	0
0	71.5423	0	0	0	0	0
1	74.0317	1	1	0	0	0
0	43.0036	0	0	0	1	0
0	78.4455	1	0	0	0	0
1	83.0013	0	1	0	1	0
0	81.1967	0	0	0	0	0
1	55.895	0	0	1	0	0
1	75.0809	0	0	0	0	1
0	81.8964	1	0	0	1	0
1	82.0237	0	0	0	1	0
1	81.3415	0	0	0	0	0
0	76.498	0	0	1	0	0
1	38.7606	0	0	0	1	0
0	60.4525	1	0	0	0	0
0	25.2919	1	0	0	0	0
1	75.726	1	1	1	0	0
0	63.0056	0	0	0	0	0
0	69.1106	1	0	0	0	0
1	83.0508	0	0	0	1	0
0	68.8499	0	0	1	0	0
1	80.9411	0	0	0	1	0
1	66.2165	0	0	0	1	0
0	51.7178	0	0	0	0	0
0	58.4361	0	0	0	0	0
1	94.2929	0	1	0	0	0
1	58.724	1	0	0	1	0
1	54.6936	0	0	0	0	0
0	76.8367	0	0	1	0	0
0	79.262	0	0	1	0	1
1	99.5823	0	0	0	1	0
0	43.5383	0	0	0	0	0
1	60.4809	0	0	0	0	1
0	74.1743	1	0	0	1	0
1	79.1645	0	0	0	1	0
0	74.3206	1	0	0	1	0
0	46.0319	0	0	0	1	0
0	74.1689	0	0	0	0	0
0	81.6028	0	0	0	1	0
1	55.1234	0	0	0	1	0
0	47.7336	0	0	0	0	0
1	90.4696	1	0	0	1	0
0	74.6505	0	0	0	1	0
0	57.3718	0	0	0	0	1
1	74.2699	1	0	0	0	0
1	66.3194	0	0	0	1	0
0	60.9088	0	0	1	0	0
1	76.2482	0	0	0	0	0
1	87.4527	0	0	0	1	0
1	75.9476	0	0	0	0	1
0	85.0574	0	0	0	1	0
1	51.6457	0	1	1	0	0
0	85.4717	0	0	0	0	0
0	84.7276	0	0	0	1	0
1	65.5411	0	0	0	0	0
1	21.9118	0	0	1	0	0
0	66.9501	1	0	0	0	0
0	86.1874	0	0	0	1	0
1	80.8425	0	0	0	1	0
1	79.7402	1	0	1	1	0
0	28.882	1	0	0	0	0
0	77.641	0	1	0	1	0
0	73.4407	0	0	0	0	0
0	72.6537	0	0	0	0	0
0	87.8747	0	0	0	1	0
1	73.8375	0	0	0	1	0
1	77.1067	1	0	0	1	0
0	63.8264	1	0	0	0	1
0	29.4778	0	0	0	0	0
1	76.5357	0	0	0	1	0
0	45.9329	0	0	0	0	1
1	87.4846	0	0	0	1	0
0	69.7445	0	0	0	1	0
0	72.0342	0	1	0	1	0
0	74.297	0	0	0	1	0
0	65.2603	0	0	0	1	0
1	54.3481	0	0	0	0	1
1	40.296	0	0	0	0	0
1	40.3705	0	0	0	1	0
1	87.1378	1	0	0	1	0
0	72.7797	0	0	0	0	0
0	78.4245	0	0	0	1	0
1	74.3582	0	0	0	1	0
0	83.9969	0	0	0	0	0
0	66.9083	0	0	0	1	0
0	93.6406	0	0	0	1	0
0	73.8315	0	0	1	1	0
0	86.2878	0	0	0	0	0
0	69.5367	0	0	0	0	0
1	73.4165	0	0	0	1	0
0	33.5013	0	0	0	1	0
0	73.3228	0	0	0	0	0
0	32.6258	0	0	0	0	0
1	86.2869	0	1	0	0	0
1	87.3454	1	0	0	1	0
1	65.0366	0	0	0	0	0
0	81.3994	0	0	0	1	0
1	73.9389	0	0	1	0	0
0	74.7595	0	0	0	1	0
1	74.898	0	0	0	1	0
0	77.1875	0	0	0	0	0
1	82.4721	0	0	0	1	0
1	80.878	1	0	0	0	0
1	68.0286	1	0	0	0	0
0	69.578	0	1	0	1	0
0	43.4302	0	0	0	0	0
1	71.6867	0	0	0	0	0
0	82.6364	0	0	0	1	0
0	52.4044	0	0	0	1	0
0	65.3339	0	0	0	0	0
0	66.6072	0	0	0	0	0
0	58.6689	0	0	0	0	0
0	79.1133	1	0	0	1	0
0	60.1954	0	0	1	0	1
0	34.8261	0	0	0	0	0
1	69.0739	1	1	0	1	0
0	77.1946	0	0	0	0	0
1	87.9959	1	0	0	1	0
0	61.1736	0	0	0	1	0
0	88.6731	1	0	0	0	0
0	81.7704	1	0	0	1	0
1	83.2656	0	0	0	1	0
1	58.417	1	0	0	0	1
1	69.1945	0	0	0	0	0
1	79.2348	1	0	1	0	1
0	80.39	0	0	0	0	0
0	76.7025	0	0	1	1	0
0	60.7769	0	0	0	0	0
0	79.3797	1	0	0	1	0
0	71.1231	1	0	1	0	0
0	65.0657	1	0	0	0	0
1	81.5961	1	0	0	1	0
0	52.4587	0	1	1	1	0
1	81.5663	0	0	0	1	0
0	70.3794	1	0	0	0	0
0	49.5611	0	0	0	0	0
0	86.0976	1	0	0	1	0
0	74.7104	0	1	0	0	0
1	49.9771	1	0	0	0	1
1	53.1576	0	0	1	0	0
1	35.7164	0	0	0	1	0
1	48.6041	0	0	0	1	0
0	44.0155	0	0	0	1	0
0	68.6091	0	0	0	0	0
0	53.1431	0	0	0	1	0
1	86.3847	0	0	0	0	0
1	83.463	0	1	0	1	0
1	72.3845	1	0	0	0	0
0	55.1276	0	0	0	1	0
0	52.1076	1	0	1	0	1
0	60.693	1	0	0	0	0
1	88.121	1	0	0	0	0
0	77.7674	0	0	0	1	0
1	69.9642	0	0	0	1	0
1	57.8854	1	0	1	1	0
1	86.7844	1	0	0	0	0
1	75.0121	1	0	0	1	0
0	37.201	0	0	0	0	0
1	74.5708	0	0	0	0	0
1	70.8052	0	0	0	1	0
1	83.0822	0	0	0	1	0
1	66.3138	1	0	0	1	0
0	69.6467	0	0	0	0	0
0	38.0332	0	0	0	1	0
0	80.7969	0	0	0	0	0
0	71.9231	0	0	0	1	0
0	63.2389	0	0	1	0	0
0	28.5963	0	0	0	1	0
0	63.4212	0	0	0	0	0
1	52.914	0	0	0	0	0
0	78.3818	0	0	0	1	0
0	63.2368	1	0	0	0	0
1	77.0141	0	1	0	1	0
1	78.87	1	0	0	1	0
0	50.9645	0	0	1	1	0
0	74.2319	1	0	0	0	1
0	46.4153	0	0	0	0	0
0	25.6769	0	0	0	0	1
1	63.5357	0	0	0	0	0
0	20.946	0	0	0	1	0
0	75.5266	0	0	0	0	0
1	69.7609	0	0	0	0	1
1	48.8155	1	0	0	1	0
1	66.688	0	0	0	0	0
0	84.2588	0	0	0	1	0
1	84.6225	0	0	0	1	0
0	44.4341	1	0	0	0	0
1	78.6793	1	1	0	0	0
1	73.1484	0	0	0	1	0
0	73.0934	1	0	1	1	0
0	82.0072	1	0	0	1	0
1	59.0012	0	0	1	0	0
0	66.8106	0	0	0	0	0
1	82.8603	0	0	0	0	0
0	70.6204	0	0	0	1	0
0	67.2576	0	0	0	1	0
0	73.2573	0	0	0	0	0
1	67.8215	0	0	0	0	0
0	73.7342	0	0	0	0	0
0	72.9897	0	0	0	1	0
1	82.1107	1	0	0	0	0
1	84.1023	0	0	0	1	0
0	75.958	0	1	0	1	0
0	69.3313	0	0	0	0	0
0	33.0031	0	0	0	0	0
1	76.739	0	0	0	0	0
0	71.6039	1	0	0	1	0
0	55.0418	0	0	0	1	0
0	85.7453	1	0	0	1	0
1	86.8505	0	0	0	1	0
0	84.9785	0	0	1	0	0
1	56.3541	0	0	1	0	0
0	79.8992	0	0	0	1	0
0	89.2353	0	0	0	1	0
0	45.9283	1	0	1	0	0
1	77.1122	0	0	1	0	1
0	75.6864	1	0	0	0	0
1	75.6828	1	0	0	0	0
1	89.7239	0	0	0	0	1
0	81.5092	0	0	0	0	0
1	69.321	1	0	0	1	0
0	70.1937	1	0	0	0	0
1	76.4425	0	0	0	0	0
1	60.5759	1	0	0	0	0
1	75.2336	0	0	0	0	0
1	65.3551	1	0	0	0	0
0	66.7454	0	0	0	0	0
1	37.445	0	0	0	1	0
1	49.6066	1	0	0	0	0
1	64.0109	0	0	0	0	0
0	67.1663	0	0	0	0	0
0	74.0284	0	0	0	0	1
0	78.7545	0	0	0	1	0
0	53.4761	0	0	0	1	0
1	60.2218	1	0	1	0	0
1	59.3751	1	0	1	0	1
1	86.8802	1	0	0	1	0
0	65.3856	0	0	0	0	0
0	40.7633	0	0	0	1	0
0	99.4351	1	0	0	0	0
0	72.9425	1	0	0	1	0
0	85.5011	0	0	0	0	0
0	59.4228	0	0	1	0	1
1	90.0432	0	0	0	1	0
0	83.4355	0	0	0	1	0
0	57.4464	1	1	0	0	0
1	72.4365	0	0	0	1	0
1	65.4308	1	0	0	0	0
0	62.1551	0	0	0	0	0
1	72.0482	0	0	0	0	0
0	78.1573	0	0	0	0	0
0	82.7729	0	0	0	1	0
0	72.0749	0	0	0	1	0
1	31.3534	0	0	0	1	0
0	49.9843	0	0	0	1	0
0	59.7465	0	0	0	0	0
1	54.7908	0	0	1	0	0
0	60.6818	1	0	0	0	1
0	58.583	1	0	0	0	1
0	67.8213	0	0	0	1	0
1	58.2602	0	0	0	1	0
0	71.4501	1	0	1	0	0
1	65.9001	1	0	0	1	0
0	82.6791	0	0	0	0	0
1	88.5826	1	0	0	1	0
0	23.7809	0	0	0	1	0
0	65.3145	0	0	0	0	0
0	51.4786	0	0	0	0	0
0	26.7537	0	0	0	0	1
0	26.5845	0	0	0	0	0
1	80.8472	0	0	0	1	0
0	64.973	0	0	0	0	1
0	74.2638	0	0	0	0	0
1	66.8081	1	0	0	0	0
0	72.4933	0	0	0	1	0
0	72.5883	0	0	0	0	0
0	89.1125	0	0	0	1	0
1	80.8116	0	0	0	0	0
0	37.7163	0	0	0	0	0
0	85.5967	0	0	0	1	0
1	87.5392	0	0	0	1	0
0	70.1232	1	0	0	0	1
0	62.9764	0	0	1	1	0
0	37.9983	0	0	0	1	0
0	77.676	1	0	1	1	0
1	58.5737	0	1	0	0	0
1	65.825	0	0	0	1	0
1	78.4515	1	0	0	1	0
0	87.719	1	0	0	1	0
0	43.5596	0	0	0	0	1
1	79.5533	0	0	0	1	0
0	71.6881	0	0	0	0	1
1	74.0367	0	0	1	0	0
0	92.0094	0	1	0	1	0
0	82.7621	1	0	0	1	0
1	79.3866	1	0	0	0	0
0	26.5758	0	0	0	0	0
0	76.2599	0	0	0	0	0
1	72.4432	0	0	0	0	1
1	81.2522	0	0	0	0	0
0	80.5403	0	0	1	1	0
0	57.6001	0	1	0	0	0
0	33.8075	0	0	0	1	0
1	74.2754	0	1	0	1	0
0	84.116	1	0	0	1	0
0	87.7606	0	0	0	0	0
0	50.5506	0	0	0	0	0
1	73.6061	1	1	0	1	0
1	79.2479	0	0	0	1	0
1	85.9812	1	0	0	1	0
0	78.8333	0	0	0	0	0
1	86.47	1	0	0	1	0
0	77.6319	0	0	0	1	0
0	83.5804	0	0	0	0	0
0	58.9814	0	0	0	0	0
0	33.5956	0	0	0	0	1
0	33.0213	0	0	0	0	0
0	59.9798	1	0	0	1	0
1	85.7929	0	0	0	0	0
1	71.1996	1	0	0	0	1
0	50.1658	0	0	0	0	0
0	73.7118	1	0	0	1	0
0	56.7595	0	0	0	0	0
0	70.1245	0	1	0	0	0
1	91.5457	0	0	0	1	0
0	80.1659	0	0	0	0	0
1	78.2256	0	0	0	0	0
0	52.8673	0	0	0	0	1
0	68.3938	0	0	0	1	0
0	68.5889	1	0	1	0	0
1	59.1113	1	0	0	1	0
0	82.39	0	0	0	0	0
0	78.8112	1	0	0	1	0
0	55.6732	0	0	0	1	0
1	84.48	1	0	0	0	0
0	76.3106	1	0	1	1	0
0	57.7607	0	0	0	0	0
1	86.7016	1	0	0	0	0
0	51.4861	1	0	0	1	0
1	86.6944	1	0	0	0	0
1	85.4777	0	0	0	1	0
0	77.6272	0	0	0	0	0
0	68.1275	0	0	0	1	0
0	66.5089	0	0	1	0	0
1	87.7995	0	0	0	0	0
0	65.7852	0	0	1	0	1
1	67.5474	0	0	0	1	0
0	99.2864	0	0	0	0	0
1	79.4137	1	0	0	1	0
1	69.6872	1	0	0	1	0
0	84.2124	0	0	0	1	0
1	77.0499	0	0	0	0	1
1	81.3317	0	0	0	1	0
0	65.9565	0	0	0	0	0
1	32.3184	1	0	0	1	0
0	78.7054	0	0	0	0	0
0	74.4547	1	0	0	0	0
1	76.0883	0	0	1	1	0
1	64.4996	1	0	0	1	0
1	82.8108	0	0	0	0	0
1	87.6598	1	0	0	1	0
0	88.4037	0	0	0	1	0
0	74.8505	1	0	0	0	0
0	74.8714	1	0	0	1	0
1	21.0011	0	0	1	1	0
1	71.7883	1	0	1	0	0
0	91.1606	0	0	0	0	0
1	81.2573	1	0	0	1	0
1	78.2924	0	0	0	1	0
0	69.8403	1	0	1	1	0
1	65.065	0	1	0	1	0
0	63.2459	0	0	0	0	0
1	65.2488	0	0	0	1	0
0	65.5419	1	0	0	1	0
1	69.5294	1	1	0	0	0
1	74.5709	1	0	0	1	0
0	82.0345	0	0	0	1	0
0	49.7327	0	0	0	1	0
1	79.1153	0	0	1	0	1
0	73.9006	1	0	0	1	0
0	72.9485	0	0	0	0	1
0	78.8627	0	0	1	1	0
1	54.9995	1	0	0	1	0
0	68.5406	0	0	0	0	0
1	71.6904	0	0	0	1	0
0	70.5147	1	0	0	0	1
1	38.3986	0	0	0	1	0
0	76.4033	0	0	0	0	0
0	46.7925	1	0	0	0	0
0	74.6005	0	0	0	1	0
0	81.9605	1	0	0	1	0
1	80.3312	0	0	0	1	0
0	78.5874	1	0	0	1	0
1	54.3672	0	0	0	0	1
0	58.4543	1	0	0	1	0
1	82.6236	0	0	0	1	0
0	85.3806	1	0	0	1	0
1	85.0904	0	0	0	1	0
1	70.6748	0	0	0	1	0
1	72.0275	0	0	0	1	0
1	76.56	0	0	0	1	0
1	87.3912	1	0	0	0	0
0	78.3727	0	0	0	0	1
0	62.111	0	0	0	0	0
1	76.5037	0	0	0	0	0
0	23.9119	0	0	0	0	0
0	30.5295	0	0	0	0	0
1	85.9251	0	0	0	1	0
1	82.6857	0	0	0	1	0
0	83.6151	0	0	0	0	0
0	38.9579	0	0	1	0	1
0	75.0556	0	0	0	1	0
0	54.1592	1	0	0	1	0
1	70.951	0	1	0	0	0
1	70.1453	0	0	1	1	0
0	71.7801	0	0	0	0	0
0	79.2888	0	0	1	1	0
0	51.674	1	0	0	0	1
0	78.472	0	1	0	1	0
0	43.7507	0	0	0	0	0
0	89.1129	0	0	0	1	0
0	35.5535	0	0	0	1	0
1	74.1054	1	0	0	1	0
0	53.8018	0	0	0	0	0
0	60.1391	0	0	0	0	0
1	79.4223	0	0	1	1	0
0	66.7456	0	0	0	0	0
0	34.3093	0	0	0	0	0
1	83.697	1	0	0	1	0
0	76.6702	0	0	0	0	0
0	73.2905	0	0	0	0	0
1	59.3481	0	0	0	1	0
0	80.6505	0	0	1	0	0
1	82.9646	0	0	0	1	0
0	47.3489	1	0	0	0	1
1	75.4077	1	0	0	1	0
1	83.7746	1	0	0	1	0
1	67.6074	1	1	1	0	0
0	57.3389	0	0	0	0	0
0	58.7077	0	0	0	1	0
1	84.103	1	1	0	1	0
1	74.4665	0	0	0	1	0
0	81.9388	1	0	0	1	0
0	70.2483	1	0	1	0	1
1	72.6289	1	0	0	1	0
0	64.2234	0	0	0	0	0
0	65.6684	0	0	0	0	0
1	79.5917	1	0	0	1	0
0	65.903	1	0	0	0	0
0	84.2943	0	0	0	1	0
1	83.2648	1	0	1	0	1
0	80.2891	0	0	0	0	1
0	35.1496	0	0	0	0	0
1	83.1352	1	0	0	0	0
0	73.8251	0	0	0	0	1
1	25.8305	0	0	0	0	1
0	82.2972	0	0	0	0	0
1	83.1207	0	0	0	1	0
1	73.2044	0	0	0	1	0
1	66.3948	0	0	0	1	0
1	47.7445	0	0	0	0	0
1	74.2666	0	1	0	1	0
0	66.9167	1	0	0	0	0
0	67.3283	1	0	1	1	0
1	88.262	0	0	1	0	0
0	47.1511	0	0	0	1	0
1	76.8315	1	1	0	0	1
0	68.8678	1	0	0	1	0
1	87.214	0	0	0	1	0
0	51.2137	0	0	0	0	0
0	68.1799	1	0	0	1	0
0	65.1254	1	0	0	0	1
1	65.2726	1	1	1	0	0
0	56.9973	0	0	0	1	0
0	62.4501	0	0	0	0	0
1	58.8963	0	1	0	1	0
0	58.6866	1	0	0	1	0
1	76.0183	1	0	0	0	0
0	68.3409	0	0	0	0	0
1	76.5715	0	0	0	1	0
0	66.5562	0	0	0	1	0
1	64.7604	0	0	0	0	0
0	77.7765	0	1	0	1	0
0	95.5765	0	0	1	1	0
0	64.1404	0	0	0	0	0
1	88.5259	0	0	1	1	0
1	56.0536	1	0	0	0	0
0	84.0807	0	0	0	1	0
1	80.0425	0	0	0	0	0
1	85.1642	1	0	0	0	0
0	76.4264	1	0	0	0	0
0	86.8487	1	1	0	1	0
0	79.8841	0	0	0	0	0
0	81.2218	1	0	0	1	0
1	48.9784	0	0	0	0	0
0	47.9484	0	0	0	0	0
0	53.5996	0	0	0	0	0
0	46.3217	0	0	0	0	0
1	52.3166	0	0	0	0	0
1	39.9082	0	0	0	0	0
0	67.2435	1	0	0	1	0
1	78.441	0	0	1	1	0
1	76.3111	0	1	0	1	0
1	79.7039	0	0	0	1	0
1	58.0042	0	0	0	0	0
0	78.5868	0	0	0	0	0
0	66.6992	1	0	0	1	0
0	52.5225	1	0	0	0	1
1	69.8889	1	0	0	0	0
1	46.1976	1	0	0	1	0
1	79.553	0	0	0	1	0
0	75.1833	0	0	0	0	1
1	78.313	0	1	0	1	0
0	74.0731	1	1	0	1	0
0	54.7789	0	0	0	0	0
0	70.5632	1	1	0	0	0
1	83.9822	0	0	1	1	0
0	44.0816	0	0	0	1	0
1	71.7361	0	0	0	0	0
0	61.2296	0	0	0	1	0
0	35.5881	0	0	0	0	0
1	48.0775	0	0	0	0	1
0	65.5555	1	0	0	0	0
0	83.1334	1	0	0	0	0
0	88.9358	1	0	0	1	0
0	70.664	1	0	0	0	1
0	83.0554	0	0	0	1	0
0	83.7664	1	0	0	1	0
1	76.5541	0	0	0	0	1
0	78.2122	1	0	1	1	0
1	60.6401	1	0	0	0	0
0	87.0163	0	0	0	1	0
0	70.5218	0	0	0	0	0
0	89.5036	0	0	0	1	0
0	54.5214	0	0	1	0	0
0	76.8198	0	0	1	1	0
0	29.8609	0	0	0	0	0
0	68.0344	0	0	0	0	0
0	81.6567	0	0	0	1	0
0	92.4805	0	0	0	0	0
0	71.3796	0	0	0	0	0
0	74.8416	0	0	0	0	0
1	61.2594	1	0	0	1	0
0	69.0274	1	0	0	1	0
0	23.0113	0	0	0	0	0
0	54.9272	1	0	0	0	0
1	64.1381	0	0	0	0	0
0	42.9159	0	0	1	1	0
0	37.2084	0	0	0	1	0
0	49.0008	0	0	0	0	1
0	65.1988	1	0	0	1	0
1	60.4522	1	0	0	0	0
0	75.7417	0	0	0	0	0
0	44.108	0	0	0	0	0
0	64.1373	1	0	0	0	1
0	34.492	0	0	0	0	1
1	73.0735	0	0	1	1	0
0	57.6336	0	0	0	0	1
1	86.7432	1	0	0	1	0
0	76.3668	1	0	0	0	0
0	68.1346	1	1	0	0	1
0	46.7609	0	0	0	0	0
0	61.6983	0	0	0	0	0
0	53.7912	0	0	0	1	0
0	32.8173	0	0	0	1	0
0	86.0394	0	0	0	0	0
0	76.3192	0	0	1	0	0
0	34.6598	0	0	0	0	0
1	84.0537	0	0	0	0	0
1	67.6908	1	0	0	1	0
0	63.4054	0	0	0	1	0
0	74.7113	0	0	0	0	0
0	85.7744	0	0	0	1	0
0	83.3842	1	0	0	0	0
1	74.5432	0	0	1	1	0
0	52.254	1	0	0	1	0
0	74.3844	1	1	0	0	0
0	62.8471	1	0	0	1	0
0	81.8956	0	0	0	0	0
1	73.7963	0	0	1	0	0
1	83.8183	0	0	0	1	0
0	71.9706	1	0	0	1	0
0	56.7221	0	0	0	1	0
0	68.5077	1	0	0	0	0
1	57.6955	1	0	0	0	0
0	93.5764	0	0	0	0	0
0	62.5125	0	0	0	0	0
0	67.484	0	0	0	0	0
0	78.5785	1	0	0	1	0
1	85.5329	1	0	0	1	0
0	87.1945	1	0	0	1	0
1	47.7539	0	0	0	1	0
0	76.3113	1	0	0	1	0
1	78.5433	0	0	0	0	0
0	44.6685	0	0	0	1	0
1	59.674	0	0	0	0	1
1	88.7229	0	0	0	1	0
0	81.514	1	0	0	0	0
0	62.1487	1	0	0	1	0
0	62.7708	0	0	0	0	0
0	34.5237	1	0	0	0	0
1	75.523	1	0	0	1	0
0	73.5067	0	0	0	0	0
1	44.4349	1	0	0	0	1
0	61.1494	1	0	0	0	0
0	60.7994	0	0	0	0	0
1	89.1429	1	0	0	1	0
0	54.3409	0	0	0	1	0
1	83.0166	1	0	0	0	0
1	74.773	1	0	0	1	0
1	76.6228	1	0	0	0	0
1	75.8952	1	0	1	0	0
1	76.1122	0	0	0	0	1
0	59.2184	1	0	1	0	0
1	86.814	1	0	1	1	0
1	44.9128	0	0	1	0	0
1	73.2026	0	0	0	0	0
1	78.8335	1	0	1	1	0
0	37.5614	0	0	0	0	0
0	67.3558	1	0	0	0	0
1	78.6664	0	0	1	1	0
0	62.2595	0	0	0	0	0
1	85.7641	0	0	0	1	0
1	59.3939	0	0	0	1	0
0	90.1297	0	0	1	1	0
0	82.6609	1	0	0	1	0
1	57.533	0	0	0	0	0
0	84.0619	1	0	0	1	0
0	66.2236	0	0	0	0	0
0	43.3879	0	0	0	0	0
0	67.5288	1	0	0	1	0
1	75.1233	0	0	1	1	0
1	68.3573	1	0	0	0	0
1	78.238	1	0	0	0	0
0	40.4166	0	0	0	1	0
1	57.5985	1	1	0	0	0
0	88.4787	0	1	0	1	0
1	70.669	0	0	0	0	0
0	66.1727	1	1	0	1	0
0	77.6318	0	0	0	1	0
0	62.8477	0	0	0	1	0
0	59.6866	0	0	0	0	0
0	82.2516	1	0	0	0	0
0	60.8375	0	0	0	1	0
0	81.1159	0	0	0	0	1
0	79.9718	0	0	0	1	0
0	73.9794	0	0	0	0	0
0	75.3103	1	0	0	0	0
1	70.8429	0	0	0	1	0
0	70.453	0	0	0	0	0
1	58.1466	0	0	1	1	0
1	55.4803	0	0	0	1	0
0	69.984	0	0	1	1	0
1	92.7712	1	0	0	1	0
1	81.7059	1	0	0	1	0
0	86.2789	0	0	0	0	0
0	74.5791	0	0	0	1	0
0	56.7285	1	1	0	0	1
1	82.4589	1	0	0	1	0
0	78.7535	1	0	0	1	0
1	42.5897	0	0	0	1	0
0	52.9217	0	1	0	0	0
0	79.222	1	0	0	1	0
0	68.3652	0	1	0	0	0
0	57.8463	1	0	1	0	0
0	55.3525	0	0	0	0	0
1	64.0847	0	0	0	0	0
0	75.3942	0	0	0	1	0
1	85.2342	0	0	0	1	0
1	54.9011	1	0	0	0	0
0	51.368	0	0	0	1	0
1	91.7545	1	0	0	1	0
0	60.3665	0	0	0	0	1
0	32.7558	0	0	0	0	0
1	67.3881	0	0	0	1	0
0	81.2937	0	0	0	1	0
0	75.9767	0	0	0	1	0
0	78.4769	1	0	0	0	0
1	67.1211	1	0	0	0	0
0	46.314	0	0	0	1	0
0	64.1626	1	0	0	1	0
0	66.7673	0	0	0	1	0
1	63.98	1	0	1	1	0
0	87.7085	0	0	0	0	0
1	64.746	0	0	0	0	1
0	70.0496	0	0	0	0	0
1	77.3774	0	0	0	0	0
0	68.5643	1	0	0	1	0
1	89.3127	0	0	0	1	0
0	70.4384	1	0	0	1	0
1	57.6519	1	0	0	0	0
0	84.7756	0	0	0	1	0
0	90.9025	0	0	1	1	0
1	72.5024	0	0	0	0	0
0	90.5556	0	0	0	1	0
1	80.8197	1	0	0	1	0
1	77.263	1	0	0	1	0
1	76.86	1	0	0	1	0
1	83.3557	0	0	0	1	0
0	74.5424	0	0	0	0	0
1	74.2471	1	0	0	1	0
0	87.9564	1	1	0	1	0
1	67.0271	1	0	1	0	0
0	67.2357	0	0	0	0	0
1	77.6107	0	0	0	0	0
0	70.4358	0	0	0	0	0
0	58.4624	0	0	0	0	0
0	55.0952	0	0	0	0	0
0	68.8609	0	0	0	1	0
0	95.5881	1	0	0	1	0
1	54.8222	1	0	0	1	0
0	89.048	0	0	0	0	0
0	81.0792	1	0	0	1	0
0	73.0574	0	0	0	0	0
1	47.0673	0	0	1	1	0
0	58.1481	0	0	0	1	0
0	86.252	0	0	0	0	1
0	75.307	0	0	0	0	0
1	69.3527	0	0	0	0	0
0	54.5356	0	0	0	0	0
1	65.528	0	0	0	1	0
1	83.2387	1	0	0	1	0
0	37.404	0	0	0	1	0
1	43.7252	0	0	0	0	0
1	51.4368	0	0	0	0	0
1	83.7688	1	0	0	0	0
1	90.5493	1	0	0	1	0
1	85.6371	0	0	0	0	0
1	49.7274	0	0	0	0	0
0	74.9017	0	0	0	0	0
1	61.8756	0	1	0	1	0
1	91.5446	1	0	0	1	0
0	35.642	0	0	1	0	0
0	30.301	0	0	0	0	0
1	74.861	0	0	1	1	0
0	54.3474	1	0	0	1	0
1	65.9658	1	1	0	1	0
0	68.4791	0	0	0	1	0
1	70.606	1	0	0	0	0
0	69.5842	0	0	0	0	0
0	68.8243	0	0	0	0	0
0	55.6431	0	0	0	1	0
0	75.8794	0	0	0	0	0
1	76.959	0	0	0	1	0
1	62.647	1	0	0	0	0
1	81.2017	1	0	0	1	0
0	49.9539	1	0	0	0	0
0	75.815	1	0	0	1	0
1	93.1923	0	0	0	1	0
1	58.9132	1	0	0	1	0
1	79.2005	0	0	0	0	1
0	68.5753	0	0	0	0	0
0	43.3284	0	0	0	1	0
0	78.7539	1	0	0	1	0
0	61.5462	0	0	0	1	0
1	72.7741	0	1	1	0	0
0	67.8209	0	0	0	0	0
0	84.907	0	0	0	0	0
0	75.1919	1	0	0	1	0
1	63.8264	0	0	0	1	0
0	74.9858	1	1	0	0	0
1	74.6977	1	0	1	0	0
0	65.8977	1	0	0	0	0
0	71.3912	0	0	0	1	0
1	75.5554	0	1	0	0	0
1	71.2901	0	0	0	0	1
1	77.8187	1	0	0	0	0
0	46.773	0	0	0	1	0
0	75.4133	1	0	0	0	1
1	41.3705	1	0	0	0	1
1	82.3877	0	0	0	0	1
1	59.918	1	0	0	0	1
0	66.9116	1	1	0	1	0
1	77.1881	0	0	0	0	1
0	72.3639	0	0	0	1	0
1	77.3888	0	0	0	1	0
1	74.5321	0	0	1	1	0
0	78.8176	0	0	0	1	0
0	71.1287	0	0	0	1	0
1	49.1572	0	0	0	1	0
1	64.4462	0	0	0	0	0
1	78.0683	0	0	0	1	0
0	90.3092	0	0	0	0	0
1	59.5165	0	0	0	0	0
1	74.8229	1	0	0	1	0
0	61.7834	0	0	0	0	0
1	78.3191	1	1	0	0	0
0	47.5678	0	0	0	0	0
0	76.9113	1	0	0	1	0
0	55.9542	0	0	0	0	0
0	84.1663	0	0	0	1	0
0	45.9523	0	0	0	0	1
0	48.8201	1	0	0	0	0
0	64.2117	1	0	0	1	0
0	77.9438	0	0	0	1	0
1	69.0695	0	1	1	1	0
1	80.3465	0	0	1	0	0
1	50.5241	1	0	0	1	0
0	79.4789	0	0	0	1	0
1	76.8402	0	0	1	1	0
0	22.1608	0	0	0	1	0
0	84.6072	1	0	1	1	0
0	67.7331	0	0	0	0	0
1	83.0996	0	1	0	0	0
0	82.5657	1	0	0	1	0
0	74.4655	1	0	0	0	0
1	78.5591	1	0	0	1	0
0	53.5829	0	0	0	1	0
0	81.2604	0	0	0	0	0
0	75.6942	0	0	0	1	0
1	57.7273	0	0	0	0	0
0	74.4801	0	0	0	1	0
0	78.5346	1	0	0	1	0
1	86.8289	1	0	0	0	0
0	88.1329	1	0	0	1	0
1	81.4352	0	0	0	1	0
0	81.4573	0	0	1	0	0
0	41.0453	0	0	0	0	0
0	64.3094	0	0	0	0	0
1	77.305	1	0	0	1	0
0	59.7238	1	1	0	0	0
0	76.5738	1	0	0	0	0
0	83.2356	0	0	0	0	0
1	77.9968	1	1	0	0	0
0	71.2356	1	0	0	0	0
1	73.701	0	0	0	1	0
1	81.5306	0	0	0	0	0
1	70.174	0	0	0	0	1
1	68.9524	1	1	0	0	0
0	85.936	1	0	0	1	0
0	76.4026	0	0	0	0	0
0	37.3207	0	0	0	0	1
1	84.2916	0	0	0	1	0
1	84.9837	0	0	0	1	0
1	76.9616	1	1	0	1	0
0	80.3514	0	0	0	1	0
0	71.5357	1	0	0	0	1
1	71.1423	1	0	0	0	0
1	78.3226	0	0	0	0	0
0	64.0127	1	0	0	0	1
1	76.9399	0	0	1	0	0
0	66.3274	0	0	0	1	0
0	78.7817	1	0	0	1	0
0	40.6478	0	0	0	0	1
0	57.1093	0	0	0	0	0
1	91.0092	0	0	0	1	0
1	82.5431	0	0	0	1	0
0	70.1555	1	1	0	0	0
0	73.7595	1	0	1	1	0
0	80.0802	0	0	0	0	0
0	73.1761	0	0	0	0	0
1	87.214	1	0	0	1	0
1	78.9083	0	0	0	0	0
0	85.8925	1	1	1	1	0
0	48.1445	1	0	0	0	1
1	59.725	0	0	0	1	0
0	66.3264	0	0	0	0	0
1	90.4505	0	0	1	1	0
0	83.8762	0	0	0	1	0
0	67.3556	1	0	0	0	1
0	80.1497	0	0	0	0	0
0	82.1783	1	0	0	1	0
0	83.2988	0	0	0	1	0
0	61.7396	0	0	0	0	0
0	67.3418	1	1	0	1	0
1	80.3444	0	0	0	1	0
0	49.0669	1	0	0	0	0
1	56.6335	0	0	1	1	0
1	85.269	0	0	0	1	0
1	82.7214	0	1	0	1	0
0	69.8844	0	0	0	0	0
1	44.9601	1	0	0	0	0
0	73.052	0	0	0	0	1
0	73.9756	1	1	0	1	0
0	45.1618	0	0	0	1	0
1	40.166	0	0	0	0	0
censored	71.8327	censored	1	1	0	censored
0	62.5541	0	0	0	1	0
0	58.4118	0	0	0	0	0
0	78.7318	0	0	0	0	0
0	62.212	0	0	0	0	0
0	83.4966	1	0	0	1	0
1	63.8267	1	0	1	1	0
1	87.7627	0	0	1	1	0
1	67.2683	0	0	0	0	0
0	59.1571	0	0	0	0	0
1	79.9706	0	0	0	1	0
0	75.2878	1	0	0	1	0
0	78.3283	1	0	0	0	1
0	72.3216	1	0	0	0	1
0	36.8749	0	0	0	1	0
1	90.1612	1	1	1	0	0
1	79.386	1	0	0	0	0
0	44.8735	0	0	0	1	0
0	70.822	0	0	0	0	0
0	64.3851	0	1	0	1	0
0	87.8079	1	0	0	0	1
0	67.6293	0	0	0	0	0
0	67.3915	1	0	0	1	0
1	71.1433	1	0	0	1	0
1	71.6467	1	0	0	0	1
1	71.3676	1	1	0	0	0
0	56.6719	1	0	0	1	0
1	66.5293	1	1	0	1	0
0	63.5418	0	0	0	0	0
1	69.5373	0	0	0	0	0
0	68.3791	0	0	0	1	0
0	47.7578	1	0	0	0	1
0	59.747	0	0	0	0	0
0	66.1716	1	0	0	1	0
1	78.3984	0	0	0	1	0
0	83.6265	1	0	0	0	0
0	44.6724	0	0	0	0	0
1	86.7431	0	0	0	1	0
0	62.6148	0	0	0	0	0
1	53.791	0	0	0	1	0
1	78.4	1	0	0	0	0
0	87.7905	0	0	0	1	0
1	82.66	0	0	0	0	1
1	83.5614	1	0	0	1	0
1	85.4998	0	1	0	0	1
1	64.5429	0	0	0	1	0
0	71.84	1	0	0	0	1
0	76.9567	0	0	0	0	0
0	51.9019	0	0	0	0	0
1	84.5544	1	0	0	1	0
0	81.3872	0	0	0	0	0
0	63.614	1	0	0	1	0
1	55.8816	0	0	1	0	0
1	66.4495	1	0	1	1	0
1	80.1793	1	0	0	1	0
0	65.6566	0	0	1	0	0
1	57.3769	1	0	0	1	0
0	70.2034	0	0	0	1	0
0	75.5787	1	0	1	1	0
0	84.5489	1	0	0	0	1
1	77.6676	1	0	0	1	0
1	77.1165	1	0	0	1	0
1	57.6971	0	0	0	1	0
1	90.6678	1	1	0	1	0
0	71.0166	0	0	0	1	0
0	75.4453	0	0	0	0	0
0	75.6397	1	0	0	1	0
0	81.0118	0	0	0	1	0
0	66.5305	0	0	0	0	0
1	93.2806	0	0	0	0	0
0	85.1531	0	0	0	0	0
0	43.0561	0	0	0	0	1
0	77.1946	1	0	0	0	1
0	75.5501	1	0	0	1	0
1	84.2032	0	0	0	0	0
1	39.3012	1	0	0	0	0
1	78.1281	0	0	0	1	0
1	85.3981	0	0	0	0	0
1	70.6438	0	0	0	1	0
1	70.8256	0	0	0	0	0
0	66.3128	0	0	0	0	0
0	60.7008	0	0	0	0	0
0	59.9263	1	0	0	0	1
1	57.6661	1	0	0	0	1
0	77.0905	0	0	0	0	0
0	69.5062	1	0	0	0	0
1	82.5107	1	0	0	1	0
1	79.7638	0	1	0	0	0
0	66.8609	1	0	0	0	0
0	87.4325	0	0	0	1	0
1	58.4766	0	1	0	1	0
0	71.2095	0	0	1	0	0
0	73.2087	0	0	0	0	0
0	50.9086	0	0	0	0	1
0	79.7056	1	0	0	1	0
1	62.3196	0	0	0	0	0
0	53.4663	0	0	0	1	0
0	56.6321	1	1	0	0	0
0	69.6982	0	0	0	0	0
0	75.4953	0	0	0	1	0
1	60.575	1	1	0	0	0
1	39.2829	0	0	0	0	1
1	73.3884	1	0	0	1	0
0	62.0128	1	0	0	0	0
1	57.6649	0	0	0	0	0
1	96.5323	0	0	0	1	0
0	50.9504	0	0	0	0	0
0	58.562	0	0	0	0	0
1	75.9291	1	0	0	1	0
1	88.1458	1	0	0	1	0
0	67.606	1	0	1	0	0
1	81.0972	0	0	1	1	0
1	71.797	0	0	0	1	0
0	38.6557	0	0	0	0	0
1	85.781	1	0	0	1	0
1	77.7475	1	1	0	1	0
0	65.5853	0	0	0	0	0
1	62.8828	0	0	1	0	0
1	68.853	1	1	0	0	0
0	54.8202	0	1	0	1	0
0	79.2814	1	0	0	0	0
0	89.2325	1	0	0	1	0
0	80.3162	0	0	0	0	0
1	70.1802	0	0	0	0	0
1	77.8677	0	0	0	0	0
1	65.1215	1	0	0	0	0
0	73.7392	0	0	0	0	0
1	66.0874	0	1	0	0	0
1	78.3673	0	0	0	0	0
1	76.6559	1	0	0	1	0
0	76.6059	0	0	0	1	0
0	75.3961	1	1	0	0	0
0	58.0209	1	0	0	0	0
0	32.234	0	0	1	1	0
0	68.4383	1	0	0	0	0
0	85.1735	0	0	0	1	0
1	62.7405	0	0	0	1	0
1	78.4035	0	0	0	1	0
0	62.45	0	0	0	0	0
0	69.346	0	0	0	0	0
0	36.2391	0	0	1	0	1
0	69.3267	0	0	0	1	0
0	81.1315	0	0	0	1	0
0	69.3511	0	0	0	1	0
0	66.2509	0	1	0	1	0
0	63.8257	0	0	0	0	0
1	76.0393	0	0	0	0	0
0	80.2555	1	0	0	0	0
0	64.5711	0	0	0	1	0
1	50.7962	1	0	0	1	0
0	56.054	0	0	0	1	0
0	77.2134	0	0	0	1	0
0	93.2685	0	0	0	1	0
1	80.2051	0	0	0	1	0
0	69.8732	1	0	0	1	0
0	85.4082	0	0	1	0	0
0	86.4119	1	0	0	1	0
0	65.1738	0	0	0	0	0
0	89.0638	0	0	0	0	0
1	96.5894	1	0	0	0	0
0	73.8949	0	0	0	0	1
1	79.9718	0	0	0	1	0
0	91.5949	0	0	0	0	0
0	78.9698	1	0	0	1	0
1	72.7394	0	0	0	1	0
0	64.4489	0	0	0	0	0
0	71.8128	0	0	0	0	0
1	86.1561	0	0	0	0	0
0	90.8872	0	0	0	1	0
0	69.6963	0	1	0	1	0
0	58.7384	0	0	0	0	0
0	69.1791	0	0	0	0	0
1	73.6089	0	0	0	0	0
0	70.9143	0	1	0	0	0
0	82.7135	0	1	0	1	0
1	87.0249	1	1	0	1	0
0	79.2385	0	0	0	0	0
1	93.6961	0	1	0	1	0
0	33.9557	0	0	0	0	0
0	68.0529	0	0	0	0	0
0	76.2418	0	0	0	0	0
0	67.5887	0	0	0	1	0
0	85.9031	0	0	0	1	0
[truncated: 10,191 more rows]
