# Supplementary material for: Analyzing Medical Research Results Based on Synthetic Data and Their Relation to Real Data Results: Systematic Comparison From Five Observational Studies
Source: JMIR Med Inform. 2020 Feb 20;8(2):e16492. doi: 10.2196/16492 (PMC7059086; doi:10.2196/16492)
Supplement: Multimedia Appendix 8 [file medinform_v8i2e16492_app8.zip › PPI_variables_description.xlsx]

## Sheet: גיליון1
variable	meaning	code
PPI	prescription of proton pump inhibitors	0=no, 1=yes
age	age (years)
AT1	received acetylsalicylic acid (aspirin)	0=no, 1=yes
AT2	received P2Y ADP receptor blockers (clopidogrel, prasugrel, or ticagrelor)	0=no, 1=yes
steroids	received concomitant steroids	0=no, 1=yes
internal_ward	hospitalized in the internal ward	0=no, 1=yes
surgery_ward	hospitalized in the surgery ward	0=no, 1=yes
all patients in the data were prescribed with anticoagulants
