# Supplementary material for: Analyzing Medical Research Results Based on Synthetic Data and Their Relation to Real Data Results: Systematic Comparison From Five Observational Studies
Source: JMIR Med Inform. 2020 Feb 20;8(2):e16492. doi: 10.2196/16492 (PMC7059086; doi:10.2196/16492)
Supplement: Multimedia Appendix 8 [file medinform_v8i2e16492_app8.zip › syn1_PPI.xlsx]

## Sheet: syn1_PPI
PPI	age	AT1	AT2	steroids	internal_ward	surgery_ward
1	82.993	0	0	0	1	0
1	79.5065	1	0	0	1	0
0	73.6816	0	0	0	0	0
0	76.5844	0	0	0	1	0
1	69.8185	0	0	0	0	0
0	42.8949	0	0	0	1	0
0	52.8637	0	0	0	0	1
1	78.4098	0	0	0	1	0
0	60.8305	0	0	0	0	0
1	75.2273	0	0	0	0	0
1	65.3128	0	0	0	1	0
0	55.2662	0	0	0	0	1
1	73.9257	0	0	0	0	1
1	65.1003	0	0	0	1	0
0	43.5835	0	0	0	1	0
0	81.5718	1	0	0	1	0
1	66.1875	0	0	0	1	0
1	52.4588	0	0	1	1	0
0	51.4755	0	0	0	1	0
0	65.3749	1	0	0	1	0
1	63.0033	0	1	0	0	0
1	74.4811	0	0	0	1	0
0	54.7657	0	0	0	0	0
0	81.3457	0	0	1	1	0
0	79.3526	1	1	0	0	0
1	75.3841	0	0	1	1	0
0	63.3254	0	0	0	0	0
0	42.869	0	0	0	1	0
0	38.7338	0	0	0	1	0
0	73.4488	0	0	0	0	0
1	91.1911	1	0	0	1	0
0	76.7381	0	0	1	0	0
1	50.5442	1	0	0	1	0
0	38.0109	0	0	0	1	0
1	81.5286	0	0	0	0	0
1	54.7637	0	0	0	0	1
0	75.4111	0	0	0	1	0
1	56.0282	1	0	0	0	0
1	73.257	0	0	0	0	0
0	66.2018	0	1	0	0	0
0	78.2726	1	0	0	0	0
1	74.4843	0	0	0	1	0
0	78.6842	1	0	0	1	0
1	69.2138	1	0	0	1	0
0	92.32	0	0	0	1	0
0	52.5689	0	0	0	1	0
1	64.5941	0	0	1	0	0
1	75.2219	0	0	0	0	1
1	74.9779	1	0	1	0	0
1	91.7203	0	0	0	1	0
0	55.9943	1	0	0	0	0
1	66.8065	1	1	0	1	0
1	78.1593	0	0	0	0	0
0	38.6701	1	0	0	0	1
0	55.7566	1	0	0	0	0
1	73.2021	0	1	0	1	0
0	67.4053	0	0	0	1	0
0	32.7951	0	0	0	1	0
0	78.6333	0	0	0	1	0
0	31.0937	0	0	0	0	0
0	60.182	0	0	0	1	0
0	76.4997	0	0	0	0	0
0	43.4215	0	0	0	1	0
0	78.319	0	0	0	0	1
0	83.2505	0	0	1	1	0
1	70.6199	1	0	0	1	0
0	60.6839	1	0	0	1	0
1	68.4369	0	1	0	1	0
0	89.3939	0	0	0	0	0
0	58.7023	1	0	0	1	0
0	60.4399	0	0	0	0	0
0	89.7382	1	0	0	1	0
1	83.1397	0	0	0	1	0
0	81.5588	0	0	0	1	0
0	78.0868	1	0	0	1	0
1	75.8131	0	0	0	1	0
1	74.2915	0	0	1	1	0
0	54.9948	1	0	0	1	0
1	49.5151	0	0	0	1	0
0	62.1831	0	0	0	0	0
1	72.4368	0	0	0	1	0
0	75.7855	0	0	0	0	1
1	74.8104	1	0	1	1	0
0	62.8345	0	0	0	1	0
0	26.2736	0	0	0	0	0
0	26.0037	0	0	0	1	0
1	69.3321	1	0	0	0	0
1	72.9877	0	0	0	1	0
1	84.8908	0	0	0	1	0
0	69.8007	0	0	0	0	0
0	60.0859	0	0	0	0	0
1	79.3046	0	0	0	1	0
0	57.231	0	0	0	0	1
0	87.493	0	0	1	0	1
0	88.8117	1	0	0	1	0
1	63.6486	0	0	0	1	0
0	77.3224	0	0	0	0	0
0	59.5823	0	0	0	0	0
1	73.8231	0	0	0	1	0
0	88.6308	0	1	0	0	0
1	83.7522	0	1	0	1	0
0	70.1727	1	1	0	0	0
1	79.203	1	0	0	1	0
0	81.6143	0	0	0	1	0
0	75.7522	1	0	0	1	0
0	55.0994	1	0	0	1	0
1	86.8504	1	1	0	1	0
0	76.2018	0	0	0	1	0
0	87.4331	0	0	0	1	0
0	78.6937	0	0	0	1	0
0	69.6379	0	0	0	0	0
1	80.7076	0	0	0	0	0
1	74.5798	0	0	0	0	0
1	76.7045	1	0	0	1	0
1	70.8169	1	1	0	0	0
0	35.227	0	0	0	1	0
0	31.3239	0	0	0	1	0
0	67.4243	0	0	0	0	0
1	77.049	1	0	0	1	0
0	59.4919	1	0	0	1	0
0	77.2273	0	0	0	0	0
0	46.0709	0	0	0	0	0
0	72.9798	0	0	0	1	0
1	74.7104	0	0	0	0	1
0	74.404	1	0	0	1	0
0	60.4845	0	0	0	1	0
1	82.4517	0	0	0	1	0
1	73.2101	0	0	0	1	0
0	85.7582	0	0	0	1	0
1	62.3803	0	0	0	0	1
1	74.1359	1	0	0	0	1
1	70.9844	0	0	0	0	1
1	56.3531	0	0	0	0	0
1	87.0142	0	0	1	0	0
0	91.5913	0	0	0	0	0
1	76.5714	0	0	0	1	0
0	39.5472	0	0	0	1	0
0	77.8647	0	1	0	0	0
0	67.3473	0	0	0	0	0
0	37.9119	1	0	0	1	0
0	65.6977	0	0	0	0	0
0	91.0199	0	0	0	1	0
0	65.2833	1	0	0	1	0
1	82.1853	1	0	0	1	0
1	39.6041	0	0	0	1	0
0	60.8773	1	0	0	0	0
0	60.7208	0	0	0	0	0
1	88.0091	0	0	0	0	0
0	72.3891	0	0	0	0	0
0	60.441	0	0	1	0	1
0	55.4776	1	0	0	0	1
1	68.2133	0	0	0	1	0
1	75.8462	0	0	0	1	0
0	48.3026	1	0	0	1	0
1	82.7972	1	1	0	1	0
0	73.8345	0	0	0	0	0
0	70.1499	1	0	0	1	0
1	80.1111	0	0	0	0	0
1	69.3709	1	0	1	1	0
0	67.3134	0	0	0	0	1
1	57.8592	0	0	0	0	0
0	68.76	0	0	0	0	0
0	70.6253	0	0	0	0	0
0	74.3247	0	1	0	0	0
0	80.65	0	0	0	0	0
1	79.0977	0	0	0	1	0
1	32.2927	0	0	0	1	0
0	45.1618	0	0	0	0	0
1	82.453	1	0	0	1	0
0	70.9047	1	0	0	0	0
1	84.7882	0	0	0	1	0
1	73.2026	1	0	0	1	0
1	80.9748	1	0	0	0	1
0	55.9347	1	0	0	0	1
1	76.9511	0	0	0	0	0
1	75.1166	0	0	0	1	0
0	73.4419	0	0	0	0	0
1	96.5107	1	0	0	1	0
0	80.3307	0	0	0	0	0
1	83.5899	1	0	0	1	0
1	86.8302	0	1	0	1	0
1	59.9835	1	0	0	0	0
1	60.3279	0	0	0	0	0
0	65.2713	0	0	0	1	0
1	63.9942	0	0	0	0	0
0	75.8704	0	0	0	1	0
1	85.3833	0	0	0	0	0
0	49.9748	0	0	0	1	0
1	62.8467	0	0	0	1	0
1	78.8329	1	0	1	0	0
0	61.1687	0	0	0	1	0
0	66.261	1	0	0	0	1
0	82.0021	0	0	0	1	0
1	74.0931	0	0	1	1	0
1	80.8818	1	0	1	1	0
1	29.2397	0	0	0	0	0
1	75.9568	0	0	1	0	0
0	62.005	0	0	0	0	0
0	67.2686	0	0	0	0	0
0	68.6468	1	0	1	0	0
1	85.5609	1	0	0	1	0
0	32.422	0	0	0	1	0
1	71.3893	1	0	0	0	0
0	83.8895	0	0	0	1	0
0	59.6744	0	0	0	0	0
0	80.9374	0	0	0	1	0
1	56.6988	1	0	0	1	0
0	70.308	0	0	0	1	0
0	85.3122	0	0	0	0	0
0	79.3152	1	0	0	0	0
0	67.7317	0	0	0	0	0
1	50.643	0	0	0	1	0
0	46.5052	1	1	0	1	0
0	62.2747	0	0	0	0	0
0	71.3885	0	0	1	0	1
0	56.8182	0	0	0	0	0
0	63.8409	0	0	0	1	0
0	71.4572	0	0	0	1	0
0	76.9883	1	0	0	1	0
0	82.9826	0	0	0	1	0
0	75.4173	0	1	0	0	0
0	81.0658	1	0	0	0	1
1	65.0449	0	0	0	0	0
1	81.5551	0	0	0	0	0
0	64.71	0	0	0	1	0
1	72.2627	1	0	0	1	0
1	77.9471	0	0	0	0	0
0	51.1626	0	0	0	0	0
1	87.9479	0	0	0	0	0
0	79.6165	1	0	0	0	0
0	71.1262	0	0	0	1	0
1	85.3061	1	0	0	0	0
0	74.003	1	0	1	1	0
1	67.3638	1	0	0	1	0
1	64.7652	0	0	0	1	0
0	42.4473	0	0	0	1	0
1	94.5596	0	0	0	1	0
0	84.3923	0	0	0	1	0
0	96.7132	0	0	0	1	0
1	70.6357	0	0	0	0	0
1	80.4149	1	0	0	1	0
0	90.1203	0	0	0	1	0
0	57.0958	0	0	0	0	0
0	58.6416	0	0	0	0	0
1	56.8503	1	0	0	0	1
1	83.7087	0	1	0	1	0
1	64.6468	0	0	0	0	1
0	48.0733	1	0	0	0	0
1	71.1011	1	0	1	0	0
0	72.243	0	0	0	0	0
1	82.5021	1	0	0	0	0
0	73.0234	0	0	0	1	0
1	56.7421	1	0	0	0	1
0	51.5258	0	0	0	0	0
0	29.7712	0	0	0	0	0
1	38.9557	0	0	1	0	0
1	78.6073	0	0	0	0	0
0	55.0479	0	0	0	0	0
0	77.9244	0	0	0	0	1
1	77.6772	0	0	1	1	0
0	78.3121	0	0	0	0	0
0	79.3041	1	0	0	0	1
0	72.229	0	0	0	0	0
1	74.0608	0	0	0	0	0
0	70.4882	1	0	0	0	0
1	75.2219	0	0	0	1	0
1	83.7755	0	0	0	1	0
0	42.9155	1	0	0	0	0
1	69.7922	1	0	1	0	0
0	44.9981	1	0	0	0	0
1	63.8788	1	0	0	0	0
0	56.5017	0	0	0	0	0
1	74.5417	0	0	0	0	0
1	84.8023	0	0	0	1	0
0	64.7765	0	0	0	0	0
0	51.482	0	0	0	1	0
0	79.977	0	0	0	0	0
0	79.7996	0	0	0	0	0
1	90.1236	1	0	1	1	0
0	68.568	0	0	0	0	0
0	36.0891	0	0	0	1	0
0	84.8007	0	0	0	1	0
1	64.3015	0	0	1	1	0
1	73.1399	0	0	0	0	0
0	79.5683	0	0	0	0	0
0	55.912	0	0	0	0	0
0	73.4672	1	0	0	0	0
0	56.9479	1	0	0	1	0
0	87.1823	0	0	0	0	1
1	51.8914	0	1	0	0	0
0	73.9389	1	1	0	0	1
1	73.6592	0	0	0	1	0
0	77.3677	0	1	0	1	0
0	69.3534	0	0	0	1	0
0	68.9209	1	1	0	1	0
0	63.8707	0	0	0	0	0
0	65.9287	1	0	0	0	0
1	82.0413	0	0	0	1	0
0	81.3012	1	0	0	1	0
0	84.0327	0	0	0	1	0
0	83.3893	0	0	0	1	0
0	54.992	0	0	0	0	0
0	83.8725	1	0	0	1	0
1	80.8649	0	0	0	1	0
0	71.5545	0	0	0	0	0
1	85.9718	0	0	0	1	0
1	26.0049	0	0	1	0	0
0	54.034	0	0	0	1	0
0	65.1498	0	0	0	1	0
1	80.7601	1	0	0	1	0
1	65.3213	0	1	0	0	0
1	84.2925	0	0	0	1	0
0	31.6225	0	0	0	0	0
1	93.1439	0	0	0	1	0
0	78.2897	1	0	0	1	0
0	69.3103	0	0	0	0	0
0	66.3132	0	0	0	0	0
0	80.4994	0	0	0	1	0
0	60.0951	0	0	0	1	0
0	30.3428	0	0	0	0	0
1	77.1514	0	0	0	0	0
1	53.3723	1	0	0	1	0
1	77.1753	0	0	0	0	0
0	65.0057	1	0	0	0	0
0	56.0297	1	0	0	1	0
0	84.2171	0	0	0	1	0
1	78.4723	0	1	0	1	0
0	78.6532	0	0	0	0	0
1	68.6951	1	1	1	1	0
1	44.1746	0	0	0	0	0
0	74.5872	0	0	0	0	0
0	89.5583	0	0	1	1	0
1	65.8579	1	0	0	1	0
0	27.3537	0	0	0	1	0
0	65.9644	1	0	0	0	0
1	77.888	0	0	0	0	0
0	84.5213	0	0	0	0	0
0	44.4747	0	0	0	1	0
0	62.5091	0	0	0	0	0
0	34.7255	0	0	0	1	0
0	69.2048	1	0	1	1	0
1	62.6636	0	0	0	0	1
0	66.2286	0	0	0	0	0
0	84.4528	0	0	0	0	0
0	74.5073	1	0	0	1	0
1	39.2788	0	0	1	0	0
1	66.6239	0	0	0	0	1
1	72.9128	0	0	0	1	0
1	79.2092	0	0	1	1	0
0	52.2533	0	0	1	1	0
1	85.558	1	0	0	1	0
1	79.7014	0	0	0	0	0
1	63.8827	1	0	1	1	0
0	70.1522	0	0	0	1	0
0	74.8049	0	0	0	1	0
0	77.9454	0	0	0	1	0
0	60.3723	0	0	0	0	1
0	45.4254	1	1	0	0	0
0	86.2537	0	0	0	1	0
0	63.4593	0	0	0	0	0
0	71.4654	1	0	0	0	1
1	76.6568	1	0	0	1	0
0	71.5852	0	0	0	0	0
1	85.2114	1	0	0	1	0
0	64.6505	0	0	0	0	0
1	89.0945	0	0	0	0	0
0	68.092	0	0	0	0	0
1	86.2763	0	1	0	1	0
0	69.3535	0	0	0	0	0
1	63.9039	1	0	0	0	0
0	78.2838	0	0	0	1	0
0	37.9226	0	0	0	1	0
0	73.2844	0	0	0	0	0
1	78.9518	1	1	0	1	0
1	47.4588	1	0	0	1	0
0	71.8858	0	0	0	1	0
0	21.8758	1	0	0	0	1
0	65.7322	0	0	0	0	0
0	60.3736	0	0	0	0	0
1	66.7429	1	0	1	1	0
1	52.806	1	0	1	0	1
1	61.6516	0	0	0	0	0
0	75.9044	0	0	0	1	0
1	70.5502	0	0	0	1	0
1	90.1136	0	0	1	1	0
0	79.4735	0	0	0	0	0
1	72.2482	1	0	0	0	0
1	81.2815	0	0	0	1	0
0	69.7246	0	0	0	1	0
1	57.602	1	0	1	0	1
0	85.9854	0	0	0	0	0
0	60.1769	0	0	0	1	0
0	76.0746	0	0	0	1	0
0	71.1423	1	0	0	0	1
0	59.3127	0	0	0	0	0
0	88.8709	1	0	0	1	0
0	80.6659	0	0	0	1	0
0	63.4874	0	0	0	0	1
1	80.6392	1	0	0	1	0
1	72.0239	0	0	1	1	0
0	74.2424	1	0	0	1	0
1	79.545	0	0	0	0	0
1	68.9399	0	0	0	1	0
0	81.3096	1	0	0	1	0
1	76.5598	0	1	0	0	0
1	71.2599	0	0	0	0	0
0	62.6565	0	0	0	0	0
0	57.1735	0	0	0	0	0
0	69.4492	0	0	0	1	0
1	76.1244	0	0	0	0	0
0	32.7204	0	0	0	1	0
1	75.8647	0	0	0	0	0
1	75.0953	0	0	0	0	0
0	78.0386	0	0	0	0	1
1	74.8793	0	0	1	1	0
0	69.0715	0	0	0	1	0
1	73.8955	0	0	0	0	0
1	60.5462	0	0	0	0	0
0	80.6392	1	0	0	1	0
0	66.4942	0	0	0	1	0
0	36.1356	0	0	0	1	0
1	76.9714	1	0	0	1	0
1	75.2274	1	0	0	1	0
1	85.704	1	0	0	1	0
1	75.5898	0	0	0	0	0
1	86.276	0	0	0	1	0
1	75.6776	1	0	0	0	0
1	65.0851	0	0	0	0	0
1	79.3234	0	0	0	0	0
1	74.2849	0	0	0	0	0
1	80.6359	0	1	0	1	0
1	81.7916	0	0	1	0	0
0	75.3252	1	0	0	0	1
0	22.9513	0	0	0	0	0
1	57.8668	1	0	0	1	0
1	62.2105	0	0	0	1	0
1	88.7182	0	0	0	1	0
0	84.278	1	0	0	1	0
0	72.8495	0	0	0	0	0
1	79.1639	0	0	1	1	0
0	78.6801	0	0	0	1	0
1	85.3123	1	0	0	0	0
0	42.5497	0	0	0	0	0
0	27.2528	0	0	0	0	0
0	84.4621	0	0	0	1	0
1	70.8402	1	0	0	1	0
1	82.3362	0	0	0	1	0
0	83.868	0	0	0	1	0
1	82.6289	0	0	0	0	0
1	90.9727	1	0	0	0	1
0	35.9775	0	0	0	0	0
1	74.5812	0	1	1	1	0
0	21.6102	0	0	0	0	0
0	62.5132	0	0	0	1	0
0	79.3812	0	0	0	1	0
0	74.6968	0	0	0	1	0
1	86.532	0	0	0	1	0
1	71.2711	0	0	0	0	0
0	66.9851	0	0	0	0	0
0	31.4134	0	0	0	1	0
0	56.137	1	0	0	0	0
0	92.6481	0	0	0	1	0
0	59.7376	0	0	0	0	1
0	68.4766	0	0	0	0	0
1	69.0558	0	0	0	0	0
0	85.9219	0	0	0	1	0
0	59.508	0	0	0	0	1
1	70.0444	0	0	0	1	0
0	76.9493	1	0	0	0	0
0	78.754	1	0	0	0	0
0	28.5755	0	0	0	0	0
1	85.1768	1	0	0	1	0
1	75.8049	0	0	0	1	0
1	80.5556	1	0	0	1	0
0	85.4718	0	0	0	1	0
0	46.6633	0	0	0	0	0
1	56.4386	0	0	0	1	0
1	83.4139	1	0	0	1	0
0	39.1591	0	0	0	0	0
0	79.7502	0	0	0	0	0
1	86.6943	1	0	0	1	0
0	86.2981	0	0	0	0	0
0	40.5969	0	0	0	0	1
0	81.9085	1	0	0	1	0
1	59.2993	0	0	0	0	0
0	46.8772	1	0	0	1	0
1	78.7791	0	0	0	0	0
1	73.8613	0	0	0	1	0
1	64.4814	0	0	0	0	0
0	49.5822	0	0	0	0	0
1	88.5856	0	0	1	1	0
0	55.6831	0	0	0	1	0
1	82.2018	1	0	0	0	0
1	64.0712	1	0	0	1	0
0	87.0178	0	0	0	1	0
0	68.3573	0	0	0	1	0
0	63.3287	1	0	0	0	1
1	82.5019	0	0	0	1	0
0	88.4816	0	0	0	0	0
0	77.6733	0	0	0	1	0
1	78.4409	0	0	0	1	0
0	81.3093	0	1	1	1	0
0	81.7693	1	0	0	0	1
0	69.7515	0	0	0	0	0
0	81.1025	0	0	0	1	0
0	57.8233	0	0	0	0	0
0	59.539	0	0	0	0	0
0	61.1181	1	0	0	0	0
0	73.9516	0	0	0	1	0
0	86.0508	1	0	1	1	0
0	72.1394	1	0	0	0	0
0	67.3417	0	0	0	0	0
0	76.8817	0	0	1	0	0
1	46.2657	0	0	1	0	0
1	73.0855	1	0	0	0	0
0	62.8831	1	0	0	1	0
0	85.9964	1	0	0	1	0
0	63.8267	0	0	0	0	0
1	78.6334	0	0	0	1	0
0	54.9332	0	0	0	0	0
1	77.0498	0	0	1	0	1
0	63.1398	0	0	0	0	0
0	23.7867	0	0	0	0	0
0	75.3789	1	0	0	1	0
0	67.5163	1	0	0	1	0
0	87.501	0	0	0	1	0
1	88.8737	0	0	0	0	0
1	85.8597	0	0	0	1	0
0	44.5875	0	0	0	0	0
1	68.678	1	0	0	0	0
1	79.7862	0	0	0	1	0
1	66.0192	1	0	0	0	1
0	57.03	0	0	0	1	0
0	69.4495	0	0	0	0	0
0	69.2945	0	0	0	0	0
1	44.4127	0	0	0	1	0
0	66.7679	0	0	0	0	0
1	85.3897	0	0	1	0	0
1	62.948	0	1	0	0	0
1	71.3777	1	0	0	1	0
0	84.2463	1	0	0	0	1
0	84.4827	1	0	0	0	0
0	34.789	0	0	0	0	0
0	63.3856	0	0	0	1	0
1	46.0725	0	0	1	0	0
1	64.4119	0	0	0	1	0
0	48.5815	0	0	0	1	0
0	78.3338	0	0	0	0	0
0	45.8796	1	0	0	1	0
1	78.2139	0	0	0	1	0
0	80.2378	0	0	0	1	0
0	77.7666	0	0	0	0	0
0	53.2163	0	0	0	1	0
0	75.0849	1	0	0	1	0
0	59.606	0	0	0	0	0
0	77.7007	1	0	0	1	0
1	87.0919	1	0	0	1	0
1	77.0229	0	0	0	1	0
0	80.0538	0	0	0	1	0
1	48.688	0	0	0	0	0
0	39.9943	0	0	0	1	0
0	80.0171	0	0	0	1	0
0	24.0031	0	0	0	1	0
0	86.6668	0	0	0	1	0
1	59.7542	1	0	0	1	0
0	71.8374	1	0	0	1	0
1	79.7759	1	0	1	1	0
0	89.2548	1	1	0	1	0
0	25.8312	0	0	0	1	0
1	48.3156	0	0	0	0	1
0	60.7814	0	0	0	0	0
1	74.8856	0	0	0	1	0
0	78.8947	0	0	0	0	0
0	78.3666	0	1	0	1	0
0	53.4706	0	0	0	0	1
0	42.1823	0	0	1	1	0
1	57.2759	0	0	0	1	0
1	81.1837	0	0	0	1	0
1	78.0402	0	0	1	1	0
1	70.2442	0	0	0	0	0
0	61.4676	0	0	0	0	0
0	21.5808	0	0	0	1	0
0	68.799	0	0	0	0	1
1	42.244	0	0	1	0	1
1	88.0339	0	0	0	1	0
0	48.8107	0	0	0	0	0
0	43.178	0	0	0	0	0
1	65.3958	1	0	0	0	0
1	67.6534	0	0	0	0	0
0	79.6047	1	0	0	0	0
0	54.8867	0	0	0	0	1
0	62.1221	0	0	1	0	0
0	79.5064	0	0	0	0	0
0	66.7267	1	0	0	1	0
1	59.4981	1	0	0	1	0
1	50.4356	0	0	0	0	0
0	61.7534	1	0	1	1	0
1	73.7236	0	0	0	1	0
0	92.7679	0	0	0	1	0
1	72.855	0	0	0	0	0
1	79.0407	0	1	0	1	0
0	74.2498	0	0	0	0	1
0	68.9156	1	0	0	1	0
1	72.9288	1	0	0	1	0
0	85.904	0	0	0	1	0
1	72.2993	0	1	0	1	0
1	59.7754	0	1	0	1	0
0	44.4308	0	0	0	1	0
0	80.6038	0	0	0	1	0
0	84.8136	0	0	0	1	0
0	92.4352	1	0	0	1	0
1	99.4203	1	0	0	0	0
1	59.3938	0	0	0	1	0
1	72.4223	1	1	0	1	0
1	60.1864	1	0	1	0	0
0	43.883	0	0	0	1	0
0	64.8738	0	0	0	0	0
1	68.8245	0	0	0	0	0
0	82.762	0	0	0	1	0
1	79.0672	0	1	0	0	0
0	83.1556	1	0	0	0	0
1	91.3461	1	0	0	1	0
1	84.2883	0	0	0	0	0
0	58.5679	0	0	0	0	0
1	77.7093	1	0	0	0	1
1	76.4949	0	0	0	0	0
0	84.4839	0	0	0	0	0
0	101.011	0	0	0	1	0
0	88.1416	1	0	0	1	0
1	79.2739	0	0	0	1	0
0	68.5979	0	0	0	1	0
0	69.4008	1	1	0	1	0
0	57.7592	0	0	0	0	1
0	62.7048	1	0	0	0	0
0	89.7193	1	0	0	1	0
1	77.2689	1	0	0	1	0
1	53.583	1	0	0	1	0
0	66.6611	1	0	0	0	0
1	92.7419	1	0	0	1	0
1	59.2138	0	0	0	0	0
1	78.9511	1	0	0	1	0
0	62.2424	0	0	0	1	0
0	48.8652	0	0	0	0	0
0	76.4751	0	0	0	0	0
1	52.9256	1	0	0	0	1
1	85.3739	0	0	0	0	0
1	63.8809	1	0	1	1	0
0	60.9515	1	0	0	1	0
0	59.4601	0	0	0	0	0
1	51.4918	1	0	0	0	0
0	91.6996	0	0	0	0	0
1	75.2225	0	0	0	1	0
0	57.1389	0	1	0	0	0
0	82.9786	0	0	0	1	0
0	66.6894	1	0	0	1	0
0	45.0323	0	0	0	1	0
1	80.4235	1	0	0	1	0
1	71.2355	0	0	0	0	0
0	68.7345	0	0	0	0	0
0	81.2326	0	0	0	0	0
0	57.6357	0	0	0	0	0
0	94.9439	0	0	0	1	0
0	81.7867	0	0	0	0	0
0	87.897	0	0	0	1	0
1	80.562	0	0	0	0	0
0	88.2004	1	0	0	1	0
1	26.2518	0	0	0	1	0
1	78.9892	0	0	0	1	0
1	78.0488	1	0	0	0	0
1	80.9636	0	0	1	1	0
0	71.5815	1	1	0	1	0
0	63.1714	0	0	0	1	0
1	60.3326	0	0	0	0	0
0	67.2569	0	0	0	0	0
1	83.6891	1	0	0	1	0
1	80.1528	1	0	0	1	0
1	80.1199	0	0	0	1	0
1	30.6585	0	0	0	0	0
1	60.1107	1	0	0	0	0
0	77.0257	0	0	0	0	0
0	82.7245	0	0	0	0	0
0	72.666	0	0	0	0	0
1	84.4749	0	1	0	1	0
1	72.2758	0	1	1	0	0
0	47.1932	0	0	0	0	0
1	82.1082	1	0	0	1	0
1	75.6865	1	0	1	1	0
1	78.4552	0	0	0	0	1
0	84.1658	0	0	0	0	1
1	81.0816	0	0	0	1	0
1	83.2767	0	1	0	1	0
1	79.3254	0	0	0	1	0
1	29.9831	0	0	0	0	0
1	96.7003	1	0	0	1	0
0	53.9677	0	0	0	0	0
0	38.9983	0	0	0	1	0
1	82.3408	1	0	0	0	0
0	71.6184	0	0	0	0	1
0	66.1165	1	0	0	0	0
0	77.3203	0	0	0	0	0
0	62.6608	1	0	0	1	0
1	75.3751	1	0	0	1	0
0	52.1672	0	0	0	0	0
0	65.851	1	0	0	0	0
0	71.2678	1	0	1	0	0
0	22.6681	0	0	0	0	0
0	82.126	0	0	0	1	0
1	77.9614	0	0	0	1	0
1	58.5715	0	0	0	0	0
0	70.2531	0	0	0	0	1
1	64.6967	0	0	0	0	0
0	67.1527	0	1	0	1	0
0	58.9022	0	0	0	0	0
0	63.5992	0	0	0	0	0
1	73.4408	1	1	0	1	0
0	50.248	0	0	0	0	0
1	88.1361	0	0	1	1	0
0	57.4133	0	0	0	1	0
0	80.6747	1	0	0	1	0
0	72.6406	1	0	0	1	0
0	67.268	0	0	0	0	0
1	60.8779	1	0	0	0	0
0	94.0498	0	0	0	0	0
0	91.4259	1	0	0	1	0
1	82.5681	0	0	0	1	0
1	48.2926	1	0	0	1	0
0	49.2077	1	0	0	0	1
0	90.7408	0	0	0	1	0
0	75.567	0	0	0	0	0
1	69.8506	0	0	0	1	0
1	43.7019	0	0	0	0	0
0	64.9321	1	0	0	1	0
0	65.7246	1	0	0	0	1
0	70.9528	0	0	0	0	0
1	72.8577	1	0	0	0	0
0	73.5736	0	0	0	0	0
1	94.3197	0	0	0	1	0
0	51.3735	0	0	1	0	0
1	72.6966	0	0	0	1	0
1	73.3313	0	1	0	0	0
0	81.1814	0	0	0	0	0
0	63.1498	1	0	0	0	0
0	57.3517	0	0	0	1	0
0	69.3149	0	0	0	1	0
0	69.9031	1	1	0	1	0
0	82.7632	0	0	0	1	0
0	60.2548	1	0	0	0	1
1	88.9645	0	0	0	1	0
0	50.5779	0	0	0	0	0
0	82.0436	0	0	0	0	0
1	74.5457	0	0	0	0	0
0	66.9603	0	0	1	0	0
0	64.7568	0	0	1	1	0
0	73.4433	0	0	0	1	0
0	68.7557	0	0	0	0	0
1	78.4697	0	0	0	0	0
0	82.0355	0	0	0	1	0
1	70.8046	0	0	0	1	0
0	66.9724	1	0	0	0	0
1	69.3699	1	1	0	0	0
0	58.0943	1	0	0	0	0
0	68.1299	0	0	0	0	0
1	58.3944	0	0	0	1	0
0	59.3722	0	1	0	0	0
0	37.2502	0	0	0	0	0
1	60.6766	1	0	0	0	0
0	31.8089	1	0	0	0	0
0	78.5379	1	0	0	1	0
0	57.4158	0	0	0	1	0
0	96.3709	0	0	1	1	0
1	67.4636	1	0	0	0	0
1	55.1518	0	0	0	1	0
0	68.9785	0	0	0	0	0
0	74.8261	1	0	0	0	0
0	50.6093	0	0	0	0	1
1	78.084	1	0	0	0	0
0	70.8161	0	1	0	0	0
0	38.2443	0	0	0	1	0
1	90.0868	0	0	0	1	0
0	84.7736	0	0	0	0	0
1	51.4811	0	0	0	0	0
0	80.4265	1	0	0	0	0
0	67.1513	1	0	0	0	1
0	54.1665	0	0	0	0	0
1	52.0131	0	0	0	1	0
0	67.3291	1	0	0	0	1
0	83.966	0	0	0	1	0
0	48.6587	1	0	0	0	0
0	37.1485	0	0	0	0	0
0	47.304	0	0	0	1	0
0	84.2918	1	0	0	0	0
0	70.3471	0	0	0	0	0
0	69.9386	0	0	0	0	0
1	61.7418	0	0	0	1	0
1	92.9999	0	0	1	0	0
0	63.7174	0	0	0	0	0
1	52.7218	1	0	0	0	0
1	49.1387	0	1	1	0	0
0	67.7791	1	0	0	0	0
1	67.6255	0	1	0	1	0
0	71.2678	1	0	0	0	1
0	53.6235	0	0	0	1	0
1	68.6038	1	0	0	1	0
0	61.1938	0	0	0	0	0
0	48.5441	0	0	0	1	0
0	67.4626	0	0	0	0	0
1	59.3472	0	0	1	0	0
0	52.9407	1	0	1	0	0
0	71.8843	0	0	0	0	0
0	65.1259	0	0	0	0	0
0	50.9049	0	0	0	0	0
1	26.062	0	0	0	1	0
1	82.2237	0	0	0	1	0
1	78.754	1	0	0	1	0
0	73.2528	0	0	0	0	0
0	77.1328	0	0	0	1	0
0	69.8638	1	0	0	1	0
0	80.224	0	0	0	1	0
1	82.0072	0	0	0	1	0
0	64.0662	0	0	0	0	1
1	57.6378	0	0	0	0	0
0	55.3927	1	0	0	0	0
1	90.0081	1	0	0	1	0
1	75.2219	1	0	0	0	0
0	60.3974	0	0	0	0	0
1	43.0519	1	0	0	0	0
1	77.3205	0	0	0	1	0
0	77.1203	0	0	0	0	0
1	78.5123	1	0	0	1	0
0	42.8288	0	0	0	0	1
1	75.3482	1	0	0	0	0
1	87.3873	0	0	0	1	0
1	80.8114	0	0	0	1	0
0	62.2946	0	0	0	0	0
1	73.7362	1	0	0	0	0
0	66.1202	0	0	0	0	0
1	70.2416	1	0	0	1	0
0	81.7177	1	0	0	1	0
0	78.6585	0	1	0	0	0
0	92.6174	0	0	0	1	0
0	90.5324	0	0	0	1	0
0	81.2523	1	0	0	1	0
0	83.2765	0	0	0	0	0
1	70.163	0	0	0	0	1
1	76.3719	0	0	0	1	0
0	73.7668	0	0	0	0	0
0	87.2792	0	0	0	0	0
1	70.952	0	0	0	0	1
1	73.5558	0	0	0	1	0
0	62.3547	0	0	0	1	0
1	30.9239	1	0	0	1	0
1	93.0143	1	0	0	1	0
0	86.6407	0	0	0	1	0
0	63.5457	1	0	0	0	1
0	34.8309	0	0	0	0	0
1	65.572	0	0	0	1	0
1	70.0782	0	0	0	0	0
0	61.8558	0	0	0	0	0
0	77.4107	1	0	0	1	0
1	29.879	0	0	0	1	0
0	59.6818	0	0	0	1	0
0	67.8213	0	0	0	0	0
1	71.1256	1	1	0	0	0
1	78.133	0	0	0	1	0
0	69.9093	1	0	0	1	0
1	79.5803	1	0	0	1	0
1	78.2237	1	1	1	1	0
0	57.1061	0	0	0	0	0
0	77.1945	0	0	0	1	0
1	84.54	0	0	0	0	0
1	63.2443	0	0	0	0	0
0	47.9962	0	0	0	0	0
1	71.9254	1	0	0	1	0
1	57.5924	0	0	0	0	0
1	75.1644	1	0	0	1	0
1	65.5926	1	1	0	0	1
0	75.7745	1	0	0	1	0
0	58.3728	0	0	0	0	0
0	79.721	0	0	0	1	0
1	83.0525	1	0	0	1	0
1	69.3724	1	1	0	0	0
1	80.4668	0	0	0	1	0
1	70.4964	1	0	0	1	0
1	64.1385	0	0	0	0	1
0	76.6064	1	0	0	1	0
1	61.6898	1	0	0	0	0
0	66.0614	1	0	0	0	0
0	74.0493	0	0	0	0	1
0	75.4683	1	0	0	0	1
1	33.206	0	0	0	0	1
1	57.6999	0	0	0	1	0
1	67.684	1	0	0	1	0
0	69.4166	0	0	0	1	0
0	44.1965	1	0	0	1	0
0	48.0834	1	1	0	1	0
0	62.4501	0	0	0	0	0
1	67.7856	0	0	0	0	0
1	86.8416	1	0	0	1	0
0	83.3862	0	0	0	1	0
1	73.806	1	0	1	1	0
0	91.2003	0	0	0	0	0
1	56.0311	0	0	1	0	0
0	60.3709	0	0	0	1	0
0	76.5845	1	0	0	1	0
1	47.1629	0	0	1	1	0
1	75.2848	0	0	0	0	0
1	59.6534	1	0	0	0	0
0	74.558	0	0	0	0	1
0	79.5064	0	0	0	0	0
1	70.2468	1	0	0	1	0
1	83.7661	0	1	0	0	0
0	74.6048	0	0	1	0	0
1	59.3953	1	0	0	1	0
0	65.4249	0	0	0	0	0
0	65.3768	1	0	0	0	0
0	68.155	0	0	0	0	0
1	61.88	0	0	0	1	0
0	79.5255	0	0	0	1	0
0	60.9348	0	0	0	0	0
0	84.1663	0	0	0	1	0
1	60.9352	0	0	0	1	0
0	81.8949	0	0	0	1	0
0	57.895	0	0	0	1	0
0	71.4209	1	0	0	1	0
0	68.9179	1	0	0	0	0
1	71.6153	0	0	0	1	0
1	83.2779	0	0	1	1	0
0	78.1574	0	0	0	1	0
1	77.5697	1	0	0	0	0
0	57.1686	1	0	1	0	0
0	66.2973	0	0	0	1	0
0	75.2267	1	1	0	0	1
0	69.6302	1	1	0	1	0
0	67.6987	0	0	0	0	0
0	78.2783	0	0	0	1	0
0	79.1642	0	0	0	1	0
1	64.3703	0	0	0	0	0
1	79.2087	0	0	0	1	0
0	70.7009	1	0	0	0	0
0	76.242	1	0	0	1	0
1	89.1371	0	0	0	1	0
0	64.3984	0	0	0	0	0
1	75.1289	1	0	0	0	0
0	64.9292	0	0	0	0	1
0	51.8165	0	0	0	0	0
1	64.3919	0	0	0	1	0
1	74.391	1	0	0	0	1
0	38.6626	0	0	0	0	0
0	78.7414	0	0	0	0	0
0	80.9028	1	0	0	1	0
0	54.2043	1	0	0	0	0
0	53.1277	0	0	0	0	1
1	88.7107	1	0	0	0	0
0	21.0879	0	0	0	1	0
0	60.342	1	0	0	0	0
0	82.3957	1	0	1	0	0
0	79.3886	1	0	0	0	1
0	76.8402	0	0	0	0	0
0	70.8363	0	0	0	0	0
0	85.5415	1	0	0	1	0
1	92.2396	0	0	0	0	0
1	92.6776	1	0	0	0	1
1	93.6181	1	0	0	1	0
0	62.975	0	0	0	1	0
0	76.0757	1	0	0	0	0
1	30.7151	0	0	1	1	0
1	82.6855	0	0	0	1	0
1	82.8794	1	0	0	1	0
0	84.0344	0	0	0	0	0
0	88.3078	1	0	0	0	0
0	42.7367	0	0	0	0	1
1	62.4334	1	0	0	1	0
0	86.8498	0	0	0	0	0
0	84.4864	1	0	0	1	0
0	89.4682	0	0	0	0	1
1	73.9908	1	0	0	1	0
1	52.8685	1	1	0	1	0
0	87.8763	0	0	0	0	0
1	70.9582	0	0	0	1	0
0	54.2202	0	0	1	1	0
0	76.0529	1	0	0	0	0
1	84.1633	0	0	0	0	0
0	41.7792	0	0	0	0	0
0	69.9663	0	0	0	0	0
1	86.7131	0	0	0	0	0
0	63.4031	0	0	0	0	0
1	78.2592	1	0	0	1	0
0	82.9267	0	0	0	0	1
0	79.3178	1	0	0	1	0
1	77.0229	0	0	1	0	0
1	60.2807	1	0	1	0	0
1	84.8124	0	0	0	1	0
0	53.278	0	0	0	1	0
1	71.0986	0	0	0	0	0
1	88.7017	1	0	0	1	0
1	74.6922	0	0	1	1	0
1	80.1821	0	0	0	1	0
0	83.2161	1	0	1	1	0
1	75.7813	0	0	0	0	0
0	69.8375	0	0	0	0	0
1	78.2123	0	0	0	1	0
1	65.3845	0	0	0	0	1
0	78.1846	0	0	0	0	0
0	71.0061	1	0	0	0	0
0	74.2221	0	0	0	0	0
0	52.0926	0	0	0	0	0
1	82.0318	0	0	0	1	0
0	79.5454	0	0	0	1	0
1	69.7176	1	0	0	1	0
1	67.7958	0	0	0	0	0
0	73.5876	1	0	0	1	0
0	80.3987	1	0	0	1	0
0	68.7162	1	0	0	1	0
0	57.9739	0	0	0	0	0
0	81.3012	0	0	0	0	1
0	69.9987	0	0	0	0	0
0	44.8345	0	0	0	0	1
1	84.6639	1	0	1	1	0
1	70.7829	0	0	0	0	0
0	87.3787	0	0	0	0	0
0	75.0652	0	0	0	0	1
0	62.8935	0	0	0	0	0
0	79.9204	0	0	0	1	0
0	21.6531	0	0	0	1	0
0	85.0336	0	0	0	1	0
0	79.5533	0	0	0	0	0
0	64.3096	0	0	0	0	0
1	57.7599	0	0	0	0	0
0	81.211	0	0	0	1	0
1	77.2741	0	0	0	1	0
1	64.5138	1	0	0	0	0
1	52.3805	0	0	0	1	0
1	67.7248	1	0	0	1	0
0	70.2401	0	0	1	1	0
1	83.1724	0	0	1	1	0
0	70.1004	0	0	0	0	0
1	74.7297	0	0	0	0	0
0	48.547	0	0	0	0	0
0	77.3053	0	0	0	0	0
0	90.8541	0	0	0	1	0
0	78.6911	0	0	0	1	0
0	80.3771	0	1	0	0	0
1	65.9109	0	0	0	1	0
0	86.2446	0	0	0	0	0
0	82.8197	1	0	0	0	0
0	49.4795	1	0	0	0	0
1	56.4136	0	0	0	1	0
1	78.8627	1	0	0	0	0
0	62.1705	0	0	0	0	1
0	61.9548	0	0	0	1	0
1	44.9151	0	0	1	1	0
0	53.2047	0	0	0	0	1
0	66.6244	0	0	1	1	0
0	90.0427	1	0	0	1	0
0	74.6611	1	0	0	0	0
0	42.1373	0	0	0	0	0
1	76.8938	0	1	0	1	0
1	29.5829	1	0	0	1	0
0	67.4058	0	0	0	0	0
0	56.2282	0	0	0	0	0
0	71.7673	0	0	0	0	0
1	83.7466	1	0	0	1	0
1	52.9289	1	0	0	0	0
0	77.7417	0	0	0	0	0
1	85.2234	0	0	0	1	0
0	62.7978	0	0	0	0	0
0	72.3849	0	0	0	0	0
1	91.5628	1	0	1	1	0
1	67.4677	0	0	0	0	0
1	69.9205	0	0	1	1	0
0	31.2491	0	0	0	0	0
1	73.5935	1	0	0	0	0
0	71.2234	1	0	0	1	0
0	41.0455	1	0	0	1	0
0	67.777	0	0	0	0	0
1	85.3054	1	0	0	1	0
0	73.3265	0	0	0	0	0
0	68.9781	1	0	0	1	0
0	65.375	0	0	0	0	0
0	67.3588	1	0	0	0	0
0	42.6802	0	0	0	1	0
0	34.8384	0	0	0	0	1
0	73.7241	0	1	0	0	0
0	68.6368	0	0	0	0	0
1	78.8602	1	1	0	0	0
1	83.3244	1	0	0	1	0
1	84.2002	0	0	0	0	0
1	59.5092	0	0	0	1	0
0	65.7444	1	0	0	1	0
0	71.2859	0	1	0	0	0
1	83.6779	1	0	0	1	0
0	46.8896	0	1	0	0	0
0	58.3266	0	0	0	0	0
0	91.3396	0	0	0	1	0
1	81.636	1	0	0	1	0
0	84.1657	1	0	0	1	0
1	46.6773	0	1	0	1	0
0	61.1856	0	0	0	0	0
0	84.1711	1	0	0	1	0
1	80.2242	0	0	0	0	0
1	73.1745	0	0	0	1	0
0	55.895	0	0	0	0	0
1	69.979	0	1	1	1	0
1	65.1257	1	0	0	0	0
1	67.6486	1	0	0	1	0
1	62.6467	0	0	0	1	0
0	60.2555	0	1	0	1	0
0	35.9987	0	0	0	1	0
0	76.0757	0	1	0	1	0
0	40.7183	0	0	0	1	0
0	23.1805	0	0	0	0	1
1	77.3516	0	0	1	0	0
0	53.6464	0	0	0	0	0
1	59.9203	0	0	0	0	0
1	83.4764	0	0	0	1	0
0	58.6831	0	0	0	0	0
censored	75.5117	censored	1	1	0	censored
0	76.3961	0	0	0	0	0
1	71.8072	1	1	0	0	0
0	51.7188	1	0	0	1	0
1	86.9944	1	0	0	1	0
0	84.1655	1	0	0	0	0
1	47.4412	0	0	0	1	0
0	83.9853	1	0	0	1	0
0	54.7217	0	0	0	1	0
1	96.6925	0	0	0	1	0
0	52.6928	0	0	0	0	0
1	66.4711	0	1	0	0	1
0	68.211	0	1	0	0	0
0	52.3485	1	0	1	0	1
1	54.1225	0	0	0	1	0
1	66.6118	1	0	0	1	0
1	77.7281	1	0	0	0	0
1	84.0229	0	0	0	1	0
1	66.8252	0	0	0	1	0
0	53.4149	0	0	0	0	1
1	46.8001	0	0	0	1	0
0	74.8831	0	0	0	1	0
0	59.9507	0	0	0	0	0
0	78.9389	0	1	0	0	0
1	65.709	1	0	0	0	0
1	48.8423	0	0	0	0	1
1	57.6968	0	0	0	1	0
0	84.5641	0	0	0	1	0
0	65.3847	0	0	0	0	0
1	73.4869	0	0	0	0	0
1	84.2164	0	0	0	1	0
1	59.3523	1	0	0	1	0
1	84.5546	1	0	0	1	0
1	77.7305	1	0	0	0	0
1	81.2573	1	1	0	1	0
1	88.2584	1	0	0	0	0
0	77.1667	0	0	0	0	0
0	70.4966	0	0	0	0	0
0	85.8867	0	0	0	0	0
0	62.1564	0	0	0	1	0
0	66.975	1	0	0	0	0
1	65.1712	0	0	0	0	0
0	46.6774	0	0	0	1	0
1	83.1588	1	1	0	1	0
0	54.1492	1	0	0	0	0
1	89.5579	1	0	0	1	0
1	70.308	1	0	0	0	0
0	76.226	0	0	0	0	0
0	64.1436	1	0	0	0	0
0	72.3304	0	0	0	0	0
1	67.4304	0	0	0	1	0
0	70.6623	0	0	0	1	0
0	67.6037	0	0	0	1	0
1	83.2445	0	0	0	1	0
1	68.8524	0	0	0	1	0
1	83.3451	0	0	0	1	0
0	68.9393	1	1	0	1	0
0	58.4529	0	0	0	1	0
0	41.1237	0	0	0	1	0
1	82.546	0	0	0	1	0
0	71.237	0	0	0	0	0
0	67.5501	1	0	0	1	0
0	73.4648	0	0	0	0	0
1	92.159	0	1	0	1	0
1	49.8585	0	0	0	1	0
1	57.4263	0	0	0	1	0
0	76.5104	1	0	0	0	0
0	71.993	0	0	0	1	0
1	69.501	0	0	0	0	0
0	67.9662	0	0	0	0	0
0	73.7238	1	0	0	1	0
1	55.9311	0	0	0	1	0
0	75.2001	0	0	0	0	0
0	66.1177	0	0	0	0	0
0	80.0373	0	0	0	0	0
0	66.0096	0	0	0	0	0
1	71.3071	0	0	1	1	0
0	71.0313	1	0	0	0	0
0	62.4504	0	0	0	0	0
0	43.9187	0	0	0	0	0
0	84.0809	0	0	0	0	0
1	79.8156	1	0	0	0	1
1	85.1395	1	0	0	1	0
0	69.1255	0	0	0	0	0
1	90.5515	0	0	0	1	0
1	81.2054	1	0	0	0	1
0	84.8161	0	0	0	1	0
0	35.6187	0	0	0	1	0
1	74.9701	1	0	0	0	0
0	62.2336	1	0	0	1	0
0	57.6506	0	0	0	1	0
0	75.1296	0	0	0	0	0
1	74.8882	1	0	0	1	0
1	82.085	1	0	0	0	0
0	34.1251	0	0	0	1	0
1	74.0475	1	0	0	0	0
0	84.3599	1	0	0	0	1
0	70.6005	0	0	0	0	0
1	80.7004	0	0	1	1	0
0	78.1532	0	0	1	1	0
0	71.9647	0	0	0	0	0
0	71.2353	0	0	0	1	0
1	65.2786	0	1	0	0	1
0	80.4149	0	0	0	1	0
0	74.4579	0	0	0	0	1
0	60.3326	0	0	0	0	0
1	48.8781	1	1	0	0	0
1	79.9697	0	0	0	1	0
1	76.3204	0	0	0	1	0
0	81.972	0	0	0	1	0
0	75.3313	1	0	1	1	0
0	75.2095	1	0	0	0	0
0	68.39	1	0	1	0	0
0	63.566	1	0	0	1	0
0	89.9553	0	0	0	1	0
0	61.365	0	0	0	0	0
1	97.339	1	0	0	0	0
0	64.7652	0	0	0	1	0
0	27.228	0	0	0	0	0
1	71.0984	1	0	0	1	0
0	74.1263	1	0	0	0	0
1	83.0359	1	0	1	1	0
0	54.7816	0	0	0	0	0
0	89.7194	0	0	0	1	0
1	83.2952	0	0	0	1	0
0	85.3833	0	0	0	1	0
0	79.3944	0	0	0	1	0
0	80.4149	0	0	0	0	0
1	76.561	1	0	0	1	0
0	68.2592	0	0	0	0	0
0	69.7058	0	1	0	1	0
0	74.7458	0	1	0	0	0
1	67.7464	1	0	0	1	0
1	91.3165	1	0	0	0	0
0	40.7347	0	0	0	0	0
0	86.1379	1	0	0	1	0
0	92.3996	1	0	0	0	1
0	74.4422	0	0	0	0	0
1	48.4053	0	0	0	1	0
0	41.6077	0	0	0	0	0
1	59.7397	0	0	0	0	0
0	75.5101	0	0	0	1	0
1	85.1952	1	0	0	0	0
0	65.3341	0	0	0	0	0
0	47.6689	1	0	0	0	0
0	75.1089	0	0	0	0	1
0	68.1928	0	0	1	0	0
0	72.7651	1	0	0	0	0
0	87.9895	0	0	0	1	0
1	82.437	0	0	1	0	0
0	75.777	0	0	1	1	0
1	79.1955	0	0	0	0	1
0	84.6388	0	0	0	1	0
0	87.6452	1	0	0	1	0
1	59.4156	1	0	0	1	0
0	77.1085	1	0	1	1	0
0	44.4318	0	0	0	0	1
0	35.6465	0	0	1	0	0
1	74.9587	1	0	0	0	0
0	81.7617	0	0	0	0	1
0	93.6727	0	0	0	0	0
1	72.389	0	0	0	0	1
0	70.3659	1	0	0	1	0
0	45.7312	0	0	0	0	0
0	75.9111	1	0	0	0	0
1	82.7794	1	0	0	1	0
0	70.0307	1	1	0	1	0
1	78.0809	0	0	0	1	0
0	66.8634	0	0	0	0	0
0	67.9907	1	0	0	0	1
0	29.1828	0	0	0	0	0
0	78.6019	1	0	0	0	0
1	81.157	0	0	0	1	0
1	80.2333	1	0	0	1	0
0	56.639	0	0	0	0	0
0	66.4996	0	0	1	0	1
censored	63.6541	censored	1	1	0	censored
0	38.4575	0	0	0	1	0
0	67.7963	0	1	0	0	0
1	83.6438	1	0	1	1	0
0	74.0919	0	0	0	0	0
0	73.6125	0	0	0	1	0
1	55.8299	0	1	0	0	0
0	66.8054	0	0	0	0	0
0	68.7178	0	0	0	1	0
1	57.4453	0	0	0	1	0
1	79.0302	0	0	0	0	0
0	61.9548	0	0	0	1	0
1	99.4668	0	0	0	1	0
1	59.4051	1	0	0	1	0
1	70.755	0	0	0	1	0
1	74.0589	1	1	1	0	0
0	62.4891	0	0	0	0	0
0	83.6555	0	0	0	1	0
0	58.4052	1	0	0	1	0
0	69.5748	0	0	0	0	0
0	53.7178	0	0	1	1	0
0	82.0959	1	0	0	0	0
0	83.6804	0	0	0	1	0
0	71.3586	0	0	1	0	0
1	72.1361	0	0	0	1	0
1	73.2853	0	0	0	1	0
0	73.0635	0	0	0	0	0
1	87.655	1	1	0	1	0
0	63.0384	1	0	0	1	0
1	88.413	1	0	1	0	1
1	48.1475	0	0	1	0	0
1	70.8342	1	0	0	1	0
0	74.177	1	0	0	0	1
0	67.4271	1	0	0	1	0
1	67.5045	0	0	0	0	0
0	85.7957	0	0	0	1	0
1	78.4627	1	0	0	0	0
0	60.6046	1	0	0	0	1
1	93.8883	0	0	0	1	0
0	70.0133	0	0	0	0	0
0	75.7995	0	0	0	0	0
0	68.1782	0	0	0	0	0
0	84.1868	0	0	0	1	0
0	68.1355	0	0	0	1	0
0	73.3476	0	0	0	0	0
0	61.7566	0	0	0	0	1
1	70.1817	1	0	0	0	1
1	69.1386	0	0	0	1	0
1	68.0455	1	0	0	1	0
0	84.6347	0	0	1	1	0
1	85.0488	0	0	0	1	0
0	76.9308	1	0	0	0	0
0	86.9299	0	0	0	0	0
0	30.5267	0	0	0	1	0
0	38.0101	0	0	0	0	0
0	37.4113	1	0	0	0	0
1	52.7885	0	0	0	0	1
0	61.2593	1	0	0	0	1
0	52.6811	1	0	0	0	0
0	83.1846	1	0	0	0	0
0	62.5543	1	0	0	0	0
1	77.7255	1	0	1	1	0
0	63.8945	1	0	0	0	1
0	50.9948	0	0	0	0	0
0	78.8903	0	0	1	1	0
1	72.1277	0	0	0	0	1
1	84.776	0	0	0	1	0
1	88.9846	0	0	0	1	0
0	78.717	0	0	0	1	0
0	72.0341	0	0	0	1	0
0	79.3891	1	0	0	1	0
1	51.1579	0	0	0	0	1
0	62.6163	0	0	0	0	0
1	75.3835	1	0	0	1	0
1	75.813	1	0	0	1	0
0	78.1145	0	0	0	0	1
0	51.3645	1	0	0	1	0
1	66.2518	1	1	0	0	0
0	53.9132	0	0	0	1	0
1	65.7518	0	0	0	1	0
0	77.0937	0	0	0	1	0
0	81.8454	0	0	0	1	0
1	87.0822	0	0	0	1	0
0	73.7584	0	0	0	0	0
1	69.5367	0	1	0	0	0
0	67.7417	1	1	0	1	0
0	88.1556	0	0	0	1	0
0	78.3437	1	0	0	1	0
0	76.6787	0	0	0	0	1
0	56.1838	0	0	0	0	1
1	23.7029	0	0	1	0	0
0	34.6236	0	0	0	0	0
0	48.064	0	0	0	0	0
0	67.5125	1	0	0	1	0
0	61.9201	0	0	0	1	0
0	60.8804	1	0	0	0	0
0	65.097	0	0	0	0	0
0	65.4495	0	1	0	1	0
0	45.1618	0	0	0	1	0
0	76.2539	1	0	0	1	0
0	59.2707	1	1	0	1	0
0	77.1866	0	0	0	0	0
1	70.1245	1	0	0	1	0
0	66.8309	0	0	0	0	0
0	69.2767	0	1	0	1	0
0	35.6442	0	0	0	0	0
1	72.0473	0	1	0	0	0
0	45.2555	0	0	0	1	0
0	61.6405	0	0	0	0	0
1	79.543	1	1	0	0	1
0	32.6472	0	0	0	1	0
0	86.6277	0	0	0	1	0
0	48.9962	0	0	0	1	0
1	69.4425	0	0	0	1	0
1	73.1751	1	0	0	1	0
1	76.7541	1	0	0	1	0
0	72.1771	0	0	1	0	1
1	65.5609	1	1	0	1	0
0	44.6929	0	0	0	0	0
0	87.8763	0	1	0	0	0
1	55.652	1	0	0	1	0
0	86.3681	0	0	0	1	0
1	77.4582	0	0	0	0	0
1	85.1431	1	0	0	0	0
0	43.6939	0	0	0	1	0
0	61.7767	0	0	0	0	0
0	47.0322	1	0	0	0	0
0	58.9984	1	0	0	0	1
1	81.2219	0	0	0	1	0
0	80.4611	0	0	0	0	0
0	27.2632	0	0	0	1	0
1	74.7822	1	0	0	1	0
1	65.5189	0	1	1	1	0
0	35.0256	0	0	0	0	0
0	54.9174	0	0	0	0	0
1	49.0001	0	0	0	1	0
0	75.8541	0	0	0	0	0
0	73.9105	1	0	0	1	0
1	77.9683	0	0	0	0	0
0	84.4847	1	0	0	1	0
1	46.6772	0	0	1	0	0
0	69.1838	0	0	0	1	0
1	86.6743	0	0	0	1	0
0	78.5288	0	0	0	0	0
0	60.7436	0	0	0	0	0
0	80.6665	0	0	0	1	0
1	83.3752	0	1	0	1	0
0	89.5136	0	0	0	1	0
1	83.9726	0	0	1	1	0
0	69.1915	0	0	1	0	0
0	64.6897	0	0	0	1	0
0	64.4457	0	1	0	0	0
0	64.3898	0	0	0	0	0
0	62.4904	1	0	0	1	0
0	71.235	0	0	0	1	0
0	44.7272	1	1	0	1	0
1	66.322	0	0	0	0	0
0	88.971	0	0	0	1	0
0	77.8984	1	0	0	1	0
1	79.1699	0	0	0	1	0
1	54.3216	0	0	1	0	0
0	61.2689	1	0	0	0	0
0	67.003	0	0	0	0	0
0	67.8583	0	0	0	0	0
0	91.1078	0	0	0	0	0
1	87.4757	0	0	0	1	0
1	62.1229	0	0	0	1	0
0	58.0444	0	0	0	0	0
0	63.2445	0	0	0	0	1
0	78.2654	0	0	0	1	0
1	74.691	0	0	0	1	0
0	66.5669	0	0	0	0	0
1	65.3145	1	0	0	0	0
0	87.627	1	0	0	1	0
1	79.7745	0	0	0	1	0
0	68.2672	0	0	0	0	0
0	87.8069	0	0	0	1	0
0	41.0682	0	0	0	0	0
1	76.7468	0	0	0	1	0
1	66.8998	1	0	0	0	0
1	59.9263	0	0	0	1	0
0	74.9701	0	0	0	0	0
0	52.3119	0	0	1	1	0
0	43.6326	0	0	0	1	0
0	76.8283	0	0	0	0	0
1	87.1652	1	0	0	1	0
0	77.2122	0	0	0	1	0
0	48.224	0	0	0	0	0
1	63.9804	0	0	0	0	1
1	70.2409	0	0	0	0	0
1	86.6654	0	0	0	1	0
1	75.7025	0	0	0	1	0
1	83.8386	0	0	0	1	0
0	44.6253	0	0	0	0	1
0	53.7836	1	0	0	1	0
0	79.1632	1	0	0	1	0
1	70.2777	0	0	0	0	0
0	74.7798	0	0	0	1	0
0	76.7571	0	0	0	0	1
0	82.6722	1	0	0	0	1
0	59.7053	1	0	0	0	1
1	86.0935	0	1	0	1	0
0	78.2512	0	0	0	0	0
1	83.391	0	0	0	0	0
0	64.5151	0	0	0	0	0
0	43.3494	1	0	0	0	0
1	65.173	0	0	0	1	0
1	77.0824	0	0	1	0	0
0	66.1162	1	0	0	1	0
0	65.7497	0	0	0	0	0
1	63.3287	0	0	0	0	1
0	49.956	1	0	0	0	1
1	72.7432	0	0	0	1	0
1	78.8053	0	0	0	1	0
1	78.069	1	0	0	1	0
0	56.0387	0	0	0	1	0
0	75.6157	0	0	0	0	0
1	63.6949	1	0	0	1	0
1	47.2101	1	0	0	1	0
1	60.5266	0	0	0	0	0
1	83.0377	0	0	0	1	0
1	86.0884	1	1	0	1	0
0	70.0069	0	0	0	1	0
0	76.7571	0	0	0	0	1
0	84.1969	1	0	1	1	0
0	63.2585	1	0	0	0	1
0	73.257	0	0	0	0	0
0	85.7226	0	0	0	1	0
0	50.4611	0	0	0	1	0
0	75.4458	0	0	0	0	0
0	58.9946	0	0	0	0	0
0	82.7719	0	0	0	0	0
0	79.5507	0	0	0	0	0
1	84.1977	0	0	0	0	0
1	76.3944	1	1	0	0	0
0	72.5777	0	0	0	1	0
0	90.4174	1	0	0	0	0
0	72.8242	0	0	0	0	0
0	42.1024	0	0	0	0	0
0	64.828	1	1	0	0	1
0	83.2356	0	0	1	0	0
1	77.0871	0	0	0	1	0
1	80.0758	0	0	0	0	0
0	67.4175	0	0	1	1	0
0	83.8432	0	0	1	0	1
1	64.0964	0	0	0	0	0
1	61.0204	0	0	0	1	0
0	75.8389	0	0	1	0	0
0	48.4437	0	0	0	0	0
1	84.6964	0	0	0	0	0
0	48.9364	1	0	0	0	0
1	74.3977	1	0	0	0	0
0	79.7889	0	0	0	0	0
1	77.0793	0	0	1	1	0
0	82.8394	0	0	1	1	0
1	87.6063	1	0	0	0	0
1	75.1809	0	0	0	1	0
0	74.5558	0	0	0	0	0
1	21.1851	0	0	0	0	0
0	77.5628	1	0	0	1	0
0	85.8926	0	0	0	0	0
0	74.0153	0	0	0	1	0
0	72.371	0	0	0	0	0
0	60.4748	0	0	0	0	0
0	43.9545	0	0	0	1	0
0	64.188	0	0	0	0	0
1	71.5041	1	0	0	1	0
0	55.9368	0	0	0	0	0
1	82.9215	0	1	0	0	0
1	56.7017	0	0	0	1	0
1	85.7548	1	0	0	0	0
1	87.5579	0	0	1	1	0
0	83.5597	0	0	0	0	0
0	72.8499	0	0	0	0	0
0	93.8267	1	0	0	1	0
0	58.8171	0	0	0	0	0
0	83.8277	0	0	0	1	0
1	76.6862	0	0	0	1	0
1	85.462	0	0	0	1	0
1	79.1522	0	0	0	0	0
1	67.2053	1	0	0	0	0
1	66.3267	1	0	0	0	0
1	72.1277	1	0	0	1	0
0	55.1706	0	0	0	1	0
0	84.6242	0	0	1	0	0
0	84.1305	1	0	0	1	0
0	56.2186	0	0	0	0	0
0	61.9423	0	0	0	0	0
1	64.7684	0	0	0	1	0
0	78.6527	0	0	0	0	0
0	68.6506	0	0	0	0	0
0	63.3152	0	0	0	0	1
0	78.1462	0	1	0	0	1
0	89.3575	1	0	0	0	0
0	57.9756	1	0	0	0	0
1	81.252	0	0	0	0	1
1	69.1481	1	0	0	1	0
1	76.2185	1	0	0	0	0
1	68.212	0	0	0	0	0
1	76.0731	1	0	0	1	0
0	40.4445	0	0	0	0	0
0	69.7006	0	0	0	0	0
0	67.8231	1	0	0	1	0
0	60.2875	0	0	0	0	0
0	72.9918	0	0	0	0	0
0	72.1633	0	0	1	0	0
0	83.0163	0	0	0	1	0
1	68.7541	1	1	0	0	1
0	67.0533	1	0	0	0	0
1	79.1137	1	0	0	0	1
0	77.5487	1	0	0	0	0
0	69.0816	1	0	0	1	0
1	84.475	1	0	0	0	0
0	78.6728	0	0	1	1	0
1	73.4385	0	1	0	1	0
1	83.3313	1	0	0	0	1
0	74.4394	0	0	0	0	0
1	85.5559	0	0	0	1	0
1	80.1184	0	1	0	1	0
0	82.2806	0	0	0	0	0
0	77.1515	0	0	0	1	0
1	75.1381	1	0	0	1	0
0	86.5422	1	0	1	0	0
1	64.085	0	0	0	0	0
0	75.5426	0	0	0	0	1
0	61.0254	1	0	0	0	0
0	81.9136	0	0	0	0	0
0	25.2388	0	0	0	1	0
1	77.0481	0	0	0	1	0
0	69.0249	1	0	1	0	0
0	76.5102	0	0	0	0	0
0	76.3258	0	0	0	0	0
1	85.1535	0	0	0	1	0
1	81.5172	1	0	0	0	0
0	72.5597	0	0	0	1	0
0	65.8183	0	0	0	1	0
1	81.0988	1	0	0	1	0
0	85.9127	0	1	0	0	0
1	59.6539	0	0	0	0	0
0	62.3063	0	0	0	0	0
1	61.4606	0	0	0	1	0
0	60.5297	0	0	0	0	0
0	89.9123	1	0	0	1	0
1	78.516	1	0	0	0	0
1	62.9747	0	0	0	0	0
1	86.418	1	0	1	0	0
1	87.3614	1	0	0	1	0
0	70.04	0	0	0	0	0
0	81.8057	0	0	0	0	0
0	85.1039	0	0	0	1	0
0	60.8975	0	0	0	1	0
1	70.8916	0	0	1	1	0
0	55.8791	1	0	0	1	0
0	77.5144	0	0	0	0	0
1	88.2466	1	0	0	1	0
1	68.7541	1	0	0	1	0
1	75.0683	0	0	1	1	0
1	75.6008	1	0	0	0	0
0	84.8686	1	0	0	0	1
1	87.2495	1	0	0	1	0
1	49.7425	0	0	0	0	0
0	78.3669	0	0	0	1	0
0	74.0889	1	0	0	1	0
0	82.3886	0	0	0	0	0
1	79.751	1	0	0	1	0
1	81.6514	1	0	0	1	0
0	80.0529	1	0	0	0	0
1	62.171	0	1	0	1	0
0	79.2994	1	0	0	1	0
1	79.4719	1	1	0	1	0
0	73.7277	0	0	0	0	0
1	72.4231	0	0	0	1	0
0	55.394	1	1	0	0	1
0	67.6607	1	0	0	0	0
1	60.2793	0	0	0	0	0
1	72.166	0	0	0	0	0
1	63.3092	1	1	0	1	0
0	80.2499	0	0	0	0	0
0	63.4184	0	0	0	0	0
0	67.01	0	0	0	0	1
0	79.8363	1	0	0	0	0
1	78.8764	0	0	0	0	0
1	86.1535	0	0	0	0	0
1	84.3628	1	0	0	1	0
1	70.5412	0	0	1	1	0
0	69.5532	1	0	0	0	0
1	84.6554	1	0	0	1	0
0	44.6305	0	0	0	1	0
1	83.7066	0	0	0	1	0
0	44.4236	0	0	0	1	0
1	83.6156	0	0	0	0	0
0	57.202	0	0	0	0	0
0	51.3804	1	0	0	0	0
0	55.801	0	0	0	1	0
0	72.8093	1	0	0	1	0
1	84.6015	0	0	0	1	0
0	81.9592	1	0	0	1	0
0	27.641	0	0	0	1	0
0	84.2454	0	0	0	1	0
1	87.3423	0	0	0	0	0
0	80.207	0	0	0	0	0
0	76.9812	0	0	0	0	0
0	66.3027	0	0	0	0	0
0	79.7342	0	0	0	1	0
0	71.1422	0	0	0	0	0
1	83.4084	1	0	0	0	0
1	87.8947	0	0	0	1	0
0	62.1776	0	0	1	1	0
0	46.3314	0	0	1	0	1
1	54.4936	0	0	1	0	0
1	84.8803	0	1	0	1	0
1	57.4054	0	0	0	1	0
0	69.1475	1	0	0	1	0
0	72.4202	0	0	1	1	0
0	65.375	0	0	0	0	1
0	43.2919	0	0	0	0	0
1	47.5769	0	0	0	0	0
1	85.0991	0	0	0	1	0
0	76.0081	1	0	0	1	0
1	78.5155	0	0	1	0	0
0	79.53	0	0	0	0	0
0	61.2346	0	0	0	1	0
0	90.415	0	0	0	1	0
1	63.2442	0	1	0	1	0
0	80.0887	0	0	0	1	0
1	90.527	0	0	0	1	0
1	68.8896	0	1	1	1	0
0	69.6526	1	0	0	0	0
1	82.089	1	0	0	0	0
1	48.3147	0	0	0	1	0
0	67.4693	0	0	1	0	0
0	71.4176	0	0	0	1	0
0	84.0029	0	0	0	0	0
1	72.0383	0	0	0	1	0
1	84.8039	0	0	0	0	1
1	82.0487	1	0	0	1	0
0	61.021	0	0	0	0	0
1	56.997	0	0	0	0	0
1	58.2243	0	0	0	0	0
1	62.227	1	0	0	1	0
1	78.2122	1	0	0	0	0
0	87.7831	1	0	0	1	0
0	70.5622	0	0	0	0	0
1	83.6884	0	0	0	1	0
1	60.5436	1	0	0	0	0
1	80.0442	1	0	0	1	0
0	83.4784	0	0	0	0	1
1	73.2474	0	1	0	0	0
0	76.2899	0	0	0	0	0
0	66.4641	1	0	0	0	0
1	66.8698	1	0	0	1	0
1	81.7714	1	0	0	1	0
0	65.9459	0	0	0	0	0
1	70.82	1	0	1	1	0
0	87.5342	0	0	0	0	0
0	85.375	0	0	0	0	0
0	73.8594	0	0	0	1	0
1	67.6587	1	0	0	0	0
1	49.0159	0	0	0	0	0
0	61.6701	0	0	0	0	0
0	79.6026	1	0	0	0	0
0	77.2349	0	1	0	0	0
0	80.7881	0	0	0	0	0
1	83.5553	0	0	0	0	0
0	48.3145	0	0	0	1	0
0	79.8217	0	0	0	1	0
0	39.9938	0	0	1	1	0
0	69.3683	0	0	0	1	0
0	64.5325	1	0	0	0	0
0	79.6488	0	0	0	1	0
0	84.4571	1	0	0	1	0
0	80.73	1	0	0	1	0
1	86.4942	1	0	0	1	0
1	60.4968	1	0	0	1	0
0	63.9908	0	0	0	0	0
1	67.5175	1	0	0	1	0
0	84.5901	1	0	0	1	0
0	81.4627	0	0	0	1	0
0	69.4321	1	1	0	0	0
1	46.1676	0	0	0	1	0
0	68.0824	1	0	1	0	0
1	88.3239	0	0	0	1	0
0	82.8372	0	0	0	0	0
0	68.71	1	1	0	0	0
1	80.9645	1	0	0	0	0
0	51.5315	0	0	0	0	0
0	73.8276	1	0	0	0	0
1	87.1821	1	0	0	1	0
0	77.6869	0	0	0	0	0
0	74.5986	0	0	0	1	0
0	65.9353	0	0	0	0	0
0	57.4107	1	0	0	1	0
1	70.1134	0	0	0	0	0
1	40.0684	0	0	0	0	0
0	70.8292	0	0	0	0	0
0	81.895	1	0	0	1	0
1	74.8006	0	0	0	0	0
1	69.6291	0	0	0	0	0
0	77.8646	0	0	0	0	0
0	54.6821	0	0	0	1	0
0	88.2635	0	0	0	0	0
1	73.7062	1	0	0	1	0
0	57.6336	0	0	0	0	1
0	43.946	0	0	0	0	0
0	69.9803	0	0	0	0	0
1	41.8137	1	1	0	1	0
1	89.8016	1	0	0	1	0
1	65.3135	1	1	0	0	0
0	70.5611	0	0	0	1	0
0	77.9497	0	0	0	0	0
0	64.2246	0	0	0	0	0
0	72.1091	0	0	0	0	0
0	65.454	0	0	0	1	0
0	72.1847	1	0	0	0	0
1	56.9717	1	0	1	1	0
1	83.5377	0	1	0	0	0
0	78.0203	1	0	0	1	0
1	67.159	1	1	0	0	0
0	88.4849	1	0	0	1	0
0	85.4999	0	0	0	0	0
0	73.7883	0	0	0	0	0
0	48.5456	1	0	0	0	1
0	37.4795	0	0	0	0	0
0	72.5626	0	0	0	0	0
1	82.5106	0	0	1	0	1
0	78.1301	0	0	0	1	0
1	61.5959	0	0	0	1	0
0	73.1462	0	0	0	0	0
0	56.5268	0	0	0	0	0
0	75.7203	1	0	0	0	0
0	53.3986	0	0	0	0	0
1	84.5386	0	0	0	1	0
0	74.1182	1	0	0	0	1
0	73.4331	1	0	1	1	0
1	87.1785	0	0	0	1	0
0	57.8906	0	0	0	0	0
1	72.7761	0	0	0	1	0
1	77.6468	0	0	0	0	0
1	57.4459	0	0	0	0	1
0	50.019	0	0	0	1	0
1	74.9316	1	0	0	0	0
0	69.5747	1	0	0	1	0
0	84.9665	1	0	0	1	0
1	81.9433	1	0	0	1	0
0	54.3981	0	0	0	1	0
0	77.5874	1	0	0	0	1
0	76.8453	0	0	0	0	0
0	57.2315	1	0	0	0	1
0	81.0089	0	0	0	1	0
1	69.5501	1	0	0	1	0
0	70.7483	1	0	0	1	0
0	48.1722	1	1	0	0	0
1	86.924	0	0	0	1	0
0	60.371	1	0	0	0	1
0	75.079	1	1	0	0	0
1	76.1442	0	0	0	0	0
0	60.9812	0	0	0	0	0
0	76.9885	0	0	0	0	0
1	77.4412	0	0	0	1	0
1	76.6716	1	0	0	1	0
1	86.5319	0	0	0	1	0
1	77.5695	1	0	1	1	0
1	89.696	1	0	0	1	0
1	39.0868	1	0	1	1	0
1	54.1997	0	0	0	0	1
1	81.9855	0	0	0	1	0
0	57.6223	1	0	0	0	1
1	81.8624	0	0	0	0	0
1	67.0548	1	1	0	1	0
1	68.9069	0	0	0	1	0
0	43.4064	0	0	0	0	0
0	88.8496	0	0	0	0	1
1	69.9403	0	0	0	1	0
0	41.2618	0	0	0	0	0
1	66.3098	1	0	0	1	0
0	20.6556	0	0	0	1	0
0	87.9622	1	0	0	0	0
1	73.3869	0	0	1	0	1
0	91.711	0	1	0	1	0
1	85.1644	0	0	0	1	0
0	69.0826	0	0	0	1	0
0	56.8408	0	0	0	0	1
0	46.47	0	0	0	0	0
0	70.3085	1	0	0	1	0
1	67.4668	0	1	0	1	0
1	75.3502	0	0	0	0	0
0	88.8651	0	0	0	0	0
1	73.3481	0	0	0	0	0
0	32.3073	0	0	0	1	0
0	80.4999	1	0	0	1	0
0	51.901	0	0	0	0	0
0	88.284	1	0	0	1	0
0	63.0278	0	0	0	0	0
1	79.4292	0	0	0	0	0
0	69.812	1	1	1	1	0
0	75.3859	0	0	0	0	0
0	77.413	0	0	0	1	0
1	64.1413	0	0	0	0	0
0	55.854	0	0	0	0	0
0	70.4367	0	0	0	0	0
1	79.622	1	0	0	0	0
0	73.3155	0	0	0	0	0
0	77.4187	1	0	0	1	0
1	73.8324	0	0	0	0	0
0	74.8759	0	0	0	0	0
0	26.2354	0	0	0	1	0
0	58.9068	1	0	1	1	0
0	79.7502	1	0	0	1	0
1	60.6484	1	1	0	1	0
0	77.5176	0	0	0	0	0
0	49.6757	1	0	0	1	0
0	76.4145	0	0	0	0	0
0	59.593	0	0	0	0	0
0	77.9446	0	0	0	0	0
0	72.9977	0	0	0	1	0
0	60.4135	1	0	0	0	0
0	84.0402	0	0	0	1	0
0	75.036	1	0	0	1	0
1	66.5243	1	0	1	0	0
1	85.5578	1	0	0	1	0
1	80.9996	1	0	0	1	0
0	54.3877	1	0	0	1	0
0	79.0413	1	0	0	0	0
1	71.2354	0	1	0	1	0
0	78.3548	0	0	0	0	0
1	89.1417	1	1	0	1	0
1	80.6354	1	0	0	1	0
1	82.7921	0	0	0	1	0
0	68.1527	1	0	1	0	1
1	69.8798	1	1	1	1	0
0	42.5908	0	0	0	1	0
0	47.3008	0	0	0	1	0
0	32.4412	0	0	0	0	1
0	82.3628	0	0	0	0	1
0	84.8803	0	0	0	1	0
1	85.186	0	0	0	0	0
0	76.4986	0	0	1	1	0
1	77.0192	1	1	0	1	0
0	64.4195	1	0	0	1	0
0	50.1325	1	0	0	0	0
0	78.185	0	0	0	1	0
1	57.1825	1	0	1	1	0
0	62.1221	0	0	0	0	0
0	82.0756	0	0	0	1	0
0	74.234	0	0	0	0	0
1	71.9685	0	0	0	1	0
1	56.6414	0	0	0	0	0
0	74.1687	1	0	0	1	0
0	82.7949	1	0	1	1	0
1	68.0895	1	0	0	1	0
0	62.8936	1	0	0	0	0
1	58.8242	1	0	0	1	0
0	71.9636	0	1	0	1	0
0	68.8989	0	0	0	0	0
0	63.2443	0	0	1	0	1
0	78.7009	0	0	0	1	0
1	77.3259	0	0	0	1	0
0	65.0392	0	0	0	0	0
1	71.0168	1	0	0	0	1
0	80.2069	0	0	0	0	1
1	72.92	0	0	1	0	1
0	76.792	1	0	0	0	0
0	83.0897	0	0	0	1	0
1	60.3709	0	0	0	1	0
1	66.3323	0	0	0	0	0
0	69.1846	1	0	0	1	0
0	84.2603	1	0	0	1	0
1	83.3954	1	0	0	0	0
1	79.8157	1	0	0	0	0
1	79.6022	1	0	0	1	0
1	69.3659	0	0	0	0	0
0	38.1304	0	0	0	1	0
1	80.031	0	0	0	0	0
0	66.3246	1	0	0	1	0
0	87.4548	0	0	0	0	0
1	70.9051	1	0	0	1	0
1	60.5735	0	1	1	0	0
0	37.6856	0	0	0	1	0
1	53.2314	0	0	0	1	0
1	81.5714	1	0	0	1	0
0	69.0213	0	0	0	0	0
1	71.8775	0	0	1	1	0
0	64.4667	0	0	0	0	0
0	61.9395	0	0	0	0	0
0	74.9072	0	0	0	0	1
1	61.3692	0	0	0	1	0
0	74.6916	0	0	0	0	0
0	43.8042	0	0	0	0	1
0	71.6826	1	0	0	1	0
0	32.2332	1	0	0	1	0
0	71.4545	1	0	0	0	0
1	69.9412	0	0	0	1	0
1	51.9113	0	0	0	1	0
1	82.9621	0	0	1	1	0
0	76.6066	0	0	0	0	0
0	67.4265	0	0	0	1	0
0	91.3233	1	0	0	1	0
0	85.2001	0	0	0	0	0
0	81.0784	0	0	0	1	0
1	72.205	0	0	0	1	0
1	80.3356	0	0	0	0	0
1	67.7473	0	0	0	1	0
0	34.8421	1	0	0	0	0
0	66.0076	1	0	0	0	1
0	79.914	0	0	0	1	0
0	84.2093	1	0	1	1	0
0	80.5103	0	0	0	1	0
[truncated: 10,191 more rows]
