# Supplementary material for: Analyzing Medical Research Results Based on Synthetic Data and Their Relation to Real Data Results: Systematic Comparison From Five Observational Studies
Source: JMIR Med Inform. 2020 Feb 20;8(2):e16492. doi: 10.2196/16492 (PMC7059086; doi:10.2196/16492)
Supplement: Multimedia Appendix 8 [file medinform_v8i2e16492_app8.zip › syn2_PPI.xlsx]

## Sheet: syn2_PPI
PPI	age	AT1	AT2	steroids	internal_ward	surgery_ward
0	80.4662	0	0	0	0	0
0	83.5683	0	0	0	0	0
0	66.9732	0	0	1	1	0
0	67.7899	0	0	0	0	0
0	83.5524	0	0	0	0	0
1	46.3314	0	0	0	0	0
0	76.2434	0	0	0	0	1
0	84.0042	0	0	0	1	0
1	75.4323	0	0	0	0	0
1	67.1575	0	0	1	0	1
0	65.5882	0	1	0	1	0
1	71.2816	0	0	0	0	0
1	72.2096	0	0	0	1	0
0	54.4343	0	1	0	1	0
1	62.0544	1	0	0	0	0
1	73.2649	0	0	0	0	0
0	78.8001	1	0	0	0	0
1	92.7739	1	0	0	1	0
0	81.9401	0	0	0	0	0
0	88.5139	0	0	0	1	0
0	54.5144	1	0	0	1	0
0	59.5664	0	0	0	0	0
1	51.4864	1	0	0	0	0
0	79.9927	1	0	0	0	0
1	70.8596	0	0	0	0	1
0	77.7367	0	1	0	1	0
0	71.7862	1	0	0	0	0
0	61.7578	1	0	0	1	0
0	83.3561	0	0	0	1	0
1	73.8946	1	0	0	0	0
0	68.0394	0	1	0	0	0
0	70.8442	0	0	0	1	0
0	52.767	0	0	0	0	1
1	69.1997	0	0	0	0	0
0	48.3929	0	0	0	1	0
1	68.3571	1	0	0	1	0
1	63.777	0	0	0	1	0
0	77.9766	0	0	0	0	0
0	37.309	0	0	0	1	0
1	76.9828	0	1	0	1	0
0	72.3612	0	0	0	0	0
0	73.9772	0	0	0	0	1
1	76.3105	0	1	0	0	0
1	80.2041	0	0	0	0	0
0	90.3573	0	0	0	1	0
0	74.7732	1	0	0	1	0
1	74.2177	1	0	1	1	0
1	76.026	0	0	1	1	0
0	84.9427	1	1	0	0	0
1	89.6968	1	0	0	1	0
1	55.9099	0	0	0	0	0
0	20.1898	0	0	0	1	0
1	69.8786	1	0	0	1	0
1	77.8397	0	0	0	0	0
0	62.7096	0	0	0	1	0
1	71.7802	0	0	0	0	0
0	20.3151	0	0	0	0	0
0	57.4133	0	0	0	0	0
1	92.2231	0	0	0	0	0
1	46.8331	1	0	0	1	0
1	87.0821	0	0	0	1	0
1	57.4133	1	0	0	1	0
0	78.0995	1	1	0	1	0
1	50.6841	0	0	1	1	0
1	84.7467	1	0	0	1	0
1	64.7721	1	1	1	1	0
1	86.68	0	0	0	1	0
1	61.3539	0	0	0	1	0
0	81.2885	0	0	0	1	0
1	62.3252	1	0	0	1	0
0	61.6515	0	0	0	0	0
0	56.0537	1	0	0	0	1
0	43.4352	0	0	0	0	0
0	89.2485	0	0	0	1	0
0	68.609	0	0	0	0	0
1	82.0928	1	0	0	1	0
1	71.854	1	0	0	1	0
1	79.0541	0	0	0	0	0
0	78.9	0	0	0	0	0
1	76.7921	0	0	1	1	0
0	67.8278	0	0	0	0	0
1	36.0649	1	0	1	1	0
0	51.4909	0	0	0	0	1
1	79.4196	0	0	0	0	0
0	67.6478	0	0	0	0	0
0	82.0891	1	0	0	0	0
0	56.4344	0	0	0	0	0
0	58.5664	0	0	0	0	0
0	77.3312	0	0	0	0	0
0	55.9921	1	0	0	0	1
0	74.7351	0	0	0	0	0
0	72.9075	1	0	0	1	0
0	79.2055	1	0	0	1	0
1	78.3739	0	0	0	1	0
1	47.7401	0	0	0	1	0
1	80.1651	0	0	0	0	0
1	69.0113	0	0	1	1	0
0	88.0889	1	0	0	1	0
0	80.1777	0	0	0	0	0
1	47.6438	0	0	0	0	0
0	38.5603	0	0	0	0	1
1	83.1782	1	1	1	0	0
1	59.4011	0	0	0	1	0
0	78.2291	1	0	0	0	0
0	23.9984	0	0	0	1	0
1	83.2563	0	0	1	1	0
1	68.1277	0	0	1	0	0
1	87.761	0	0	0	0	0
1	80.9372	0	0	0	1	0
0	23.9578	0	0	0	1	0
0	72.208	0	0	0	0	0
0	62.3328	1	0	0	1	0
0	62.4583	0	0	0	0	0
1	68.598	0	0	0	1	0
0	45.1816	0	0	0	1	0
0	74.8369	1	0	0	0	0
1	76.4405	1	0	0	0	0
0	91.6615	0	0	0	1	0
1	54.8374	1	0	0	0	1
1	80.9021	0	0	0	0	1
1	89.7221	0	0	0	1	0
0	81.9852	0	1	0	1	0
0	68.212	0	0	0	1	0
1	61.025	0	0	0	0	0
1	72.0342	0	1	0	1	0
0	78.539	1	0	0	0	0
1	63.6456	0	0	1	1	0
0	77.2932	0	0	1	0	0
0	68.6568	0	0	0	0	0
1	76.8939	1	0	0	1	0
0	56.2985	1	1	0	1	0
0	62.6436	0	0	0	0	0
1	54.8514	0	0	0	1	0
1	81.2111	0	0	0	0	0
0	53.968	0	0	0	0	0
1	87.8991	0	0	0	1	0
1	73.5119	0	0	1	0	1
0	71.0252	1	0	0	0	1
0	59.7413	1	0	0	1	0
0	22.0948	0	0	0	0	0
0	76.3329	1	0	0	0	0
0	56.1911	0	0	0	0	0
0	90.5204	1	0	0	1	0
0	88.81	0	1	0	1	0
1	83.0665	0	0	0	0	1
0	84.4617	0	0	0	0	0
0	91.7252	1	0	1	1	0
0	81.8521	0	0	0	1	0
1	88.519	1	1	0	1	0
1	82.7382	1	0	0	1	0
0	79.6537	0	0	0	1	0
0	43.5126	0	0	0	0	0
1	71.8589	0	0	1	1	0
1	68.7797	0	0	0	0	0
0	69.5473	0	0	0	1	0
1	83.6843	0	0	0	0	0
1	82.5544	0	0	0	0	0
1	78.8495	0	0	0	1	0
0	57.6895	1	0	0	0	0
0	78.9439	0	0	0	1	0
1	79.2719	0	0	0	0	1
0	31.3151	0	0	0	0	0
0	83.5803	0	0	0	0	0
1	76.8425	0	0	0	1	0
1	71.744	1	0	0	0	1
0	71.5444	0	0	0	0	0
0	57.6583	1	0	0	0	0
0	42.0098	0	0	0	1	0
1	66.7265	1	1	0	1	0
0	71.637	0	0	0	0	0
1	65.8837	0	0	0	0	0
0	69.5792	1	0	0	0	1
0	93.163	1	0	0	1	0
1	58.2425	1	1	1	1	0
1	71.8805	0	0	0	0	0
0	46.1957	1	0	0	0	0
1	87.7778	0	0	0	0	0
0	87.0094	0	0	0	1	0
1	69.8196	0	0	0	0	0
1	72.0239	0	0	1	0	0
0	40.6482	0	0	0	0	1
0	27.3795	0	0	0	1	0
0	70.3363	1	0	0	0	1
0	68.6639	1	0	0	0	1
1	75.2522	1	0	0	0	0
1	73.7187	1	0	0	1	0
0	74.8281	1	0	0	0	0
1	73.6583	1	0	0	1	0
0	84.0188	0	0	1	0	0
1	63.5185	0	0	0	0	0
0	81.8489	1	0	0	1	0
0	69.9974	0	0	0	0	0
1	65.8125	0	0	0	0	0
0	65.7826	0	0	0	0	0
0	85.9854	1	0	0	1	0
0	80.6393	1	0	0	1	0
1	72.3374	1	0	0	0	0
0	29.9341	0	0	0	0	0
1	70.7227	0	0	1	0	0
1	84.6308	0	0	0	1	0
0	44.835	0	0	0	1	0
0	73.9048	1	0	0	0	0
0	66.6898	0	0	0	0	0
0	55.9341	0	0	0	0	0
1	42.1504	0	0	0	1	0
0	75.5535	0	0	0	0	0
1	47.715	1	0	0	1	0
1	48.2762	0	0	0	0	1
0	42.4138	1	0	1	0	0
1	71.2376	0	1	0	0	0
1	78.6523	0	0	0	0	0
1	83.4793	0	0	0	1	0
0	78.9383	1	0	1	1	0
1	69.783	0	0	0	0	0
1	72.6767	1	0	0	1	0
0	84.2454	0	0	0	0	0
0	75.3997	0	0	0	1	0
0	67.4859	0	0	0	0	0
1	74.8074	1	0	0	1	0
0	56.5435	0	0	0	0	0
0	67.6075	0	0	0	0	1
0	65.5456	1	0	0	1	0
0	50.1662	1	0	0	0	1
0	68.3022	1	0	0	0	0
0	67.6085	0	0	0	0	1
0	38.2647	0	0	1	1	0
1	76.0643	1	0	0	0	1
0	74.2916	0	0	0	0	0
0	32.807	0	0	0	0	1
0	77.192	0	0	0	1	0
0	55.5026	1	0	0	1	0
0	75.0561	0	0	0	1	0
0	53.0801	1	0	0	0	1
0	75.7602	0	0	0	0	0
1	79.231	0	0	0	1	0
1	57.4551	1	1	0	0	0
0	85.7436	1	0	1	0	1
0	67.9612	1	0	1	0	1
0	64.9717	0	0	0	0	0
0	60.7392	0	0	0	0	0
1	80.1112	0	0	0	1	0
1	63.0758	0	0	1	1	0
0	85.4101	0	0	0	0	1
1	84.0955	1	0	0	1	0
1	76.4889	1	0	1	1	0
0	64.734	0	0	0	0	0
0	62.2121	0	0	0	0	0
0	65.131	0	0	0	0	0
1	53.5947	1	0	0	0	1
1	69.5441	1	1	0	0	0
1	81.2556	0	0	0	0	0
0	69.1292	1	0	1	0	0
0	80.605	0	0	0	1	0
1	79.4983	1	0	0	0	1
0	63.2052	1	0	0	0	0
1	82.3414	1	1	0	1	0
0	88.9581	0	0	0	0	0
0	70.5199	0	0	0	0	0
1	63.9549	0	1	0	0	0
0	76.9137	1	0	1	1	0
1	58.8756	0	0	0	0	1
1	79.3234	1	0	0	0	0
0	33.5951	0	0	0	1	0
0	69.9616	0	0	0	0	0
0	84.4554	0	0	0	0	0
1	86.8768	0	0	0	1	0
0	82.1084	0	1	0	0	0
1	83.5805	0	0	0	1	0
0	77.5937	1	0	0	0	1
1	87.0807	0	0	0	1	0
0	71.4269	0	0	0	0	0
1	71.8404	1	0	0	1	0
0	63.5918	0	0	0	1	0
1	72.7067	0	1	0	1	0
1	66.816	1	0	0	0	0
0	61.1968	0	0	0	1	0
0	69.7911	0	0	0	0	0
1	75.4686	1	0	0	0	0
1	48.4464	0	0	0	1	0
0	71.7507	1	0	0	1	0
0	90.5909	0	0	0	0	0
1	69.2598	0	0	0	1	0
0	59.7226	0	0	0	1	0
0	29.5263	0	0	0	0	0
1	49.2764	1	0	0	0	1
1	51.0961	1	1	0	0	0
1	69.6901	1	0	1	1	0
0	73.9792	0	0	0	0	0
1	77.4021	1	0	1	0	1
0	67.0005	0	0	0	0	0
1	85.2718	1	0	0	0	0
1	85.1956	0	1	0	0	0
1	83.1334	0	0	0	1	0
0	53.6076	0	0	0	0	0
0	80.2287	0	0	0	0	0
1	67.1986	0	0	0	0	0
0	79.8173	1	0	0	0	0
1	50.1002	0	0	1	1	0
0	42.8084	0	0	0	0	1
1	80.883	1	0	0	0	0
0	80.3656	1	0	0	1	0
0	60.3093	0	0	0	0	0
1	80.6444	1	0	0	0	0
1	64.9509	1	0	0	1	0
0	78.6648	0	0	0	1	0
1	70.95	0	0	0	1	0
1	79.3518	0	0	0	1	0
1	90.2442	0	0	0	1	0
0	87.4995	1	0	0	1	0
1	83.4749	0	0	0	1	0
1	90.0092	1	0	0	1	0
0	63.8428	0	0	0	0	0
0	67.1962	0	0	0	0	0
0	60.8606	1	0	0	0	1
0	56.6863	0	0	0	0	1
0	40.2312	0	0	0	0	0
0	90.895	1	0	0	1	0
0	80.0205	0	0	0	1	0
0	80.7596	1	0	0	1	0
1	70.9587	0	0	0	1	0
1	89.4683	0	0	0	0	0
0	28.2301	0	0	0	0	0
0	71.3587	0	0	0	0	0
0	73.7137	0	0	0	0	0
1	79.5203	1	1	0	0	1
0	62.1193	0	0	0	0	0
0	60.6808	0	0	0	0	0
0	70.3509	0	0	0	0	0
0	78.8745	0	0	1	1	0
1	77.7044	0	0	0	0	0
1	93.1886	0	0	0	1	0
0	90.1614	1	0	0	1	0
0	53.0797	0	0	0	0	0
1	86.924	1	0	0	1	0
0	87.9595	0	0	0	0	1
1	80.0396	1	0	0	1	0
0	77.0285	0	0	0	1	0
0	47.4323	0	0	0	0	0
0	39.751	0	0	0	0	0
0	86.4435	0	0	0	1	0
0	58.801	0	0	0	0	0
0	23.8984	0	0	0	0	0
0	60.4064	0	0	0	1	0
0	70.046	0	0	0	0	0
1	72.1522	0	0	0	1	0
0	71.8317	0	1	0	1	0
1	86.6665	1	0	0	1	0
0	51.6726	0	0	0	0	0
0	63.263	0	0	0	0	0
0	64.0484	0	0	1	1	0
0	46.7228	0	0	0	0	0
0	27.5082	0	0	0	0	0
1	25.211	0	0	0	1	0
1	78.3541	1	0	0	1	0
0	34.2351	0	0	0	1	0
0	70.1258	1	0	0	1	0
0	72.3397	0	0	0	1	0
0	59.8001	0	0	0	0	1
0	77.7866	0	0	0	0	0
0	67.4848	0	0	0	1	0
0	54.5285	0	0	0	0	0
1	71.3139	0	0	0	0	0
0	74.1691	1	0	0	1	0
0	88.0436	1	0	0	1	0
1	77.145	0	0	0	0	0
0	61.193	1	0	0	0	0
0	71.8648	0	0	0	1	0
0	85.1643	1	0	0	1	0
0	58.5635	1	0	0	1	0
0	79.5782	0	0	0	1	0
0	75.3009	1	0	0	0	1
0	77.769	0	0	0	0	0
0	73.8945	1	0	0	1	0
1	49.5253	0	1	1	0	0
0	76.4981	0	0	1	0	0
0	36.1287	0	0	0	1	0
1	70.9507	1	0	0	0	0
1	76.4924	1	0	1	1	0
0	76.2317	0	0	0	0	0
0	39.6825	0	0	0	1	0
0	55.1508	1	0	0	1	0
1	65.3127	0	0	0	1	0
0	74.8637	0	0	0	0	0
0	71.761	0	0	0	0	0
0	49.0611	0	0	1	0	0
0	60.996	0	0	0	0	0
1	65.1698	0	0	0	1	0
0	38.6455	0	0	0	0	1
1	75.4076	0	0	0	1	0
1	64.7895	0	0	0	0	0
0	59.1952	0	0	0	0	0
0	52.4586	0	0	0	1	0
0	48.1463	0	0	0	0	1
0	61.8795	1	0	0	1	0
0	66.1002	0	0	0	1	0
0	21.0727	1	0	0	0	0
0	82.1165	0	0	0	0	0
1	63.687	0	0	1	0	1
1	81.0964	0	0	0	1	0
0	51.8568	0	0	0	0	0
0	76.8678	1	0	0	0	0
0	73.2049	0	0	0	0	0
0	82.5986	1	0	0	1	0
0	85.9937	0	0	0	0	0
0	66.3244	0	0	1	0	0
1	73.8952	0	0	0	1	0
1	55.6166	0	1	0	0	0
1	65.8219	1	0	0	1	0
1	71.8647	0	0	1	1	0
0	80.9484	1	1	0	1	0
0	35.8151	0	0	0	1	0
0	85.1368	0	0	0	0	0
0	70.5605	0	0	0	0	0
1	81.6883	1	0	0	1	0
1	83.5518	0	0	0	1	0
1	51.4758	1	0	0	0	0
censored	75.0195	censored	1	1	0	censored
1	85.7648	0	0	0	1	0
1	28.5691	0	0	0	0	0
0	63.2602	0	0	0	0	0
0	48.5005	0	0	0	0	0
0	33.719	0	0	0	0	0
0	72.5568	0	0	0	1	0
0	78.9344	1	0	0	0	0
1	73.7078	0	0	0	1	0
0	39.3241	0	0	0	1	0
0	87.0004	0	0	0	1	0
0	87.8768	1	1	0	1	0
0	84.6367	1	0	0	1	0
0	56.7397	1	0	0	0	0
0	43.5559	1	0	0	0	0
1	50.7997	1	1	0	0	0
0	54.5544	0	0	1	0	1
0	85.3815	1	0	1	1	0
0	58.5014	0	0	0	0	0
1	81.2552	0	0	0	1	0
1	82.6052	0	0	0	1	0
0	63.9632	0	0	0	1	0
0	84.2506	1	0	0	0	1
0	88.2633	0	0	0	1	0
0	67.415	1	0	0	0	0
0	81.7051	0	0	0	0	0
0	78.2289	0	0	0	0	0
1	72.8231	0	0	0	1	0
1	86.0642	1	0	0	1	0
0	76.9108	0	0	0	1	0
0	75.501	1	0	0	1	0
1	41.2852	0	0	1	0	0
0	92.1484	1	0	0	0	0
0	68.7433	0	0	0	1	0
0	76.1538	1	0	0	1	0
1	76.1105	1	0	0	1	0
0	76.8424	0	0	0	0	0
0	44.3395	0	0	0	0	0
0	72.8496	0	0	0	0	0
0	74.9701	0	0	0	0	0
1	86.6904	0	0	1	0	0
1	76.4087	0	0	0	0	0
1	61.1864	0	1	0	1	0
0	62.8495	0	0	0	1	0
0	85.4248	1	0	0	1	0
1	72.2607	0	0	0	1	0
0	74.8031	0	1	0	0	0
1	68.1982	0	1	1	1	0
0	72.0342	0	1	0	1	0
0	72.4437	1	0	0	0	0
0	64.9387	1	0	0	1	0
1	64.7566	1	0	0	0	0
1	35.9318	0	0	0	0	0
0	64.944	1	0	0	0	1
0	54.8622	0	0	0	1	0
0	74.2827	1	0	0	0	0
0	72.0584	0	0	0	1	0
0	77.1433	0	0	0	1	0
0	74.0601	0	0	0	0	0
1	75.9111	0	1	0	1	0
1	81.1077	1	0	0	1	0
0	75.5889	1	0	0	1	0
1	78.8445	1	0	0	1	0
1	35.9469	0	0	0	0	1
0	75.2467	0	0	0	1	0
0	70.2791	0	0	0	1	0
0	78.0282	1	0	0	0	0
0	46.4361	0	0	0	1	0
1	52.225	0	0	0	0	1
0	76.1117	1	0	0	1	0
1	56.4942	0	0	0	0	0
0	59.3038	1	0	0	1	0
1	79.325	0	1	0	1	0
1	68.8062	0	0	0	1	0
1	81.2322	0	0	0	0	1
1	24.5801	1	0	0	1	0
1	85.0919	0	0	0	1	0
0	59.1071	1	0	0	1	0
0	67.4634	1	0	0	1	0
0	50.9948	0	0	0	1	0
1	81.9853	0	0	0	1	0
0	71.6074	0	0	0	1	0
0	67.7331	1	0	0	0	1
0	77.2016	0	1	0	0	0
0	82.9807	0	0	0	0	0
1	81.0628	1	0	0	0	0
0	59.8154	1	0	0	1	0
1	77.2932	1	0	0	1	0
0	81.3093	0	0	0	1	0
0	20.8035	0	0	0	0	0
0	72.6282	0	0	0	0	1
0	47.2901	0	0	1	1	0
0	82.6529	0	1	0	1	0
0	85.5362	0	0	0	0	0
0	69.9309	0	0	0	1	0
0	80.1571	0	0	0	1	0
0	71.0905	0	0	0	0	1
0	75.9489	0	0	0	1	0
0	84.8802	1	0	0	1	0
1	44.6273	1	0	0	1	0
0	64.2596	0	0	0	0	0
1	84.9378	0	0	0	1	0
1	87.028	0	0	0	0	1
0	60.4805	1	0	0	0	0
1	42.1267	1	0	0	0	1
0	88.8663	1	0	0	1	0
1	35.8197	1	0	0	1	0
0	44.9284	1	1	0	1	0
0	46.0119	0	0	0	1	0
0	50.5019	1	0	0	0	0
0	68.2121	0	0	0	0	0
1	86.1874	1	0	0	1	0
1	65.94	1	0	0	1	0
1	83.5596	0	0	0	1	0
0	77.9941	0	0	0	0	0
0	76.1335	0	0	0	0	0
1	75.1511	0	0	0	1	0
0	60.4392	0	0	0	1	0
0	29.3764	1	0	0	0	0
0	66.6034	1	0	0	0	0
1	59.6171	1	1	1	0	0
0	55.6775	0	0	0	0	0
0	87.0137	0	0	0	0	0
1	80.705	1	0	0	1	0
1	61.989	0	1	0	1	0
1	56.0564	1	0	0	0	1
1	56.1716	0	0	0	1	0
0	64.0614	0	0	0	1	0
0	78.4645	0	0	0	0	0
0	79.7528	1	1	0	0	0
0	85.8978	0	0	0	1	0
0	77.325	0	0	0	0	0
1	84.2918	0	0	0	0	1
0	68.4298	0	0	0	0	0
0	67.3794	1	0	0	1	0
0	80.0266	0	0	0	0	0
0	77.0927	0	0	0	0	0
0	84.7219	1	0	0	0	1
1	73.2026	0	0	0	1	0
0	58.4648	0	0	0	1	0
0	64.2236	1	0	0	1	0
1	70.0591	0	1	0	1	0
0	76.2524	0	0	0	0	0
1	70.1281	0	0	0	1	0
0	58.3483	0	0	0	0	0
0	87.9735	1	0	0	1	0
1	88.9748	0	0	0	1	0
0	84.2324	0	0	0	1	0
1	68.5984	0	0	0	0	0
0	41.8572	0	0	0	0	0
1	70.6005	0	0	1	1	0
1	69.9088	0	0	0	0	1
1	82.7536	0	0	0	0	0
1	65.7558	1	0	0	1	0
1	82.0157	1	0	1	1	0
0	74.9231	1	0	0	0	0
0	79.3784	0	0	0	1	0
1	71.8565	0	0	0	0	0
0	57.6204	0	0	0	0	0
0	79.9336	0	0	1	1	0
0	72.0524	0	0	0	0	0
0	77.022	0	0	1	1	0
0	75.6708	0	0	0	1	0
1	82.3857	0	0	1	0	0
1	80.1753	0	0	0	1	0
0	38.7462	1	0	0	0	0
0	89.3831	0	0	0	1	0
0	75.6465	0	0	0	1	0
0	69.0165	1	0	0	1	0
0	56.796	0	0	0	0	0
0	57.3268	0	0	0	0	0
1	65.5269	0	0	0	0	0
1	58.8222	0	0	1	0	0
0	78.9913	1	0	0	1	0
1	32.329	0	0	1	0	0
0	75.6082	1	0	0	1	0
1	76.2944	0	0	0	1	0
0	78.3438	0	0	0	0	0
1	55.0334	0	0	0	0	1
1	65.9461	0	1	0	1	0
0	37.7067	0	0	0	1	0
1	72.174	1	0	0	1	0
1	64.9103	1	0	0	0	0
1	82.5663	0	0	0	1	0
1	86.941	0	0	0	1	0
1	63.0143	1	0	0	1	0
0	62.847	0	1	0	1	0
1	77.4955	0	0	0	1	0
0	81.4625	1	1	0	1	0
1	69.3697	1	0	0	1	0
1	75.3895	1	0	0	1	0
0	78.2854	0	0	0	0	0
1	77.4743	0	0	0	0	0
0	57.2833	1	0	0	1	0
0	57.9743	1	0	0	0	0
0	79.7817	0	0	1	1	0
0	62.8021	0	0	0	0	0
0	69.2173	0	0	0	0	0
0	54.4022	0	0	0	0	1
0	65.984	0	1	0	0	0
0	63.991	0	0	0	0	0
1	87.3418	1	0	1	1	0
1	83.2627	1	0	0	0	0
0	60.8417	0	0	0	1	0
1	76.6749	0	1	0	0	0
0	40.9894	1	1	0	0	0
0	85.7258	1	0	0	1	0
0	36.4684	0	0	0	1	0
1	82.0129	0	0	0	1	0
1	95.8291	0	0	0	1	0
0	57.1863	0	0	0	0	0
0	54.669	1	0	1	0	0
1	67.416	1	0	0	0	0
1	63.187	1	0	0	1	0
0	65.8211	1	0	0	0	0
0	65.1477	0	0	0	0	0
0	80.4752	1	0	0	1	0
0	80.2226	0	0	0	0	0
0	50.2362	0	0	0	0	0
0	73.2985	0	0	0	0	0
0	86.5379	0	0	0	0	0
1	75.0796	0	0	0	0	0
1	84.6389	0	0	0	0	0
0	52.7293	0	0	1	1	0
1	85.4419	0	0	0	1	0
0	53.3006	0	0	0	1	0
0	70.4946	0	0	0	0	0
1	98.8135	0	0	0	0	0
0	59.0048	0	0	0	0	0
0	48.0651	0	0	0	0	0
0	84.2506	0	0	0	1	0
0	50.9079	0	0	0	1	0
1	88.754	1	0	0	0	0
0	82.1808	0	0	0	0	0
0	62.908	1	0	0	1	0
1	65.7268	0	0	0	1	0
0	70.8226	0	0	0	0	0
1	60.4811	1	0	0	0	0
0	69.3314	0	0	0	0	0
1	79.0138	0	0	1	1	0
0	64.464	0	1	0	1	0
1	85.1531	0	0	0	1	0
1	68.6046	0	1	0	0	0
0	91.6342	0	0	0	0	0
0	66.0665	0	0	0	0	0
1	91.213	1	0	0	1	0
0	49.8897	0	0	0	0	0
1	67.0326	0	1	1	0	0
1	79.7217	0	0	0	0	0
0	74.8638	0	0	0	0	0
1	58.5403	1	1	0	1	0
1	73.1516	1	0	1	1	0
1	80.065	1	0	0	0	0
0	39.4894	1	0	1	1	0
0	79.714	0	1	0	0	0
0	64.9	1	0	0	0	0
0	80.0646	0	0	1	1	0
0	76.8113	1	0	0	1	0
1	85.8269	1	0	0	1	0
0	68.8974	1	0	1	1	0
1	87.6206	0	0	0	1	0
1	70.6008	1	0	0	0	0
1	76.4997	0	0	0	1	0
0	90.7581	0	0	0	1	0
0	71.7299	0	0	0	1	0
0	44.5579	0	0	0	0	1
1	85.4358	1	0	0	1	0
0	61.941	0	0	0	0	0
0	79.1958	0	0	0	1	0
0	77.8537	1	0	0	1	0
0	69.2135	1	1	0	1	0
1	88.0148	1	0	0	1	0
0	62.9075	0	0	0	0	0
0	77.1261	0	0	0	1	0
1	73.7362	1	0	0	0	0
0	22.8844	0	0	0	1	0
1	69.5448	1	0	0	1	0
0	72.2635	1	0	1	1	0
0	67.3385	0	0	0	0	0
0	88.0603	0	0	0	0	0
0	62.006	1	0	0	1	0
1	67.6571	0	0	0	0	0
0	81.972	1	0	0	1	0
0	67.2053	0	0	0	1	0
0	91.4282	1	0	0	1	0
1	79.9715	0	0	0	1	0
0	97.9582	1	0	0	0	0
1	73.8375	0	0	0	1	0
0	63.801	1	0	0	1	0
0	62.2731	0	0	0	0	0
1	88.1882	0	0	0	1	0
0	78.8908	0	1	1	0	1
0	65.5284	0	0	0	0	0
0	76.4351	1	0	0	0	0
0	85.1638	1	0	0	1	0
1	79.4107	0	0	0	1	0
1	61.1851	0	0	0	0	0
0	56.2529	1	0	0	1	0
0	54.6337	0	0	0	1	0
1	80.417	0	0	0	0	0
1	72.0345	1	0	0	0	0
0	58.0642	0	0	1	0	1
1	67.4271	1	0	0	0	0
1	62.5833	0	0	0	1	0
1	63.0724	1	0	0	0	0
0	54.0188	0	0	0	0	0
0	92.8602	0	0	0	0	0
0	75.4872	1	1	0	0	0
0	62.3486	0	0	0	0	0
0	81.0082	0	0	0	1	0
0	81.5117	1	0	0	0	0
0	43.4911	0	0	0	1	0
1	80.7264	1	0	0	1	0
0	56.063	0	0	0	0	0
0	43.3896	0	0	0	0	0
0	82.2617	1	0	0	1	0
0	53.7982	0	0	0	1	0
0	85.3788	0	0	0	0	0
0	88.7261	0	0	0	1	0
1	90.6109	1	1	1	0	0
1	85.8326	1	0	0	1	0
1	89.4464	0	0	0	1	0
1	85.9222	0	0	0	0	1
1	63.2579	0	0	0	0	1
0	73.0712	0	0	0	0	0
0	40.3657	1	0	0	0	0
1	76.9875	0	0	0	1	0
1	74.4646	1	0	0	1	0
1	40.4334	1	1	0	1	0
0	65.0072	1	0	0	0	0
0	70.1734	0	0	0	0	0
0	74.6365	0	0	0	1	0
1	68.3382	1	0	0	0	0
0	89.9195	1	0	0	1	0
0	79.0601	1	0	0	1	0
1	69.266	0	1	0	0	0
0	73.7147	0	0	0	1	0
0	77.0497	0	0	0	1	0
1	61.4666	0	0	1	0	0
0	66.6637	1	0	0	1	0
1	72.4832	0	0	1	0	1
0	57.4004	1	0	0	1	0
1	81.382	1	0	0	1	0
0	61.5527	0	0	0	0	1
0	56.3595	0	0	0	0	0
0	76.8249	1	0	0	0	0
0	70.0456	1	0	0	1	0
0	84.5359	0	1	0	1	0
0	80.5981	0	0	0	1	0
1	82.2663	0	0	0	1	0
1	62.2612	0	0	0	0	0
1	68.9573	0	0	1	0	0
1	77.0934	0	0	0	1	0
1	66.388	1	1	0	0	1
0	73.4329	0	0	0	0	0
1	71.5351	0	0	0	0	0
1	48.5038	0	0	0	1	0
0	65.9334	0	0	0	0	0
0	60.3326	1	0	0	1	0
1	68.7177	0	0	0	1	0
1	76.1869	0	0	0	0	1
1	83.2188	0	0	1	1	0
0	78.5381	1	1	0	1	0
1	87.6434	1	0	0	1	0
1	81.4399	0	0	0	0	0
0	70.2639	0	0	0	0	0
0	68.2946	0	0	0	0	0
0	36.0209	0	0	0	0	0
0	70.5162	1	0	0	1	0
0	62.1074	1	0	0	0	1
0	55.1726	0	0	1	0	0
0	55.567	0	1	0	0	0
0	73.7361	0	1	0	0	1
1	86.1875	0	1	0	1	0
1	86.5747	0	0	1	1	0
0	88.9174	0	0	0	1	0
0	67.9525	0	0	0	0	0
1	79.1402	0	0	1	1	0
1	80.6603	1	0	0	1	0
1	68.7902	0	0	0	0	0
0	61.7693	0	1	0	1	0
0	76.1541	0	1	0	1	0
0	68.7398	0	0	0	1	0
0	58.0027	1	0	0	0	1
0	76.1767	0	0	0	0	0
0	87.7694	1	0	0	0	0
0	79.8207	0	0	0	1	0
0	91.7392	1	0	0	0	0
0	53.6518	1	0	0	1	0
0	83.6133	1	1	0	1	0
1	72.6326	0	1	0	1	0
1	43.7075	1	0	0	1	0
0	87.5619	0	0	0	1	0
0	81.4649	0	0	1	0	0
1	77.9314	0	0	0	0	0
0	64.3552	0	0	0	0	0
1	66.5648	1	0	1	1	0
0	87.2792	0	0	0	1	0
0	38.7316	0	0	0	1	0
0	70.89	0	0	0	0	0
0	37.1876	0	0	0	0	1
1	67.3565	0	0	0	0	0
0	69.4379	0	0	0	1	0
0	75.7061	0	0	0	0	1
1	62.6166	0	0	0	0	1
1	83.0956	0	0	0	1	0
1	80.9176	1	0	0	0	0
1	81.2625	0	0	1	0	1
0	57.4383	0	0	0	1	0
1	80.1805	1	0	0	1	0
0	68.0411	1	0	0	1	0
0	72.8587	0	0	0	0	1
1	72.0441	0	0	0	1	0
0	38.0954	0	0	0	1	0
0	73.1445	0	0	0	0	0
0	80.6959	0	0	0	0	0
1	79.1186	0	1	0	1	0
1	68.1115	1	0	0	0	0
0	62.1355	0	0	0	1	0
1	63.9782	0	0	0	1	0
0	65.5119	0	0	0	1	0
1	77.8949	0	0	0	0	0
1	82.3421	0	0	1	1	0
1	76.4007	0	0	0	1	0
0	71.7809	1	0	0	1	0
0	83.3507	0	0	0	1	0
0	58.8419	0	0	0	1	0
0	32.0738	0	0	0	1	0
1	83.6133	1	0	0	1	0
1	81.6747	0	1	0	1	0
1	63.6949	1	0	0	1	0
0	75.4472	0	0	0	0	0
0	87.3883	0	0	0	0	0
1	70.6103	0	0	1	1	0
1	86.8497	1	0	0	1	0
0	76.1531	1	0	0	1	0
1	65.0153	1	0	0	1	0
1	85.1799	0	0	0	1	0
1	84.2589	0	0	0	0	0
0	57.8809	0	0	0	0	0
0	71.7343	1	0	0	0	0
1	74.5411	0	0	0	0	0
0	70.6008	0	0	0	0	0
1	93.5906	0	0	0	1	0
0	67.4271	0	0	0	0	0
0	62.8467	0	0	0	1	0
0	70.8073	1	0	0	1	0
0	52.7233	1	0	0	0	0
1	77.1429	1	0	0	1	0
0	62.3649	0	0	0	0	0
1	74.5869	0	0	1	0	0
0	72.6928	0	0	0	0	0
1	83.4335	0	1	0	1	0
0	43.1793	0	0	0	1	0
0	77.0305	1	0	1	1	0
1	83.3561	0	0	0	1	0
1	83.3562	0	0	0	1	0
0	45.2608	0	0	0	0	0
0	58.225	1	1	0	0	0
1	68.8393	0	0	0	0	0
0	58.2712	1	0	0	0	0
0	72.5377	0	0	0	1	0
0	43.4072	0	0	0	1	0
1	80.6346	0	0	1	0	1
1	74.4997	1	0	0	0	0
1	84.9378	1	0	0	1	0
0	64.4997	0	0	0	0	0
0	48.8643	0	0	0	1	0
0	85.4303	0	0	0	1	0
0	79.8239	1	0	0	1	0
0	73.8375	0	0	0	1	0
1	57.3163	1	0	0	1	0
0	79.3366	1	0	0	0	0
1	84.4781	0	0	0	0	0
0	84.5489	0	0	0	0	0
0	74.6825	0	0	1	0	1
1	72.9703	1	0	0	1	0
0	76.2613	1	0	0	1	0
1	65.2939	0	0	0	0	0
0	70.0573	0	0	0	1	0
0	37.5564	0	0	0	1	0
1	63.5252	0	0	0	1	0
0	53.9614	0	0	0	0	0
1	69.873	0	0	0	0	0
0	66.3246	0	0	0	0	0
0	58.0843	0	0	0	1	0
0	67.5522	1	0	0	1	0
0	68.1275	0	0	0	1	0
0	61.9222	0	0	0	0	0
0	62.3734	1	1	0	0	0
0	77.6788	0	0	0	1	0
0	50.04	1	0	1	0	0
1	79.5327	0	0	0	1	0
0	83.216	1	0	0	0	0
1	84.0537	0	0	1	1	0
1	83.7748	0	0	1	0	0
1	56.8022	0	0	0	0	0
1	80.7784	0	0	0	1	0
0	87.0142	0	0	0	0	0
1	87.6844	0	0	0	1	0
1	82.4586	0	0	0	1	0
1	44.1817	1	0	0	0	0
0	73.8054	1	0	0	0	0
1	73.8408	1	0	0	1	0
0	54.9015	1	1	0	1	0
0	61.7484	0	0	0	0	0
0	47.5681	0	0	0	0	0
0	60.6513	0	0	0	0	0
1	62.8437	1	0	0	0	1
0	54.7053	1	0	0	0	1
0	45.5603	0	0	0	0	0
0	46.8515	0	0	0	0	0
0	41.0316	1	0	0	0	0
0	63.7533	1	0	0	0	1
0	45.1233	1	0	0	0	1
0	97.0942	0	0	0	0	1
1	78.2947	0	0	0	0	0
0	28.8874	0	0	0	1	0
0	75.573	0	0	0	0	0
0	82.7419	0	0	0	0	0
1	87.7995	0	0	0	1	0
0	63.4691	0	0	0	0	1
0	83.2618	0	0	0	0	0
1	81.5444	0	0	1	1	0
1	65.5463	1	0	0	1	0
1	64.1354	0	0	0	0	0
1	86.758	1	0	0	1	0
0	60.6757	1	0	0	0	1
1	76.2453	0	0	0	0	0
0	89.705	1	0	0	1	0
0	65.7065	0	0	0	0	0
0	77.2302	0	0	0	1	0
0	89.5227	0	0	0	1	0
0	65.9489	0	0	0	0	0
0	74.5819	0	0	0	0	1
0	77.6108	0	0	0	0	1
1	65.1576	0	0	0	1	0
0	46.4805	0	0	0	0	0
1	78.2952	1	0	0	0	0
0	56.062	0	0	0	0	0
1	59.7169	0	0	0	1	0
0	78.5781	0	0	0	1	0
0	73.9174	0	0	0	0	1
0	84.2335	0	0	0	0	1
1	72.9977	1	0	0	0	0
1	81.1119	1	0	1	0	0
1	53.9327	0	0	0	1	0
1	41.6796	0	0	0	0	0
0	50.0978	1	0	0	0	0
0	83.4202	0	0	0	1	0
1	88.7621	0	0	0	1	0
0	70.4001	0	0	0	0	0
0	62.1189	0	0	0	1	0
1	32.1589	0	0	0	1	0
0	57.6388	1	0	0	0	1
1	89.0494	0	0	0	1	0
1	78.1208	1	0	0	1	0
0	74.8089	1	0	0	0	0
0	60.2211	0	0	0	1	0
1	86.5486	1	0	0	1	0
1	71.26	0	0	0	0	0
1	74.092	0	0	0	1	0
0	87.5002	0	0	0	0	0
0	48.3116	1	0	0	0	1
0	84.2454	1	0	0	1	0
0	91.4248	1	0	0	0	1
0	83.8915	1	0	0	1	0
0	67.5455	0	0	0	0	0
0	67.2879	1	0	1	0	0
1	81.6307	0	1	1	0	0
0	51.5133	0	0	1	0	0
0	27.5735	0	0	0	1	0
0	88.1374	0	0	0	1	0
1	79.4136	0	0	0	1	0
0	78.4506	1	0	0	0	1
1	67.5379	0	0	0	1	0
0	83.5705	1	0	0	0	0
0	88.3538	1	0	0	1	0
1	26.1985	0	0	0	1	0
1	98.3717	0	0	0	1	0
0	84.7825	1	0	0	0	0
0	60.2016	0	0	0	0	0
0	74.0032	0	0	0	1	0
0	72.2457	1	0	0	0	0
0	32.4897	0	0	0	0	0
1	80.3168	0	0	0	1	0
0	44.4229	0	0	0	1	0
1	79.5603	0	0	0	1	0
0	83.6305	0	0	0	0	0
0	86.46	0	0	0	0	0
0	73.7146	1	0	0	1	0
1	59.3229	1	0	0	1	0
1	82.7754	1	0	0	1	0
0	78.6522	1	0	0	1	0
1	54.898	0	0	1	0	0
0	79.7501	0	0	0	0	0
0	61.178	0	0	0	1	0
1	69.7433	0	0	0	1	0
1	84.9608	0	0	0	1	0
0	43.6041	0	0	0	1	0
0	80.6686	1	0	0	1	0
0	62.3015	0	0	0	0	0
1	60.6516	0	0	0	0	0
1	81.8397	0	0	0	0	0
0	57.3257	0	0	1	0	1
0	44.7498	0	0	0	0	1
1	80.1216	0	0	0	1	0
1	69.8238	1	0	0	0	0
1	76.5717	0	0	0	1	0
1	72.8497	1	0	0	0	0
0	76.3925	0	0	0	0	0
1	84.1175	0	0	0	1	0
1	89.9414	0	0	0	0	0
0	41.2929	0	0	1	1	0
0	92.4912	0	0	0	1	0
0	57.4135	0	0	0	1	0
1	94.8482	0	0	0	0	0
0	63.2442	0	0	0	1	0
0	69.5815	0	0	0	0	0
0	34.4879	0	0	0	1	0
1	74.8234	0	0	0	0	0
0	90.9559	0	0	0	1	0
0	67.4281	1	0	0	1	0
1	83.3976	1	0	0	0	0
0	80.7264	1	0	0	1	0
1	74.1738	1	0	0	0	1
0	92.131	0	0	0	1	0
1	46.188	1	0	0	1	0
0	79.8235	1	0	0	1	0
1	48.0291	0	0	0	1	0
1	73.585	0	0	0	1	0
0	75.0848	0	0	0	0	1
1	78.2257	1	0	0	1	0
0	69.6292	0	0	0	0	0
0	55.5729	0	0	0	1	0
0	78.3554	1	0	0	1	0
0	67.5286	0	1	0	0	0
0	63.8378	0	0	1	1	0
0	52.1634	0	0	0	0	0
1	91.4546	1	0	0	0	0
1	85.1375	1	0	0	1	0
0	50.2189	0	0	0	0	0
0	73.6378	1	0	0	1	0
0	56.3757	1	0	0	0	0
0	66.8253	1	1	1	1	0
1	82.1747	1	0	0	1	0
1	66.0783	1	0	0	1	0
0	67.4642	0	0	0	0	1
0	85.5726	0	0	0	1	0
0	82.4406	1	0	0	1	0
0	21.5883	0	0	0	1	0
0	75.2027	1	0	0	0	0
0	72.8226	1	0	0	1	0
1	83.7302	1	0	0	1	0
1	81.5012	0	1	0	1	0
1	65.0411	1	0	0	0	0
1	86.7657	1	0	0	1	0
1	53.2315	0	0	0	0	0
0	69.4657	1	0	0	1	0
1	65.2976	1	0	1	1	0
0	67.3473	1	0	0	0	0
0	77.11	0	0	0	0	0
1	56.6334	1	0	1	0	0
1	80.5541	1	0	0	0	0
0	77.4134	0	0	1	1	0
0	66.729	1	0	0	0	0
0	73.8928	1	0	0	0	0
0	84.2396	0	0	0	1	0
1	60.3751	0	0	0	0	0
0	75.8573	1	0	0	1	0
0	79.1766	1	1	0	0	0
1	81.3249	1	0	0	1	0
0	30.2344	0	0	0	0	0
1	94.5713	1	0	0	1	0
1	69.9098	1	0	0	1	0
0	88.5116	0	0	0	1	0
0	72.1277	0	0	0	0	0
0	71.8318	1	0	0	0	1
1	80.5098	1	0	0	1	0
0	70.7108	0	0	0	0	0
0	76.5626	0	1	0	1	0
1	86.5068	0	0	0	0	0
0	64.4323	0	0	0	1	0
1	86.3533	1	0	0	1	0
1	65.4568	1	0	1	0	0
0	88.2511	0	0	0	0	0
1	52.9617	0	0	0	0	1
0	43.4185	1	0	0	0	0
0	67.3897	1	0	1	0	1
0	79.8017	0	0	0	0	0
1	50.9379	0	0	0	0	0
1	70.5916	1	0	0	0	0
0	59.8154	1	0	0	1	0
1	60.0779	0	1	1	1	0
1	88.829	0	1	0	1	0
0	26.6181	0	0	0	1	0
0	85.3256	1	0	0	1	0
0	23.4086	0	0	0	1	0
0	32.7848	0	0	1	1	0
0	72.3745	0	0	0	0	0
0	76.4199	1	0	0	0	0
1	75.3822	1	0	0	1	0
0	61.5598	1	1	0	0	1
0	37.9639	0	0	0	0	0
0	77.6246	0	0	0	1	0
1	81.2126	0	0	0	1	0
0	65.3332	0	0	0	0	0
1	70.201	0	0	0	0	1
1	81.2545	0	0	0	1	0
1	66.3432	1	0	0	0	1
0	46.297	0	0	0	1	0
0	64.6593	1	0	0	1	0
0	88.6963	1	0	0	1	0
0	67.4225	1	0	0	0	1
0	61.2741	0	0	0	0	1
0	62.7303	0	0	0	0	0
0	69.3652	0	0	0	1	0
1	83.9059	0	0	0	0	0
1	78.2508	1	0	0	1	0
1	73.7883	0	0	0	1	0
1	77.7639	1	0	0	0	0
0	37.4098	0	0	0	1	0
1	78.9948	0	1	0	0	0
1	68.8583	0	0	0	0	0
1	73.1811	1	0	0	1	0
0	86.9265	1	0	1	1	0
0	48.0816	0	0	0	0	0
0	42.9264	0	0	0	0	0
0	60.6373	0	0	0	0	0
0	65.5199	1	0	0	0	1
1	41.8368	1	0	0	0	0
1	65.5887	0	0	0	0	0
0	41.6898	1	0	0	0	1
1	67.7551	0	0	1	0	0
0	71.7852	0	0	0	1	0
1	78.7895	1	0	1	0	0
1	52.6512	1	0	0	1	0
0	59.1715	0	0	0	0	1
1	57.3698	1	0	1	1	0
0	66.6586	1	1	0	1	0
1	42.0974	0	0	0	0	0
0	69.9373	1	1	0	1	0
1	75.2142	0	0	0	1	0
0	89.7198	0	0	0	0	1
1	71.6646	0	0	0	0	0
0	77.1346	1	0	0	0	0
1	62.1419	1	0	0	1	0
1	71.3406	0	0	0	0	0
1	52.2069	0	0	0	1	0
1	43.6171	0	0	0	0	0
0	59.4359	0	0	0	0	0
1	62.979	0	0	0	1	0
0	70.1522	1	0	1	1	0
0	64.3158	0	0	0	0	0
1	82.2206	0	0	1	1	0
1	59.3968	1	0	0	0	0
1	82.9289	0	0	0	0	0
1	60.4832	0	1	1	0	0
0	62.0109	1	0	0	0	1
1	76.8413	1	0	0	1	0
1	73.3657	0	0	0	1	0
1	87.2803	0	0	0	0	0
0	67.6196	1	0	0	0	0
0	20.1508	0	0	0	1	0
0	89.9373	0	0	0	1	0
0	77.3317	0	1	0	0	0
0	60.4968	0	0	0	0	0
1	80.1815	1	0	1	1	0
0	66.4635	1	0	0	0	0
1	90.2207	1	0	0	1	0
1	85.0909	1	0	0	0	0
1	84.1028	1	0	0	0	0
0	75.1839	0	0	0	0	0
0	63.3189	0	0	0	0	1
0	52.6508	0	0	0	1	0
1	82.1871	1	0	0	0	0
0	90.6631	1	0	0	1	0
1	73.8346	0	0	0	0	1
0	73.9798	1	0	0	1	0
1	82.3294	1	0	1	0	0
0	76.7469	1	0	0	0	0
0	63.2251	0	0	0	0	0
0	84.6474	0	0	1	1	0
0	70.4144	0	0	1	0	1
0	91.3789	1	0	0	1	0
0	62.0973	0	0	1	1	0
1	89.5045	0	0	0	1	0
0	66.6546	1	0	0	1	0
0	65.0384	0	0	0	0	0
0	87.657	0	0	0	0	1
0	58.7548	0	0	0	0	0
0	77.6757	1	0	0	1	0
1	81.4708	0	0	0	0	0
0	78.425	0	0	0	0	0
0	75.6265	0	1	0	1	0
0	65.0626	1	0	0	0	0
0	83.8684	1	0	0	0	1
0	57.7302	1	0	0	0	0
0	62.6638	0	0	0	0	0
0	83.5773	0	0	0	1	0
0	48.5477	0	0	0	0	0
0	68.5926	1	0	0	0	0
1	83.6154	0	0	0	1	0
0	80.2206	0	0	0	0	1
0	81.472	1	0	0	1	0
0	72.5505	0	0	0	0	0
0	85.3057	1	0	0	0	1
0	80.318	1	0	0	1	0
0	40.665	0	0	0	0	0
1	66.3405	0	0	0	0	0
1	85.9505	1	0	0	1	0
0	61.1104	0	0	0	0	0
1	73.0521	1	1	0	1	0
1	89.0838	0	0	1	1	0
1	68.2914	0	1	0	0	0
1	76.9973	0	0	0	1	0
0	81.3096	0	0	1	0	0
1	82.6419	0	0	0	0	0
1	89.3589	0	0	0	0	0
1	67.8405	0	0	0	1	0
0	55.7741	0	0	0	0	1
0	60.4973	0	0	0	1	0
1	57.6289	0	0	0	1	0
1	78.5052	0	1	0	1	0
0	77.6017	0	0	0	0	0
1	66.8623	0	0	0	1	0
0	51.9184	0	0	0	0	0
0	68.571	0	0	0	0	0
1	65.5138	0	0	0	0	0
0	77.3494	0	0	0	1	0
0	63.3287	1	0	1	1	0
1	55.1258	0	0	0	1	0
0	85.7831	0	0	0	0	0
0	63.7426	1	0	0	1	0
1	81.0988	0	0	0	1	0
0	66.646	0	0	0	1	0
0	93.0325	0	0	0	1	0
0	74.1803	0	0	1	0	0
1	67.4382	1	0	0	0	0
0	76.2151	0	0	0	1	0
1	70.8225	0	0	0	1	0
1	86.3277	0	0	0	1	0
1	84.6388	0	0	0	1	0
1	82.4601	1	0	1	0	0
0	87.0224	1	0	0	1	0
0	74.7791	0	0	0	0	0
0	78.932	0	0	1	0	1
0	85.3125	0	0	0	0	0
1	75.6263	0	0	0	0	0
1	56.0539	1	1	1	1	0
1	72.1821	0	1	0	1	0
1	58.3184	1	0	0	0	0
0	66.8721	1	0	0	0	0
0	63.8171	0	0	1	0	0
1	82.2545	0	0	0	0	0
1	91.126	0	1	0	1	0
0	68.5075	1	0	0	0	0
1	90.1085	0	0	0	1	0
1	48.7381	1	0	1	0	0
0	77.4002	0	0	0	1	0
0	79.5383	0	0	0	1	0
0	54.9042	0	0	0	1	0
1	85.8333	0	0	0	0	0
1	60.234	1	0	0	0	0
1	76.3918	0	1	1	1	0
1	51.4766	0	0	0	0	0
1	86.5657	0	0	0	1	0
0	57.4953	0	0	0	1	0
1	70.0371	1	0	0	0	0
0	93.767	0	0	0	1	0
0	83.1026	0	0	0	1	0
0	55.495	1	0	0	0	0
1	34.2379	0	0	0	0	1
0	81.6436	0	0	0	1	0
0	80.5978	0	0	0	0	1
1	61.0248	1	1	0	0	0
1	81.783	0	0	0	1	0
1	69.9141	1	0	0	1	0
0	84.1862	0	0	0	0	0
1	76.0839	0	0	0	1	0
0	43.6314	0	0	0	0	1
1	52.7894	0	0	0	0	0
1	82.685	1	0	0	0	0
1	82.5981	1	0	1	1	0
0	71.2682	0	0	0	1	0
0	71.4874	0	0	0	0	0
0	84.7561	1	0	0	1	0
0	75.0683	0	0	0	1	0
0	67.7111	0	0	0	0	0
0	54.9888	0	0	1	0	0
0	48.455	0	0	0	1	0
0	64.9926	0	0	0	0	0
0	48.2265	0	0	0	0	0
0	71.8073	1	0	0	1	0
0	63.2239	0	0	0	0	0
0	62.7853	1	0	0	1	0
1	87.7831	1	0	0	0	0
0	73.9976	0	0	0	0	0
1	70.85	0	0	1	0	0
0	67.8134	1	0	0	0	1
0	72.6114	0	0	0	0	0
0	67.0381	0	0	0	0	0
0	59.9346	0	0	0	0	0
1	64.482	0	0	0	0	1
0	52.6086	0	0	0	1	0
0	90.6676	0	0	0	1	0
1	75.8166	1	0	0	0	1
0	75.8463	0	0	0	1	0
0	62.6265	1	0	0	1	0
0	70.7599	1	0	0	0	0
0	45.9778	0	0	0	0	0
0	58.5661	0	1	0	1	0
0	61.6887	0	0	0	0	0
1	80.1207	0	0	0	0	0
1	79.7007	0	0	1	1	0
1	82.4055	1	0	0	1	0
0	82.7924	0	0	0	0	0
1	59.1632	0	0	0	1	0
0	49.8357	0	0	0	0	0
0	74.6288	0	0	0	0	0
0	56.2666	0	0	0	0	0
1	88.2625	0	0	0	1	0
1	81.0973	0	0	0	1	0
0	66.7076	0	0	0	1	0
0	42.8864	0	0	0	0	0
1	74.9781	1	0	0	0	0
0	61.7183	0	0	0	1	0
0	74.2562	1	0	1	1	0
1	76.8399	0	0	0	0	0
1	77.6365	0	0	1	0	1
0	85.5447	0	0	0	1	0
0	71.8075	0	0	0	1	0
1	75.3957	1	0	1	0	1
0	87.2312	1	0	0	1	0
0	72.4845	0	0	1	0	0
0	69.4271	0	0	0	0	0
0	65.4496	1	0	0	0	0
1	82.6754	0	0	0	1	0
0	70.8995	1	0	0	0	0
0	77.7368	0	0	0	1	0
1	69.5282	0	0	0	0	1
0	55.3503	0	0	0	1	0
0	24.638	1	0	0	0	0
0	79.0396	0	0	0	0	0
1	31.6687	0	0	0	1	0
0	74.0486	0	0	0	0	0
0	29.4205	1	0	0	1	0
0	86.2805	1	0	0	0	0
0	60.9256	0	0	0	0	0
0	91.5751	0	0	0	0	0
0	38.6501	0	0	0	0	1
0	64.439	0	1	0	0	0
1	81.7452	1	0	0	1	0
1	75.8958	0	0	0	1	0
1	88.1034	0	0	0	0	0
1	68.71	0	0	0	1	0
0	50.796	0	0	0	0	0
0	31.315	0	0	0	0	0
1	77.3877	0	0	0	1	0
0	90.4579	0	0	0	1	0
0	67.3173	1	0	0	0	1
0	78.4688	0	1	0	1	0
1	78.5523	1	0	0	0	0
1	65.707	1	0	0	1	0
0	85.4691	0	0	0	1	0
1	67.554	0	0	0	0	0
0	67.3201	0	0	0	1	0
0	76.4249	0	0	0	0	0
1	80.1366	0	0	0	0	0
0	67.9503	1	0	0	1	0
0	72.2468	1	0	0	1	0
0	54.7062	0	0	0	1	0
0	73.518	0	0	0	1	0
0	70.7276	0	0	0	0	0
0	75.2769	0	0	0	1	0
0	65.48	1	0	0	0	1
1	88.1867	1	0	0	0	0
1	68.3123	0	0	0	1	0
0	65.8877	0	0	0	0	0
0	59.8486	0	0	0	0	1
1	77.7631	0	1	0	1	0
1	76.9889	0	0	0	0	0
1	72.85	0	0	0	1	0
0	87.6844	1	0	0	1	0
1	73.3861	0	0	0	0	0
0	67.2158	0	0	0	0	0
0	75.2534	1	0	0	1	0
0	88.1575	0	0	0	1	0
0	86.4403	1	0	0	1	0
0	33.7753	0	0	0	0	0
0	46.0461	0	0	0	1	0
1	89.6733	1	0	0	1	0
0	74.1391	1	0	0	0	0
0	47.3051	0	0	0	1	0
1	88.5773	1	0	0	1	0
0	77.0907	0	0	0	1	0
0	34.0756	0	0	0	0	0
1	78.0168	1	0	0	0	0
1	86.2433	0	0	0	0	0
1	57.8513	1	0	0	0	0
1	62.2018	1	0	0	1	0
0	54.1052	0	0	1	1	0
0	71.6844	1	0	0	1	0
1	92.0789	0	0	0	1	0
0	88.3297	0	1	0	0	0
0	73.9689	0	0	0	1	0
1	63.246	0	0	0	0	0
1	57.9769	0	0	0	0	0
0	89.6805	0	0	0	0	0
0	86.0425	1	0	0	1	0
0	84.2037	0	0	0	0	1
1	84.225	0	0	0	1	0
0	41.8284	0	0	0	1	0
0	85.9769	0	0	0	0	0
1	80.5946	0	0	0	1	0
1	80.5545	0	0	0	1	0
0	48.7004	1	0	0	0	0
0	72.1399	0	1	0	0	0
0	42.8135	0	0	0	0	0
1	75.0554	0	0	0	0	0
0	89.5495	0	0	0	1	0
0	71.4883	0	0	0	1	0
0	52.3499	1	0	0	1	0
0	73.287	0	0	0	1	0
0	96.2192	0	0	0	1	0
0	82.7375	0	0	0	0	0
0	47.8239	0	0	0	0	1
1	78.5796	1	0	0	1	0
1	66.4155	1	0	0	0	0
0	71.635	0	0	0	0	1
0	84.5491	1	0	0	1	0
1	82.1423	1	0	0	1	0
1	84.6371	1	0	0	0	0
0	85.1774	0	0	0	1	0
1	80.7832	0	0	0	1	0
0	68.963	1	0	0	0	0
1	48.0157	0	0	0	0	1
1	75.6488	1	0	0	0	0
1	85.2713	0	0	1	0	0
1	79.3278	0	0	0	1	0
0	53.7278	0	0	0	1	0
0	54.6496	0	0	0	0	0
0	22.1917	0	0	0	0	0
0	77.0297	0	0	0	1	0
1	41.0733	0	0	0	1	0
0	55.1494	0	0	0	1	0
0	67.8025	0	0	0	0	0
0	60.7217	0	0	0	0	0
0	48.3159	1	0	0	1	0
0	70.5607	1	0	0	0	0
0	87.2637	0	0	0	0	0
0	54.0969	0	0	0	1	0
0	68.3407	1	0	0	0	0
1	77.9005	0	0	1	1	0
0	70.4205	1	0	1	1	0
1	85.6672	0	0	0	1	0
0	56.6215	0	0	0	0	0
0	87.2248	0	0	0	0	0
1	66.7059	1	0	0	0	0
1	90.6717	0	0	0	1	0
0	78.0439	0	0	0	1	0
0	52.9857	0	0	0	0	0
0	46.4605	0	0	0	0	0
0	83.6653	1	0	0	1	0
0	83.1946	0	0	0	1	0
0	62.8472	0	0	0	1	0
0	74.0727	1	0	0	0	0
0	76.6115	0	0	1	0	0
0	74.6331	0	0	0	0	0
1	79.2244	1	0	1	1	0
1	78.331	1	0	0	0	0
0	44.5893	1	0	0	1	0
1	86.5845	1	0	0	1	0
1	74.8416	1	0	0	1	0
1	88.968	0	0	0	1	0
0	42.5559	1	0	0	1	0
0	72.7034	0	0	0	1	0
1	86.0466	0	0	0	1	0
0	28.1691	0	0	0	1	0
0	86.4906	1	0	1	0	0
0	79.1404	1	0	0	1	0
1	77.2355	0	0	0	1	0
1	79.2065	1	0	1	1	0
1	78.3996	0	0	0	1	0
0	55.7038	0	0	0	1	0
0	85.4156	1	0	1	1	0
0	63.6677	1	1	0	0	0
0	83.7525	0	0	0	1	0
0	47.2187	1	0	0	0	0
0	79.224	0	0	0	0	0
0	80.292	1	0	0	1	0
0	68.1449	0	0	0	0	0
0	78.833	0	0	0	0	0
0	72.8531	0	0	1	0	0
0	58.7026	1	0	0	0	1
0	54.7653	0	0	0	0	0
1	64.679	0	0	0	0	0
0	74.721	0	0	0	0	0
0	66.0594	1	0	0	0	0
1	76.0229	1	0	0	0	0
0	83.9197	0	0	0	1	0
1	46.7605	0	0	1	1	0
1	70.4867	0	1	0	0	0
0	43.4185	0	0	0	0	0
0	61.1914	0	0	1	1	0
1	51.5881	1	0	0	0	1
0	65.8456	0	0	0	0	0
1	69.9599	0	0	0	0	1
0	71.0825	1	0	0	1	0
0	81.1053	1	0	0	0	0
0	75.6541	0	0	0	0	1
0	88.3887	0	0	0	1	0
0	86.573	1	0	0	1	0
0	60.8828	0	0	0	1	0
0	81.5963	1	0	0	0	0
0	77.4522	1	1	1	0	0
0	73.4407	0	0	1	0	1
0	88.46	0	1	0	1	0
1	75.7855	1	0	0	1	0
0	73.7458	0	0	0	0	0
1	74.7935	1	0	0	0	0
1	60.914	1	0	0	0	0
1	63.9162	1	0	0	0	0
0	65.3561	0	0	0	0	0
1	78.0764	1	0	0	1	0
1	57.3751	0	0	0	0	0
0	82.1605	1	0	0	1	0
1	88.6823	0	0	0	1	0
1	85.5012	0	0	0	1	0
0	68.3495	1	0	0	0	0
1	68.0066	0	0	0	0	0
1	61.2434	0	0	1	1	0
0	60.4004	1	0	0	1	0
1	73.9702	1	0	0	1	0
1	65.5392	0	0	0	1	0
0	94.9913	0	0	0	0	0
0	48.5135	0	0	1	0	1
0	77.3331	0	0	0	0	0
0	77.6009	1	0	0	1	0
0	58.4403	1	0	1	1	0
1	72.7378	0	0	0	1	0
1	85.0941	0	0	0	1	0
1	87.3964	0	0	0	1	0
0	64.3827	1	0	0	0	0
1	77.4885	0	1	0	1	0
1	38.7375	1	0	0	1	0
1	83.5415	0	0	0	1	0
1	74.2184	1	0	0	1	0
0	80.2587	0	1	0	1	0
1	49.0326	0	0	0	0	0
0	66.1002	0	0	0	0	0
0	82.6747	0	0	0	0	0
1	80.9063	1	0	0	1	0
0	82.3995	0	0	0	0	0
1	79.5905	1	0	0	1	0
0	26.892	0	0	0	0	0
0	66.3078	0	0	0	0	0
0	44.7285	0	0	0	1	0
0	70.5517	1	0	0	0	0
1	75.0936	0	0	0	1	0
0	60.3101	0	0	0	1	0
0	63.6933	0	0	0	1	0
1	67.2656	0	0	1	1	0
1	78.787	0	0	0	0	0
1	86.5077	1	0	0	1	0
0	88.5901	0	0	0	0	1
0	67.9229	1	0	0	0	0
1	78.8015	1	0	0	1	0
0	47.1476	0	0	0	1	0
1	54.5706	1	0	0	0	1
1	84.1686	0	0	0	1	0
0	55.7079	1	0	0	1	0
0	84.9594	1	0	0	1	0
0	91.4455	0	0	0	1	0
0	75.2876	0	0	0	1	0
0	87.1323	1	0	0	1	0
1	78.8847	1	0	0	0	1
1	67.0225	0	0	0	0	0
0	81.7446	1	0	0	1	0
1	78.144	0	0	0	1	0
1	85.4243	1	0	0	1	0
0	77.0271	0	0	0	0	0
1	76.6225	1	0	0	1	0
1	64.7771	0	0	0	1	0
1	76.8778	0	0	0	1	0
0	80.4598	0	0	0	1	0
0	90.0097	0	0	0	0	1
1	80.718	1	0	0	0	0
1	77.5208	0	0	1	0	0
1	76.8385	0	0	0	0	0
0	69.4141	0	0	0	0	0
0	49.6678	0	0	0	0	0
0	63.9934	1	0	0	0	0
1	63.0795	1	0	0	0	0
0	38.0333	0	0	0	1	0
0	78.1711	0	0	0	0	1
1	64.5838	1	0	0	0	0
1	93.1398	0	1	0	1	0
0	65.7462	0	0	0	1	0
1	69.3366	0	0	0	0	0
0	73.2274	0	0	0	0	0
1	69.6908	0	1	0	1	0
1	95.9379	0	0	0	1	0
0	54.5	0	0	0	0	0
1	89.4653	1	1	0	1	0
1	62.6423	0	0	0	0	0
0	75.9771	1	0	0	1	0
0	72.6529	0	0	0	0	0
0	68.8753	0	0	0	1	0
0	57.6509	0	0	0	0	0
0	75.218	0	0	0	0	0
0	83.9094	0	0	0	1	0
0	64.8377	0	0	0	1	0
0	80.4155	0	0	0	1	0
0	70.1768	0	0	0	1	0
0	74.2379	0	0	0	0	0
1	80.2594	0	1	0	1	0
0	54.8226	0	0	0	0	0
1	56.4379	1	0	0	0	1
0	74.6608	0	0	0	0	0
1	59.5011	0	0	0	1	0
0	70.432	0	0	0	0	0
0	58.973	0	0	0	0	0
0	80.9715	1	0	0	1	0
0	57.0338	1	0	0	1	0
0	61.1561	0	0	1	0	0
1	85.7083	0	0	0	0	0
0	56.4612	0	0	0	0	0
1	80.7078	0	0	1	0	1
0	28.8625	0	0	0	1	0
1	57.8092	1	0	0	0	1
0	70.1276	0	0	0	0	0
0	45.4203	0	0	0	0	0
0	32.7454	0	0	0	0	0
0	60.6308	0	0	0	0	0
1	78.2544	0	0	0	0	0
0	87.7045	0	0	0	0	0
0	63.2653	1	0	0	1	0
0	74.2446	1	1	0	1	0
1	84.524	0	0	0	0	0
0	60.9882	0	0	1	0	0
0	83.849	1	0	0	0	0
1	78.4889	0	0	0	0	0
0	78.3524	0	0	0	0	0
0	46.0537	1	0	0	1	0
0	61.2578	1	0	0	1	0
1	88.0997	0	0	0	1	0
0	73.7223	0	0	0	0	0
0	61.7278	0	0	0	0	0
0	89.1206	0	0	0	1	0
1	33.2999	0	0	0	0	0
0	57.3804	0	0	0	0	0
0	88.1558	1	0	0	1	0
0	62.2038	1	0	0	1	0
0	49.3822	0	0	0	0	0
0	66.9758	0	0	0	1	0
1	53.2794	0	0	0	0	0
0	78.8969	0	0	1	1	0
1	81.0974	0	0	1	1	0
1	67.0411	1	0	0	1	0
1	60.9348	0	0	0	1	0
0	83.3664	1	0	0	1	0
0	92.0878	0	0	0	1	0
1	78.2563	1	0	0	1	0
0	67.1407	0	0	0	0	0
0	55.2266	1	0	0	1	0
0	65.1719	0	0	0	1	0
0	54.9049	0	0	0	0	0
0	67.5473	0	0	0	1	0
0	57.452	0	0	0	0	0
1	74.7732	0	0	0	0	1
0	72.385	0	0	0	1	0
0	67.1141	1	0	0	0	1
1	76.3328	0	1	0	1	0
0	85.1986	1	0	1	1	0
1	63.9909	0	0	1	0	1
0	77.1962	0	0	0	0	0
0	54.2554	0	0	0	0	0
0	59.3398	0	0	0	0	0
0	69.2111	1	0	0	0	0
1	77.904	0	1	0	1	0
0	90.5234	0	0	0	1	0
0	84.546	0	0	0	1	0
1	78.2114	0	0	0	0	0
1	68.9069	0	0	0	1	0
0	82.1497	0	0	0	0	0
1	77.6058	1	0	0	1	0
0	62.4863	0	0	0	0	0
1	50.6839	0	0	0	1	0
0	78.4711	0	0	0	1	0
0	55.9036	1	0	0	0	1
1	72.0593	0	0	0	0	0
0	61.0306	0	0	0	1	0
0	79.4109	0	0	0	0	0
0	76.0603	1	0	0	0	1
1	72.825	0	0	0	1	0
0	75.4652	0	0	0	0	0
1	94.6228	1	0	0	1	0
0	78.7129	0	0	0	1	0
0	48.3163	1	1	0	0	0
1	87.5477	1	0	0	0	0
0	84.8031	0	0	0	1	0
1	71.1289	0	0	0	1	0
0	31.3281	0	0	0	1	0
1	87.8694	1	0	0	1	0
1	83.9936	1	0	0	1	0
0	40.1867	0	0	0	0	0
1	82.3984	0	0	0	1	0
0	72.9263	1	1	0	1	0
0	86.8802	0	0	0	0	0
1	93.5985	0	1	0	1	0
0	51.8479	0	0	0	1	0
1	77.605	0	0	0	1	0
0	51.7343	0	0	1	1	0
1	75.2485	0	0	0	1	0
0	49.1895	0	0	0	0	0
1	78.5558	0	0	0	0	0
0	66.1709	0	0	1	0	0
1	61.3668	0	0	0	1	0
1	86.5348	0	0	0	1	0
1	90.1569	0	0	0	1	0
1	79.1463	0	0	0	0	0
0	55.1269	0	0	0	1	0
0	79.7389	1	1	0	1	0
1	65.2843	1	1	0	1	0
0	74.8641	0	0	0	1	0
1	94.3512	1	0	0	1	0
1	47.6538	0	1	0	1	0
1	76.4217	1	0	0	1	0
0	85.4901	0	0	0	1	0
1	52.7243	1	0	0	1	0
0	71.8811	0	0	1	0	0
0	23.0292	0	0	0	0	0
0	78.3111	0	0	0	0	0
0	33.5398	0	0	0	0	0
0	78.6776	1	0	0	1	0
1	69.5674	0	0	0	0	0
0	85.0549	0	0	0	0	0
1	81.2239	0	0	0	1	0
0	81.9854	0	0	0	0	0
0	44.6733	0	0	0	1	0
1	72.0477	1	0	0	1	0
1	77.2249	0	0	0	1	0
1	81.7723	0	0	0	1	0
0	39.1011	0	0	0	0	0
1	84.0907	1	0	0	1	0
0	61.8755	0	0	0	0	0
0	42.7008	0	0	0	1	0
1	74.9701	0	0	1	1	0
0	69.6378	0	0	0	0	0
0	64.3616	0	1	0	0	0
1	79.54	1	0	0	1	0
0	67.1823	0	0	0	0	0
0	32.0805	0	0	1	1	0
0	69.8854	0	0	0	0	1
0	61.0453	1	0	0	0	0
1	75.8425	1	0	0	1	0
1	60.1026	1	0	0	0	0
0	54.1189	1	0	0	1	0
0	73.5799	0	0	0	0	0
0	43.5343	1	0	0	1	0
0	79.5763	0	0	0	0	0
0	65.602	0	0	0	0	0
1	56.6345	0	0	0	1	0
0	77.2103	0	0	0	0	0
0	78.1281	0	0	0	0	0
0	71.8872	0	0	0	0	0
1	65.091	0	0	0	1	0
1	69.7434	0	0	0	1	0
0	69.6496	0	0	0	0	0
1	63.94	1	0	1	1	0
0	83.2682	0	0	0	1	0
0	79.6512	1	0	0	1	0
0	73.7992	0	0	0	0	0
1	80.0469	0	0	0	1	0
1	64.7117	0	0	0	1	0
0	79.3288	0	0	0	1	0
0	76.8299	1	0	0	0	0
1	76.4941	0	0	0	1	0
0	78.319	0	0	1	1	0
0	66.5679	0	0	0	0	1
0	23.6379	0	0	0	0	0
0	74.966	1	1	0	0	0
1	84.1713	0	0	1	0	0
0	74.2198	1	0	0	0	0
0	67.4842	0	0	0	1	0
0	95.201	0	0	0	1	0
0	74.9476	0	0	0	0	0
0	86.5659	0	0	0	1	0
0	83.0736	0	0	0	0	0
0	60.5981	0	0	0	0	0
0	64.0842	0	0	0	0	1
1	72.3082	1	0	1	1	0
1	92.4758	0	1	0	0	0
0	82.2656	0	0	0	1	0
0	57.1085	0	0	0	0	0
1	78.4424	1	0	0	1	0
0	77.7732	0	0	0	0	0
0	34.8553	0	0	0	1	0
1	74.1969	0	0	1	0	0
0	52.6862	0	0	0	0	0
0	32.9494	0	0	0	0	0
1	84.204	0	0	0	1	0
1	51.5736	1	0	0	0	0
0	55.9092	0	0	0	0	0
0	66.5661	1	1	0	1	0
0	81.3955	0	0	0	1	0
0	77.4106	0	0	0	0	0
1	73.5926	0	0	0	0	0
0	83.5774	0	0	0	0	0
1	72.9867	1	0	0	1	0
0	43.228	0	0	0	0	0
0	73.8199	1	0	0	0	0
0	79.7749	1	0	0	0	0
0	65.7057	0	0	1	0	1
1	79.1202	0	0	0	0	0
1	75.8463	0	0	1	0	0
0	74.9762	1	0	0	0	0
0	79.4737	0	0	0	1	0
1	71.8353	0	1	0	0	0
1	80.6037	1	0	1	1	0
1	93.1919	1	0	0	1	0
1	62.9	0	0	0	1	0
0	52.4585	0	0	0	0	0
1	76.894	0	0	0	0	1
0	91.6044	0	0	0	1	0
1	68.937	0	0	0	1	0
1	59.0541	1	0	0	1	0
0	38.874	0	0	0	0	0
0	75.7979	0	0	0	0	0
0	87.5015	0	0	0	1	0
0	62.7522	0	0	0	0	0
0	60.2419	1	0	0	0	0
0	64.0106	1	1	0	1	0
0	86.0148	0	0	0	0	1
0	71.8937	0	0	0	0	0
1	77.1899	1	0	0	1	0
0	80.6553	1	0	0	1	0
1	86.6727	0	0	0	1	0
1	68.1325	1	0	0	1	0
0	86.2119	0	0	0	0	0
0	71.6183	1	0	1	0	0
0	64.217	0	0	0	1	0
0	81.9198	0	0	0	1	0
1	73.2257	0	0	0	0	0
1	70.3625	0	0	1	1	0
0	78.7501	0	0	0	0	0
1	69.0776	0	1	0	1	0
1	78.6727	0	0	0	1	0
1	81.6516	1	0	0	1	0
0	68.7572	0	0	0	0	0
0	66.4636	0	0	0	1	0
0	69.8594	1	0	0	0	1
1	84.6214	0	0	1	0	0
1	72.8741	0	0	0	0	0
0	81.9023	0	0	0	0	0
0	58.5654	1	0	0	0	0
0	83.6787	0	0	1	1	0
1	86.8519	0	1	0	0	0
0	72.4203	1	0	0	0	0
1	59.9851	1	0	0	0	0
1	75.9306	0	0	0	0	0
0	74.7788	1	0	0	0	0
1	65.4951	0	0	0	0	0
0	73.5556	0	0	0	1	0
0	32.4287	0	0	0	0	1
0	50.0007	0	0	0	1	0
1	79.6596	0	0	0	0	0
0	81.2391	0	0	0	0	1
1	74.5712	0	0	0	0	0
0	76.114	0	0	0	1	0
0	77.4585	0	0	0	0	0
0	53.7934	1	0	0	0	1
0	82.755	0	0	0	0	1
1	74.5708	0	0	1	0	0
censored	73.537	censored	1	1	0	censored
0	34.3492	0	0	0	1	0
0	79.4581	0	0	0	1	0
0	74.7446	1	0	0	0	1
0	69.6767	0	0	0	1	0
0	72.8733	0	0	0	0	0
0	31.8374	0	0	0	0	1
1	41.2502	0	0	0	0	0
1	76.3633	0	0	0	0	0
1	71.6312	1	0	0	0	0
0	71.9383	1	0	0	0	0
1	81.0363	1	0	0	0	0
0	57.4133	0	0	0	1	0
0	80.8116	0	0	0	0	0
0	75.6287	1	0	0	1	0
0	49.7255	0	0	0	0	1
0	64.7696	0	0	0	0	0
1	76.5845	0	0	0	0	0
0	80.775	1	0	1	0	0
0	81.7637	0	0	0	0	0
1	85.8933	1	0	0	0	0
0	68.701	0	0	0	0	0
0	85.9287	0	0	0	1	0
1	83.5132	0	0	0	1	0
0	79.8566	1	0	0	1	0
0	72.8634	1	0	0	1	0
0	92.1501	0	0	0	1	0
1	86.4313	1	0	1	1	0
0	40.2726	0	0	0	1	0
0	63.3371	0	0	0	1	0
0	43.2393	0	0	0	0	1
0	71.0167	1	1	0	1	0
0	66.1492	0	0	0	0	0
1	86.2758	1	0	0	0	0
1	80.6445	0	0	0	1	0
0	76.8652	1	1	0	0	0
1	75.5556	0	0	0	1	0
0	75.1383	1	0	0	0	0
0	65.7736	0	0	0	1	0
1	78.564	0	0	0	0	0
0	74.7826	1	0	0	0	0
1	67.4411	1	0	0	1	0
0	53.1851	0	0	0	1	0
1	69.3911	1	0	0	1	0
0	82.6524	0	0	0	1	0
1	73.2043	0	0	0	0	0
1	76.5786	1	0	0	1	0
0	84.5498	0	0	0	1	0
1	84.1583	0	0	1	0	0
1	68.4181	1	0	0	0	0
1	74.8415	0	0	0	1	0
0	32.4159	0	0	0	0	1
1	86.5837	0	0	0	0	0
0	82.1151	1	0	0	1	0
1	86.7129	0	0	0	0	0
1	50.3354	0	0	0	0	0
1	70.2528	0	0	0	1	0
0	81.4576	0	0	0	1	0
1	87.9909	1	0	0	1	0
0	82.5102	0	0	0	0	0
0	27.3344	0	0	0	1	0
1	70.8063	0	0	0	1	0
1	68.1931	1	0	0	1	0
0	61.2438	1	0	0	1	0
0	88.5576	0	0	0	0	0
1	77.3317	0	0	0	0	1
1	75.5637	0	0	0	0	0
1	77.5338	1	0	1	1	0
0	26.6038	0	0	0	1	0
0	56.2084	0	0	0	0	0
1	68.7757	1	0	0	1	0
1	73.0493	0	0	0	1	0
1	63.802	0	0	0	0	1
1	86.6897	1	0	0	1	0
0	80.7481	0	0	0	1	0
0	84.7748	0	0	0	1	0
1	83.0822	0	0	0	0	0
1	84.9756	0	1	0	1	0
0	75.4735	0	0	0	0	0
0	58.7777	0	0	0	0	0
1	84.1668	0	0	0	1	0
0	75.2699	0	0	0	0	0
1	58.6007	1	1	0	1	0
1	53.3858	0	0	0	0	0
0	93.9202	0	0	0	1	0
0	41.0817	0	0	0	0	0
1	88.9822	0	0	0	1	0
1	80.1659	1	0	1	1	0
0	37.6272	0	0	0	1	0
1	68.7542	1	0	0	1	0
0	88.3801	1	0	0	0	0
1	79.5834	0	0	1	0	0
1	80.7302	1	0	0	0	0
0	91.0002	0	0	0	1	0
1	69.9741	0	0	0	0	0
1	67.551	1	0	0	1	0
0	76.6036	1	0	0	1	0
0	57.895	0	0	0	0	1
0	47.167	0	0	1	0	0
0	76.9893	0	0	0	0	0
1	70.8496	0	0	0	1	0
1	53.6131	1	0	1	0	0
0	76.7906	0	1	0	0	0
0	78.398	0	1	0	1	0
0	83.4009	1	0	0	1	0
0	82.2149	0	0	0	0	0
1	76.3722	1	1	0	1	0
0	65.5626	0	0	0	0	0
[truncated: 10,191 more rows]
