# Supplementary material for: Analyzing Medical Research Results Based on Synthetic Data and Their Relation to Real Data Results: Systematic Comparison From Five Observational Studies
Source: JMIR Med Inform. 2020 Feb 20;8(2):e16492. doi: 10.2196/16492 (PMC7059086; doi:10.2196/16492)
Supplement: Multimedia Appendix 8 [file medinform_v8i2e16492_app8.zip › syn3_PPI.xlsx]

## Sheet: syn3_PPI
PPI	age	AT1	AT2	steroids	internal_ward	surgery_ward
0	68.664	0	0	0	0	0
0	72.385	1	0	0	0	1
0	87.6336	1	0	0	1	0
1	68.428	0	1	0	1	0
0	58.0753	0	0	0	0	0
0	83.8618	1	0	0	1	0
1	73.3879	0	0	0	1	0
0	81.5732	1	0	0	1	0
0	74.0932	0	0	0	0	1
1	25.3058	0	0	1	0	0
0	32.011	1	1	0	0	0
1	69.3095	0	0	0	1	0
1	95.6508	1	0	0	1	0
0	83.2749	0	0	0	0	0
0	77.6962	0	0	0	0	0
1	64.6535	0	0	0	1	0
0	73.2906	0	0	0	1	0
0	73.5921	1	0	0	1	0
0	79.821	1	0	0	0	0
0	60.4365	0	0	0	1	0
0	52.8261	1	0	0	0	0
0	79.9718	0	0	0	1	0
1	84.9811	0	0	1	0	0
0	86.6793	1	0	1	0	0
1	58.0862	1	0	0	0	0
0	76.3675	1	0	0	0	0
0	72.8403	1	0	0	0	1
0	57.6538	1	0	0	0	1
1	49.4855	1	0	0	1	0
1	87.3941	0	0	0	0	0
0	73.3476	0	0	0	1	0
1	81.655	0	0	0	0	0
0	71.4243	0	0	0	1	0
1	65.2037	0	1	1	1	0
0	58.5891	1	0	1	0	0
0	68.961	1	0	0	1	0
0	84.2032	1	0	0	1	0
0	71.3862	0	1	0	0	0
1	92.977	0	0	0	1	0
0	62.593	0	0	0	0	0
0	58.746	0	0	0	0	0
1	76.8935	1	0	1	1	0
0	58.565	0	0	0	0	0
1	74.1388	0	0	0	1	0
0	24.3013	0	0	0	1	0
1	76.5866	1	0	0	1	0
1	74.3248	1	0	0	1	0
0	66.2457	0	0	0	0	0
1	83.4135	1	0	1	1	0
0	83.5717	0	0	0	0	0
0	68.1464	0	0	0	1	0
1	88.7908	0	0	1	1	0
0	51.7171	0	0	0	0	0
1	86.2401	0	0	0	1	0
1	76.0255	0	0	0	0	0
1	74.1929	1	0	0	0	0
0	81.5957	1	0	0	0	0
0	50.6418	0	0	0	0	1
0	76.964	0	0	1	1	0
1	70.3187	0	0	0	1	0
0	78.052	0	0	0	0	0
1	87.025	1	0	0	1	0
0	52.6297	0	0	0	0	0
1	81.5732	1	0	0	1	0
0	48.5147	0	0	0	1	0
0	56.2154	0	0	0	0	0
1	76.8903	1	0	0	0	0
0	58.5515	1	0	0	1	0
1	72.2473	1	0	0	1	0
0	38.043	0	0	0	0	1
0	72.8249	0	0	0	0	0
0	73.2036	0	0	0	0	0
1	82.9077	1	0	0	1	0
1	68.1903	0	0	0	0	0
0	54.5666	1	0	0	1	0
1	86.0758	0	0	0	1	0
0	92.1377	0	0	0	1	0
0	53.6843	0	0	0	0	0
0	83.4164	1	0	0	1	0
0	62.4862	0	0	0	0	0
0	62.8328	1	0	0	0	0
0	83.5614	0	0	0	0	0
0	81.3048	0	0	0	0	0
1	43.4946	1	0	0	0	1
1	86.4083	0	0	0	1	0
1	63.0057	1	0	0	0	0
1	87.3594	0	0	0	1	0
0	84.4882	0	0	0	0	0
0	61.7664	0	0	0	0	0
0	63.4197	0	0	0	1	0
0	69.4149	0	1	0	1	0
0	56.7423	0	0	0	0	0
1	62.8433	1	0	0	0	0
0	83.8664	0	0	0	0	0
1	50.8787	1	0	0	0	1
0	73.0166	0	0	0	0	0
0	41.0303	0	0	0	0	1
0	82.0059	0	0	0	1	0
1	82.0319	0	0	0	0	0
0	55.0579	1	0	0	0	0
0	58.6386	0	0	0	0	1
0	74.3427	1	1	0	0	0
0	76.639	1	0	0	0	1
1	84.2897	0	0	0	1	0
1	88.0976	1	0	0	0	1
1	63.9223	0	1	1	1	0
1	89.2715	0	0	0	1	0
0	57.4058	0	0	0	1	0
0	91.1661	0	0	0	1	0
0	67.5247	0	0	0	0	0
1	83.7218	0	0	0	1	0
1	75.3725	1	0	0	0	0
0	65.7995	0	0	0	0	0
1	71.3278	0	0	0	1	0
0	56.2342	0	0	0	0	0
0	91.885	1	0	0	1	0
1	65.4816	0	0	0	1	0
0	37.9329	0	0	0	0	0
1	90.0731	0	0	0	0	1
1	77.1672	0	0	0	1	0
0	54.7215	1	1	0	0	1
0	74.6503	0	0	1	0	0
0	91.7367	1	0	0	1	0
1	53.2127	1	1	0	1	0
0	72.3656	0	0	0	1	0
1	74.304	0	0	0	0	0
1	87.9085	1	0	0	1	0
1	78.7423	0	0	0	0	0
1	61.2006	0	0	0	0	0
1	85.9272	0	0	0	0	0
0	68.1956	0	0	0	0	0
0	78.113	1	0	0	0	1
1	40.1237	0	0	0	1	0
1	76.1779	1	0	0	1	0
0	61.233	1	0	0	1	0
0	47.9332	1	0	0	0	1
0	79.2556	0	0	0	0	0
1	82.9882	1	0	0	1	0
1	66.3418	1	0	0	1	0
0	74.1555	1	0	0	0	0
1	68.3862	0	0	0	0	0
1	67.2349	0	0	0	0	0
0	58.9907	1	0	0	1	0
0	38.2268	0	0	0	1	0
1	91.5639	0	0	0	1	0
0	53.3605	0	0	0	0	0
0	81.6041	1	0	0	1	0
1	79.4075	1	0	0	0	0
1	57.2374	0	0	0	0	0
1	75.7785	1	0	0	1	0
1	72.1111	0	0	1	1	0
0	62.798	1	0	0	1	0
1	74.9671	0	0	0	0	0
1	62.3361	0	0	0	1	0
0	51.7091	0	0	1	0	0
1	86.7703	0	0	0	0	0
0	81.5988	0	0	0	1	0
0	62.4562	0	0	0	0	0
0	54.6553	0	0	0	0	0
1	62.0048	0	1	0	1	0
0	55.6431	0	0	0	1	0
1	82.5097	1	0	0	1	0
1	56.1043	0	0	1	0	0
0	74.2347	0	0	1	0	0
0	82.2322	0	0	0	0	0
1	62.3876	0	0	0	1	0
0	65.24	0	0	0	0	0
0	57.7762	0	0	0	0	0
0	63.316	0	0	0	0	1
1	86.0607	1	0	1	1	0
1	48.9456	1	0	0	0	0
0	74.4421	0	0	0	0	0
0	62.9153	0	0	0	0	0
1	63.4105	1	0	0	1	0
1	79.3077	0	0	0	1	0
0	43.7009	0	0	0	0	1
0	64.0696	1	0	0	1	0
0	72.0372	0	0	0	0	0
1	67.8893	0	0	0	1	0
0	64.5121	0	0	0	0	0
1	60.4106	1	0	0	1	0
0	72.9296	0	0	0	0	0
0	39.4108	0	0	1	0	1
0	52.4586	0	0	0	1	0
0	49.3451	1	0	0	0	1
1	78.1915	0	0	0	1	0
1	74.0278	1	0	0	1	0
1	68.5756	0	0	0	0	0
0	46.023	0	0	0	1	0
0	70.1439	0	1	0	1	0
0	72.2443	1	0	0	0	1
0	61.9404	1	1	0	1	0
1	91.4473	0	0	0	1	0
0	65.3554	1	0	0	0	0
1	79.9718	0	0	0	1	0
1	86.3081	0	0	0	1	0
0	84.7224	0	0	0	0	0
0	74.6744	0	0	0	0	1
0	66.9002	0	0	0	0	0
0	66.0642	0	0	0	0	1
1	52.7267	0	0	0	0	0
1	86.7779	1	0	0	1	0
1	57.1072	0	0	0	0	0
0	60.484	0	0	0	1	0
1	24.3499	0	0	0	0	1
0	58.9233	1	0	0	1	0
0	42.045	0	0	0	1	0
0	69.0268	0	0	0	1	0
0	22.229	0	0	0	0	0
0	83.1519	0	1	0	1	0
0	57.7992	1	0	0	0	0
1	53.7861	1	0	0	1	0
1	65.5966	0	0	0	1	0
0	77.8485	0	0	0	0	0
1	81.6624	0	0	0	1	0
1	73.4273	1	0	1	1	0
0	72.04	0	0	0	1	0
1	64.7758	1	0	0	0	0
0	77.1597	0	0	0	1	0
1	57.4461	1	0	0	0	1
0	71.7989	0	0	0	1	0
1	78.9023	0	0	0	0	0
0	74.8751	0	0	0	0	0
1	46.1651	0	0	1	0	0
1	64.728	0	0	0	0	0
1	74.9701	1	0	0	0	0
1	79.4273	0	1	1	0	0
0	51.8542	0	0	0	0	0
0	75.8522	0	0	0	1	0
1	63.5607	0	0	1	1	0
1	44.6647	0	0	0	1	0
1	80.3564	0	0	0	1	0
0	58.229	1	0	0	0	0
0	62.2806	0	0	0	1	0
1	85.6597	1	0	0	1	0
0	74.3721	1	0	0	0	1
0	72.2563	0	0	0	0	0
0	78.7094	0	0	0	0	0
0	48.7392	1	0	0	0	1
1	65.6648	1	0	0	1	0
1	90.4738	0	0	0	1	0
1	62.0202	1	0	0	0	0
0	39.2651	0	0	0	1	0
0	80.111	1	1	0	1	0
1	83.5582	1	0	0	1	0
0	84.6388	0	1	0	0	0
0	27.5376	0	0	0	1	0
1	71.761	0	0	1	1	0
0	78.8312	0	0	0	0	0
0	62.5324	0	0	0	0	0
0	75.7293	0	0	0	1	0
1	45.5098	1	0	0	0	0
1	61.5177	0	0	0	1	0
0	46.826	0	0	0	1	0
0	61.9272	0	0	0	0	0
0	54.9409	0	0	1	0	0
0	56.853	1	0	0	0	0
1	59.3037	0	0	0	0	0
1	64.0311	1	0	0	1	0
1	57.3571	1	0	0	1	0
0	80.2069	1	0	0	1	0
1	82.2866	0	0	0	1	0
0	83.3864	0	0	0	1	0
0	53.9653	0	0	1	1	0
0	75.7228	0	0	0	1	0
0	83.2356	1	0	0	1	0
1	77.8744	0	1	0	1	0
1	79.2065	0	0	1	1	0
1	62.5982	0	0	1	1	0
1	72.3216	0	0	1	0	1
0	56.7194	1	0	0	0	0
0	87.9635	0	0	0	0	0
0	42.1197	0	0	0	0	0
1	65.9278	0	1	0	1	0
1	42.2375	0	0	0	1	0
1	79.4108	1	1	0	0	0
0	68.7169	0	0	0	1	0
1	70.497	1	1	0	0	0
1	70.0794	1	0	0	1	0
0	43.1823	0	0	0	0	0
1	69.9709	0	0	0	1	0
0	90.971	0	0	0	1	0
1	68.2606	0	0	0	0	1
0	67.5486	0	0	0	0	0
1	85.1798	1	0	0	1	0
0	59.11	1	0	0	1	0
0	72.6945	0	0	0	1	0
1	84.6103	1	0	0	1	0
0	91.6864	0	0	0	0	0
1	61.8951	0	0	1	0	0
0	65.2676	1	0	0	0	0
0	73.124	0	0	0	1	0
0	42.6993	0	0	0	1	0
1	85.0333	0	0	0	0	0
1	79.1948	0	1	0	1	0
1	51.484	0	0	0	1	0
1	78.3032	0	0	0	0	0
0	61.9612	0	0	0	1	0
0	32.1778	0	0	0	0	1
1	76.9512	0	0	0	0	0
0	90.527	1	0	0	0	0
1	70.9841	0	0	0	1	0
0	66.8835	0	0	0	1	0
1	36.2964	1	0	0	0	0
1	92.0999	0	0	0	1	0
1	54.8195	1	0	0	1	0
0	69.6792	0	0	0	0	0
0	65.59	0	0	0	1	0
0	86.618	0	0	0	0	0
1	83.4384	0	0	0	1	0
1	59.162	0	0	0	1	0
0	65.9984	0	0	0	1	0
1	78.478	0	0	0	1	0
0	75.2485	0	0	0	0	1
1	67.0003	0	0	0	1	0
0	75.7882	0	0	0	0	1
0	44.5435	1	0	0	1	0
0	54.1849	0	0	0	0	0
1	67.6689	0	0	0	0	0
0	61.4929	0	0	1	0	0
0	75.271	0	0	0	1	0
0	63.3502	0	0	0	1	0
1	33.2745	0	0	0	0	0
0	71.2647	0	0	0	1	0
1	78.7629	1	0	1	1	0
0	73.8895	1	0	1	1	0
0	91.6028	0	0	0	0	0
1	59.6733	0	0	0	0	0
0	81.4443	1	0	0	0	0
1	77.5082	0	0	0	1	0
0	83.3561	0	0	0	0	0
1	64.1358	1	0	0	0	0
1	83.0823	1	0	0	1	0
0	60.4798	0	0	0	0	0
0	47.7422	1	0	0	0	0
0	71.5704	0	0	1	0	0
1	80.5054	1	0	0	0	1
1	82.4313	1	0	0	1	0
0	58.4641	0	0	0	0	0
1	73.9423	0	0	0	1	0
0	76.7595	1	0	0	0	1
0	77.2958	0	0	0	0	0
0	58.3681	0	0	0	0	0
0	42.6677	0	0	0	1	0
0	70.9958	1	0	0	0	0
0	78.382	0	0	0	0	1
0	75.3446	0	0	0	0	0
0	84.1169	0	0	0	1	0
0	34.6127	0	0	0	0	1
1	80.6169	0	0	0	1	0
0	78.7872	0	0	0	0	0
1	80.5293	0	0	0	1	0
0	43.4243	0	0	0	0	0
0	65.418	1	0	0	0	0
0	69.6292	0	0	0	1	0
0	67.8567	1	0	0	1	0
0	62.0199	1	0	0	0	1
0	64.1384	0	0	0	0	1
0	66.0061	0	0	0	0	0
1	68.7044	0	1	0	0	1
0	63.3184	1	0	0	0	1
1	83.2492	1	0	0	1	0
0	72.4911	1	0	0	0	0
0	62.2345	0	0	0	1	0
1	48.5393	0	0	0	1	0
0	73.7146	1	1	0	1	0
0	43.4943	0	0	0	1	0
0	74.505	0	0	0	0	1
0	85.3149	0	0	0	0	0
0	78.32	0	0	0	0	0
0	63.181	0	0	0	0	0
0	47.6272	0	0	0	0	0
0	77.3076	0	0	0	0	0
0	57.3546	0	0	0	1	0
1	84.2101	0	0	0	1	0
1	70.4126	0	0	0	0	0
0	66.82	1	0	0	1	0
1	85.9334	1	0	0	1	0
1	54.9184	0	0	1	1	0
1	67.0754	0	0	0	0	0
1	64.5106	0	0	0	0	0
1	62.5022	0	0	1	1	0
0	43.6969	0	0	0	0	0
0	57.4122	1	0	0	1	0
1	60.6388	0	0	0	0	1
1	68.9916	0	0	1	1	0
0	91.3548	0	0	0	1	0
1	73.2762	0	0	0	0	0
0	68.899	1	0	0	0	0
1	66.8441	1	0	0	1	0
0	80.6877	1	0	1	1	0
1	50.8011	1	0	0	1	0
0	81.5466	1	0	0	1	0
0	90.894	1	0	0	1	0
0	80.9315	0	1	0	1	0
0	77.3809	0	0	0	0	0
1	68.4748	1	0	1	1	0
0	64.0642	0	0	0	1	0
1	64.9295	0	0	0	0	0
1	84.2038	0	0	0	0	0
1	84.0153	1	0	0	1	0
0	79.8472	0	0	0	0	0
1	70.4965	0	0	1	0	0
1	90.8218	0	0	0	1	0
0	40.7083	0	0	0	0	0
1	69.5508	0	0	0	0	0
1	92.4648	1	1	0	1	0
0	63.4219	0	0	0	0	0
0	59.9485	0	0	0	0	0
0	66.2259	0	0	0	0	0
0	67.1102	1	1	0	0	0
0	91.9056	1	0	0	1	0
1	63.9933	0	0	0	0	0
1	60.851	1	0	0	0	0
0	70.4348	0	0	0	0	0
1	77.8049	1	1	0	0	0
0	54.9935	0	0	0	0	0
1	70.9509	0	0	0	1	0
0	79.8924	1	1	0	0	0
0	50.1918	1	0	0	0	0
0	87.3318	0	0	0	0	0
1	66.8416	1	0	1	1	0
1	77.0298	1	1	0	1	0
0	72.0592	0	0	0	0	0
1	68.2031	0	0	1	0	0
0	75.0213	0	0	0	0	0
0	60.5059	1	0	0	0	1
0	76.0183	1	0	0	0	0
1	74.7129	1	0	0	0	0
0	62.9485	0	0	0	0	0
1	69.6981	1	1	0	0	0
1	80.0397	1	0	0	1	0
0	82.089	0	0	0	1	0
0	66.2957	0	0	0	0	0
0	90.7404	0	0	0	0	0
0	81.2218	0	0	0	1	0
0	78.9538	0	0	0	1	0
1	71.5899	0	0	0	1	0
0	56.9973	1	0	0	1	0
0	69.5804	0	0	0	0	0
0	66.9982	0	0	0	1	0
1	83.4022	0	0	1	0	0
0	71.0789	0	0	0	1	0
0	73.1586	1	1	0	1	0
1	64.17	0	0	0	0	0
0	81.29	1	0	1	0	1
0	66.6127	1	0	0	0	0
0	66.7076	1	1	0	0	0
0	86.4085	0	0	0	1	0
0	53.6236	1	0	0	1	0
0	91.2054	1	0	0	0	0
1	79.7033	0	0	0	0	0
1	81.2267	1	0	0	0	1
0	84.6388	1	0	0	0	1
1	61.4929	0	0	0	0	0
0	87.3041	0	0	0	1	0
1	88.3197	1	0	0	0	0
0	75.3121	1	0	0	0	0
1	83.1269	0	0	0	1	0
0	73.3224	0	0	1	0	1
0	65.0522	0	0	0	0	0
0	69.5805	0	0	0	0	0
0	82.0588	0	0	0	0	0
1	89.7043	0	0	0	1	0
0	56.2222	0	0	0	1	0
0	80.4586	0	0	0	0	0
0	83.8245	0	0	0	0	0
0	65.3561	0	0	0	0	0
1	71.6929	0	0	0	0	0
0	87.1809	1	0	0	1	0
0	72.9566	0	0	0	1	0
0	72.3305	1	0	0	0	1
0	38.4784	0	0	1	1	0
0	80.1794	1	0	0	0	0
0	66.8286	0	0	0	0	0
0	38.2528	0	0	0	0	0
1	67.1413	0	0	0	0	0
1	67.324	1	0	0	1	0
0	48.3102	0	0	0	1	0
1	71.9279	0	0	0	1	0
1	70.8332	0	1	0	0	0
0	65.3144	0	0	0	0	0
1	69.9279	1	1	0	1	0
0	89.0222	0	0	0	0	0
1	75.5459	0	0	0	0	0
0	58.0183	1	0	0	0	0
1	78.4846	0	0	0	1	0
1	79.507	0	0	0	1	0
1	84.7926	0	0	0	0	1
0	67.3493	0	0	0	1	0
1	75.2514	0	0	0	1	0
0	52.4583	0	1	0	0	0
0	70.5568	0	0	0	0	0
0	68.2039	1	0	0	1	0
0	51.2165	0	0	0	0	0
1	81.4573	0	0	0	1	0
1	78.8744	1	0	1	1	0
0	67.173	0	0	0	0	0
0	46.2545	1	1	0	0	0
0	35.6622	0	0	0	1	0
0	75.0573	0	0	0	0	0
0	61.5863	0	0	0	0	0
0	20.2667	0	0	0	0	1
1	77.1944	0	0	0	1	0
1	79.3812	1	0	0	0	0
0	49.1039	1	0	0	0	0
0	31.393	0	0	0	1	0
1	74.9545	0	0	1	1	0
1	78.3247	1	0	0	1	0
1	72.9464	1	0	0	1	0
0	76.4942	0	0	0	0	0
0	73.5557	0	0	0	0	0
1	71.9077	0	0	0	0	0
1	84.1595	0	0	0	0	0
0	71.4918	0	0	0	0	0
0	63.1804	0	0	0	0	0
1	84.4402	0	0	0	1	0
0	79.7873	0	0	0	1	0
1	77.2441	0	0	0	1	0
1	71.3874	0	0	0	0	0
0	77.7427	1	0	0	1	0
1	80.7529	0	0	0	0	0
0	62.8837	1	0	0	0	0
0	67.3065	1	0	0	0	0
0	86.6267	0	0	0	1	0
0	48.3878	0	0	0	1	0
1	75.702	1	0	0	1	0
0	23.0063	0	0	0	0	0
1	87.6302	0	0	1	1	0
0	53.4463	0	0	0	1	0
1	81.1813	1	0	0	1	0
0	64.1869	0	0	0	0	0
1	73.2072	1	0	0	1	0
0	77.0219	1	0	0	1	0
0	88.0644	0	0	0	0	0
0	58.741	0	0	0	0	0
1	82.114	0	0	0	0	0
0	80.6382	0	0	1	0	1
1	31.3233	0	0	1	0	0
1	74.4943	1	0	0	1	0
1	76.2263	0	0	0	0	0
0	74.178	0	0	0	1	0
1	80.6887	0	0	0	1	0
1	90.7608	1	0	0	1	0
0	85.0622	0	0	0	1	0
0	47.1438	0	0	0	0	1
0	72.4159	1	0	0	1	0
0	64.46	1	0	0	1	0
0	70.6266	0	0	0	0	0
1	72.8717	0	0	0	0	0
0	64.8732	1	0	0	0	0
0	81.9478	0	0	0	1	0
1	72.2057	0	0	0	1	0
0	86.4862	1	0	0	1	0
1	81.0658	0	0	0	1	0
1	73.8895	0	0	0	0	0
1	86.9303	0	0	0	1	0
0	48.9454	1	0	0	1	0
0	67.2524	0	0	0	1	0
0	85.5218	0	1	0	0	0
0	64.9996	0	0	0	0	0
1	82.5456	1	0	0	1	0
0	75.2001	1	0	0	0	0
1	64.6426	1	0	0	0	0
1	100.04	1	0	0	0	0
0	86.1725	0	0	0	1	0
0	87.388	0	0	0	1	0
0	72.8202	0	0	1	0	0
0	82.3271	1	0	0	1	0
1	71.838	0	0	0	0	0
0	72.8495	1	0	0	1	0
0	47.29	0	0	0	0	0
1	77.5837	0	0	0	1	0
0	74.4374	0	0	0	0	0
1	62.0591	0	0	0	0	0
1	68.7542	0	0	0	0	0
1	69.7418	0	0	0	1	0
0	32.4092	0	0	0	0	0
1	91.5958	0	1	0	1	0
0	87.6983	1	0	0	1	0
0	36.3972	0	0	0	1	0
1	56.7458	1	0	0	0	0
0	86.6879	0	0	0	0	0
1	63.8701	0	0	0	1	0
0	48.0687	1	0	0	0	1
0	32.8446	0	0	0	1	0
1	40.8776	0	0	1	1	0
0	79.7249	0	0	0	0	0
1	68.8144	0	0	0	1	0
1	87.7717	1	0	0	0	0
1	76.801	1	0	1	0	0
1	87.7571	0	1	0	1	0
0	80.2756	0	1	0	1	0
0	70.553	0	0	0	1	0
0	66.3245	0	0	0	0	0
0	70.3338	0	0	0	1	0
0	84.6993	0	0	0	1	0
1	57.4402	1	0	0	0	0
1	89.4177	0	0	0	0	0
0	72.4499	1	0	0	0	0
0	38.86	0	0	0	0	0
0	72.6593	0	0	0	0	0
0	68.1323	0	0	0	0	0
0	52.7268	0	0	0	1	0
1	75.8289	0	1	0	1	0
1	75.1488	0	0	0	1	0
1	83.3908	0	0	0	0	0
1	60.2818	1	1	0	1	0
1	76.6261	1	0	0	0	0
0	88.5286	1	0	0	0	0
0	75.0413	0	0	0	0	0
0	57.0479	0	0	0	1	0
0	72.4201	0	0	0	0	0
1	41.5953	0	0	0	0	0
1	60.0665	0	0	0	0	0
1	79.5312	0	0	0	1	0
0	73.2572	0	0	0	0	0
1	84.8799	1	0	0	1	0
0	56.4763	0	0	0	0	0
0	60.9955	0	0	0	1	0
0	79.202	0	0	1	0	1
1	83.2764	0	0	0	1	0
0	89.5254	0	0	0	0	0
0	90.2207	1	0	0	1	0
0	79.7034	1	0	0	1	0
0	82.3273	0	1	0	0	0
1	79.739	0	0	1	1	0
0	81.4364	0	0	1	0	0
0	85.5169	0	0	0	1	0
0	58.3148	1	0	0	0	0
1	64.7138	1	0	0	0	0
0	77.1261	1	0	0	0	0
1	65.1	1	0	0	0	0
0	67.5484	0	0	0	0	0
0	36.1326	0	0	0	0	0
1	79.9506	0	0	0	1	0
0	78.5953	0	0	0	1	0
0	60.3334	0	0	0	0	0
1	69.0551	1	0	1	0	0
0	75.984	1	0	0	0	0
0	76.2262	1	0	0	1	0
0	50.51	0	0	0	1	0
1	77.804	0	0	0	1	0
0	63.3711	0	0	0	1	0
1	85.7045	0	0	0	1	0
1	89.0302	1	0	0	0	0
0	73.0723	0	0	0	1	0
1	63.8796	0	0	0	0	1
0	73.1672	0	0	0	0	0
1	77.0244	1	0	0	1	0
0	76.387	0	0	0	0	0
1	66.7407	1	0	0	0	0
0	85.1372	1	0	0	1	0
1	59.8067	0	0	0	1	0
1	82.1767	0	0	0	1	0
0	62.2886	0	0	0	1	0
0	58.5598	0	0	0	0	0
1	73.1399	1	0	0	0	0
1	77.1176	1	0	0	1	0
1	71.8943	1	1	0	0	0
1	59.8883	0	0	0	1	0
1	71.227	1	0	0	1	0
0	57.0473	1	0	0	1	0
0	60.4365	0	0	0	0	0
0	73.2022	1	0	0	0	1
0	58.8426	0	0	0	0	0
1	63.4362	0	0	0	1	0
0	77.947	0	0	0	1	0
0	88.8635	0	1	0	0	0
0	76.7699	0	0	0	1	0
0	85.4587	0	0	0	1	0
1	82.6973	0	1	0	1	0
1	69.1541	1	0	0	1	0
0	76.9901	1	0	0	1	0
1	84.4332	0	0	1	1	0
0	47.1862	1	1	0	0	0
0	75.203	1	0	0	0	0
0	58.8891	0	0	0	0	0
1	34.2617	0	0	0	0	0
0	61.7206	0	0	0	0	1
0	60.1283	0	0	0	0	0
0	84.8049	0	0	0	1	0
0	61.2956	0	0	0	0	0
1	75.2003	0	0	0	0	1
0	72.694	0	0	0	0	1
1	51.1652	0	0	0	0	0
0	80.7359	1	0	1	1	0
0	56.6133	0	1	0	0	0
0	60.8653	0	0	0	1	0
1	35.6039	0	0	0	1	0
1	73.4736	0	0	0	1	0
0	83.8609	0	0	0	1	0
1	75.2691	1	0	0	1	0
0	97.1814	1	0	0	0	0
1	54.3523	0	0	0	0	0
0	33.6126	0	0	0	1	0
1	86.0921	0	0	1	1	0
0	66.2368	0	0	0	0	0
1	79.4996	0	0	0	1	0
1	74.838	1	0	0	1	0
0	31.3293	0	0	0	1	0
0	77.7675	0	0	0	0	0
1	65.7221	0	1	0	1	0
0	43.4153	0	0	0	1	0
1	58.7183	0	0	0	1	0
1	76.7446	1	0	0	1	0
1	63.626	0	0	0	1	0
1	67.4239	0	0	0	1	0
0	74.5811	0	0	0	0	0
0	78.9143	0	0	1	1	0
0	63.1533	1	0	0	1	0
0	84.4554	1	0	0	1	0
0	45.4414	0	0	0	0	0
0	64.3753	1	0	0	1	0
0	73.23	0	0	0	1	0
1	88.7005	1	0	0	1	0
1	70.6778	0	0	0	1	0
1	72.3067	0	0	0	1	0
1	83.7538	1	0	0	1	0
1	70.5432	0	0	0	1	0
0	83.194	0	0	0	1	0
0	91.4462	0	0	0	1	0
1	83.8389	0	0	0	1	0
0	31.6586	0	0	0	0	0
1	79.7288	0	0	0	0	0
0	78.1713	0	0	0	0	0
0	70.0619	0	0	0	0	0
0	80.3418	0	0	0	0	1
0	54.1789	1	0	0	0	0
0	81.8929	0	1	0	1	0
1	84.9378	0	0	0	1	0
1	80.1112	0	0	0	0	0
1	59.8466	0	0	1	1	0
1	67.3113	1	0	0	0	0
0	69.5344	0	0	1	1	0
0	68.9144	0	0	1	0	0
1	95.6489	1	0	0	1	0
1	67.9902	0	0	0	1	0
0	63.3291	0	0	0	0	0
0	83.4178	1	0	0	1	0
0	65.2445	0	0	0	0	1
0	58.0967	0	1	0	0	0
1	85.6518	1	0	0	1	0
0	88.9684	0	0	0	1	0
1	77.5703	0	0	0	1	0
0	83.9821	0	0	0	1	0
1	83.477	0	0	0	1	0
0	60.1856	1	0	0	1	0
1	57.8871	1	0	0	0	1
0	72.493	0	0	0	0	0
0	63.7525	0	0	0	1	0
0	75.4457	0	0	0	0	0
0	79.0219	0	0	0	0	0
0	79.9982	0	0	0	1	0
0	82.9705	0	0	0	0	0
1	75.7855	0	0	1	1	0
1	77.4846	0	0	0	0	0
0	87.5845	0	0	0	1	0
1	70.5178	1	0	0	1	0
0	78.6601	1	0	0	1	0
0	88.8309	1	0	0	1	0
0	78.5065	0	0	0	1	0
0	79.3164	0	0	0	1	0
1	48.9429	0	0	0	0	0
0	37.8939	0	0	0	1	0
0	65.5427	1	0	0	1	0
0	69.9469	1	0	0	0	1
0	81.7244	0	0	0	0	0
0	78.6821	0	0	0	1	0
1	82.786	1	0	1	1	0
0	86.5275	1	0	0	1	0
1	76.9346	0	0	0	0	0
0	56.6719	1	0	0	0	0
0	68.7023	0	0	0	0	1
1	76.2798	0	0	1	1	0
1	59.0149	1	0	0	0	0
0	48.659	1	0	0	0	1
0	71.8314	1	0	0	1	0
0	90.2685	0	0	0	0	0
0	60.2221	0	0	0	0	1
1	93.1789	0	0	0	1	0
0	80.342	1	0	0	1	0
1	86.4727	0	0	1	0	0
0	62.7978	0	0	0	1	0
0	68.807	1	0	1	1	0
0	68.5431	0	0	0	0	0
1	79.7537	0	0	1	1	0
0	41.152	0	0	0	0	1
1	58.9028	0	0	0	0	0
0	20.9578	0	0	0	1	0
0	87.1537	1	0	0	0	0
0	72.426	0	0	0	1	0
1	90.0471	1	0	0	0	0
0	49.2578	0	0	0	1	0
1	76.4941	1	1	0	1	0
0	87.7717	0	0	0	0	0
0	76.5381	1	0	0	0	1
0	48.7032	0	0	0	0	1
0	74.8214	1	0	0	0	0
0	65.2606	0	0	0	0	0
0	80.4996	0	0	0	0	0
0	65.5393	1	0	0	1	0
0	73.8593	1	0	0	1	0
0	66.0559	1	0	0	0	0
0	69.9404	0	0	0	0	0
1	85.0963	0	1	0	1	0
0	78.7816	0	0	0	0	0
0	47.1871	0	0	0	0	0
0	66.2369	1	1	0	1	0
0	74.2489	0	0	1	0	0
0	83.1382	0	0	0	1	0
0	89.1429	1	0	0	0	0
0	59.2648	0	0	0	1	0
0	73.9365	0	0	0	0	0
0	62.214	1	0	0	1	0
0	74.7481	1	1	0	1	0
1	61.3065	0	0	0	0	0
0	66.1192	0	0	0	0	0
1	60.3997	1	1	0	1	0
1	70.2175	1	0	0	0	0
0	78.7413	0	0	0	0	1
1	92.4838	0	0	0	1	0
1	76.2553	0	0	0	0	0
0	33.0566	0	0	0	0	0
1	59.9381	0	0	0	0	0
1	83.8048	0	0	0	1	0
1	77.8388	0	0	0	0	0
0	70.514	1	0	0	1	0
0	63.8267	0	0	0	1	0
1	72.0518	1	0	0	0	0
0	66.6991	0	0	0	0	0
1	81.4833	1	0	1	0	0
1	72.9706	0	0	0	0	0
0	60.5436	0	0	0	1	0
0	41.6936	0	0	0	0	0
0	36.216	0	0	0	1	0
1	80.9978	0	0	0	0	0
1	84.5305	0	0	0	0	1
1	90.4578	0	0	0	1	0
1	71.7341	0	0	0	0	1
0	54.7473	0	0	0	0	0
0	78.2855	0	0	0	1	0
0	63.6537	1	0	0	1	0
0	69.0569	1	1	0	0	1
0	52.5218	1	0	0	1	0
0	73.7769	0	0	0	0	0
0	76.2945	1	0	0	0	0
0	82.6875	0	0	0	0	1
1	79.4082	0	0	0	1	0
0	72.1277	0	0	0	0	0
0	83.1586	0	0	0	1	0
0	74.8354	1	0	0	0	0
0	90.0763	1	0	0	0	1
1	64.5261	1	1	1	0	0
1	60.5038	0	0	0	1	0
0	74.9124	0	0	0	0	0
0	87.6904	1	0	0	1	0
0	75.4774	0	0	0	0	0
0	71.0167	0	0	0	0	0
1	58.7537	1	0	0	1	0
0	61.2763	0	0	0	1	0
0	62.1473	0	0	0	0	0
1	49.4501	0	0	0	1	0
0	66.0992	1	0	0	1	0
1	86.8839	1	0	0	1	0
1	78.3108	1	1	0	0	0
0	83.5558	0	0	0	1	0
0	59.7977	0	0	0	0	0
0	61.2199	0	0	0	0	0
1	90.0448	1	0	0	1	0
0	79.9363	0	0	0	0	0
0	80.3226	0	0	0	0	0
0	81.624	0	0	0	0	0
0	77.2352	1	0	0	0	0
1	76.4539	0	0	0	0	1
1	73.6085	1	0	0	1	0
0	63.1724	0	0	0	0	0
0	68.3807	0	0	0	1	0
1	71.8094	0	0	0	1	0
0	70.5433	1	0	1	1	0
1	79.6894	1	1	0	0	0
0	70.5979	0	0	0	1	0
0	72.2644	0	0	0	0	0
0	79.2385	1	0	0	1	0
1	75.2274	0	0	0	1	0
1	91.0113	1	0	0	1	0
0	75.5011	0	0	0	0	1
0	76.9063	0	0	1	0	0
0	76.6967	0	0	0	0	0
1	52.3366	0	0	0	1	0
0	81.9516	0	0	0	1	0
1	79.1058	0	0	1	1	0
0	71.2793	0	0	0	0	0
0	49.2178	1	0	0	1	0
0	52.5219	0	0	0	0	0
1	89.3203	1	0	0	0	0
1	62.517	1	0	0	1	0
0	55.1561	0	0	0	1	0
0	71.8442	1	0	0	0	0
1	69.8938	1	0	0	0	0
1	76.5626	1	1	0	1	0
1	47.8239	1	0	0	1	0
1	72.2818	1	0	0	1	0
0	59.5624	0	0	0	0	0
0	54.3613	0	0	0	0	0
0	85.9507	0	0	0	0	0
0	56.5939	0	0	0	1	0
0	81.4667	0	1	0	1	0
1	69.6305	1	1	0	1	0
0	66.7077	0	0	0	1	0
1	76.0135	1	0	0	1	0
0	87.501	1	0	0	1	0
0	55.6773	0	0	0	1	0
0	42.9481	0	0	0	0	0
1	66.1604	0	0	0	0	0
0	78.693	1	0	0	1	0
1	63.9742	1	0	0	1	0
0	67.6948	0	0	0	0	1
0	66.2271	0	1	0	0	0
0	75.2729	0	0	0	1	0
1	82.8678	1	0	0	0	0
1	53.3276	1	0	0	1	0
1	90.2591	1	0	1	1	0
0	50.5239	0	0	0	0	0
0	58.1714	0	0	0	0	0
1	72.7787	1	1	0	1	0
1	69.6486	0	0	0	0	0
0	69.3285	0	0	0	0	1
1	72.7927	0	0	0	1	0
0	63.3132	0	0	0	0	0
0	39.5543	0	0	0	1	0
1	56.9976	0	0	0	0	0
0	54.8161	1	0	0	0	1
0	52.1029	0	0	0	0	0
0	59.2412	1	1	0	0	0
0	37.9242	0	0	0	1	0
1	82.4613	1	0	1	0	0
0	54.9855	0	0	0	0	0
0	52.0141	0	0	0	0	1
0	34.4723	0	0	0	1	0
0	77.9096	0	0	0	0	0
0	67.1019	0	0	0	0	0
1	77.8977	0	0	0	0	0
0	81.3533	0	0	0	0	0
0	45.1619	1	0	0	1	0
0	64.7728	0	0	0	0	0
0	65.5608	0	0	0	0	0
1	75.4355	1	0	0	1	0
0	43.6485	0	0	0	0	0
1	85.477	1	0	0	0	1
0	74.4586	0	1	0	0	0
0	58.2066	0	0	0	0	0
0	78.6947	0	1	1	1	0
0	80.0258	0	0	0	1	0
0	80.1109	0	0	0	1	0
1	71.3541	0	0	0	0	0
0	67.9664	1	0	0	0	0
1	77.8184	1	0	0	1	0
0	76.2914	0	0	0	1	0
0	89.4028	0	0	0	0	0
1	55.8786	0	0	0	1	0
1	85.9334	0	0	0	1	0
1	70.3417	1	0	0	1	0
1	62.1524	1	0	0	1	0
0	75.1179	0	0	0	1	0
0	56.1847	0	0	0	0	0
0	83.1101	0	0	0	0	0
1	61.7832	0	0	0	1	0
0	90.9757	0	0	1	1	0
0	52.7141	1	0	0	0	0
0	31.4428	0	0	0	0	1
1	82.7248	0	0	0	0	0
1	79.1421	0	0	0	1	0
0	41.7093	0	0	0	1	0
0	84.9573	1	1	0	1	0
0	85.998	1	0	0	1	0
0	68.2914	1	1	0	1	0
0	50.3588	0	0	0	0	0
0	90.1437	0	0	0	1	0
0	60.243	1	0	0	0	1
0	33.4247	1	0	0	0	0
0	70.5162	1	0	1	0	0
0	69.294	0	0	0	0	0
0	33.7633	0	0	0	0	1
0	59.7401	0	0	0	0	0
0	43.7144	0	0	0	0	0
0	57.8149	0	0	0	0	0
1	85.4312	1	0	0	1	0
0	75.523	0	0	0	0	0
0	71.6185	0	0	0	0	0
1	81.0662	1	0	0	1	0
1	54.0839	1	1	0	0	0
0	87.7325	1	0	1	1	0
0	59.5803	0	0	0	0	0
0	86.5458	0	1	0	1	0
1	78.6607	1	1	0	0	0
0	72.8741	1	0	0	1	0
0	85.8655	0	0	0	1	0
1	85.5343	1	0	0	1	0
0	33.5404	0	0	0	0	0
0	72.8506	0	0	0	0	0
1	79.9171	1	0	0	1	0
0	59.6466	0	0	0	0	0
0	82.4427	0	0	0	1	0
0	71.8855	1	0	0	0	1
1	81.5637	1	0	1	0	0
0	86.375	1	0	0	1	0
1	86.0469	0	0	0	0	0
0	70.5406	0	0	0	0	0
1	84.91	0	0	0	1	0
0	72.2645	0	0	0	0	0
1	79.3273	0	0	0	1	0
0	47.5339	0	0	0	0	0
1	88.4827	0	0	0	1	0
1	90.1391	0	0	1	1	0
0	25.7762	0	0	0	0	0
0	23.9801	0	0	0	1	0
1	87.6894	1	0	0	1	0
1	80.7778	0	1	0	0	0
0	39.0765	0	0	0	1	0
0	36.5594	0	0	0	1	0
0	23.9696	0	0	0	0	0
0	67.6287	0	0	0	0	0
1	74.4147	0	0	1	0	0
0	20.2404	0	0	0	1	0
1	71.854	1	0	0	0	0
0	70.2175	0	0	0	0	0
0	81.2266	0	0	0	0	0
1	75.4002	0	0	0	1	0
1	82.1604	1	0	0	1	0
0	68.6239	0	0	0	0	0
0	76.3954	1	0	0	1	0
1	78.1631	1	0	0	1	0
1	74.1621	1	0	0	0	0
1	75.7377	0	0	0	1	0
0	31.0774	0	0	1	1	0
0	60.8649	0	0	0	1	0
0	77.5167	1	0	0	0	1
1	76.6689	0	1	1	0	0
0	57.4577	0	0	0	1	0
0	77.0954	0	0	1	0	1
0	73.2833	0	0	0	0	0
1	80.5296	0	0	1	0	1
0	77.7745	0	0	0	0	0
0	78.5375	0	0	0	1	0
1	45.2567	0	0	1	1	0
1	78.4089	0	0	0	1	0
0	70.3658	0	0	0	0	0
1	87.2568	0	0	0	1	0
1	80.497	0	1	0	0	1
0	54.7523	0	0	0	0	1
0	96.7576	1	0	0	0	0
1	71.8542	1	0	0	1	0
0	45.9616	0	0	0	1	0
1	69.108	0	1	0	0	0
0	78.6607	1	0	0	0	1
0	68.1168	0	0	0	1	0
0	25.1831	0	0	0	1	0
1	75.282	0	0	0	0	0
1	92.9481	0	0	1	1	0
0	71.0279	0	1	0	0	0
1	85.5982	1	0	1	1	0
0	74.9655	0	0	0	1	0
1	78.1482	0	0	0	1	0
1	78.7817	1	0	0	0	0
1	63.0822	1	0	0	0	0
1	87.4819	0	0	0	1	0
1	92.0999	0	0	0	1	0
0	74.4251	0	0	0	1	0
0	41.3433	0	0	0	0	0
0	70.1934	0	0	0	1	0
1	78.3099	1	0	0	0	1
1	59.6897	0	0	1	0	0
0	68.2106	0	0	0	0	0
1	80.6751	1	0	0	1	0
1	63.8511	1	1	1	1	0
0	46.8514	0	0	0	0	0
1	82.5129	1	0	0	1	0
0	62.6151	1	1	0	1	0
1	68.1549	0	0	0	0	0
0	54.5853	0	0	0	1	0
0	69.8346	1	0	1	0	0
0	55.9817	1	0	0	0	1
1	79.4454	0	1	1	1	0
1	78.3437	0	0	1	0	1
0	74.2974	0	0	0	0	0
0	62.249	0	0	0	0	0
1	78.1578	0	0	0	0	0
0	60.9675	0	0	0	0	0
0	80.78	0	0	0	1	0
censored	67.0551	censored	1	1	0	censored
1	72.1665	1	0	0	1	0
1	56.8425	0	0	0	0	0
0	64.7065	0	0	0	0	0
1	77.9523	1	1	0	1	0
0	69.0186	1	0	0	1	0
0	80.5498	1	0	0	0	0
1	79.3168	0	0	0	0	1
0	63.6349	0	0	0	0	0
1	56.5453	0	0	0	0	0
0	71.6381	0	0	0	0	0
0	65.4987	0	0	0	0	0
0	78.1744	0	0	0	0	1
0	61.0498	0	0	0	1	0
1	70.8827	0	1	0	0	0
1	59.0877	0	0	0	0	1
0	76.3147	1	0	0	0	0
0	65.0444	1	1	0	0	0
0	60.9646	0	0	0	0	0
0	37.7187	0	0	0	1	0
0	59.8131	0	1	0	0	0
1	78.4145	1	0	0	0	0
0	71.8678	1	0	0	0	0
0	63.9034	0	0	0	0	0
1	83.1917	1	0	0	0	0
0	44.3555	0	0	0	0	0
0	77.3969	0	0	0	1	0
0	77.5145	0	0	0	0	0
0	43.6696	0	0	0	1	0
0	65.4553	1	0	0	0	0
1	87.7034	0	0	0	1	0
0	59.735	1	0	0	0	0
0	74.7077	0	0	0	1	0
0	85.0176	1	0	0	0	1
0	67.7547	0	0	0	1	0
0	64.7569	0	0	0	0	0
0	77.4134	0	0	0	1	0
1	84.524	0	0	0	0	0
0	90.229	0	0	0	1	0
1	81.5406	0	0	0	1	0
0	24.3182	0	0	0	0	0
1	73.8448	0	0	0	1	0
1	69.4411	0	1	1	1	0
0	77.6898	1	0	0	1	0
0	46.0667	0	0	0	1	0
0	84.1131	1	0	0	1	0
0	73.2025	1	0	0	1	0
0	38.674	0	0	0	0	0
1	84.9541	0	0	0	1	0
1	70.6774	0	0	0	0	1
0	67.4753	1	0	0	0	1
1	89.4683	0	0	0	0	0
0	42.1266	0	0	0	0	0
0	67.9534	1	0	0	1	0
0	76.0652	1	1	0	1	0
1	61.0234	0	0	0	1	0
0	54.5184	0	0	0	0	0
1	70.7067	0	0	0	1	0
0	52.0155	1	0	0	0	1
0	40.922	0	0	0	0	0
1	75.4359	0	0	0	1	0
0	61.5615	1	0	1	1	0
0	61.9224	0	0	0	1	0
0	83.2387	0	1	0	1	0
1	86.6009	0	0	0	0	0
0	39.0639	1	0	0	1	0
0	56.6566	0	1	0	0	0
0	67.7853	1	0	0	0	0
0	91.0079	1	0	0	1	0
1	59.46	0	1	0	1	0
1	71.3966	0	0	0	1	0
1	76.3724	1	1	0	0	0
1	67.9345	0	0	0	1	0
0	70.8008	0	0	0	0	0
0	51.5947	0	0	0	0	0
0	64.3545	0	0	0	0	0
0	81.4379	0	0	0	1	0
0	79.8251	1	0	0	1	0
1	56.9563	1	1	0	0	1
1	24.0226	0	0	0	0	0
1	78.6844	1	0	0	0	0
0	80.1686	0	0	0	0	0
0	84.2778	0	0	0	0	0
0	39.0811	0	0	0	0	0
1	87.4477	0	0	0	0	0
0	81.6457	0	0	0	1	0
1	74.4656	0	0	0	0	0
1	75.712	0	0	0	0	0
0	39.9927	0	0	0	0	0
0	65.8044	0	0	0	1	0
1	79.9422	0	0	1	0	0
0	72.3645	1	0	0	1	0
0	90.7406	0	0	0	1	0
1	93.3789	1	0	0	1	0
1	70.5542	0	0	0	0	0
0	84.6534	1	0	0	1	0
0	58.8465	1	0	0	0	1
1	77.2904	0	0	0	0	0
0	70.9035	0	0	0	1	0
0	80.2761	0	0	0	1	0
0	55.7554	0	0	0	1	0
0	90.8868	0	0	0	1	0
1	87.895	0	0	0	1	0
0	77.3203	0	0	1	1	0
1	71.303	0	0	0	0	0
1	83.5537	0	0	0	1	0
1	83.7853	1	0	0	1	0
0	68.9399	0	0	0	0	0
1	90.4733	0	0	0	1	0
1	46.2983	0	0	0	1	0
1	70.0399	1	0	0	0	1
0	88.2648	0	0	0	1	0
1	67.3452	0	1	0	1	0
0	84.0003	0	0	0	1	0
0	58.0184	0	0	0	1	0
1	80.207	1	0	0	1	0
0	74.7114	0	1	0	0	0
1	82.4586	1	0	0	1	0
0	71.3002	1	1	0	1	0
0	76.9355	0	0	0	0	0
0	55.3834	0	0	0	0	1
0	66.7324	0	0	0	0	1
0	84.1659	1	0	0	1	0
0	79.1996	0	0	0	0	0
0	70.7216	1	0	1	1	0
1	85.2439	1	0	0	0	0
1	64.9032	0	0	0	0	1
1	61.6554	0	1	0	1	0
1	41.5842	0	0	0	0	1
1	82.6231	0	0	0	1	0
0	50.9686	0	0	0	0	0
1	77.726	0	1	1	1	0
0	53.4642	1	0	0	0	0
0	78.3647	1	0	0	0	1
1	62.7723	1	0	0	0	0
0	63.9473	1	0	0	0	1
1	81.6834	0	0	0	1	0
0	34.2807	0	0	1	0	1
0	75.6265	0	0	0	1	0
1	51.9011	1	0	0	0	1
0	47.8239	0	0	0	1	0
0	77.2957	0	0	0	0	0
1	79.4906	0	0	1	1	0
1	48.9429	0	0	0	0	0
0	70.158	1	0	0	1	0
1	44.1356	0	0	0	0	0
1	79.7112	0	0	0	0	0
0	69.0706	0	0	0	1	0
0	72.9541	0	0	0	0	0
1	28.1493	1	0	0	1	0
0	78.8772	0	0	1	1	0
0	50.3472	0	0	0	0	0
0	58.58	0	0	0	1	0
0	30.5066	0	0	0	0	0
1	67.534	1	0	1	1	0
1	39.8111	0	0	0	0	0
0	68.3646	0	0	0	0	1
1	61.4107	0	0	1	0	0
1	78.2289	1	0	0	0	0
1	80.1685	0	0	0	0	0
0	72.343	0	0	0	1	0
1	73.8209	0	0	0	0	0
1	87.9087	0	0	0	0	0
1	80.1807	0	0	0	0	0
0	56.7585	0	0	0	0	0
0	82.437	0	0	0	1	0
0	71.3907	0	0	1	0	0
0	58.745	0	0	0	0	0
1	69.5302	0	1	0	0	0
0	59.1649	0	0	0	0	0
0	68.0328	0	0	0	0	0
1	75.0111	0	0	0	0	0
1	69.26	0	1	0	0	0
0	88.0806	1	0	0	1	0
1	74.4581	1	1	0	1	0
0	67.5478	1	0	0	1	0
0	72.081	0	0	0	1	0
1	57.5777	0	0	0	0	1
1	70.168	0	0	0	1	0
0	45.2212	0	0	0	0	0
0	64.5326	0	0	0	1	0
1	57.4776	1	0	0	0	0
0	87.2409	1	0	0	1	0
0	87.0806	0	0	0	0	0
0	64.2424	1	0	0	0	0
1	85.1501	0	1	0	1	0
1	74.5445	0	0	0	0	0
0	64.3799	0	0	0	0	0
1	88.8954	0	0	0	0	0
1	61.4909	1	0	0	1	0
0	20.9266	0	0	0	1	0
1	67.6572	1	0	0	0	0
1	79.623	1	0	1	1	0
1	73.9493	1	0	0	0	0
1	83.219	1	0	0	1	0
1	79.5803	0	0	0	1	0
0	77.3423	0	0	0	0	1
1	50.8294	0	0	0	1	0
0	61.753	0	0	1	1	0
1	58.6781	0	0	0	1	0
1	66.5052	0	0	0	0	0
1	78.8974	0	0	0	0	0
1	59.6211	1	0	0	1	0
0	76.4604	1	1	0	0	1
0	64.7729	1	0	0	1	0
1	63.6291	0	0	1	1	0
1	72.3053	0	0	0	0	0
0	33.7992	0	0	0	0	0
0	74.6698	0	0	0	1	0
0	56.3595	0	0	0	0	0
0	67.4974	1	0	0	1	0
0	42.9435	0	0	0	0	1
0	80.6754	0	0	0	0	0
0	80.53	1	1	0	0	0
0	74.483	1	0	0	1	0
1	54.0947	1	1	1	1	0
0	70.2914	0	0	0	1	0
1	71.2602	0	1	0	0	0
1	74.5434	0	0	0	0	0
1	71.2638	0	0	0	1	0
1	52.8686	0	1	1	0	0
0	64.9729	1	0	0	1	0
1	32.3734	1	0	0	0	0
1	76.2781	1	0	0	1	0
1	57.9267	0	0	0	0	1
0	59.8491	1	0	0	1	0
0	66.341	1	0	0	1	0
0	45.0908	0	0	0	0	1
0	66.6878	0	0	0	0	0
0	72.1792	1	0	0	0	0
1	78.8064	1	0	1	1	0
1	62.0947	1	0	0	0	1
0	70.7511	0	0	0	0	0
1	80.3712	0	0	0	1	0
0	74.3554	0	0	0	0	0
1	57.1709	1	0	0	0	0
0	71.6145	0	0	0	0	0
0	54.5571	0	0	0	0	0
0	87.3403	1	0	0	1	0
1	72.869	0	1	0	0	1
0	85.7523	0	0	0	1	0
1	73.8376	0	0	0	0	1
1	88.1126	0	0	0	1	0
0	72.8719	1	0	0	0	0
0	56.9973	1	0	0	0	0
0	84.5933	0	0	0	1	0
0	67.5328	1	0	0	0	0
0	83.1098	0	0	0	0	0
0	66.8935	1	0	0	0	0
1	65.2737	1	0	0	1	0
0	78.9491	0	0	0	1	0
0	90.5884	0	1	0	1	0
1	81.6948	1	0	0	0	0
1	94.867	1	0	0	0	0
0	47.7415	0	0	0	1	0
1	89.5268	0	0	1	1	0
0	79.914	0	0	0	1	0
0	25.4112	0	0	0	0	0
0	68.281	1	0	0	0	0
1	64.7225	0	0	0	1	0
0	67.0005	0	0	0	0	0
1	70.6994	1	0	0	1	0
0	49.6468	0	0	1	1	0
0	70.3627	0	0	0	0	0
1	73.9906	0	0	1	0	1
1	46.8289	0	0	1	0	0
0	59.7472	0	0	0	0	0
0	73.0574	0	0	0	0	0
0	64.7073	1	0	0	0	0
0	75.776	1	0	0	1	0
1	51.8122	1	0	0	0	0
1	61.2444	0	0	1	0	0
0	54.7822	1	0	0	0	1
0	74.5908	0	0	0	1	0
0	76.2424	0	0	0	1	0
1	50.9814	0	0	0	0	0
1	90.3644	1	0	0	1	0
0	57.2461	1	0	0	0	1
1	84.2915	0	0	0	1	0
0	75.1798	1	0	0	0	0
1	75.3075	1	0	0	0	0
0	57.1974	0	0	0	0	0
1	84.0791	0	0	1	1	0
1	76.2421	0	1	0	1	0
0	82.7717	0	0	0	0	0
1	74.2657	1	0	0	0	1
1	72.5299	0	1	0	1	0
1	50.4614	0	0	1	1	0
0	47.0732	0	0	0	0	0
0	70.6043	0	0	0	0	0
0	62.1739	1	0	0	1	0
0	50.5535	1	0	0	0	1
0	49.3706	0	0	0	0	0
0	61.9742	0	0	0	1	0
0	65.1009	0	0	0	0	0
1	62.621	0	0	0	1	0
0	78.3393	1	0	0	1	0
1	67.3996	1	0	0	0	0
1	63.865	1	0	0	0	0
1	69.5254	0	1	0	1	0
1	87.917	0	0	0	1	0
0	66.1467	0	0	0	1	0
0	78.5433	0	1	0	1	0
0	77.3296	0	0	0	0	0
0	84.813	0	0	0	1	0
0	57.0434	1	0	0	0	0
0	54.259	0	0	0	0	0
0	78.382	0	0	0	0	0
0	57.5348	0	0	0	1	0
1	62.6781	0	0	0	1	0
0	65.1752	0	0	0	0	0
0	67.9432	1	0	0	0	0
0	68.0813	0	0	0	0	0
1	83.7558	1	0	0	1	0
1	80.1907	0	0	0	1	0
1	77.1175	1	0	1	1	0
1	71.3585	0	0	0	0	1
1	83.1783	0	0	0	0	0
0	46.7442	0	0	0	0	0
0	68.7588	1	1	0	0	0
0	76.8	1	0	0	0	0
1	79.3162	1	1	0	0	0
1	52.6505	0	0	1	1	0
0	54.1853	1	0	0	0	0
0	57.9563	0	0	0	0	0
1	81.7723	1	0	0	1	0
1	66.0169	1	0	0	0	0
1	60.2963	0	0	0	1	0
1	71.5923	0	0	0	0	0
0	55.8934	0	0	0	0	0
0	64.6994	1	0	0	1	0
1	80.4149	0	0	0	1	0
0	64.2749	0	0	0	0	0
1	64.8277	1	0	0	1	0
0	52.8059	0	0	0	0	1
1	61.2577	1	0	1	1	0
1	75.3944	0	0	0	1	0
0	79.8428	1	0	0	1	0
0	67.3283	0	0	0	1	0
0	74.2557	0	0	0	0	1
0	72.7293	0	0	0	0	0
1	77.3208	0	0	0	1	0
0	78.278	0	0	0	0	0
0	61.4515	0	0	0	0	0
0	73.5072	1	0	0	1	0
0	73.4326	0	0	0	0	0
1	78.6169	1	0	0	0	0
0	75.4492	1	1	0	1	0
0	64.1479	0	1	0	0	0
0	53.4487	0	0	0	0	0
1	53.4352	1	0	0	0	0
0	58.4463	0	0	0	1	0
1	41.248	0	0	0	0	0
1	65.6297	1	0	0	0	0
0	66.8091	0	0	0	0	0
0	66.6579	1	0	0	1	0
1	86.808	1	0	0	1	0
0	56.671	0	0	0	0	1
1	76.857	1	0	0	1	0
1	76.7149	1	0	0	1	0
0	81.4022	1	0	0	1	0
0	52.7589	0	0	0	1	0
1	66.0588	0	0	0	0	0
0	61.018	1	1	0	0	0
0	83.2283	0	0	1	1	0
0	68.8605	1	0	0	1	0
1	80.9604	1	0	0	0	0
0	66.9454	0	0	0	0	0
0	52.759	0	0	0	0	0
1	91.0007	1	0	1	1	0
1	79.4239	0	0	0	0	0
0	58.8597	0	0	0	0	0
1	70.6621	0	0	0	1	0
0	71.6076	0	0	0	0	0
1	85.7573	0	0	0	1	0
0	70.3458	0	0	0	0	0
1	81.5012	1	0	0	0	0
0	79.1386	0	0	1	1	0
0	57.9769	1	0	0	0	0
0	64.611	0	0	0	1	0
1	78.1732	0	0	1	1	0
1	54.6946	0	0	0	0	0
0	71.8768	0	0	0	0	0
0	56.4011	0	0	0	0	0
0	84.541	1	0	0	0	0
1	66.0398	1	1	0	1	0
0	44.4817	0	0	0	0	0
1	74.281	1	0	0	1	0
1	83.4633	0	0	0	0	0
0	79.0894	1	0	0	1	0
1	68.164	1	0	0	0	0
1	82.39	0	0	0	0	0
1	82.1113	0	0	0	1	0
0	79.5968	1	0	0	0	0
0	73.0871	1	0	0	0	0
0	70.0863	1	0	0	1	0
1	77.0306	1	1	0	1	0
0	78.4657	0	0	0	0	0
0	52.7146	0	0	0	0	0
0	73.3293	0	0	0	0	0
1	65.7623	1	0	0	0	0
1	78.3675	0	0	0	1	0
1	59.3999	0	0	0	1	0
0	82.7515	0	0	0	0	1
1	84.3609	0	0	0	1	0
0	61.1993	0	0	0	0	0
1	82.1302	0	0	0	1	0
1	90.1757	1	0	0	1	0
0	54.8485	0	0	0	1	0
0	79.6293	0	0	0	1	0
0	52.3226	0	0	0	1	0
1	94.3133	0	0	0	1	0
0	78.8368	0	0	0	1	0
0	68.5054	1	0	0	0	1
0	37.7056	0	0	0	1	0
1	54.6774	1	0	0	1	0
0	73.2026	0	0	0	1	0
0	68.3719	1	1	0	1	0
1	77.6123	1	0	0	0	0
1	87.1243	1	0	0	1	0
1	66.5734	0	0	1	0	0
0	55.5135	0	0	0	0	0
0	55.9365	1	0	0	1	0
0	68.8287	1	0	0	0	1
0	77.5175	0	0	0	0	0
0	55.3606	1	0	0	1	0
1	56.3997	1	0	0	0	0
0	72.969	0	0	0	0	1
1	70.9509	0	0	0	1	0
0	84.6069	0	0	0	1	0
0	59.813	1	0	0	1	0
0	47.1442	0	0	0	1	0
0	65.3513	0	0	0	1	0
1	50.6425	0	0	0	0	1
1	85.3141	0	0	0	0	0
0	54.5872	0	0	0	1	0
0	61.8619	0	1	0	0	0
0	54.0908	0	0	0	1	0
0	67.9389	1	0	0	0	0
0	73.2985	0	0	0	0	0
1	80.6425	0	0	0	0	0
0	66.0031	0	0	0	1	0
0	51.1587	0	0	0	0	0
0	25.072	0	0	0	0	0
0	75.2712	0	0	1	0	1
0	82.4613	1	0	0	1	0
1	75.5695	0	0	1	0	1
1	49.0012	0	0	1	0	1
0	75.1179	0	0	0	0	0
0	64.644	1	0	0	1	0
0	78.2423	1	1	0	1	0
1	68.5681	1	0	0	0	0
0	66.4872	0	0	0	0	1
censored	61.9744	censored	1	1	0	censored
0	61.2416	0	0	0	0	0
0	35.5426	0	0	1	0	0
1	72.5006	0	0	0	0	0
1	70.553	0	0	0	0	0
0	49.8446	0	0	0	0	0
1	83.2725	0	0	1	1	0
0	67.0643	1	0	0	1	0
1	71.2045	0	0	0	1	0
0	83.2418	0	0	0	1	0
1	83.7852	1	1	0	1	0
0	52.5405	0	0	0	0	1
1	78.1712	0	0	1	0	0
0	51.6843	0	0	0	1	0
1	77.8951	0	0	0	0	0
1	78.3069	1	0	0	0	0
0	64.0033	1	0	0	0	0
0	55.1768	0	0	1	0	0
1	82.5082	1	0	1	0	0
0	85.6169	0	0	0	1	0
1	77.5791	1	0	0	1	0
0	42.5493	1	0	0	1	0
1	72.3782	1	0	0	1	0
0	81.02	1	0	0	0	0
0	92.6769	0	1	1	1	0
1	72.3314	0	0	0	1	0
1	74.2489	1	0	0	0	1
1	74.8277	0	0	1	1	0
1	72.8539	1	0	0	1	0
1	71.1271	0	0	1	1	0
1	61.0954	0	0	0	0	0
0	75.9675	0	0	0	0	0
1	73.433	1	1	0	1	0
0	66.4405	0	0	0	0	0
0	53.9661	1	0	0	1	0
0	61.9826	0	0	0	0	0
1	78.8641	1	0	0	0	0
0	88.0263	0	0	0	0	0
0	69.9993	0	0	0	1	0
0	68.5979	0	0	0	1	0
1	84.0463	0	0	0	0	0
0	68.9772	1	0	0	1	0
1	81.2419	0	0	0	1	0
1	83.9648	0	0	0	1	0
0	87.2518	1	0	0	1	0
0	82.7757	1	0	0	1	0
0	81.1965	0	0	1	0	0
1	79.8537	1	0	0	1	0
0	56.824	0	0	0	0	1
1	56.6538	1	0	0	0	0
0	84.3366	1	0	0	1	0
0	63.9234	0	0	0	0	0
0	31.3277	0	0	0	1	0
0	64.7351	0	0	0	1	0
1	87.6057	0	0	0	1	0
0	62.6732	1	0	0	1	0
0	73.3971	0	0	0	0	1
0	94.9891	0	0	0	1	0
1	85.2697	0	0	0	0	0
0	60.8993	0	0	0	1	0
0	63.372	0	0	0	0	0
1	91.1371	0	0	0	0	0
1	63.8457	1	0	0	1	0
1	62.2732	1	0	0	1	0
1	75.4433	0	0	0	1	0
1	42.8766	1	0	0	0	0
1	83.9811	1	0	0	1	0
0	56.7013	0	0	0	1	0
1	82.4985	0	0	0	1	0
1	69.3937	1	0	0	1	0
0	73.2268	0	0	0	0	0
0	65.0494	1	0	0	0	0
0	42.8093	0	0	0	0	0
1	62.2859	0	0	0	1	0
0	70.6176	0	0	0	0	0
0	86.9033	0	0	0	1	0
0	40.2173	0	0	0	1	0
1	75.2001	1	0	0	1	0
0	63.4012	0	0	0	0	0
0	69.3341	0	0	0	0	0
0	77.8678	1	0	0	1	0
0	78.2781	0	0	0	1	0
0	62.0902	0	0	0	0	0
1	62.7381	1	0	1	1	0
1	64.3292	0	0	0	1	0
0	57.2308	0	0	0	0	0
1	73.0505	0	1	0	1	0
1	80.1337	0	0	0	0	0
0	61.9159	1	0	0	1	0
0	84.7558	1	0	0	1	0
1	70.0569	1	0	0	0	0
0	66.1986	0	0	0	0	0
1	82.1605	1	0	0	1	0
1	83.6548	0	0	0	0	0
1	71.2016	1	0	0	0	0
0	83.1515	1	0	0	0	0
1	70.0741	0	0	0	0	0
1	95.73	0	0	0	0	0
1	87.085	0	0	0	1	0
0	78.8744	0	0	1	1	0
0	63.5055	0	0	0	1	0
0	80.0568	0	0	0	0	0
0	76.42	1	0	0	1	0
1	66.5697	0	0	0	1	0
0	38.1396	0	0	0	1	0
0	67.3997	1	0	0	1	0
1	61.2706	1	0	0	1	0
1	47.9684	0	1	0	1	0
1	69.3599	0	0	0	0	0
1	82.8219	0	0	0	0	0
1	58.5536	0	1	0	1	0
1	69.8109	0	0	0	0	0
0	66.7284	0	0	0	0	0
0	64.9082	1	0	0	0	0
0	86.3533	1	0	0	1	0
1	83.2627	0	0	0	1	0
1	64.2737	1	0	0	0	1
0	81.1113	0	0	0	1	0
0	72.6781	0	0	0	0	0
0	83.4382	0	0	0	1	0
1	78.1204	1	0	0	0	0
0	65.5511	0	1	0	1	0
1	71.6972	0	0	0	0	0
0	81.4626	1	0	0	1	0
0	84.3735	1	0	0	1	0
0	66.6551	0	0	0	1	0
0	64.6525	0	0	1	1	0
1	83.9078	0	0	1	1	0
1	79.647	0	0	0	1	0
1	76.0512	1	0	1	0	0
0	54.3244	0	0	0	0	0
1	67.4376	1	0	0	1	0
0	73.8402	1	0	0	0	0
0	50.6412	0	0	0	0	0
1	85.4264	1	0	0	0	1
1	81.5739	0	0	0	0	0
1	67.0225	1	1	0	0	0
0	82.2017	0	0	0	0	0
1	92.6845	1	0	0	1	0
0	53.2396	0	0	0	1	0
0	73.0935	1	0	0	1	0
0	64.1478	1	0	0	0	1
1	49.2493	1	0	0	0	0
0	81.5732	1	0	0	0	0
0	73.6779	1	0	0	0	1
1	93.5913	1	0	0	0	0
0	58.6863	0	0	0	1	0
0	65.8899	0	0	0	1	0
0	75.4954	0	0	0	0	0
0	60.0497	1	1	0	1	0
0	79.3209	1	0	0	0	1
0	70.3998	0	0	0	0	0
1	87.0817	0	0	0	1	0
1	75.7487	1	0	0	0	0
0	67.3534	0	1	0	0	0
0	59.2485	0	0	0	0	0
1	66.4402	1	1	0	1	0
0	74.2561	0	0	0	0	0
0	69.4167	0	0	0	0	1
1	84.7079	0	0	0	0	0
1	64.1926	1	0	0	0	0
0	68.9938	0	0	0	1	0
0	40.4688	0	0	0	0	0
0	64.0904	1	0	0	1	0
1	47.1903	1	0	0	0	1
0	82.2125	1	0	0	1	0
1	62.9102	0	0	0	0	0
0	80.6801	0	0	0	1	0
0	86.8499	0	0	0	0	0
1	65.6429	1	0	0	1	0
1	72.6951	1	0	0	1	0
1	79.3499	0	0	0	1	0
0	87.9213	0	0	0	0	0
0	78.1331	0	0	0	0	1
0	41.2552	0	0	0	0	0
1	59.1487	1	0	0	0	1
1	71.8541	1	0	1	0	1
0	83.5335	1	0	0	0	0
1	68.8359	0	0	1	0	0
1	85.0885	0	1	0	1	0
0	76.2693	0	0	0	0	0
0	81.3011	0	0	0	1	0
0	69.9772	1	0	1	1	0
1	80.7844	0	0	1	0	1
0	71.9841	1	0	0	1	0
0	79.2472	0	0	1	1	0
0	77.3439	0	0	0	0	0
0	75.6568	0	0	0	1	0
0	79.3151	1	0	0	1	0
0	88.0254	0	1	0	1	0
1	72.2747	1	0	0	1	0
0	78.7541	0	0	0	1	0
1	77.594	0	0	0	0	0
0	82.9553	0	0	0	0	0
1	80.0569	1	0	0	1	0
0	76.6095	0	0	0	1	0
0	55.5322	1	0	0	0	1
0	29.588	0	0	0	0	0
0	78.5377	0	0	0	1	0
0	65.0276	0	0	0	1	0
0	35.6249	0	0	0	1	0
0	72.5161	0	0	0	0	0
0	42.458	0	0	0	1	0
0	60.8299	0	0	0	0	0
0	57.7105	0	0	0	0	0
1	83.8428	0	0	0	1	0
1	73.5916	0	0	0	0	1
0	51.8735	1	0	0	1	0
1	94.9897	1	0	0	1	0
1	79.213	0	0	0	0	0
1	41.9588	0	0	0	0	0
1	72.2644	0	0	0	1	0
0	64.531	1	0	0	0	1
1	76.7969	1	0	0	1	0
0	80.9721	0	0	0	1	0
0	54.4346	0	0	0	0	0
0	75.312	1	0	0	1	0
1	80.112	0	0	0	0	0
1	52.0945	0	0	1	1	0
1	83.0152	0	0	1	1	0
0	41.9416	0	0	0	0	0
1	68.8727	0	0	0	1	0
1	82.4483	0	0	0	1	0
0	64.3872	1	0	0	0	0
0	81.6364	1	0	0	1	0
0	38.5244	0	0	0	0	0
0	63.107	0	1	0	1	0
0	79.4082	1	0	0	1	0
1	79.9236	0	0	0	0	0
0	77.9355	0	0	0	0	1
1	80.6665	0	0	0	0	0
1	81.7879	0	0	0	0	0
1	77.6986	0	0	0	1	0
0	54.3382	0	0	0	0	0
0	74.0809	0	0	0	0	0
0	65.3516	0	0	0	0	0
1	58.8408	1	0	0	1	0
0	73.7146	1	0	0	1	0
1	77.6766	0	0	0	0	0
0	69.1753	0	0	0	0	0
1	86.7248	0	0	0	1	0
1	61.7834	0	0	0	1	0
1	49.6113	1	0	0	0	0
0	78.6555	0	0	0	0	0
0	81.2329	0	0	0	0	0
0	90.7408	1	0	0	1	0
1	79.1641	0	0	0	0	0
0	83.1699	0	0	0	1	0
0	41.2096	0	0	0	1	0
0	80.8485	1	0	0	1	0
0	74.5469	0	0	0	0	0
1	59.3857	1	0	0	1	0
0	25.1796	0	0	0	0	1
0	47.7243	0	0	0	0	0
1	69.8569	0	0	0	1	0
0	60.6156	0	0	0	0	0
0	35.5968	0	0	0	0	0
1	74.9126	1	0	0	0	0
0	74.4615	1	0	0	0	0
0	56.9016	0	0	0	1	0
1	82.9028	1	0	0	1	0
1	47.4302	0	0	0	1	0
1	78.9538	1	0	1	1	0
0	73.7363	0	0	0	1	0
1	82.7402	1	0	0	0	0
1	73.1715	1	0	0	1	0
0	77.191	0	0	0	0	0
1	82.3254	0	0	1	1	0
0	43.8005	0	0	0	1	0
0	64.2926	0	0	1	0	1
0	60.3064	1	0	0	1	0
0	82.234	1	0	0	1	0
0	81.5991	0	1	0	0	0
1	60.374	1	0	1	0	1
1	86.8023	1	1	0	1	0
1	93.2483	1	0	0	1	0
1	80.059	1	0	1	1	0
0	82.6843	0	0	0	0	0
1	77.2609	0	0	0	0	0
1	61.5307	0	0	0	1	0
1	79.1378	1	0	0	0	1
0	56.3078	0	0	0	0	0
0	72.7467	0	0	0	1	0
1	77.4069	1	0	0	1	0
0	63.8043	0	0	0	0	0
1	64.3273	1	0	1	0	0
1	81.0861	1	0	0	0	0
0	78.8097	0	0	1	0	0
0	87.4336	0	0	0	1	0
1	75.0956	0	0	0	0	0
1	87.6308	1	0	0	1	0
1	76.1138	1	0	0	0	0
0	77.7045	0	0	0	1	0
0	77.3774	1	0	0	0	1
0	78.7898	0	0	0	1	0
1	68.907	0	0	0	1	0
1	84.4511	0	0	0	1	0
0	84.2198	1	0	0	0	0
1	59.1092	0	0	0	1	0
1	72.2574	0	0	0	0	0
0	71.2163	0	0	0	1	0
0	94.8416	0	0	0	0	1
1	65.3561	1	1	0	1	0
0	84.8036	1	0	0	1	0
1	81.9991	1	0	1	1	0
0	73.1535	1	1	0	0	0
0	55.7292	0	0	0	1	0
0	36.0733	0	0	0	0	0
0	43.6987	0	0	0	1	0
0	74.9026	1	0	0	1	0
0	63.6572	0	0	0	0	0
0	91.3719	0	0	0	1	0
0	58.6633	0	0	0	1	0
1	75.2275	1	0	0	1	0
0	78.8046	1	0	0	0	0
0	22.7357	0	0	0	0	0
0	75.083	0	0	0	0	1
0	59.5673	0	0	1	1	0
1	40.1289	0	0	1	0	0
1	78.463	0	0	1	1	0
1	62.4491	0	1	0	0	0
0	90.4632	0	0	1	0	0
0	67.1414	1	0	0	0	0
1	73.5916	0	0	0	0	0
1	79.7903	1	0	0	1	0
0	56.6123	0	0	0	0	0
0	83.3204	0	0	0	1	0
1	85.2713	0	1	0	0	0
0	46.4926	0	0	0	0	0
0	76.2897	0	0	0	0	0
1	82.6873	0	0	0	1	0
0	75.1124	1	0	0	0	0
0	55.9958	0	0	0	0	0
0	90.2612	0	0	0	1	0
0	57.9253	1	0	0	0	0
0	78.7032	0	0	0	0	0
0	57.9004	0	0	0	0	0
0	75.4323	0	0	0	1	0
0	72.5412	0	0	0	0	0
1	86.4726	0	0	0	1	0
0	89.0817	0	0	0	0	0
0	33.7555	0	0	0	0	0
0	68.4796	0	0	0	0	0
1	54.5863	0	0	1	1	0
0	77.7127	1	0	0	0	1
1	69.6378	1	0	0	0	0
0	78.6122	1	0	0	0	0
0	46.7944	1	0	0	0	1
1	88.133	1	0	0	1	0
0	59.368	0	0	0	0	1
1	74.4994	0	0	0	0	0
0	66.9882	1	0	0	1	0
1	72.0618	0	0	0	0	0
1	85.2727	1	0	0	1	0
0	77.7276	0	0	0	0	0
1	84.7497	0	0	1	0	0
1	67.3395	1	0	1	0	0
0	78.1139	1	0	0	1	0
1	73.0957	0	0	0	1	0
1	62.3329	1	0	0	0	1
0	88.1478	1	0	0	1	0
1	72.2449	1	1	0	0	0
0	38.9707	1	0	0	0	0
1	61.2237	1	0	0	0	0
0	68.1805	1	0	0	1	0
0	60.3708	0	0	1	0	1
0	50.9949	0	0	0	0	1
1	84.4768	0	0	0	0	0
0	52.8717	0	0	0	1	0
1	59.3943	0	0	0	1	0
0	74.901	0	0	0	0	0
0	65.8897	0	0	0	0	0
1	82.0753	0	0	0	0	0
1	75.3721	1	0	0	0	0
0	40.4766	1	0	0	1	0
1	69.2915	0	0	0	0	0
0	35.8505	0	0	0	1	0
0	62.9484	0	0	0	0	0
0	43.5363	0	0	0	1	0
0	37.2321	1	0	0	0	0
1	81.707	0	0	0	1	0
1	79.3289	1	0	0	0	0
0	43.0711	0	0	0	0	0
1	76.983	0	0	0	1	0
0	70.5559	0	0	0	0	0
1	67.7909	0	0	0	0	0
1	62.7694	1	0	0	0	0
0	70.4409	0	0	0	0	0
0	75.1389	1	0	0	1	0
0	76.2151	0	0	0	0	0
0	46.3227	1	0	0	0	0
0	68.0924	0	0	0	0	0
0	77.7612	0	1	0	0	0
1	76.8939	0	0	0	0	1
1	71.2802	0	0	0	0	0
1	84.3383	0	0	1	1	0
1	80.7926	0	0	0	1	0
1	62.8445	0	0	0	1	0
0	70.044	1	0	0	0	0
1	32.7421	0	0	0	1	0
0	71.4733	0	0	0	1	0
0	68.0403	0	0	0	0	0
1	80.4399	0	0	0	0	0
1	65.5686	0	0	0	0	0
0	60.1495	0	0	0	1	0
1	74.1176	1	1	1	0	0
0	69.9789	0	0	0	0	0
0	68.5979	0	0	0	1	0
0	60.6675	0	0	0	0	0
1	26.5102	1	0	0	0	0
0	86.2456	0	0	0	0	0
1	73.9114	1	0	0	0	1
0	83.3914	0	0	0	1	0
0	86.5658	0	0	0	1	0
0	89.0668	1	0	0	1	0
0	71.9659	0	0	0	0	0
0	77.5147	1	0	0	1	0
0	66.2976	0	0	0	0	0
0	65.9493	1	0	0	0	0
0	78.6162	0	1	0	0	0
1	80.8145	1	0	1	1	0
0	28.8827	0	0	0	0	1
0	73.4326	0	0	0	0	0
0	77.1089	0	0	0	0	0
0	54.0336	1	0	0	0	1
1	56.0619	1	0	0	0	0
0	56.7094	1	0	0	0	1
0	62.3227	0	0	0	0	0
0	51.4059	1	0	0	0	1
0	29.3711	0	0	0	1	0
1	83.0048	1	0	1	1	0
0	73.6684	0	0	1	1	0
0	75.2436	1	0	0	1	0
0	74.3023	1	0	0	0	0
0	82.213	0	0	0	0	0
0	51.8728	0	0	0	1	0
0	76.5776	1	0	0	0	1
0	58.1732	1	0	0	0	1
0	38.8735	0	0	0	0	1
1	69.7514	0	0	0	0	0
0	55.389	1	0	0	0	0
0	77.8814	0	0	0	0	0
1	71.8835	1	0	0	1	0
1	86.924	0	0	0	1	0
1	67.7766	0	0	0	0	0
0	86.8811	0	0	0	1	0
0	84.1973	1	0	0	1	0
1	100.109	0	0	1	1	0
1	81.2138	1	0	0	1	0
0	27.4166	1	0	0	0	1
0	57.3837	1	0	0	1	0
1	29.9332	0	0	0	0	0
0	58.3426	1	0	0	0	0
0	90.3293	0	0	0	0	0
1	90.0811	0	0	0	1	0
1	53.2244	0	0	0	0	0
[truncated: 10,191 more rows]
