# Supplementary material for: Analyzing Medical Research Results Based on Synthetic Data and Their Relation to Real Data Results: Systematic Comparison From Five Observational Studies
Source: JMIR Med Inform. 2020 Feb 20;8(2):e16492. doi: 10.2196/16492 (PMC7059086; doi:10.2196/16492)
Supplement: Multimedia Appendix 8 [file medinform_v8i2e16492_app8.zip › syn4_PPI.xlsx]

## Sheet: syn4_PPI
PPI	age	AT1	AT2	steroids	internal_ward	surgery_ward
0	78.9538	0	0	0	1	0
0	70.2425	1	0	0	0	1
0	39.5503	0	0	0	0	1
1	83.2357	0	0	0	1	0
0	85.4063	0	0	0	0	0
0	77.9851	0	1	0	1	0
0	89.9157	0	0	0	1	0
0	59.3012	1	0	0	1	0
1	61.3611	0	1	0	1	0
0	70.1273	0	0	0	1	0
1	69.5504	0	0	0	0	0
0	78.3938	0	0	1	0	0
0	68.4823	1	0	0	0	0
0	78.8002	0	0	0	0	0
0	66.5569	1	1	0	0	0
1	83.9574	0	0	0	1	0
0	69.8185	0	0	0	1	0
1	77.9159	0	0	0	1	0
1	75.4872	0	1	0	1	0
0	71.9787	0	1	0	0	0
0	78.3438	1	0	0	1	0
1	84.0879	0	0	0	0	0
0	33.0013	0	0	0	0	1
0	76.1726	0	0	0	0	0
1	95.9972	1	0	0	1	0
0	81.1923	0	0	0	0	0
0	60.3698	0	0	0	0	0
0	51.6622	1	0	0	0	1
0	54.3786	1	0	0	1	0
1	76.4146	1	1	0	1	0
0	66.7276	0	0	0	0	0
0	60.4682	0	0	0	1	0
0	80.1097	0	0	0	1	0
1	77.5939	1	0	0	1	0
1	77.6732	0	0	1	0	1
0	81.1434	0	0	1	1	0
0	60.1097	1	0	0	0	1
1	68.338	1	0	0	1	0
0	77.676	0	0	0	0	0
1	64.9178	0	0	0	0	1
1	56.0536	0	0	0	1	0
0	23.5236	0	0	0	1	0
0	62.8467	0	0	0	0	0
0	65.0011	1	0	0	1	0
0	82.7875	1	0	1	0	0
1	69.205	1	0	0	1	0
1	78.2098	0	0	0	0	0
1	83.7661	1	0	0	0	0
0	72.0707	0	0	0	1	0
1	49.3724	0	0	0	0	0
0	63.4005	0	0	0	0	0
1	92.8537	0	0	0	1	0
0	74.456	0	0	0	0	0
0	60.434	0	0	0	0	0
1	64.533	1	0	0	1	0
0	64.973	1	0	0	1	0
1	75.1509	1	0	0	0	0
1	61.4662	0	1	1	0	0
0	77.347	0	0	0	0	0
0	76.4938	1	0	0	0	0
1	90.1051	0	0	0	1	0
1	77.5859	1	0	0	0	0
0	69.6764	0	1	0	1	0
0	73.3068	0	0	1	0	0
0	81.1297	0	0	0	1	0
0	38.672	0	0	0	0	0
0	69.816	1	0	0	0	0
0	68.9535	1	0	0	1	0
0	56.3599	0	0	0	0	0
1	73.7844	0	0	0	1	0
0	80.461	1	0	0	0	0
0	68.0643	1	0	0	0	0
0	81.5127	1	0	0	1	0
1	76.9728	1	0	0	0	0
0	78.8848	0	0	1	1	0
0	80.6635	1	0	0	1	0
0	78.2914	0	0	0	1	0
1	74.5269	1	0	0	1	0
0	77.8678	0	0	0	0	0
0	77.3202	0	0	0	0	0
0	65.16	0	0	0	0	1
0	78.6046	1	0	0	1	0
1	90.7405	0	0	0	1	0
0	58.6519	0	0	0	0	0
1	74.2344	0	0	0	0	0
1	59.4989	0	0	0	0	1
0	56.9976	1	1	0	0	0
1	67.8098	0	0	1	0	0
1	77.5146	0	0	0	1	0
0	71.0987	0	0	0	0	1
0	58.8116	0	0	0	0	0
0	59.9477	1	0	0	1	0
1	69.8523	0	0	0	0	1
1	80.4692	0	0	0	0	0
1	77.2273	0	0	1	0	0
0	62.1768	0	0	0	0	0
0	78.8088	0	0	0	0	1
0	60.1271	0	0	0	0	1
0	71.9747	1	0	0	1	0
1	60.4088	0	0	0	0	1
0	44.552	1	1	0	0	0
1	81.593	0	0	0	1	0
1	71.6452	0	0	1	1	0
0	76.77	0	0	0	0	0
1	88.2584	1	0	0	1	0
0	69.6666	1	0	0	0	1
0	21.8639	1	0	0	0	1
1	85.1567	1	0	0	1	0
0	74.8525	0	0	0	1	0
0	67.38	1	0	0	0	1
0	68.9773	1	0	0	1	0
0	84.2338	0	0	0	1	0
0	78.5566	0	0	0	1	0
1	75.0118	1	0	0	0	0
0	72.4225	0	0	0	0	0
1	74.88	1	0	0	1	0
0	78.8195	0	0	0	0	1
1	76.9601	1	0	0	0	0
1	71.9759	0	0	0	1	0
0	41.9613	0	0	0	0	0
1	68.8086	0	0	0	0	0
0	59.0544	0	0	0	1	0
0	40.7349	0	0	0	1	0
0	75.3071	0	0	0	1	0
0	79.8359	1	0	0	1	0
1	79.1806	0	0	0	0	0
1	80.5969	1	1	0	0	0
1	81.7336	0	0	0	1	0
0	35.5378	0	0	0	1	0
0	76.3681	1	0	0	0	0
0	62.2102	0	0	0	0	0
1	67.2874	0	0	0	0	0
0	30.5206	0	0	0	0	0
0	87.1937	0	0	0	0	0
1	57.8062	1	0	0	0	1
0	47.1208	0	0	0	0	1
0	26.491	0	0	0	1	0
1	89.1552	0	0	0	0	0
1	77.9753	0	0	0	0	0
0	85.3034	1	0	0	1	0
0	47.6756	0	0	0	0	1
0	33.5941	0	0	0	1	0
0	75.4738	0	0	0	0	1
0	92.4646	1	0	0	1	0
1	62.3922	0	0	0	1	0
0	61.4382	0	0	0	0	0
1	89.0211	0	0	0	0	0
0	64.4394	1	0	0	1	0
0	89.5157	0	0	0	1	0
0	74.9435	0	0	0	0	0
0	70.8023	0	0	0	0	0
0	84.2803	0	0	0	1	0
0	64.4095	0	1	0	1	0
0	71.4872	0	0	0	1	0
0	85.7724	0	0	0	1	0
0	69.8521	1	0	1	1	0
0	52.8686	1	0	0	0	0
1	85.2814	0	0	0	1	0
1	50.1817	1	1	0	0	0
0	80.4726	1	0	0	0	1
0	47.1409	0	0	0	1	0
0	45.9303	0	0	0	0	0
0	80.9645	0	0	0	1	0
1	90.2867	1	0	0	1	0
0	87.1425	0	1	0	1	0
1	63.0838	0	0	0	0	0
1	71.2126	0	0	0	1	0
0	66.1224	0	0	0	0	0
1	89.3562	0	0	0	0	0
0	63.2603	1	0	0	0	0
0	52.8103	1	0	0	1	0
1	77.2932	1	0	0	1	0
0	65.2543	0	0	0	0	0
0	77.502	0	1	0	1	0
0	67.6271	0	0	0	0	0
0	33.644	0	0	0	0	0
0	76.8361	0	0	0	0	0
0	75.5883	1	1	0	1	0
1	90.2275	0	0	0	1	0
0	36.112	0	0	0	1	0
1	77.8996	0	0	0	0	0
0	51.717	0	0	0	1	0
0	50.9965	0	0	0	0	1
0	54.9934	0	0	1	0	0
0	78.9431	0	0	0	0	0
1	94.8749	0	0	1	1	0
0	77.9007	0	0	0	1	0
0	58.0182	1	0	0	1	0
0	69.6371	0	0	0	0	0
0	74.1239	1	0	0	0	0
0	47.2521	0	1	0	0	0
0	90.2728	0	0	0	1	0
0	56.3495	0	0	0	0	0
1	88.1086	0	0	0	1	0
1	78.6398	0	0	1	1	0
0	72.8608	0	0	0	0	0
0	54.5482	1	0	0	1	0
1	88.8531	1	0	0	1	0
0	65.3404	0	0	0	0	0
0	79.0728	0	0	0	0	1
0	54.9701	1	1	0	0	0
1	59.6159	1	0	0	0	0
0	70.6678	0	0	0	0	0
0	31.3724	0	0	0	1	0
0	69.4272	0	0	0	1	0
0	53.4738	1	0	0	0	1
1	75.1861	0	0	0	1	0
0	78.5673	1	0	1	1	0
1	82.431	1	0	1	1	0
0	78.8334	0	0	1	1	0
1	69.8762	0	0	0	1	0
1	79.5658	0	0	0	1	0
0	78.3127	0	0	0	0	0
0	74.3818	0	0	0	0	0
0	62.1193	0	0	0	0	0
0	40.2635	0	0	0	0	0
1	85.0218	0	0	1	0	0
0	85.8846	0	0	0	1	0
1	62.8198	1	0	0	0	0
0	83.5819	0	0	0	0	0
0	53.7852	0	0	0	1	0
0	72.0489	1	1	0	0	0
1	32.9362	0	0	0	1	0
1	81.7105	1	0	0	1	0
1	78.3187	0	0	0	1	0
0	76.2862	0	0	0	0	1
0	84.0012	1	0	0	1	0
1	82.7879	0	0	0	1	0
1	67.7253	0	0	0	1	0
0	70.3276	0	0	0	0	0
1	67.4374	1	0	0	0	0
0	60.0912	0	0	0	0	0
0	77.2977	0	1	0	0	0
0	90.5519	1	0	0	1	0
1	78.8557	1	0	0	0	0
0	77.8187	0	0	0	0	0
0	65.0236	0	0	0	1	0
1	58.2599	0	0	0	0	0
0	83.3562	0	0	0	1	0
1	63.7847	1	0	0	1	0
0	73.8485	0	0	0	1	0
0	88.1328	0	0	0	1	0
1	88.2889	0	0	1	0	1
0	74.1543	0	0	0	0	0
0	82.1604	0	0	0	0	0
1	83.5287	1	0	0	0	0
0	83.3291	1	0	0	0	0
1	77.3117	0	0	0	0	0
0	60.4265	1	0	0	0	1
1	62.472	0	0	0	0	0
0	88.8918	1	0	0	1	0
1	61.5682	0	0	0	1	0
0	31.7252	0	0	0	0	0
1	69.8286	0	0	0	0	0
1	85.3145	0	0	0	1	0
1	78.6642	1	0	0	1	0
1	64.1992	1	0	1	0	0
1	81.3218	1	0	0	0	0
0	59.5346	1	0	0	1	0
1	88.2343	0	0	1	1	0
1	76.1179	0	0	0	1	0
0	77.9707	1	0	0	0	1
0	57.7394	0	0	0	0	0
1	79.9771	0	1	0	1	0
0	72.6114	0	0	0	1	0
1	64.9341	1	0	0	1	0
0	84.1842	0	0	0	0	0
0	49.645	0	0	0	1	0
0	54.2375	1	0	0	0	0
0	81.4061	1	0	0	1	0
1	80.8179	0	0	0	1	0
0	86.1478	0	0	0	1	0
0	50.5621	0	0	0	1	0
0	83.6422	1	0	0	1	0
0	46.7466	0	0	0	0	0
0	76.414	0	0	0	0	0
0	37.5271	0	0	0	1	0
0	89.0299	0	0	0	0	0
0	80.8824	1	1	0	0	0
0	68.9782	0	0	0	1	0
0	42.7027	0	0	0	0	1
0	63.8524	0	0	0	1	0
1	84.095	0	0	0	1	0
0	81.2193	0	0	0	0	0
0	87.5195	0	0	0	0	0
0	76.3105	0	0	0	0	0
0	51.8209	1	1	0	0	0
1	59.8135	0	0	0	1	0
1	74.661	0	0	0	1	0
1	70.8759	1	0	0	1	0
0	57.4395	1	0	0	1	0
0	54.5134	0	0	0	0	0
0	79.3943	0	0	0	1	0
1	88.4711	0	0	0	1	0
0	84.754	0	0	0	0	0
1	72.2593	0	0	0	1	0
1	65.2126	0	1	0	0	1
1	74.3828	0	0	0	1	0
0	72.9462	0	0	0	0	0
0	24.3553	0	0	0	0	0
0	74.9835	1	0	0	1	0
0	40.7939	0	0	0	0	0
1	53.2055	1	1	0	1	0
1	64.6288	1	1	0	0	0
0	84.9847	1	0	0	1	0
0	56.9975	0	0	0	0	0
1	73.592	1	0	0	1	0
0	63.3269	0	0	0	0	0
0	52.1701	0	0	0	0	0
0	32.797	0	0	0	1	0
1	83.0594	0	0	0	1	0
0	64.0847	0	0	1	1	0
0	67.9189	1	0	0	0	0
0	84.1964	1	0	1	1	0
0	84.125	1	0	0	1	0
0	61.1985	0	1	0	0	0
0	83.4654	0	0	0	1	0
1	73.0016	0	0	0	1	0
1	78.1316	1	0	0	0	0
0	77.7637	0	0	0	0	0
0	60.2582	0	0	0	0	0
1	64.5134	0	0	0	0	0
0	82.9705	0	0	0	1	0
0	89.9831	0	0	0	1	0
0	56.4985	0	0	0	0	0
0	68.9155	0	0	0	1	0
0	77.5425	0	1	0	1	0
0	77.705	0	0	0	1	0
1	76.6805	1	0	0	1	0
0	62.146	0	0	0	1	0
1	79.1331	0	0	0	0	0
1	87.7728	0	0	0	1	0
1	43.2077	1	0	0	0	0
0	23.9579	0	0	0	0	0
0	45.4116	0	0	0	0	0
0	82.4939	0	0	0	1	0
0	57.1169	0	0	0	0	0
1	76.5103	0	0	0	1	0
1	70.8498	0	0	1	1	0
1	64.1075	0	0	0	0	1
0	75.0935	0	1	0	1	0
1	69.7992	1	1	0	1	0
1	73.5556	0	0	0	1	0
1	58.5509	0	0	1	0	0
0	87.4276	0	0	0	0	0
1	70.2298	1	0	0	0	0
1	88.2948	1	0	0	1	0
1	75.5119	1	0	0	1	0
0	71.487	0	0	0	0	0
1	85.1783	1	0	0	1	0
0	73.4294	0	0	0	0	1
1	77.0825	0	0	1	1	0
1	66.6272	0	0	0	0	0
0	74.7732	0	0	0	0	0
0	57.61	1	0	0	0	0
0	66.4723	1	0	0	0	0
1	76.0508	0	1	0	1	0
1	86.6484	0	0	0	1	0
1	77.3249	0	0	0	1	0
0	58.0604	0	0	0	0	0
0	79.32	0	0	0	1	0
0	69.112	0	0	0	0	0
1	64.7569	0	0	0	1	0
1	79.4136	0	0	0	1	0
0	47.6515	0	0	0	1	0
0	75.5662	0	0	1	0	0
1	55.6813	0	0	0	0	1
0	74.2087	0	0	1	0	0
0	42.5336	0	0	0	0	0
0	47.816	0	0	0	1	0
1	62.243	1	0	0	1	0
1	69.5145	1	0	0	0	0
0	77.6244	0	0	0	1	0
1	56.4982	1	0	0	1	0
0	37.2727	0	0	0	0	0
0	42.9208	0	0	0	0	1
0	92.0878	0	0	0	1	0
0	59.0094	0	0	0	0	0
0	72.9918	1	0	0	1	0
1	76.8004	1	0	0	1	0
0	80.699	0	0	0	0	0
0	78.6337	0	0	0	0	0
0	88.2723	1	0	0	1	0
1	98.3337	0	0	1	1	0
1	83.8214	0	0	0	1	0
1	75.1886	0	0	0	1	0
1	84.0819	0	0	0	0	0
0	24.7272	0	0	0	1	0
0	69.9201	1	0	0	1	0
0	69.6489	0	1	0	0	0
1	72.331	0	0	0	1	0
1	61.0794	1	0	0	1	0
0	74.3977	0	0	0	1	0
1	89.9845	1	0	0	1	0
1	57.3947	1	0	0	1	0
0	79.7199	0	0	0	1	0
1	79.457	1	0	0	0	1
1	79.0093	0	0	0	1	0
0	53.7223	1	0	0	0	0
0	61.2445	0	0	0	0	0
0	48.3067	1	0	0	1	0
0	85.5098	1	0	0	1	0
0	74.7257	0	0	0	0	0
1	67.5718	1	1	0	0	0
1	92.9653	1	0	0	1	0
1	80.2792	1	0	0	1	0
0	87.9124	0	0	0	1	0
1	85.6605	0	0	1	1	0
0	71.9992	1	0	1	1	0
0	63.3287	1	0	0	0	1
1	73.8345	0	1	0	0	0
1	90.0944	0	0	0	0	1
1	63.9238	1	0	0	0	0
0	71.7453	0	1	0	1	0
1	81.194	1	0	0	1	0
0	64.1446	0	0	0	1	0
0	74.6714	0	0	0	0	0
1	64.888	0	0	0	0	0
0	76.6065	0	0	0	1	0
1	59.8482	0	0	0	1	0
0	82.4395	1	0	0	1	0
1	66.4167	1	0	0	0	0
1	86.6964	0	0	0	1	0
1	89.5093	0	0	0	0	0
1	74.0426	1	0	0	0	1
1	89.8979	1	0	0	1	0
0	84.4469	0	0	0	0	0
1	70.3287	0	1	0	0	0
1	74.8091	0	0	0	1	0
1	77.6083	0	0	0	0	0
1	73.1811	0	0	1	0	0
1	73.2811	0	0	0	0	0
0	59.695	0	0	0	0	0
0	75.8293	0	0	0	1	0
1	62.8496	1	1	0	0	0
0	84.6927	1	0	0	1	0
1	69.7032	0	0	0	1	0
1	64.1353	0	0	0	1	0
0	55.5709	0	0	0	1	0
1	71.6183	1	0	0	0	0
0	72.2201	0	0	0	0	0
0	90.8223	1	0	0	1	0
0	82.6201	1	0	0	1	0
1	61.7439	0	0	0	1	0
1	56.3881	1	0	0	0	0
1	80.1903	0	0	0	0	0
0	81.7113	0	0	0	0	0
0	52.437	0	0	0	0	1
0	68.9537	0	0	0	1	0
0	35.2008	0	0	0	1	0
0	52.7874	0	0	0	0	0
0	73.441	0	0	0	0	0
0	68.1847	0	0	0	0	0
1	87.1393	0	0	0	1	0
1	85.7173	1	0	1	1	0
0	77.0294	0	0	0	0	0
0	72.7014	0	0	0	0	0
1	61.7563	0	0	1	1	0
1	72.6513	0	0	0	1	0
0	90.5351	1	0	0	1	0
1	67.7909	0	0	0	0	0
0	84.8134	0	0	0	1	0
1	43.0585	0	0	0	1	0
0	84.8499	0	0	0	0	0
1	75.0793	0	0	0	0	0
0	65.201	0	0	0	1	0
0	72.0767	0	0	0	0	1
1	66.3021	0	0	0	1	0
0	76.6183	0	0	1	0	0
0	53.9597	0	0	0	0	0
1	65.48	1	0	0	0	0
0	72.7131	0	0	0	1	0
1	99.9338	0	0	1	1	0
0	48.5314	0	0	0	1	0
0	88.1597	0	1	0	1	0
1	62.5263	1	0	0	0	0
0	32.508	0	0	0	1	0
0	77.4902	0	0	1	0	0
0	59.0051	0	0	0	0	0
1	51.6843	1	1	0	0	0
0	67.7387	1	0	0	1	0
0	73.958	0	0	0	0	0
1	81.0083	1	1	0	1	0
0	63.3719	0	0	0	0	0
0	90.7425	0	0	0	1	0
1	83.4653	0	0	0	1	0
1	68.1549	0	0	0	1	0
1	57.7611	1	0	0	0	0
0	89.1331	0	0	0	1	0
1	65.8896	0	1	0	1	0
0	72.7948	0	0	1	1	0
0	66.4707	0	0	0	0	0
0	69.1916	1	0	0	0	0
0	62.3195	0	0	0	0	0
1	85.3787	0	0	0	0	1
0	71.3068	0	0	0	0	0
0	73.8771	0	0	1	0	0
0	91.605	0	0	0	0	0
0	75.6784	1	0	1	1	0
0	85.42	0	0	0	0	0
0	60.3081	0	0	0	0	1
1	66.3876	0	0	0	1	0
0	84.0042	0	0	0	1	0
0	80.9226	0	0	0	1	0
1	82.9267	1	0	0	1	0
0	79.0222	1	0	0	1	0
0	85.7413	1	0	0	1	0
1	72.5209	0	1	0	1	0
1	71.5773	0	0	0	0	0
0	72.8711	1	0	0	1	0
1	76.5462	1	0	1	1	0
0	75.1653	0	0	0	1	0
0	66.8363	0	0	0	0	0
0	91.1123	1	0	0	0	1
1	85.3599	1	0	0	1	0
1	71.8827	1	1	1	1	0
0	76.5895	0	0	1	0	0
0	71.7282	1	0	0	1	0
0	73.7242	1	0	0	1	0
1	78.2421	0	0	0	1	0
0	67.7043	0	0	1	1	0
0	84.081	0	0	0	0	0
1	72.1547	0	0	0	1	0
0	73.5367	0	0	0	0	0
0	72.1829	0	1	0	1	0
1	76.1351	1	0	0	1	0
0	86.1099	0	0	0	1	0
0	68.294	0	0	0	0	0
0	73.7602	0	0	0	0	0
0	56.2046	0	0	0	0	0
0	34.0213	0	0	0	0	0
1	64.3641	0	0	1	0	0
1	93.981	0	1	0	1	0
0	83.5553	0	0	0	1	0
0	71.1292	1	0	0	0	1
0	87.9375	0	0	0	0	0
1	91.9059	1	0	0	1	0
1	64.1712	0	0	0	0	0
1	82.6329	1	1	0	1	0
0	20.2285	0	0	0	1	0
0	62.2358	0	0	1	0	0
0	76.8938	1	0	0	0	0
0	76.3535	0	0	1	1	0
1	77.0613	1	0	0	1	0
0	82.2654	0	0	0	1	0
0	59.3028	0	0	0	1	0
0	46.7783	0	0	0	1	0
0	54.7469	0	0	0	0	0
0	56.5922	0	0	0	0	0
1	67.012	1	0	0	1	0
0	66.9505	0	0	0	0	0
0	56.0059	0	0	0	1	0
0	64.1037	0	0	0	1	0
0	83.2386	0	0	0	0	0
0	79.4109	0	0	0	0	0
0	74.3436	0	0	0	0	0
1	76.9818	1	0	1	1	0
1	87.7958	1	0	0	1	0
1	65.0889	1	0	0	0	0
1	76.371	0	0	0	0	0
0	36.1102	1	0	0	0	0
0	77.3763	0	0	0	1	0
0	65.502	0	0	0	1	0
1	74.5308	1	0	0	1	0
0	81.4709	0	0	1	0	0
1	74.4444	0	0	0	1	0
1	79.0033	0	0	0	0	0
1	54.0727	0	0	1	1	0
1	57.4104	1	0	0	0	0
1	94.9912	0	0	0	0	0
0	57.8925	0	0	0	0	0
0	66.1603	0	0	0	0	0
1	57.0848	0	0	0	0	0
0	93.2455	0	0	0	1	0
1	77.8676	1	0	0	1	0
1	85.3902	0	0	0	0	0
1	69.9348	0	0	0	0	0
1	70.8498	0	0	0	1	0
0	47.6623	1	0	0	1	0
0	83.8594	1	0	0	1	0
0	30.7395	0	0	0	1	0
1	77.7308	0	0	0	0	0
0	59.4032	0	0	0	1	0
0	61.5215	1	0	0	0	0
1	74.572	0	0	0	1	0
0	70.8323	0	0	0	0	0
1	72.1611	1	0	0	1	0
0	58.568	0	0	0	1	0
0	73.4299	0	0	0	0	0
0	64.1364	0	0	0	1	0
0	74.3295	0	0	0	0	0
1	76.0718	0	0	0	1	0
0	64.5512	0	0	0	1	0
0	72.8443	0	0	0	0	0
0	93.6056	1	0	0	1	0
0	96.532	0	0	0	1	0
1	66.2514	1	0	0	1	0
0	51.8593	1	0	0	1	0
0	89.5751	0	0	0	1	0
0	74.5318	0	0	0	0	0
0	68.039	0	0	0	1	0
1	83.9041	0	0	1	1	0
0	62.0046	0	0	0	0	0
0	59.7449	0	0	0	0	0
0	51.7171	0	0	0	0	0
0	77.772	0	0	0	0	0
0	90.2829	0	0	0	1	0
0	80.1625	0	0	0	1	0
1	85.5209	1	0	0	1	0
0	59.798	0	0	0	0	1
0	57.0441	0	0	0	0	0
0	72.5363	0	0	0	0	0
1	80.4655	0	0	1	0	0
0	49.735	0	0	0	1	0
1	69.2019	1	0	0	1	0
0	70.0025	0	0	0	1	0
0	64.1057	0	0	0	0	1
1	68.5718	0	0	0	0	0
0	92.4312	0	0	0	0	0
0	43.0143	1	0	0	0	1
0	82.2014	0	0	0	0	0
1	78.8368	1	0	0	1	0
1	54.3239	0	0	0	0	1
1	75.5558	0	0	0	0	0
1	80.2069	1	0	0	1	0
0	75.7745	1	0	0	0	0
0	78.3163	0	0	0	0	0
0	61.9463	0	0	0	0	0
0	75.7636	1	0	0	1	0
0	77.3462	0	0	0	0	0
1	79.9701	0	0	0	1	0
0	74.4602	0	0	0	0	0
0	63.2796	0	1	0	0	1
0	68.5543	0	0	0	0	0
0	75.3867	1	1	0	1	0
0	60.9537	1	0	0	1	0
0	75.0216	0	0	0	0	0
1	43.4513	0	0	0	0	0
0	69.4289	0	0	0	0	0
0	87.2792	0	1	0	0	0
0	50.9947	1	0	0	1	0
1	75.7911	0	1	0	0	1
0	75.6477	0	0	0	0	1
0	88.9683	0	0	0	1	0
0	74.0728	0	0	0	1	0
0	63.9417	0	0	0	1	0
1	57.4461	1	0	0	1	0
0	83.1437	0	0	0	1	0
0	82.4146	0	0	0	0	0
1	84.2944	0	0	0	1	0
1	76.8818	1	0	0	1	0
1	44.6721	0	0	0	1	0
0	80.6679	1	0	0	1	0
0	59.3971	1	0	0	1	0
1	62.1116	0	0	0	0	0
0	69.4571	0	0	0	1	0
1	86.4926	1	0	0	1	0
0	56.31	0	0	0	0	0
0	62.0973	0	0	0	0	0
0	54.4959	1	1	0	1	0
1	73.2574	0	0	0	0	0
1	84.9615	0	0	0	1	0
0	28.4765	0	0	0	1	0
0	38.7244	0	0	0	0	0
1	28.6041	1	0	0	1	0
1	89.3562	0	0	1	0	0
0	58.2804	1	0	0	0	0
0	81.7089	0	0	0	0	1
0	85.977	0	0	0	0	0
0	66.971	1	0	0	0	0
1	84.8798	1	0	0	1	0
0	40.6661	0	0	0	0	0
0	68.1847	0	1	0	0	0
0	50.5827	0	0	0	1	0
0	80.4773	0	0	0	0	0
0	63.8085	1	0	0	1	0
0	42.9175	0	0	0	1	0
1	64.1678	0	0	0	0	0
1	79.7117	0	0	0	1	0
0	87.0231	1	0	0	1	0
0	62.2906	1	0	0	0	1
1	79.7525	0	0	0	0	0
0	78.7528	1	0	0	0	1
1	79.439	1	1	0	0	0
1	75.5529	1	0	1	1	0
0	78.3087	0	0	0	1	0
1	72.7433	1	0	0	1	0
0	79.5129	0	0	0	1	0
0	77.0198	0	1	0	0	0
1	60.8595	0	0	0	0	0
0	58.2632	1	0	0	0	0
0	76.6497	1	0	0	0	1
0	64.3022	1	0	0	0	1
1	87.889	1	0	0	1	0
0	75.3639	0	0	0	1	0
0	85.2693	0	0	0	0	0
0	86.4905	1	0	0	1	0
0	89.3478	0	0	1	0	0
1	78.3433	1	0	0	0	0
0	37.5133	0	0	0	0	0
1	81.0991	0	0	0	1	0
0	90.0304	1	0	0	1	0
0	56.0624	0	0	0	0	0
1	77.3414	0	0	0	0	0
1	79.126	0	0	0	0	0
0	68.4271	1	0	0	1	0
1	82.8088	0	1	0	1	0
1	61.9113	1	0	0	0	0
1	62.1354	1	0	0	1	0
1	47.7579	0	0	1	0	0
0	58.9971	0	0	0	0	0
1	73.3917	0	0	0	1	0
1	71.0136	0	0	0	1	0
0	78.0422	0	0	0	0	0
0	80.0405	1	0	0	1	0
0	81.0714	0	0	0	1	0
0	54.586	0	0	0	1	0
0	39.5518	0	0	0	1	0
0	68.2044	0	0	0	0	1
0	80.6747	0	0	0	1	0
1	64.951	1	0	0	0	1
0	38.7066	0	0	0	1	0
0	62.7001	0	0	0	0	1
1	80.1507	0	0	0	0	0
0	78.3555	0	0	0	0	0
0	52.3967	0	0	0	1	0
0	75.5072	0	0	0	0	1
1	85.2285	0	0	1	1	0
0	76.5598	0	0	0	0	0
1	74.5352	0	0	1	0	0
0	75.6389	1	0	0	0	0
0	38.4729	0	0	0	0	0
0	58.8908	0	0	0	0	0
1	73.4758	0	1	0	1	0
0	68.0812	0	0	0	0	0
1	78.1777	1	0	0	0	0
0	77.6708	1	0	1	0	0
0	53.5751	0	0	0	0	0
1	37.3622	0	0	0	1	0
0	61.8563	0	0	0	0	0
1	79.7032	0	1	0	0	0
0	74.5051	0	0	0	0	1
0	62.4504	1	0	0	1	0
1	73.3691	1	0	0	1	0
0	51.8756	0	0	0	0	0
0	71.6384	0	0	0	0	0
0	93.9383	1	0	0	1	0
1	91.7973	1	0	0	0	0
0	78.7411	0	0	0	0	0
0	79.3373	1	0	0	0	1
0	73.1765	0	0	0	0	0
1	49.3437	1	0	0	0	0
0	87.9761	0	0	0	0	0
0	84.4823	1	0	0	0	0
0	65.438	0	0	0	0	1
0	54.5571	0	0	0	0	0
0	54.511	0	0	0	0	0
1	69.7562	1	1	0	0	0
1	48.6864	0	0	0	1	0
0	64.6351	0	0	0	0	0
0	70.3753	0	0	0	1	0
1	74.3939	1	0	0	1	0
0	67.39	1	1	0	0	0
0	63.8378	0	0	0	0	0
0	54.6825	1	0	0	0	1
0	51.7475	0	0	0	1	0
1	64.9738	0	0	1	0	1
1	63.7856	0	0	0	1	0
1	94.979	0	0	0	0	1
0	73.3485	0	0	0	0	0
0	61.5984	1	0	0	0	0
1	74.0334	0	0	1	0	0
0	84.2593	0	0	0	0	0
1	69.6612	0	0	0	0	0
1	60.0764	0	1	1	1	0
1	69.5495	1	0	0	0	0
0	73.2175	0	0	0	1	0
0	59.4381	0	0	0	0	0
0	43.583	0	0	0	0	0
1	84.278	0	0	0	1	0
0	62.2055	1	0	0	1	0
0	81.0029	1	0	0	1	0
0	52.4587	1	0	0	0	1
0	90.7639	0	0	0	1	0
0	92.7395	0	0	0	1	0
1	75.7464	0	0	0	0	0
1	74.0318	0	0	1	0	1
0	85.3175	1	0	1	0	0
1	83.5476	0	0	0	0	0
0	53.4656	0	0	0	0	0
1	54.7506	1	0	0	1	0
0	67.8396	0	0	0	0	0
0	69.0494	0	0	0	0	0
0	72.3194	0	0	0	1	0
1	61.6254	0	0	0	1	0
0	54.0913	0	0	1	1	0
1	62.8443	0	0	0	1	0
1	70.8461	0	0	0	0	1
0	61.9269	0	0	0	1	0
0	53.7939	0	0	0	1	0
1	80.5751	0	0	0	0	0
0	67.3282	0	0	0	1	0
0	71.1315	0	0	0	1	0
1	52.938	0	0	0	0	1
1	82.7755	0	0	0	1	0
0	89.0663	1	0	0	1	0
1	56.1904	0	0	0	1	0
1	88.192	0	0	0	1	0
0	82.3273	0	0	0	0	0
1	53.1338	0	0	0	0	0
1	89.1077	0	0	0	0	0
0	62.6624	0	0	0	0	0
1	78.5573	1	0	0	1	0
0	64.9624	0	0	0	0	0
0	55.3896	0	0	0	1	0
1	64.9009	1	0	0	0	0
1	79.4084	1	0	0	1	0
1	88.0263	1	0	0	0	0
0	76.9806	0	0	0	1	0
0	80.6424	0	0	0	0	0
0	59.5004	0	0	1	0	1
0	67.5933	0	0	0	1	0
1	85.7691	0	0	0	1	0
1	80.879	0	0	0	0	1
1	72.4589	1	0	0	1	0
0	67.6839	0	0	0	0	0
0	83.0823	0	0	0	1	0
0	75.3811	0	0	0	1	0
0	77.0963	0	0	0	0	1
0	84.7595	1	0	0	1	0
0	37.3481	0	0	1	1	0
1	63.8734	1	0	1	1	0
1	85.9656	0	0	0	1	0
0	54.1078	0	0	0	1	0
0	78.2671	0	0	0	1	0
1	57.876	1	0	1	0	0
1	63.3331	1	0	0	1	0
0	73.8895	1	1	0	1	0
0	84.344	1	0	1	0	0
1	65.2733	1	0	0	0	1
1	71.0628	1	0	0	0	0
1	69.8944	1	0	1	0	1
0	76.7887	1	0	0	1	0
0	44.0312	0	0	0	0	0
1	77.2136	0	0	0	1	0
0	81.771	1	0	0	1	0
0	36.0774	0	0	0	1	0
0	73.8275	0	0	0	1	0
0	77.4135	0	0	0	0	0
0	72.9111	1	0	0	0	0
0	75.8462	1	0	0	1	0
0	57.7622	0	0	0	0	0
1	64.7182	1	0	0	1	0
1	59.4085	1	0	0	1	0
0	78.218	1	0	0	0	0
1	50.9046	0	0	1	1	0
1	86.8363	0	0	0	0	0
0	59.3657	0	0	0	1	0
0	84.0239	0	0	0	0	0
1	48.5352	0	0	0	1	0
0	65.0491	1	0	0	0	1
1	83.077	0	0	0	0	0
0	68.0022	0	0	0	0	0
1	62.1983	0	0	1	0	0
1	87.2317	1	0	0	0	1
0	63.5793	0	0	0	0	1
1	80.2594	0	0	0	1	0
1	81.2246	0	0	0	1	0
0	53.0907	0	0	0	1	0
1	53.9305	0	0	0	1	0
1	71.7336	0	0	0	1	0
1	89.7245	0	0	1	1	0
1	52.7113	1	0	0	0	0
0	53.3899	0	0	0	0	0
0	71.7208	0	0	0	0	0
1	82.4539	0	0	0	1	0
1	75.1399	1	1	1	1	0
0	53.2204	0	0	1	0	0
0	34.746	0	0	0	0	0
1	55.9077	0	0	0	0	1
0	47.1335	0	0	0	1	0
1	76.8313	1	0	0	0	0
0	82.6587	0	0	0	1	0
0	58.6677	0	0	0	0	0
0	84.4287	0	0	0	0	0
0	37.3546	0	0	0	0	1
0	65.4952	0	0	0	0	0
0	79.5772	1	0	0	1	0
0	65.0202	0	0	0	0	0
1	86.8497	0	0	0	0	1
0	36.3538	0	0	0	0	0
1	67.0293	0	0	0	0	0
1	73.5102	0	1	1	1	0
1	85.4731	1	0	1	1	0
1	81.8387	0	0	0	1	0
1	79.4113	0	0	0	0	0
0	74.7455	0	0	0	1	0
0	67.5434	0	0	0	0	0
1	82.541	0	0	0	1	0
1	44.0166	1	0	0	0	1
0	80.0356	1	0	0	0	0
0	90.1181	0	0	0	1	0
0	75.6371	1	0	0	1	0
1	76.7273	0	1	0	1	0
0	82.8375	0	0	0	0	0
1	71.8816	1	0	0	1	0
0	81.526	1	0	0	0	0
0	53.4737	0	0	0	1	0
1	73.5919	1	0	0	0	0
0	81.2652	0	0	1	0	1
1	71.944	0	0	0	1	0
1	59.4369	0	0	0	1	0
1	84.0948	1	0	0	1	0
0	65.049	1	0	0	0	0
0	48.623	0	0	0	0	0
1	77.452	0	0	0	1	0
1	89.2894	0	0	0	1	0
1	54.4928	0	0	0	1	0
0	89.2573	1	0	0	1	0
1	80.2373	0	0	0	1	0
0	74.7589	0	0	0	1	0
1	87.5325	0	0	0	1	0
0	84.1657	1	0	0	1	0
0	84.4577	1	0	0	1	0
0	86.7118	0	0	0	1	0
0	83.1975	0	0	0	0	0
1	27.0989	0	0	1	0	0
1	48.8621	0	0	0	0	0
0	51.2505	1	0	0	1	0
0	76.6974	0	0	0	1	0
0	88.0071	0	0	0	0	0
0	83.5309	0	0	0	0	0
1	74.6364	1	0	0	0	0
0	79.4538	1	0	0	1	0
0	68.6965	1	0	0	1	0
0	61.2044	0	0	0	1	0
1	57.259	0	0	0	1	0
0	70.0906	1	0	0	1	0
0	67.988	0	0	0	0	0
1	84.9731	1	0	0	0	1
0	39.9029	0	0	0	0	1
1	78.1346	1	0	0	1	0
0	32.9528	1	1	0	0	0
0	71.3774	1	0	0	1	0
0	59.7111	0	0	0	0	0
0	78.2535	0	0	0	0	0
1	79.9014	1	0	0	0	0
0	54.0861	1	0	0	0	0
0	43.5427	0	0	0	1	0
0	80.2885	0	0	1	0	1
1	64.5429	1	0	0	1	0
1	76.2431	0	0	0	0	0
0	75.7745	0	0	0	1	0
1	80.5606	1	0	0	1	0
0	63.0084	0	0	0	0	0
0	63.1535	0	0	0	0	0
1	85.8655	1	0	0	0	0
0	59.7476	1	0	0	0	1
0	31.628	0	0	0	0	0
0	49.3822	0	0	0	1	0
0	66.4407	1	0	0	0	0
1	60.7254	0	0	1	0	0
0	38.2394	0	0	0	1	0
0	51.6211	0	0	0	0	1
1	80.114	0	0	0	0	0
1	74.2307	0	0	0	1	0
0	77.7255	1	0	0	1	0
1	69.8979	1	0	0	1	0
1	79.2631	0	0	0	1	0
1	80.1437	0	0	0	1	0
1	71.165	1	0	0	0	0
0	88.0855	1	0	0	1	0
0	72.5624	0	0	0	0	0
0	81.6569	0	0	0	1	0
0	88.8749	0	0	0	1	0
1	82.7329	0	0	0	0	0
1	76.9155	0	0	0	0	1
1	59.4396	0	0	1	0	0
0	84.9697	0	0	0	1	0
1	61.5349	1	0	0	0	0
1	79.4155	0	0	0	0	0
0	80.1108	0	0	0	0	1
1	44.3915	0	0	1	1	0
0	67.4527	0	0	0	0	0
0	73.3661	1	0	0	1	0
0	66.2672	1	0	0	0	1
1	64.7678	1	0	0	0	0
0	57.6456	1	0	0	0	1
0	88.3204	0	1	0	0	0
1	62.2057	0	0	0	1	0
1	82.8776	0	0	0	0	0
0	50.4595	0	0	0	1	0
1	70.3616	1	0	0	1	0
0	74.3021	1	0	0	1	0
0	63.2789	0	0	0	1	0
0	69.8843	1	0	0	0	1
0	77.2711	1	0	0	1	0
1	70.7818	1	0	0	1	0
0	69.8274	0	0	0	0	0
0	83.0211	1	0	0	1	0
0	65.6283	0	0	0	0	0
0	86.5791	0	0	0	1	0
0	24.0467	0	0	0	1	0
0	74.7043	0	0	0	1	0
0	21.0235	0	0	0	1	0
0	80.3353	0	0	0	0	1
0	62.6307	0	0	0	1	0
1	66.5793	0	0	0	1	0
0	84.213	1	0	0	1	0
1	76.2452	0	0	0	0	0
0	87.3463	1	0	0	1	0
1	88.7661	0	0	1	1	0
0	84.5479	0	0	0	1	0
0	78.1303	0	0	0	1	0
1	63.9834	0	0	0	0	1
0	75.8533	1	0	0	1	0
0	68.3344	0	0	0	0	0
0	54.3764	0	0	0	0	0
0	26.0423	0	0	0	0	1
0	59.0059	1	0	0	1	0
1	80.6501	1	0	1	1	0
0	48.5033	0	0	0	0	0
1	78.4231	0	0	0	0	0
1	59.5367	1	0	0	0	1
1	73.3786	0	0	0	0	0
0	71.7512	0	0	0	1	0
1	75.6488	0	0	0	1	0
0	74.167	1	0	0	0	0
0	89.5104	0	0	0	1	0
1	76.2922	0	0	0	0	1
0	67.2681	0	0	0	0	0
0	44.874	0	0	0	0	0
1	69.4131	1	0	1	1	0
1	71.8515	1	0	0	0	0
0	21.4364	0	0	0	0	0
1	62.5329	0	0	0	1	0
0	53.9368	0	0	0	0	0
0	57.4133	1	0	0	1	0
0	48.79	0	0	0	1	0
0	88.2388	1	0	0	1	0
1	67.4354	1	0	0	1	0
1	81.5455	0	0	1	1	0
1	88.136	1	0	0	0	0
0	74.442	0	1	0	0	0
0	84.1662	0	0	0	0	1
1	50.8706	1	0	0	1	0
0	77.6543	0	0	0	1	0
0	57.1108	0	0	0	0	0
0	42.6991	0	0	0	0	1
1	79.3177	1	0	1	1	0
0	42.8062	0	0	0	0	0
1	62.7827	1	0	1	1	0
1	67.7252	1	0	0	1	0
0	85.501	1	0	0	1	0
0	75.1225	1	0	0	0	0
0	89.7363	0	0	0	1	0
0	74.7603	0	0	0	0	0
0	62.5414	0	0	0	0	0
0	83.0313	0	1	0	1	0
0	39.1024	0	0	0	0	0
0	76.2049	0	1	0	1	0
0	83.2809	0	0	1	0	1
0	89.1125	0	0	0	1	0
1	83.8995	0	0	1	1	0
1	89.5097	0	0	0	0	1
0	80.4223	0	0	0	0	0
0	84.4887	0	0	0	0	0
0	86.2895	0	0	1	0	0
0	83.5039	0	0	0	1	0
0	75.1851	0	0	1	0	1
1	82.1023	0	0	0	1	0
1	72.1412	1	0	0	0	0
0	54.6984	0	0	0	0	0
0	39.9873	0	0	0	0	0
1	74.6728	0	0	1	1	0
0	44.9943	0	0	0	1	0
1	80.0374	1	0	0	0	0
1	89.62	0	0	0	0	0
0	80.6964	0	0	1	0	0
0	78.895	0	0	0	0	0
0	85.9299	1	0	0	0	0
1	68.8855	1	0	0	1	0
0	52.163	1	0	0	0	0
0	66.1474	1	0	0	0	0
0	78.6338	1	0	1	1	0
1	77.8368	0	1	0	1	0
1	76.9511	0	0	0	1	0
1	59.5798	0	0	0	0	0
1	64.9841	0	0	1	1	0
0	43.4342	0	0	0	0	0
1	62.5263	1	0	0	0	1
0	74.2511	1	0	0	1	0
0	68.153	0	0	0	0	0
0	70.5926	1	0	0	0	0
0	33.9675	0	0	0	1	0
0	60.7965	1	0	0	1	0
1	84.0597	1	0	0	0	0
0	68.0413	1	0	0	0	1
0	76.8704	1	0	0	0	0
1	67.0846	1	0	0	1	0
1	85.4196	0	0	0	0	0
0	70.3645	0	0	0	0	0
1	78.1228	0	0	0	1	0
0	55.9732	0	0	0	1	0
0	60.308	1	0	0	1	0
0	42.5895	0	0	0	1	0
0	49.4178	1	0	0	0	0
0	73.4242	0	0	0	1	0
0	71.0497	0	1	0	1	0
0	46.3203	0	0	0	0	0
1	41.2836	0	0	0	1	0
1	62.4908	0	0	0	0	0
1	89.6586	0	0	0	1	0
1	73.803	1	0	0	0	0
0	58.5934	1	0	0	0	0
0	43.3541	0	0	1	1	0
0	59.3245	0	0	0	0	0
1	74.5453	0	0	0	0	0
1	71.8779	0	0	0	0	1
0	76.2262	1	0	0	0	1
0	45.2127	0	0	0	0	0
1	53.4867	0	0	0	1	0
0	63.3314	0	0	0	1	0
1	59.4602	1	0	0	1	0
0	88.8467	1	1	0	0	0
0	79.3389	1	0	0	0	0
1	70.5168	0	0	0	0	0
1	93.7634	0	0	0	1	0
0	83.1912	1	0	1	1	0
0	61.7916	1	1	0	0	0
0	48.791	1	0	0	0	0
0	26.7173	0	0	0	1	0
1	82.9449	0	0	0	0	0
0	55.9143	1	0	0	1	0
0	80.4611	0	0	0	0	0
1	82.6934	1	0	0	0	0
0	51.8945	1	0	0	0	1
1	76.3277	0	0	0	0	1
1	71.2346	0	0	0	0	0
0	73.829	0	0	0	0	0
0	74.4831	0	0	0	0	0
0	48.1351	0	0	0	0	0
0	52.5221	0	0	0	1	0
0	81.8204	0	0	0	0	0
0	86.8678	0	0	0	0	0
0	58.1825	0	0	0	0	0
1	83.2573	1	0	1	1	0
1	54.9867	0	0	0	0	0
1	62.4705	1	1	0	1	0
1	63.6497	0	1	1	1	0
0	68.2355	1	0	0	0	0
1	91.9689	0	0	0	1	0
0	68.568	1	0	0	0	1
0	72.335	0	0	0	0	0
0	65.966	1	1	0	0	0
1	67.8208	1	0	0	0	0
0	90.2452	0	0	0	0	0
0	86.9294	1	0	0	1	0
0	49.5821	0	0	0	0	0
0	63.0714	0	0	0	0	1
0	77.7125	0	0	0	0	0
1	75.7134	0	0	0	1	0
0	62.8829	1	0	0	1	0
0	80.1277	0	0	0	1	0
1	80.5351	1	0	0	1	0
0	51.6637	0	0	0	0	0
1	76.8878	0	0	0	1	0
0	74.7023	1	0	0	0	0
1	49.083	0	1	1	0	0
1	75.1341	1	0	0	1	0
0	77.4049	0	0	0	0	0
1	45.1218	0	0	0	0	0
1	78.398	0	0	0	1	0
0	73.4644	0	0	0	0	0
1	91.3619	1	0	0	1	0
1	73.8973	0	0	0	1	0
0	72.937	0	0	0	0	0
1	69.8107	1	1	0	1	0
0	38.0417	0	0	0	1	0
0	75.8511	1	0	0	0	0
1	76.0771	0	0	1	0	0
0	58.3725	0	0	0	0	0
1	60.1176	0	0	0	0	0
0	91.117	0	0	0	1	0
1	57.9784	0	0	0	1	0
1	69.7408	0	0	0	0	1
1	84.547	0	1	0	1	0
0	72.116	0	0	0	1	0
0	66.388	0	0	0	0	0
0	75.5542	1	0	0	1	0
0	67.3202	1	0	0	0	0
1	63.6552	0	0	0	0	1
0	54.9999	1	0	0	0	0
0	73.639	1	0	0	1	0
0	82.7374	0	0	0	0	0
0	69.6346	0	0	0	0	0
0	81.7422	0	0	0	0	0
0	57.1953	0	0	0	0	0
0	70.3107	0	0	0	1	0
0	54.3543	0	0	0	1	0
0	68.0436	0	0	0	0	0
1	73.2573	0	0	0	1	0
0	85.1891	0	0	0	0	0
1	61.0821	0	1	0	1	0
1	79.7007	0	0	0	0	0
0	65.0603	0	1	0	0	0
0	68.4197	0	0	0	0	0
1	93.4167	1	0	0	1	0
0	75.7238	0	0	0	0	0
0	86.6415	0	0	0	0	0
1	79.5064	0	0	1	1	0
0	40.1666	0	0	0	1	0
0	48.5533	0	0	0	1	0
0	67.209	0	0	0	0	0
0	72.0808	0	0	0	0	0
0	69.8979	0	0	0	0	0
0	73.7177	1	0	0	0	1
0	79.0097	1	0	0	1	0
1	45.0005	1	0	1	1	0
0	66.8442	0	0	0	1	0
0	63.1556	0	0	0	0	0
1	92.9701	1	0	0	0	1
1	48.6043	0	0	0	0	0
1	80.949	0	0	0	1	0
1	70.1121	0	0	0	0	0
0	72.1133	0	0	0	0	1
0	54.5571	1	0	0	1	0
1	58.5367	0	0	0	0	0
1	64.7333	0	0	0	0	0
0	71.0278	0	0	0	1	0
0	42.8293	0	0	0	1	0
0	89.1186	0	0	0	1	0
1	67.423	1	0	0	1	0
0	30.3791	0	0	0	0	0
0	68.0581	0	0	0	1	0
1	26.2553	1	0	0	1	0
0	75.0635	0	1	0	1	0
0	82.0385	0	0	0	1	0
0	33.2713	0	0	0	0	1
1	37.9257	0	0	0	0	0
0	44.2683	0	0	0	0	1
1	52.4583	1	0	0	0	0
1	79.5706	1	0	0	1	0
0	57.3869	1	0	0	0	1
1	71.9355	0	0	0	0	0
1	81.0607	1	0	0	0	0
0	77.8674	0	1	0	1	0
0	77.7089	0	0	0	0	0
1	52.7778	0	0	1	1	0
0	46.567	0	0	0	1	0
0	32.6237	0	0	0	1	0
0	81.1829	1	0	0	1	0
0	60.6819	0	0	0	0	0
0	65.6634	0	1	0	1	0
0	43.9166	0	0	0	0	0
1	69.3313	0	1	0	0	0
1	52.6627	0	0	0	0	0
1	67.954	1	0	0	0	0
0	66.3207	0	0	0	0	0
0	61.002	0	0	0	0	0
0	58.9127	0	0	0	0	0
1	74.2029	1	0	0	0	0
1	59.0269	0	0	0	1	0
0	76.2759	0	0	0	0	0
0	22.6107	0	0	0	0	0
1	63.4654	1	0	0	1	0
1	75.1919	1	0	0	1	0
1	86.911	0	0	0	1	0
0	80.1767	1	0	0	1	0
1	86.4487	1	0	0	1	0
1	60.3993	0	0	0	1	0
1	58.6923	0	0	0	0	1
0	86.9446	0	0	0	1	0
0	69.0221	0	0	0	0	0
1	51.6622	1	1	0	0	0
1	85.729	1	0	0	1	0
0	59.3968	0	0	0	0	0
0	70.4517	0	1	0	0	0
0	49.725	0	0	0	0	0
0	78.7769	1	0	0	0	1
1	54.4359	0	0	0	0	0
1	46.9457	1	0	0	1	0
0	81.5963	0	0	0	0	0
0	75.1509	0	0	0	0	0
0	65.1188	0	0	0	1	0
1	84.6934	1	0	0	1	0
0	61.4641	0	0	0	1	0
0	76.1144	0	0	0	0	1
1	76.0508	1	0	0	0	0
0	68.8999	0	0	0	0	0
0	46.1482	0	0	0	1	0
1	87.7059	1	0	0	1	0
1	72.0273	1	0	0	1	0
0	60.4477	1	0	0	0	0
1	65.4323	1	1	0	1	0
0	75.1954	1	0	0	1	0
0	88.1834	0	0	0	0	0
1	83.4358	1	0	0	1	0
1	72.0517	0	0	0	1	0
1	77.9452	0	0	0	0	0
0	50.5446	0	0	0	1	0
1	83.966	0	0	0	1	0
1	61.0592	0	0	0	0	0
1	75.3118	1	0	0	0	0
0	81.3584	0	0	0	1	0
0	65.9502	0	1	0	0	0
1	83.9962	1	0	0	1	0
0	84.9378	0	0	0	1	0
0	42.6396	0	0	0	1	0
1	82.5468	0	0	0	1	0
1	74.8843	0	0	0	1	0
0	21.4022	0	0	0	1	0
0	78.7782	0	0	0	1	0
0	80.423	0	0	0	0	0
1	68.3396	0	0	1	0	0
0	77.0109	0	0	0	1	0
1	71.2732	0	0	0	0	0
1	83.1816	0	0	0	1	0
0	60.4105	0	0	0	0	0
1	85.379	1	0	0	1	0
1	83.5366	0	0	0	1	0
0	75.5558	0	1	0	1	0
0	60.0598	0	0	0	1	0
0	36.2311	1	0	0	0	0
0	61.4304	0	0	0	1	0
1	85.6595	0	0	0	0	0
0	83.6891	0	1	0	1	0
1	81.0029	1	0	0	0	0
1	87.9138	0	0	0	0	1
1	59.2635	1	0	0	1	0
1	75.976	1	0	0	1	0
0	55.8536	0	0	0	0	0
0	59.4365	0	0	0	0	0
1	78.0023	0	0	0	0	0
0	75.5831	1	0	0	0	0
0	60.4895	1	0	0	0	0
0	55.7186	0	0	0	0	0
0	64.7253	0	1	0	0	0
0	54.7035	0	0	0	0	0
0	83.4065	0	0	0	1	0
0	51.6332	0	0	0	0	0
1	75.1671	1	0	1	0	0
1	75.9542	0	0	0	0	0
1	78.449	0	0	0	0	0
1	73.0937	0	0	0	1	0
0	53.9686	0	0	0	0	0
1	44.9147	0	0	0	0	1
0	53.4706	0	0	0	0	0
0	45.9336	0	0	0	1	0
0	80.514	0	0	1	1	0
0	84.7069	1	0	1	1	0
0	42.426	0	0	0	1	0
1	75.601	0	0	0	1	0
0	72.2184	1	0	0	0	1
1	72.6724	0	0	0	0	0
0	79.9412	0	0	0	0	0
1	77.7417	1	0	1	1	0
1	83.3558	1	0	0	1	0
1	67.365	0	0	1	0	0
0	67.2573	1	0	0	1	0
0	41.5992	0	0	0	1	0
1	76.7396	1	0	1	1	0
0	65.8106	0	0	0	1	0
0	41.2452	0	0	0	1	0
0	82.2614	1	0	0	1	0
0	57.9623	0	0	0	0	1
0	60.3555	0	0	0	1	0
1	83.2452	0	0	0	1	0
0	67.7673	0	0	0	1	0
1	65.7474	1	0	0	1	0
1	74.9439	1	0	0	1	0
1	79.4272	0	0	0	0	0
0	83.5613	1	0	0	0	0
1	83.2759	0	0	0	1	0
1	74.915	1	0	0	0	0
1	84.9378	0	0	0	1	0
1	66.9019	0	0	0	1	0
0	87.3786	1	0	0	1	0
0	78.8767	1	0	1	1	0
1	79.3177	0	0	0	1	0
0	77.1801	0	0	0	1	0
0	91.4242	1	1	0	0	0
1	89.7059	0	0	0	1	0
0	54.1614	0	0	0	1	0
0	64.9933	1	0	0	0	0
0	79.7915	1	0	0	1	0
1	61.6225	0	0	1	0	0
0	74.0469	1	0	0	0	1
0	96.5427	0	0	0	1	0
1	88.9734	0	0	0	1	0
0	42.359	0	0	0	0	0
0	65.6544	0	0	0	0	0
0	78.1487	0	0	0	1	0
0	76.2752	1	0	0	1	0
1	56.841	1	0	0	1	0
0	61.5464	0	0	0	1	0
1	84.7761	0	0	0	1	0
1	69.0722	1	0	1	1	0
0	58.8386	0	0	0	0	0
1	79.4488	0	1	0	1	0
1	95.58	0	0	0	1	0
0	67.8974	1	0	1	0	0
1	79.7659	0	0	0	0	0
1	76.9802	0	0	1	1	0
0	57.6323	0	1	0	0	0
0	50.9961	0	0	0	1	0
0	91.3218	0	0	0	0	0
0	68.214	0	0	0	1	0
0	66.1492	0	0	0	0	0
0	67.4634	1	0	0	0	0
1	56.81	0	0	0	1	0
0	42.0019	0	0	0	1	0
0	67.0283	0	0	0	0	1
1	80.1796	0	0	0	1	0
1	73.2025	1	1	0	0	0
0	70.6419	0	0	0	1	0
1	59.5797	0	0	0	0	0
1	39.2961	0	0	0	1	0
1	87.6026	0	0	0	1	0
1	73.2049	0	0	0	0	0
1	82.0892	0	0	0	0	0
0	48.0154	1	0	0	0	0
1	83.2767	0	0	1	1	0
1	52.3117	0	0	1	0	0
1	70.617	0	0	0	0	1
0	82.1086	0	0	0	1	0
0	68.1547	0	0	0	0	0
1	81.0975	1	0	0	1	0
1	60.9863	0	0	0	0	0
0	72.1351	0	0	0	1	0
0	71.7608	0	0	0	0	0
1	85.4758	1	0	0	1	0
0	67.8782	0	0	0	0	0
1	67.5188	1	0	0	0	0
1	75.7324	0	0	0	0	0
1	65.0057	1	0	0	1	0
1	82.4732	1	0	0	0	0
1	75.4388	0	1	1	1	0
1	70.3074	0	0	0	1	0
1	52.3114	0	0	0	1	0
0	79.2	1	0	1	1	0
1	74.5328	0	0	0	0	0
0	42.629	1	0	0	1	0
1	63.3875	1	1	0	0	0
1	81.2218	0	1	0	1	0
0	80.181	1	0	0	0	0
1	83.1353	0	0	0	1	0
0	55.2553	0	0	1	0	0
0	65.5087	0	0	0	1	0
0	54.6939	1	0	1	0	0
0	67.3009	0	1	0	0	0
0	87.8539	0	1	0	0	0
0	66.2371	0	0	0	0	0
0	46.8739	0	0	0	0	0
1	84.5984	1	0	0	1	0
0	51.3589	0	0	1	1	0
0	64.3797	0	0	0	0	0
1	70.1172	0	0	1	1	0
0	72.0691	0	0	0	1	0
0	37.2674	0	0	0	1	0
1	86.2349	0	0	0	1	0
1	67.1229	0	0	0	1	0
1	36.1305	0	0	0	0	1
0	80.0919	1	0	1	0	0
0	60.7474	0	0	0	0	0
1	52.2799	0	1	0	0	0
0	47.7628	0	0	0	0	0
1	66.1272	0	0	0	0	0
1	82.4119	1	0	0	1	0
0	28.6261	0	0	0	0	0
0	76.1245	0	1	0	1	0
1	81.2552	0	0	1	0	0
1	79.3041	1	0	1	0	0
1	32.206	0	0	0	1	0
0	65.3147	0	0	0	0	0
0	73.1509	0	1	0	0	0
0	78.3528	0	0	0	0	0
0	66.7678	0	0	0	0	0
1	69.1817	0	0	0	0	0
0	55.9501	1	0	0	0	0
0	51.8731	0	0	0	1	0
0	77.4135	1	0	0	0	0
1	83.3546	0	0	0	1	0
0	39.3573	0	0	0	1	0
0	87.5873	0	0	1	1	0
0	58.4299	1	0	1	1	0
0	85.3209	0	0	0	0	0
1	50.189	0	0	0	1	0
0	71.1423	0	0	0	1	0
1	65.8575	1	0	0	1	0
1	55.5269	1	0	0	0	1
0	49.9018	0	0	0	1	0
1	65.5428	0	0	0	1	0
1	32.2997	1	0	0	1	0
0	93.5887	0	0	0	1	0
1	81.6385	1	0	0	0	0
1	64.4147	0	0	0	1	0
0	85.0253	1	0	1	1	0
0	85.8274	0	0	0	1	0
1	64.1412	1	0	0	0	1
0	85.3421	0	0	0	1	0
0	53.7721	0	0	0	1	0
0	85.449	0	1	0	0	0
1	61.1557	0	0	0	1	0
0	69.6264	0	1	0	1	0
0	82.502	1	0	0	1	0
0	83.8347	0	0	0	0	0
0	63.98	1	0	0	0	1
1	88.461	1	0	0	1	0
0	54.2704	1	1	0	1	0
1	82.9932	1	0	0	1	0
0	82.1874	0	0	1	1	0
0	73.9259	0	0	0	0	0
0	82.962	0	0	1	1	0
0	74.2948	0	0	0	0	0
0	44.0986	1	1	0	0	0
0	74.2194	0	1	0	1	0
0	44.6553	0	0	0	0	0
1	45.1589	1	0	0	0	0
0	87.6821	0	0	0	1	0
1	63.2604	0	0	1	1	0
0	81.7352	0	0	0	1	0
0	66.9678	0	0	0	0	0
1	93.134	0	0	1	1	0
1	66.7494	1	0	0	1	0
0	68.459	1	0	0	1	0
1	71.0593	1	0	0	0	0
0	71.3866	0	0	0	1	0
1	69.327	0	1	1	0	0
1	94.9901	0	0	0	1	0
1	65.2946	1	0	0	0	0
0	63.246	0	0	0	0	1
0	54.9716	0	0	1	0	0
1	88.8478	0	0	0	0	1
1	76.5783	0	0	0	1	0
1	80.6219	0	0	0	1	0
0	72.7967	0	0	0	0	0
0	81.3734	0	0	0	0	0
0	72.551	0	0	0	1	0
1	48.081	0	0	0	1	0
1	32.3068	0	0	0	0	0
0	81.2545	0	0	0	0	1
0	28.6229	0	0	0	1	0
0	68.6059	0	0	0	1	0
1	73.5878	1	0	0	1	0
0	79.3919	0	0	0	1	0
1	75.0925	1	1	0	1	0
1	54.1062	1	0	0	1	0
0	61.2101	0	0	1	0	0
0	70.0591	1	1	0	0	0
0	59.1744	0	0	0	0	0
1	53.114	0	0	0	1	0
1	87.9737	0	0	0	0	0
0	22.9931	0	0	0	0	0
0	54.9388	0	0	0	0	0
1	92.7387	1	0	0	1	0
0	77.8242	0	0	0	0	0
0	88.6047	0	0	0	0	1
1	72.3029	0	0	0	0	0
0	57.1857	0	0	0	0	0
1	62.2729	0	0	0	0	0
1	85.6969	0	0	0	0	0
0	56.492	0	1	0	1	0
1	88.4249	1	0	0	1	0
0	73.6879	0	0	0	0	0
1	76.0508	1	0	0	0	0
1	64.1356	0	0	0	0	0
0	41.8162	0	0	1	1	0
1	84.4602	0	0	0	1	0
0	86.293	0	0	0	0	0
1	49.7554	0	0	0	0	0
0	79.085	0	0	0	0	0
0	67.302	1	0	0	0	0
0	81.211	0	0	0	1	0
0	77.9698	0	0	0	1	0
0	65.2107	0	0	0	0	1
0	34.1737	0	0	0	0	1
1	69.5428	0	0	0	0	0
1	65.8565	1	0	0	1	0
0	61.7197	0	0	0	0	0
0	54.3174	0	0	0	0	1
1	46.505	1	0	0	0	1
0	56.0411	0	0	0	0	1
1	75.0853	1	0	0	1	0
1	74.2974	1	0	0	0	0
0	93.8586	0	1	1	1	0
0	58.5598	0	0	0	0	0
0	71.1044	0	0	0	1	0
0	81.9722	1	0	0	1	0
0	71.5483	1	0	0	0	0
1	56.6309	0	0	1	0	0
0	54.1143	1	0	0	0	0
0	66.496	0	0	0	0	1
1	76.2703	0	0	1	1	0
1	50.1909	1	0	0	1	0
0	70.4957	0	0	0	0	0
0	71.7365	0	0	0	0	0
0	80.704	0	0	0	0	0
0	54.8001	0	0	0	0	1
0	85.1567	1	0	0	1	0
1	60.2665	0	0	0	1	0
0	58.7113	1	0	0	1	0
0	65.7694	0	0	0	1	0
0	78.4654	1	0	0	0	1
1	79.9718	0	0	0	1	0
0	68.9884	0	0	0	1	0
0	88.2552	0	0	0	0	0
1	84.3848	0	0	0	0	0
0	71.4101	0	1	0	0	0
0	87.6516	0	0	0	1	0
1	59.6212	0	0	1	0	0
0	48.9771	0	0	0	1	0
1	80.2273	0	0	0	0	0
1	53.7158	0	0	0	1	0
0	78.823	0	0	0	1	0
0	79.7152	0	0	0	1	0
0	34.5034	0	0	0	0	0
1	70.5542	0	0	0	0	1
0	53.9607	1	1	0	1	0
0	84.2779	0	0	0	0	0
0	60.6378	1	0	0	1	0
0	82.1489	0	0	0	0	0
0	82.5298	0	0	0	0	0
0	66.9645	1	0	0	0	0
0	76.4161	0	0	0	0	0
1	73.6734	1	0	0	0	1
0	78.3699	0	0	0	1	0
0	29.9483	0	0	0	0	0
0	53.2162	1	1	0	0	1
0	77.7831	0	0	0	0	0
0	32.4873	0	0	0	1	0
1	57.4444	0	1	0	1	0
1	70.8385	0	1	0	0	0
1	77.9372	0	0	0	0	0
0	60.2804	1	0	0	0	1
0	72.9212	0	0	0	0	0
0	25.8432	0	0	0	1	0
0	53.5322	0	0	0	0	0
0	34.5537	0	0	0	1	0
0	76.1303	1	0	1	1	0
1	87.413	0	0	0	0	1
1	75.6749	0	0	0	0	0
0	21.5492	0	0	0	1	0
1	80.9647	1	0	0	1	0
0	75.084	1	0	0	0	0
1	83.7087	1	0	0	1	0
0	67.8149	1	0	0	0	1
0	25.5957	0	0	0	0	0
0	66.5436	1	1	0	1	0
0	66.8642	0	0	0	0	0
0	74.4294	1	0	0	0	0
1	76.8905	0	0	0	1	0
0	42.0153	0	0	1	0	1
0	72.9212	0	0	0	0	0
0	74.9142	1	0	0	1	0
0	68.8867	1	0	0	1	0
0	35.6948	1	0	0	1	0
1	84.4768	1	0	0	1	0
0	72.2547	1	0	0	0	0
1	58.8195	0	1	0	1	0
1	81.8212	0	0	0	1	0
1	69.8569	0	0	0	0	0
0	61.6157	0	0	0	0	0
1	74.6503	0	0	0	0	0
0	67.2206	0	0	0	0	0
0	75.706	0	0	0	0	1
0	78.5593	1	0	0	0	0
0	76.8021	0	0	0	1	0
1	85.1952	1	0	0	1	0
0	78.8334	1	0	0	1	0
1	82.4178	0	0	0	1	0
1	77.5175	0	0	0	1	0
0	62.9097	0	0	0	0	0
0	69.2066	0	0	0	0	0
0	76.4926	0	0	0	0	0
0	51.5145	0	0	0	1	0
1	88.1329	1	0	0	1	0
0	90.8466	1	0	0	1	0
0	40.9509	0	0	0	0	0
1	84.5588	0	0	0	1	0
0	92.2384	0	0	0	1	0
0	82.9618	0	0	0	0	0
0	78.6653	0	0	0	1	0
1	76.2205	1	0	0	0	0
0	59.9513	0	0	0	0	0
1	79.3177	0	0	0	1	0
0	57.4977	0	0	0	1	0
1	66.2356	1	1	0	0	0
0	65.7198	0	0	0	0	0
0	65.6425	1	0	0	1	0
0	34.845	0	0	0	0	0
1	60.1858	0	1	0	1	0
1	91.369	0	0	1	1	0
1	47.3041	0	0	0	1	0
0	83.8294	0	0	0	1	0
1	48.7353	1	1	0	1	0
0	54.6562	0	0	0	1	0
0	79.4769	0	0	0	1	0
0	80.65	1	0	0	1	0
1	93.6594	1	0	0	1	0
0	69.0249	1	0	0	0	0
0	76.2917	0	0	0	1	0
1	76.2941	0	1	0	1	0
0	66.8185	0	0	0	0	0
0	68.1275	0	0	0	1	0
0	62.1823	0	0	0	0	0
0	65.3551	1	0	0	1	0
0	38.0847	0	0	0	1	0
0	68.5375	1	0	0	0	0
1	97.3281	0	0	0	1	0
0	70.4131	0	0	0	0	0
1	88.0419	1	0	0	1	0
1	83.1778	0	0	0	1	0
0	61.7689	0	0	1	0	1
1	74.4986	1	0	0	0	0
1	80.767	0	0	0	0	0
1	90.7413	0	0	0	1	0
0	93.6359	0	0	0	0	0
0	61.0723	0	0	0	0	1
0	73.053	1	1	1	0	0
1	84.3739	0	0	0	1	0
1	60.6702	0	0	0	0	0
0	75.4829	0	0	0	0	0
0	82.7399	0	0	0	1	0
0	66.5366	0	0	0	0	0
1	78.1031	1	0	0	1	0
0	68.0455	0	0	0	0	0
1	57.6414	1	0	0	1	0
0	60.2809	0	0	0	1	0
0	64.2758	1	0	0	1	0
1	66.0205	1	0	0	0	0
0	91.7335	0	0	0	0	0
1	82.7815	0	0	0	0	0
0	21.568	0	0	0	1	0
0	82.7218	0	1	0	0	0
1	63.0668	1	1	0	1	0
0	53.9592	0	0	0	0	0
0	76.5614	0	0	0	0	0
0	78.2257	0	0	0	0	0
0	82.0166	0	0	0	1	0
1	80.4874	1	0	0	1	0
1	88.3293	0	0	0	1	0
0	46.297	0	0	0	1	0
0	68.334	0	0	0	1	0
0	24.4683	0	0	0	0	0
0	22.4175	0	0	0	1	0
0	38.2595	1	0	0	1	0
1	74.0544	0	0	0	1	0
0	67.0739	0	0	0	0	0
1	63.9479	0	0	0	0	0
1	77.0041	1	0	0	1	0
1	90.494	0	0	0	1	0
1	69.1051	0	0	0	1	0
1	77.5748	1	0	0	1	0
1	53.4933	0	0	0	0	0
0	87.8778	0	0	0	1	0
0	59.8143	0	0	0	0	0
0	87.0101	0	0	0	0	0
0	77.4346	0	0	0	0	0
0	80.4612	0	0	0	0	0
0	74.1687	0	0	0	0	0
0	78.751	0	0	0	0	0
1	81.296	1	0	0	1	0
1	68.7911	0	0	0	1	0
0	84.0805	1	1	0	1	0
1	82.9288	1	0	0	0	0
0	66.4055	0	0	0	0	0
0	65.0385	0	0	0	0	0
1	78.7983	0	0	1	1	0
0	84.1181	1	0	0	0	1
0	56.6219	1	0	0	0	0
1	89.1206	0	0	0	0	0
0	76.4146	0	0	0	1	0
1	69.4389	0	0	0	1	0
0	69.1941	0	0	0	0	0
0	61.6389	1	0	0	1	0
1	77.4344	1	0	0	1	0
0	81.5315	1	0	0	0	0
1	88.9827	0	0	0	1	0
0	31.7366	0	0	0	1	0
1	79.1184	0	1	0	0	0
0	95.7994	0	0	0	0	0
0	78.7366	0	0	0	1	0
0	45.0945	0	0	0	1	0
0	50.996	0	0	0	1	0
0	61.6633	0	0	0	0	1
0	77.5673	0	0	0	0	1
0	73.9794	0	0	0	0	0
1	86.1204	1	0	0	1	0
0	79.5675	0	0	0	0	0
1	60.4693	1	0	0	0	0
1	78.8402	0	0	0	0	0
0	42.6992	0	0	0	1	0
0	87.468	0	0	0	0	0
0	65.1908	1	0	0	0	1
0	56.2883	1	0	1	0	1
0	81.9362	0	0	0	1	0
0	52.4584	0	0	0	0	0
0	61.2983	0	0	0	0	0
1	86.294	0	0	0	0	0
0	78.4116	0	1	0	1	0
1	84.094	1	0	0	0	0
1	76.736	1	0	0	1	0
0	87.0853	0	1	0	1	0
0	45.4088	1	0	0	1	0
1	59.2236	0	0	0	0	0
0	80.9374	1	0	0	1	0
0	84.6037	0	0	0	1	0
1	63.9301	1	0	0	0	1
1	87.7997	0	0	0	1	0
0	53.5975	0	0	0	1	0
1	63.123	1	0	1	0	0
0	88.4591	1	0	0	1	0
0	74.4371	0	0	0	0	0
0	50.907	0	0	0	1	0
0	75.3822	1	0	0	0	1
0	20.9139	0	0	0	0	1
0	70.4895	1	0	0	1	0
0	64.7716	0	0	0	1	0
0	54.8099	1	0	0	0	1
1	90.6188	0	0	0	1	0
0	45.4117	0	0	0	0	0
0	63.7797	0	0	0	0	0
1	86.5401	1	0	0	1	0
0	74.2913	1	0	0	0	0
0	43.5382	0	0	0	0	0
1	75.2224	0	0	0	1	0
0	76.8401	0	0	1	0	0
0	90.697	0	0	0	1	0
0	77.5453	1	0	0	1	0
0	86.4252	1	0	0	0	0
0	36.1317	1	0	0	1	0
1	68.1649	0	0	0	1	0
0	45.0118	1	0	0	0	1
0	58.7188	0	1	0	0	0
0	69.8468	1	0	0	0	0
0	75.4459	0	0	0	0	0
1	71.1106	1	0	0	0	0
0	55.4953	0	0	0	0	0
0	39.1668	0	0	0	0	0
0	62.593	0	0	0	0	0
1	68.7727	0	0	1	0	0
0	68.6988	1	0	0	1	0
0	64.973	0	0	0	0	0
1	82.2163	0	0	0	1	0
1	62.514	0	0	0	0	1
1	87.1188	0	0	1	1	0
0	83.5694	0	0	0	0	0
1	74.0729	0	0	1	0	0
1	85.698	0	0	0	1	0
0	71.4516	0	0	0	1	0
0	72.3869	0	0	0	0	0
0	77.2687	0	0	0	0	0
0	69.2296	1	0	0	1	0
0	42.5897	0	0	0	1	0
1	55.102	1	1	1	1	0
1	69.4898	1	0	0	1	0
1	93.8252	0	0	0	1	0
0	68.8101	0	0	0	0	0
1	76.6581	0	0	1	1	0
0	93.9409	0	0	0	1	0
1	86.6212	1	0	0	1	0
0	85.999	1	0	0	1	0
1	77.7256	0	0	0	1	0
0	87.3407	0	0	0	1	0
0	73.8133	0	0	0	0	0
0	79.3177	0	0	1	0	0
0	79.2055	1	0	0	1	0
0	89.3958	0	0	0	0	0
1	86.8705	1	0	0	1	0
0	83.0358	1	0	0	0	0
0	58.4447	0	0	0	0	1
1	85.86	0	0	0	1	0
1	60.052	0	0	0	1	0
0	78.7334	0	0	0	0	0
1	64.0106	0	0	0	1	0
1	74.303	0	0	0	1	0
1	87.8836	0	0	0	0	0
0	55.9408	0	0	0	0	0
0	57.6897	0	0	0	0	0
0	62.7356	0	0	0	0	0
0	67.8181	1	0	0	0	1
1	71.8003	0	1	1	0	0
0	62.7013	0	0	0	1	0
0	71.7301	1	0	0	0	0
0	50.9452	1	0	0	0	0
0	59.4602	0	0	0	0	0
1	78.171	1	0	0	1	0
1	60.3736	0	0	0	0	1
0	67.7678	0	0	0	0	0
0	79.5391	0	0	0	1	0
1	78.3438	0	0	0	0	1
1	67.8867	0	0	0	0	0
0	56.758	1	0	0	0	0
1	41.0516	0	0	0	1	0
0	72.0641	0	0	0	1	0
1	77.0074	1	0	0	1	0
1	84.7868	1	0	0	0	1
0	74.2748	0	0	0	0	0
0	60.1875	0	0	0	0	0
0	59.0594	1	0	1	0	0
1	77.022	0	0	0	1	0
0	38.6748	1	0	0	1	0
0	64.0632	1	0	0	1	0
0	65.8567	0	0	0	0	0
0	83.2764	0	0	0	1	0
1	85.8644	0	0	0	0	0
1	62.7976	0	0	0	1	0
1	78.4435	1	0	0	1	0
0	65.8134	0	0	0	0	0
0	52.881	0	0	0	0	0
0	83.3484	0	0	0	0	0
0	71.5774	0	0	0	0	0
1	70.873	0	0	0	0	0
0	59.8343	1	0	0	0	0
1	81.0611	1	0	0	1	0
1	86.5848	0	0	0	1	0
0	66.0409	0	0	0	0	0
0	26.2528	0	0	0	1	0
1	93.6637	0	0	0	0	0
0	85.5573	0	0	0	1	0
1	87.0222	1	0	0	1	0
1	83.9963	1	0	0	1	0
1	45.1816	0	0	1	1	0
0	55.1113	1	0	0	0	1
0	76.3869	0	0	0	0	0
1	76.6048	0	0	0	0	0
0	65.7088	0	0	1	0	0
0	80.472	0	0	0	1	0
0	80.3769	0	0	0	1	0
1	74.3381	1	0	0	0	1
0	75.1504	0	0	1	0	0
1	80.1164	0	0	0	0	0
1	58.7766	0	1	0	0	1
0	76.6971	1	0	0	1	0
0	52.9057	0	0	0	1	0
0	79.7389	0	0	0	1	0
0	44.464	0	0	0	1	0
0	66.2201	0	0	0	0	0
0	69.1998	0	0	0	1	0
1	68.1845	1	0	0	1	0
0	64.4477	0	0	0	0	0
0	70.7153	0	0	0	0	0
0	83.7661	0	0	0	1	0
1	80.0447	0	0	0	0	0
0	55.824	0	0	0	0	1
0	78.0134	0	0	0	0	1
0	89.6964	0	0	0	0	0
1	31.6484	0	0	0	0	0
0	82.1482	1	0	0	0	0
0	73.0322	1	0	1	1	0
1	73.7993	1	0	0	0	0
1	33.6125	0	0	0	0	0
0	73.3527	0	0	1	0	1
1	61.9244	0	0	0	1	0
1	55.9892	0	0	1	1	0
0	66.0793	0	0	0	0	1
0	69.7028	1	0	0	0	0
1	62.8508	0	1	0	1	0
1	59.2824	1	0	0	1	0
0	63.5444	0	0	0	0	1
0	61.7836	0	0	0	0	1
1	64.9371	1	0	0	0	0
0	83.613	1	0	0	1	0
1	76.8553	0	0	0	0	0
0	65.966	0	1	0	1	0
1	80.9262	1	0	0	1	0
0	84.5229	1	0	1	1	0
0	73.0385	1	0	0	0	0
0	59.2072	1	0	0	1	0
0	51.4787	0	0	0	1	0
0	69.9395	0	0	0	1	0
1	81.5011	0	0	0	1	0
0	39.0881	0	0	0	0	0
0	65.818	0	1	0	1	0
0	84.1641	1	0	0	0	0
1	78.2423	1	0	0	1	0
0	76.2033	0	0	0	1	0
0	61.1955	0	0	0	0	0
0	77.3374	0	1	0	0	0
1	81.9201	0	0	0	0	0
1	68.7722	0	0	0	0	0
0	20.8296	0	0	0	0	0
1	75.9003	0	0	1	0	0
0	53.0845	0	0	0	0	0
0	84.3473	1	0	0	0	0
1	80.4228	0	0	0	1	0
0	84.8799	0	0	0	0	0
0	77.0184	0	0	0	0	0
1	73.0087	1	0	0	0	0
0	75.3138	0	0	0	0	0
0	32.4158	0	0	0	0	0
1	80.1796	0	0	0	1	0
1	71.8646	0	0	1	1	0
1	86.8898	0	0	0	1	0
1	84.5653	0	0	0	0	1
0	76.0197	0	0	0	1	0
0	47.8528	0	0	0	1	0
0	63.7524	0	0	0	1	0
[truncated: 10,191 more rows]
