# Supplementary material for: Analyzing Medical Research Results Based on Synthetic Data and Their Relation to Real Data Results: Systematic Comparison From Five Observational Studies
Source: JMIR Med Inform. 2020 Feb 20;8(2):e16492. doi: 10.2196/16492 (PMC7059086; doi:10.2196/16492)
Supplement: Multimedia Appendix 9 [file medinform_v8i2e16492_app9.zip]

Archive with 6 entries (6 files):
- syn5_BUN.xlsx
- BUN_variables_description.xlsx
- syn1_BUN.xlsx
- syn2_BUN.xlsx
- syn3_BUN.xlsx
- syn4_BUN.xlsx
