# Supplementary material for: Analyzing Medical Research Results Based on Synthetic Data and Their Relation to Real Data Results: Systematic Comparison From Five Observational Studies
Source: JMIR Med Inform. 2020 Feb 20;8(2):e16492. doi: 10.2196/16492 (PMC7059086; doi:10.2196/16492)
Supplement: Multimedia Appendix 9 [file medinform_v8i2e16492_app9.zip › syn5_BUN.xlsx]

## Sheet: syn5_BUN
gender_0male_1female	age_YEARS	diabetes	hypertension	COPD	PVD	CKD	IHD	AF	VHD	PHTN	BNP	BUN_admission	BUN_discharge	creatinine_admission	creatinine_discharge	GFR_admission	GFR_discharge	WBC	sodium	RDW	platelets	bilirubin	potassium	length_of_stay_DAYS	time_discharge_to death_MONTHS	death
0	61.7133	0	0	0	0	0	0	0	0	0	2036.94	38	38	1.12	1	68.4291	80.6603	13.12	138	16.3	244	0.42	4.1	2.92455	5.53333	1
0	66.2247	0	0	0	0	0	0	0	0	0	823.98	20	21	1.63	1.26	44.3433	60.4528	7.88	131	13.4	206.5	0.594	6	4.73785	0.266667	1
0	24.3953	0	0	0	0	0	0	0	0	0	365.77	77	79	1.32	1.33	73.4638	72.0741	4.97	134	20.5	98	4.57	4.9	0.282445	0.3	1
0	79.4112	0	0	0	0	0	0	0	0	0	852.59	22	24	1.44	1.42	45.6567	45.7418	7.5	128	23.9	217	1.45	3.8	0.243578	7.83333	1
0	83.2581	0	0	0	0	0	0	0	0	0	1124.08	18	16	0.93	0.86	78.6458	83.0312	12.4	138	NA	317	NA	4.2	9.07269	36	0
0	55.0136	0	0	0	0	0	0	0	0	0	1654.37	34	18	1.7	1.77	45.4855	42.8182	14.64	138	14.5	293	0.54	4.6	25.3126	34.0333	0
0	89.0063	0	0	0	0	0	0	0	0	0	1723.56	27	67	1.66	1.5	36.1041	39.9732	11.9	137.4	15.4	240	0.6	4.1	2.02499	12.8333	1
0	92.838	0	0	0	0	0	0	0	0	0	3459.71	77	42.2	2.6	1.5	20.7206	39.0377	10.2	132.85	15.3	272	0.59	6.8	7.70977	12.4667	0
0	78.7913	0	0	0	0	0	0	0	0	0	33.35	12.72	52	0.8	1.41	90.7162	43.4691	9.34	140	14.3	261	0.54	3.8	7.88117	3.4	1
0	52.0912	0	0	0	0	0	0	0	0	0	2222.29	14	59	1.1	1.33	76.5483	57.7741	7.38	138	14.1	165	NA	5.2	6.81001	34.3	1
0	93.7191	0	0	0	0	0	0	0	0	0	237.25	24	22	0.93	1	63.5386	60.1212	14.25	132	NA	243	NA	4.8	3.31993	7.93333	0
0	77.3197	0	0	0	0	0	0	0	0	0	1115.92	51	24	1.8	1.04	34.6791	NA	6.37	139	17.1	137	0.59	4.5	9.12869	36	0
0	65.1476	0	0	0	0	0	0	0	0	0	2287.28	14	NA	1.18	NA	66.1172	66.2988	6.39	140	15.8	191	1.68	3.7	2.30887	15.0333	0
0	47.8488	0	0	0	0	0	0	0	0	0	2784.49	60	38	1.9	1.4	42.9898	56.5508	8	134.18	16	133	1.05	3.9	7.84878	36	0
0	82.434	0	0	0	0	0	0	0	0	0	670.3	21	17.6	1.32	1.2	48.1847	59.237	4.64	131	16.8	19.9	3.741	4.3	5.09347	36	0
0	55.5065	0	0	0	0	0	0	0	0	0	1652.39	17	41	0.9	0.78	84.3042	98.9131	9.79	140	16.7	280.5	1.734	4.5	3.18902	2.86667	1
0	51.4577	0	0	0	0	0	0	0	0	0	294.86	12	20	0.83	0.73	98.7201	111.256	7.8	136	17.1	252	0.84	4.1	4.99076	36	0
0	53.4032	0	0	0	0	0	0	0	0	0	309.1	20	16	1.35	1.1	58.0113	79.6063	12.9	138	13.6	191	0.6	3.9	4.88073	36	0
0	35.4557	0	0	0	0	0	0	0	0	0	145.86	15	23	1.73	2.1	60.2822	52.6296	12.3	135	12.6	447.3	0.48	4.1	13.4851	36	0
0	58.4813	0	0	0	0	0	0	0	0	0	1611.34	43	18	0.71	0.83	101.435	83.69	8.9	137	17.1	145	2	3.5	4.94599	31.1333	0
0	54.1909	0	0	0	0	0	0	0	0	0	2514.38	31	45	0.87	0.75	89.1696	101.028	9.6	135	17.2	231	1.23	4.04	9.08092	0.7	0
0	55.581	0	0	0	0	0	0	0	0	0	804.69	30	21	1.8	1.1	41.2271	75.7209	12.5	133	13.2	273	1.01	3.8	4.91672	10.6667	0
0	44.4682	0	0	0	0	0	0	0	0	0	812.62	15	NA	1.21	NA	72.4735	82.414	8.2	141	12.6	243	0.907	4.4	22.3355	36	0
0	41.8883	0	0	0	0	0	0	0	0	0	3077.82	84	NA	3.2	NA	22.6217	90.8872	12.7	124	14.7	158	2.136	4.6	25.1753	24.9	0
0	56.0553	0	0	0	0	0	0	0	0	0	682.19	17	NA	1	NA	84.4794	59.1159	9.6	142	14.8	199	1.2	4.3	11.0051	36	0
0	55.9584	0	0	0	0	0	0	0	0	0	NA	13	NA	0.93	NA	90.1717	90.3493	7.67	137	NA	188	0.3	3.9	7.13907	36	0
0	42.483	0	0	0	0	0	0	0	0	0	NA	12	NA	1.1	NA	83.1911	84.6196	10.55	138	15.5	274	NA	NA	4.76948	25.8	0
0	56.5835	0	0	0	0	0	0	0	0	0	NA	14	17	1.1	0.99	78.1589	85.3793	15.6	136	17	272	NA	3.8	7.3078	36	0
0	78.8786	0	0	0	0	0	0	0	0	0	NA	21	18	1.4	1.47	47.5431	45.0464	4.7	137	16.5	32.6	1.01	3.5	5.87353	2.3	1
0	83.8451	0	0	0	0	0	0	0	0	0	NA	26	NA	1.1	NA	60.7813	64.6356	8.35	135	NA	189	NA	4	1.96833	0	1
0	69.163	0	0	0	0	0	0	0	0	0	NA	22	17	1.3	0.98	55.7359	82.3517	8.5	140	16.3	302	1.51	5.1	4.81598	10.1333	1
0	86.9481	0	0	0	0	0	0	0	0	0	NA	39	29	2	1.59	28.0596	34.5129	3.91	135	15.5	267	NA	5	7.49698	0.733333	1
0	77.08	0	0	0	0	0	0	0	0	0	NA	21	26	0.93	1.06	76.6217	69.1134	6	138.2	13	175	0.55	3.3	4.87419	12.4	0
0	86.2512	0	0	0	0	0	0	0	0	0	NA	52	39	1.5	2.19	38.7008	26.2874	10.27	142.2	NA	401	0.28	NA	6.94304	0	1
0	42.2458	0	0	0	0	0	0	0	0	0	NA	14	14	0.9	0.9	103.896	103.771	8.5	142	13.6	NA	0.78	3.9	2.0419	36	0
0	76.1941	0	0	0	0	0	0	0	0	0	NA	12	12	0.88	0.88	80.4808	80.6975	NA	139	NA	NA	0.99	4.49	1.82325	13.2667	0
0	51.1458	0	0	0	0	0	0	0	0	0	NA	13	13	0.61	0.6	117.754	116.526	6.9	139	12.8	240	NA	4.2	2.0918	36	0
0	73.9859	0	0	0	0	0	0	0	0	0	NA	21.6	26	1.41	1.5	47.9662	47.4788	8.77	138	12.8	246	NA	4.7	3.26909	36	0
0	37.7653	0	0	0	0	0	0	0	0	0	NA	23	31	0.98	1.32	101.193	66.7669	27.02	139	16.2	223	0.62	4.5	13.7227	36	0
0	50.6444	0	0	0	0	0	0	0	0	0	NA	16	29	1.53	1.11	46.8507	78.9456	6.09	142	15.1	364	0.034	3.6	34.9502	36	0
0	38.7202	0	0	0	0	0	0	0	0	0	NA	18	12	1.1	0.87	91.6532	104.799	15.57	135	13.5	206	NA	3.2	13.2958	36	0
0	34.561	0	0	0	0	0	0	0	0	0	NA	10	NA	0.8	NA	111.304	129.253	11.28	136	12.8	411.9	0.57	3.9	15.767	36	0
0	45.7043	0	0	0	0	0	0	0	0	0	NA	11	19	1.31	0.8	64.1314	101.195	10.2	139	15	187	1.09	3.9	3.0892	36	0
0	74.908	0	0	0	0	0	0	0	0	0	NA	16	NA	1.03	NA	72.2469	73.7198	10.5	144	14.1	202	1.57	4.85	8.36385	36	0
0	50.4794	0	0	0	0	0	0	0	0	0	NA	18	NA	1.1	NA	79.9933	88.6614	12.4	144	14.5	298	0.87	5.1	4.6016	36	0
0	64.0433	0	0	0	0	0	0	0	0	0	NA	14	15	0.85	1.02	90.4716	79.637	9.2	142	NA	156.4	NA	3.8	2.0551	36	0
0	91.4897	0	0	0	0	0	0	0	0	0	NA	31	55	0.73	1.15	84.1215	55.6698	17.1	136	NA	401	0.9	4	6.93126	9	1
0	89.1971	0	0	0	0	0	0	0	0	0	NA	19	43	0.73	1.2	84.8563	52.9255	8.7	134	NA	294	NA	4.8	20.2338	0.0666667	1
0	85.9801	0	0	0	0	0	0	0	0	0	NA	19	28	1	1	60.6413	66.624	18.6	139.3	19	382	0.62	4.7	4.87427	5.06667	1
0	46.1864	0	0	0	0	0	0	0	1	0	367.73	11	NA	0.84	NA	92.6353	95.2033	10.3	135	14.6	227	3.841	4.1	14.7479	36	0
0	59.0346	0	0	0	0	0	0	0	1	0	780.77	24	31	1.56	1.75	NA	NA	12.7	134	14.6	164	NA	4	7.09246	26.9667	0
0	34.3522	0	0	0	0	0	0	0	1	0	3333.31	20	24	0.77	0.5	108.67	116.471	10.25	131	17.1	299	3.406	3.5	2.73145	9.4	1
0	25.3435	0	0	0	0	0	0	0	1	0	2327.51	11	12	0.57	NA	NA	167.65	13.32	133	14.9	195	NA	4.3	48.7036	1.16667	0
0	30.0701	0	0	0	0	0	0	0	1	0	1101.48	41	NA	1.3	NA	NA	90.3947	10.4	140.3	17.1	154	NA	4.5	13.1425	8.56667	1
0	23.2231	0	0	0	0	0	0	0	1	0	NA	10.36	15	0.59	0.6	139.467	144.021	5.2	138	NA	90	0.59	4.2	3.07078	36	0
0	18.3491	0	0	0	0	0	0	0	1	0	NA	10	15	0.61	0.73	125.984	146.122	5.9	138	15.2	242	0.87	4	11.9569	34.8333	0
0	45.4554	0	0	0	0	0	0	0	1	0	NA	10	NA	0.84	NA	NA	101.429	7.4	137	16.2	398	NA	4.3	0.646727	8.3	0
0	63.0807	0	0	0	0	0	0	0	1	0	NA	16	19	0.93	0.99	89.5197	76.2353	5.6	137	15.8	NA	NA	4.8	2.02783	36	0
0	55.6067	0	0	0	0	0	0	0	1	0	NA	17	19	1.5	1.4	67.1632	71.7118	6.04	138	NA	150	0.66	5.1	8.77864	36	0
0	67.6509	0	0	0	0	0	0	1	0	0	952.52	21	35	1.8	2.6	37.4345	26.3144	15.5	138	15.2	378	NA	3.8	7.66627	2.5	1
0	84.5923	0	0	0	0	0	0	1	0	0	756.05	30.21	NA	1.3	NA	49.9985	39.9595	14.1	137	18.7	NA	0.73	3.5	12.9934	0.866667	1
0	70.5655	0	0	0	0	0	0	1	0	0	334.37	26	14	1.7	1	40.1292	73.6636	12.7	136	16.5	196	NA	4.4	10.9523	36	0
0	72.7211	0	0	0	0	0	0	1	0	0	238.2	12.67	16	0.8	0.73	88.797	96.3997	19.3	139	NA	182	0.64	3.7	5.05348	36	0
0	85.8749	0	0	0	0	0	0	1	0	0	1258.03	21	36	1.7	2.3	35.813	24.7183	4.8	140	16.2	139	NA	4.5	6.83448	36	0
0	89.539	0	0	0	0	0	0	1	0	0	534.9	15	24	1.33	1.26	46.7749	50.1407	8.4	138	16.8	142	0.6	3.9	4.25441	17.7	1
0	89.0592	0	0	0	0	0	0	1	0	0	336.98	73	49.1	3	2.5	18.0427	22.7312	5.12	143	NA	95	1.61	NA	1.7461	3.86667	1
0	74.3616	0	0	0	0	0	0	1	0	0	3235.52	16	16	2.6	2.15	23.897	28.5481	6.3	138	15.6	111	0.38	4.54	6.18614	6.6	1
0	76.2013	0	0	0	0	0	0	1	0	0	2483.07	15	15	1.09	0.97	69.4281	78.133	7.3	142	12.9	159	NA	4.3	8.96798	31	0
0	43.3851	0	0	0	0	0	0	1	0	0	654.33	28	18	1.43	1.2	57.2216	74.3953	8.5	135	15.3	279	0.99	4.3	7.23221	36	0
0	48.3681	0	0	0	0	0	0	1	0	0	NA	10	NA	1	NA	89.0622	86.6114	8.2	141	NA	365	NA	4.2	2.85447	36	0
0	65.9673	0	0	0	0	0	0	1	0	0	NA	17	15	0.83	0.88	97.2241	NA	6.3	139	NA	207	NA	4.4	2.39725	36	0
0	62.2577	0	0	0	0	0	0	1	0	0	NA	49	NA	1.7	NA	40.0059	72.8173	8.12	136	14.4	159	2.1	4	5.02247	36	0
0	53.2228	0	0	0	0	0	0	1	0	0	NA	16	13.3	0.9	0.63	96.0463	112.874	9.07	130	16.5	270	0.3	3.5	8.57667	24.9	0
0	49.5653	0	0	0	0	0	0	1	0	0	NA	15	24	0.9	0.73	93.7746	102.892	5.8	140	16.7	127.8	1.12	3.8	22.0633	25.8	1
0	65.6617	0	0	0	0	0	0	1	0	0	NA	16	NA	0.84	NA	90.4784	104.364	5.01	139	18.2	108	1.76	3.5	8.84867	23.0333	0
0	77.7607	0	0	0	0	0	0	1	0	0	NA	28	32	1.3	1.1	52.7733	65.3906	13.4	143	14.3	165	0.79	3.8	13.2975	36	0
0	93.6524	0	0	0	0	0	0	1	0	0	NA	31	26.8	1.7	1.64	34.0363	34.448	6.72	140	14.1	223	NA	4.7	4.19722	36	0
0	85.941	0	0	0	0	0	0	1	0	0	NA	26.88	30	1.8	1.82	33.9282	33.0482	6.74	143	NA	NA	0.62	4.8	1.3115	36	0
0	49.8134	0	0	0	0	0	0	1	1	0	484.38	15	19	1	0.83	83.5236	90.8804	7.2	131	13.9	182	NA	3.51	7.31641	14.0667	0
0	58.3876	0	0	0	0	0	0	1	1	0	170.73	16	16	0.6	0.53	123.923	113.634	5.2	136	13.9	231	0.55	4.3	8.75374	36	0
0	88.0113	0	0	0	0	0	0	1	1	0	590.4	24	NA	1.7	NA	32.8271	28.4312	4.41	141	16.3	191	0.822	NA	0.347719	36	0
0	66.0126	0	0	0	0	0	0	1	1	0	360.57	22	22	1.2	0.9	65.3785	81.9426	8.4	142	NA	120.5	0.35	4.4	4.01559	32.3	1
0	76.4001	0	0	0	0	0	0	1	1	0	NA	12	10	0.99	1.02	69.5829	69.0747	13.3	137	12.4	236	0.59	3.5	4.21343	36	0
0	86.163	0	0	0	0	0	0	1	1	0	NA	32.4	NA	1.23	NA	62.7362	64.5609	10.4	136	NA	189	0.55	3.9	1.02492	9.8	1
0	59.4747	0	0	0	0	0	0	1	1	0	NA	61	43	1.67	1.57	NA	NA	8	137	17.3	143	NA	4.7	5.72594	2.3	1
0	63.3342	0	0	0	0	0	0	1	1	0	NA	26.44	34	1.13	0.93	77.1973	90.3072	20.82	137	14.1	284	1.27	4.2	8.32184	36	0
0	53.7486	0	0	0	0	0	0	1	1	0	NA	15	19	1.2	1.29	68.0518	63.5115	10.1	140	NA	NA	1	NA	8.35131	8.5	1
0	69.8792	0	0	0	0	0	1	0	0	0	696.71	22	23	1.27	1.02	60.4776	75.6969	19.24	136	17.2	143	1.2	4.4	2.65467	36	0
0	63.6795	0	0	0	0	0	1	0	0	0	333.88	16	14	0.81	0.75	93.0137	98.6713	12.8	139	12.9	270	0.64	3.9	11.992	36	0
0	80.8339	0	0	0	0	0	1	0	0	0	1744.12	23	44	1.83	1.26	34.1366	58.4754	34.98	141	12.7	280	0.55	NA	18.1101	1.06667	1
0	50.1707	0	0	0	0	0	1	0	0	0	208.3	14	14	0.8	0.9	102.403	95.1198	12.4	139	11.5	193	0.3	4	10.7143	30.9	0
0	72.5632	0	0	0	0	0	1	0	0	0	1317.57	31	45	1.8	2.58	38.5722	24.7084	7.55	141	17.7	238	0.66	4.5	11.1257	35.1333	1
0	89.6116	0	0	0	0	0	1	0	0	0	686.1	68	77	3.23	3.31	15.7139	15.4946	9.5	139	16.1	280	NA	4.6	8.21789	6.86667	1
0	62.486	0	0	0	0	0	1	0	0	0	3478.14	33	44	1.73	1.72	39.8298	39.8534	7	138	13.7	NA	0.79	4.3	4.00023	36	0
0	88.3317	0	0	0	0	0	1	0	0	0	4717.8	81	105	3.03	3.38	17.0015	15.2706	8.3	138	16.3	261	1.06	4.1	10.3764	0.266667	1
0	71.9212	0	0	0	0	0	1	0	0	0	363.16	29	25	1.7	1.73	38.5919	37.4691	8.82	135	15.8	285.9	0.56	3.2	3.20576	22.8	1
0	68.1267	0	0	0	0	0	1	0	0	0	909.9	15	29	0.8	0.83	59.7281	57.1093	4.07	132	NA	352.9	NA	4.3	10.8999	27.9333	0
0	70.9916	0	0	0	0	0	1	0	0	0	1522.15	19	26	1.03	1.05	NA	NA	6.9	136.81	13.9	93.6	NA	4.1	0.304264	3.73333	0
0	61.7388	0	0	0	0	0	1	0	0	0	609.669	18.35	23	1.4	1.4	NA	NA	9.9	141	NA	280	0.69	4.1	8.43965	12.9667	0
0	80.7832	0	0	0	0	0	1	0	0	0	875.09	21	26	1.6	1.9	49.167	41.2803	13.4	140	13.6	189	0.578	3.9	3.13028	36	0
0	53.1241	0	0	0	0	0	1	0	0	0	3664.82	22	32	1	0.98	84.1061	83.2297	10.8	136	14.7	165	1.27	NA	19.8131	8.4	1
0	68.1789	0	0	0	0	0	1	0	0	0	709.92	19	NA	1.1	NA	73.9747	NA	9.3	137	NA	225	0.45	4.5	5.67721	12.4333	0
0	66.183	0	0	0	0	0	1	0	0	0	616.86	12	24	1.83	1.21	36.6907	53.6333	10.7	135	14	267	0.44	3.9	8.46819	36	0
0	57.6005	0	0	0	0	0	1	0	0	0	381.99	26	16	0.95	1.1	84.9318	84.8946	11	137	NA	245	NA	4.1	2.13987	36	0
0	45.7076	0	0	0	0	0	1	0	0	0	250	19.3	15	0.96	0.87	95.2648	100.07	7.5	139	NA	211	NA	4	0.295691	7.5	0
0	87.4939	0	0	0	0	0	1	0	0	0	755.3	18	19	1.1	1.1	57.4682	59.7679	8.14	142	NA	203	1.09	3.9	0.286127	11.5667	0
0	71.2856	0	0	0	0	0	1	0	0	0	654.66	19	25	1.6	1.61	44.0582	42.3523	15.16	138	NA	288	NA	3.5	1.97459	16.2333	0
0	71.6448	0	0	0	0	0	1	0	0	0	NA	35	NA	1.23	NA	59.9734	NA	8.81	136	14.5	222	NA	4.5	5.7954	36	0
0	69.1728	0	0	0	0	0	1	0	0	0	NA	29	46	1.25	1.35	57.2222	55.3379	6.7	135	15.2	211	1.41	4.3	8.5316	11.7667	1
0	65.0285	0	0	0	0	0	1	0	0	0	NA	22	NA	0.85	NA	NA	78.8196	NA	NA	NA	NA	NA	NA	3.09381	36	0
0	72.9244	0	0	0	0	0	1	0	0	0	NA	55	45	1.8	1.63	35.9849	40.6558	6.22	139	15.9	308	1.1	5.2	0.291213	19.3333	1
0	72.8911	0	0	0	0	0	1	0	0	0	NA	31	50	1.2	1.6	61.297	41.6852	25.2	139	16.2	199	1.02	4.8	2.14665	11.9	1
0	70.0637	0	0	0	0	0	1	0	0	0	NA	24	NA	1.1	NA	NA	43.9699	NA	NA	NA	NA	NA	NA	3.20137	36	0
0	75.5144	0	0	0	0	0	1	0	0	0	NA	72	NA	2.6	NA	22.7743	21.5206	9.1	132	15.5	370	NA	3.9	2.24631	36	0
0	65.0998	0	0	0	0	0	1	0	0	0	NA	29	31	1.3	1.5	58.2724	48.7106	10.64	139	13.4	279	NA	4.2	2.43036	14.4	1
0	60.872	0	0	0	0	0	1	0	0	0	NA	22	25	0.8	1.01	100.291	79.0466	19.5	140	13.4	268	0.3	3.6	10.968	36	0
0	47.6933	0	0	0	0	0	1	0	0	0	NA	18	27	1.01	1.23	83.3088	66.5056	18.33	140.1	14.6	461	0.4	4.2	8.5694	36	0
0	72.4475	0	0	0	0	0	1	0	0	0	NA	38	42	1.4	1.55	49.3789	43.8903	10.6	138	NA	410	NA	3.8	8.05978	36	0
0	76.0161	0	0	0	0	0	1	0	0	0	NA	13	NA	1.03	NA	66.7757	82.9956	8.62	141	NA	343	0.6	4.7	2.95434	36	0
0	82.8471	0	0	0	0	0	1	0	0	0	NA	13	19	1.2	1.26	56.9746	53.5801	6.95	134	15.1	207	1.502	4.5	3.53519	23.1	1
0	99.8981	0	0	0	0	0	1	0	0	0	NA	22.91	29	1.6	1.44	31.9822	34.4454	10.56	132	15	250	1.01	4.6	3.20989	4.1	1
0	81.1291	0	0	0	0	0	1	0	0	0	NA	9	NA	0.99	NA	77.1056	81.8613	9.28	135	NA	231	NA	3.7	2.93187	21.2333	0
0	73.5515	0	0	0	0	0	1	0	0	0	NA	51	35	1.63	1.6	44.4413	44.57	8.43	140	NA	191	NA	4.8	2.88563	26.8333	1
0	64.85	0	0	0	0	0	1	0	0	0	NA	15	NA	0.99	NA	81.8392	82.385	8.7	141	16.3	84	NA	4.24	1.61195	36	0
0	55.9174	0	0	0	0	0	1	0	0	0	NA	12	14	0.9	0.9	91.281	92.2207	4.05	134	19.3	142	1.3	3.7	2.9931	4.93333	1
0	43.6831	0	0	0	0	0	1	0	0	0	NA	16	16	0.83	0.8	108.781	111.228	11.39	136	16.1	579.9	NA	4.5	2.71894	11.0333	1
0	71.8458	0	0	0	0	0	1	0	0	0	NA	27	24	0.93	1	79.0698	76.7861	3.75	142	27.7	286	0.68	4	2.3578	20.2667	1
0	77.1558	0	0	0	0	0	1	0	0	0	NA	28	28	1.75	1.3	37.0426	42.3365	7.17	141	16	255.8	0.78	4.5	4.22841	16.9	1
0	77.81	0	0	0	0	0	1	0	0	0	NA	25	43	1.48	1.5	44.5801	38.6632	7.6	138	15.8	217.2	0.59	4.4	60.4686	16.6667	1
0	79.2589	0	0	0	0	0	1	0	0	0	NA	17	26	1.1	1.4	64.2273	58.3197	7.92	142.6	14.5	192	0.6	5	3.20319	36	0
0	65.964	0	0	0	0	0	1	0	0	0	NA	18	NA	1.23	NA	60.011	61.2533	6.4	142	14.5	NA	0.44	3.8	2.229	36	0
0	77.0136	0	0	0	0	0	1	0	0	0	NA	45	20	1.81	1.34	34.7579	50.1711	91.42	144	15.5	170	0.7	6.3	14.457	36	0
0	58.1739	0	0	0	0	0	1	0	0	0	NA	20	15	1.59	0.92	47.5281	87.4973	17.2	139	15.1	338.6	0.52	NA	17.9361	36	0
0	77.279	0	0	0	0	0	1	0	0	0	NA	18	27	1.4	1.37	48.3415	48.3387	16.35	143	NA	177.5	NA	5.5	2.42772	36	0
0	68.7917	0	0	0	0	0	1	0	0	0	NA	24	41	1.8	1.9	38.1431	35.0553	10.03	142.4	15.5	255	0.39	5.3	5.51718	36	0
0	48.1941	0	0	0	0	0	1	0	0	0	NA	16	14	0.83	1.1	101.911	80.6586	6.48	139	NA	NA	NA	NA	2.01663	36	0
0	56.64	0	0	0	0	0	1	0	0	0	NA	21	19	0.8	0.9	101.657	89.6831	11.02	133	13.7	205	NA	4.3	2.17406	31.4333	0
0	72.9946	0	0	0	0	0	1	0	0	0	NA	20	21	0.93	0.86	81.0597	88.1745	6.1	142	13.9	NA	NA	4.3	2.02585	21.8	1
0	58.5579	0	0	0	0	0	1	0	0	0	NA	17	17	1.2	1.2	66.0502	66.1942	8	137	NA	NA	NA	4.6	2.48023	7.2	0
0	49.0698	0	0	0	0	0	1	0	0	0	NA	9	8	0.76	0.73	107.098	113.114	10.7	139	13.7	NA	NA	4.4	1.10948	36	0
0	45.4358	0	0	0	0	0	1	0	0	0	NA	17	18	0.76	1	108.031	90.6403	10.83	138	14	238	0.47	NA	1.18211	36	0
0	45.9676	0	0	0	0	0	1	0	0	0	NA	15	15	0.75	0.79	108.731	107.564	8.21	137	NA	206	NA	4.2	2.78693	36	0
0	85.3003	0	0	0	0	0	1	0	0	0	NA	26	25	0.65	0.7	88.4715	87.2212	7.7	136	NA	NA	NA	NA	3.13538	36	0
0	48.2637	0	0	0	0	0	1	0	0	0	NA	10	NA	0.76	NA	108.755	107.126	8.3	136	13.7	260	0.51	4.4	1.97451	36	0
0	73.0211	0	0	0	0	0	1	0	0	0	NA	14	NA	0.8	NA	89.3341	83.5685	6.6	139	14.1	NA	NA	4.4	2.07284	36	0
0	80.3646	0	0	0	0	0	1	0	1	0	2297.88	24	40	2.4	2.9	26.014	21.6601	18.9	138	15.2	452.3	0.58	5.9	1.66421	24.9	0
0	65.5905	0	0	0	0	0	1	0	1	0	214.21	13	19	0.82	0.8	89.4964	90.5924	4.83	132	16	277.6	NA	3.6	4.46144	36	0
0	67.3915	0	0	0	0	0	1	0	1	0	654.419	17	NA	0.93	NA	79.9915	86.7588	8.5	134	NA	285	1.42	4.4	8.522	16.7333	1
0	84.5324	0	0	0	0	0	1	0	1	0	1285.51	22	24	1.33	1.3	49.0379	51.5049	5.11	140	14.9	130	0.49	4.9	2.51231	36	0
0	81.2534	0	0	0	0	0	1	0	1	0	750.13	19	34	0.98	1.08	68.7074	60.4541	4.1	139	13.6	67	NA	4.1	24.0507	27.9667	0
0	51.8487	0	0	0	0	0	1	0	1	0	NA	29	24	1.2	1.03	67.9498	69.1467	6.53	135	19.2	201	1.65	4.5	6.93198	36	0
0	81.5843	0	0	0	0	0	1	0	1	0	NA	53	75	1.16	1.37	57.8434	38.9004	9	143	17.2	231	1.18	3.4	6.16602	36	0
0	81.5332	0	0	0	0	0	1	0	1	0	NA	25	NA	1.7	NA	37.1831	29.2753	5.68	141	NA	222	NA	5.1	1.92438	14.3333	1
0	63.1808	0	0	0	0	0	1	0	1	0	NA	20	34	1.4	1.46	52.5003	51.3896	23.35	142	15.5	530.8	NA	4	5.62337	30.2	0
0	80.3988	0	0	0	0	0	1	0	1	0	NA	36.11	44	1.33	1.41	50.956	50.6137	12.94	137	14.8	NA	1.49	4.4	8.16119	0.1	1
0	56.4971	0	0	0	0	0	1	0	1	0	NA	21.1	39	1.13	1.53	67.1641	43.0153	9	133	14	169	0.59	5.4	5.0762	36	0
0	58.9674	0	0	0	0	0	1	0	1	0	NA	13	NA	1.63	NA	48.7282	51.7775	NA	136	NA	NA	NA	NA	0.27713	36	0
0	90.3141	0	0	0	0	0	1	1	0	0	640.58	16	13	0.8	0.86	76.6172	79.0134	7.8	141	13.4	83	NA	3.4	7.07498	35.2	0
0	81.0042	0	0	0	0	0	1	1	0	0	251.11	67	24	2.43	1.1	25.4912	64.4456	8.1	136	12.9	167	0.57	4.2	6.16189	29.0667	1
0	72.2483	0	0	0	0	0	1	1	0	0	364.04	27	26	1.13	1.2	62.5199	56.3928	8.8	139	17.8	246	0.95	4.5	0.27713	36	0
0	85.0199	0	0	0	0	0	1	1	0	0	567.52	20	16	1.07	1	63.6887	69.2755	4.7	141	14	133	1.01	4.3	7.76537	36	0
0	62.9085	0	0	0	0	0	1	1	0	0	3019.58	51	26	1.85	1.42	35.6141	51.515	10.39	129	NA	190	1.64	5	25.158	33.4	1
0	66.4006	0	0	0	0	0	1	1	0	0	416.33	12.04	23.3	0.75	0.93	94.8187	83.4908	6.5	136	14.7	171	0.84	4.2	3.99507	11.0333	0
0	52.347	0	0	0	0	0	1	1	0	0	1283.41	23.3	23	1.7	1.5	46.418	52.1124	7.9	137	13.7	365.7	NA	4.3	6.92307	36	0
0	90.4748	0	0	0	0	0	1	1	0	0	NA	79	46	2.23	2	16.638	27.5477	5.37	138	14.9	45.8	5.913	4.1	2.07417	0.3	1
0	81.4332	0	0	0	0	0	1	1	0	0	NA	23	110	1.4	3.39	40.2028	16.6583	12.8	140	14.3	182	0.55	4.3	4.14646	0	1
0	76.8342	0	0	0	0	0	1	1	0	0	NA	39	78	2.03	2.08	39.993	30.1359	7.2	136	16.2	227	0.38	5.1	5.07134	8.3	1
0	85.2026	0	0	0	0	0	1	1	0	0	NA	49	93	1.53	1.93	44.3679	31.5256	7.4	136.77	14.1	97	0.88	4.2	2.72562	3.16667	1
0	71.0612	0	0	0	0	0	1	1	0	0	NA	19	NA	0.78	NA	87.5318	85.1763	6.3	141	NA	342	NA	4.6	3.92089	36	0
0	68.2481	0	0	0	0	0	1	1	0	0	NA	46	48	2.2	2.04	32.8196	36.5294	12.4	141	14.5	216	NA	4.5	3.40048	0.5	0
0	58.9534	0	0	0	0	0	1	1	0	0	NA	17	16	0.8	0.83	90.3071	94.9775	5.58	140	14.6	153	NA	3.6	1.39288	36	0
0	62.6364	0	0	0	0	0	1	1	0	0	NA	15	16	0.93	0.9	79.6536	87.5744	10.5	142	13.6	436	NA	3.9	4.18495	16.9	1
0	77.9294	0	0	0	0	0	1	1	1	0	1287.08	18	NA	1.2	NA	57.7793	51.1849	5.62	142	NA	208.7	0.34	4	4.68875	36	0
0	66.2199	0	0	0	0	0	1	1	1	0	787.44	23	34	1.24	1.2	58.3691	58.6556	9.9	133	14.8	153	1.04	4.3	26.7316	8.3	1
0	76.1221	0	0	0	0	0	1	1	1	0	651.58	26	NA	0.73	NA	90.8662	90.1697	7.3	140	13.4	182	0.87	4.29	2.82661	4.96667	1
0	79.2166	0	0	0	0	0	1	1	1	0	2671.02	26	23	1.3	1.37	52.8483	50.5561	8.9	128	18.5	271	0.44	4.1	8.05983	36	0
0	65.361	0	0	0	0	0	1	1	1	0	NA	17	16	0.83	0.8	87.059	90.896	9.8	143	15.3	152	0.46	3.9	7.13981	36	0
0	89.1467	0	0	0	0	0	1	1	1	0	NA	57	40	1.8	1.43	34.7912	42.8153	22.1	119.57	16.1	214	1.25	4	3.16495	1.43333	1
0	60.1959	0	0	0	0	0	1	1	1	0	NA	18	20	1	1.14	77.1997	68.4851	7.57	136	NA	214	NA	3.5	2.32032	22.1333	1
0	78.896	0	0	0	0	0	1	1	1	0	NA	24	25	1.2	1.2	60.7541	59.4037	17.4	138	NA	224	0.47	4.5	4.21322	36	0
0	89.7184	0	0	0	0	1	0	0	0	0	1838.55	54	90.4	2.5	2.2	21.9697	24.0065	12.93	140	NA	209	NA	4.9	7.55468	0.1	1
0	59.4184	0	0	0	0	1	0	0	0	0	31.81	69	63	7.79	6.65	6.84846	8.17715	7.9	141	13.3	285	0.26	7.56	0.311767	26.8333	0
0	59.5687	0	0	0	0	1	0	0	0	0	3117.64	43	68	2.68	2.92	24.4881	22.9544	4.45	136	19.5	NA	0.5	4.1	5.66309	2.43333	1
0	51.7167	0	0	0	0	0	0	0	0	1	NA	24	27	1.73	1.98	62.4331	41.6875	8.39	134.88	19.8	169	3.532	4.9	8.06043	1.4	0
0	18.3491	0	0	0	0	0	0	0	0	1	NA	17	13	0.6	0.3	164.802	189.755	7.81	138	14.3	122	1.05	4	2.55888	29.3	1
0	40.0636	0	0	0	0	0	0	0	0	1	NA	39	NA	0.6	NA	134.823	162.043	8.88	137.9	16.1	170	1.2	4.4	7.88858	30.8	0
0	46.032	0	0	0	0	0	0	0	0	1	NA	27.5	47	0.8	0.7	96.8232	81.1074	10.5	137	15.4	212	1.47	4.5	6.14684	4.3	1
0	53.6993	0	0	0	0	0	0	0	0	1	NA	20	29	0.8	0.7	92.9083	94.3399	3.1	136	15.7	178	2.8	4.56	9.92051	32.3	1
0	54.9611	0	0	0	0	0	0	0	0	1	NA	29	20	1.03	0.79	84.6331	92.5058	13.9	133	NA	226	1.601	3.9	6.14224	27.9333	0
0	66.7865	0	0	0	0	0	0	0	1	1	NA	32	31	1.23	1.27	72.1081	68.7693	8.24	138	14.2	139.5	NA	4.3	5.79161	14.1333	1
0	82.2063	0	0	0	0	0	0	0	1	1	NA	57	28	1.61	1.2	37.6641	53.9022	17.4	125.05	16.5	167	1.03	3.8	6.21978	0.0333333	1
0	37.1071	0	0	0	0	0	0	0	1	1	NA	24	NA	1.1	NA	93.852	95.092	9.54	137	NA	281	NA	4	2.44142	0.0333333	1
0	85.1126	0	0	0	0	0	0	0	1	1	NA	35	21	1.4	1.26	44.3832	52.7271	5.3	134	15.6	287	1.31	4.6	6.17529	36	0
0	82.0706	0	0	0	0	0	0	0	1	1	NA	16	15	1.23	1.19	56.7053	60.4894	10.13	138	NA	175	0.32	4.5	11.0518	36	0
0	18.3491	0	0	0	0	0	0	0	1	1	NA	22	15	0.9	0.8	109.048	132.289	11.83	135	NA	NA	NA	3.9	7.1928	36	0
0	67.3016	0	0	0	0	0	0	0	1	1	NA	25	NA	1.03	NA	69.1644	70.3927	5.09	139.1	14.7	NA	NA	5.2	0.279885	34.7333	0
0	67.3173	0	0	0	0	0	0	1	0	1	1343.01	14	23	1.1	1.14	NA	NA	6.34	138.2	NA	188	NA	3.7	5.6624	6.4	0
0	89.0376	0	0	0	0	0	0	1	0	1	664.51	24	46	0.99	1.33	67.082	45.2077	6.4	139	13.8	98	NA	3.8	5.88769	14.2333	1
0	68.1022	0	0	0	0	0	0	1	0	1	947.87	27	27	1.6	1.66	48.8777	43.0075	6.37	138	19.8	249	2.1	3.4	5.14155	36	0
0	45.8016	0	0	0	0	0	0	1	0	1	754.37	13	28	1.1	1.53	80.4747	54.0313	10.9	140	NA	319	0.96	3.6	42.2553	14.2	1
0	95.8275	0	0	0	0	0	0	1	0	1	569.179	11	16	1.27	1.35	46.2486	44.2437	7.3	143	16.3	236	1.25	3.1	3.32991	24.2667	1
0	86.2155	0	0	0	0	0	0	1	1	1	631.799	24	22	0.83	0.75	73.3837	83.0129	6.3	134	14	189	0.64	4.3	5.21087	11.3	1
0	87.2129	0	0	0	0	0	0	1	1	1	393.98	30	42	1.34	1.7	45.5091	34.0495	9.5	145	14.6	152	0.59	4.3	9.38564	13.1333	1
0	89.539	0	0	0	0	0	0	1	1	1	826.38	25	16	0.8	0.94	77.652	62.4995	15.07	136	14.7	242	0.63	3.7	67.8449	4.06667	0
0	78.0821	0	0	0	0	0	0	1	1	1	2032.09	42.01	NA	1.52	NA	47.5749	42.9883	7.2	132	14.4	111	1.02	4.7	4.37867	36	0
0	58.181	0	0	0	0	0	0	1	1	1	NA	63	19	1.7	0.97	45.518	71.7707	7.2	136	16.3	115.3	0.91	4.83	16.0888	36	0
0	76.0129	0	0	0	0	0	0	1	1	1	NA	26	13	1.43	0.7	46.7624	93.9992	4.3	138	17.5	106	1.51	3.8	19.8176	36	0
0	51.9231	0	0	0	0	0	0	1	1	1	NA	54	35	1.5	1.2	NA	NA	7.4	136	15.8	187	1.05	4.6	2.32138	5.56667	0
0	66.6092	0	0	0	0	0	0	1	1	1	NA	50	51	1.99	2.4	33.7534	35.4118	5.3	141	14	172.1	NA	4.2	4.49169	11.9	0
0	59.3231	0	0	0	0	0	1	0	1	1	1142.15	29.58	24	1.37	1.24	52.5861	62.0667	9.1	136	NA	828.6	NA	3.4	27.9338	3.53333	1
0	61.2928	0	0	0	0	0	1	0	1	1	1580.25	13	NA	0.6	NA	111.029	106.114	8.5	136	18.1	243	1.686	4.6	13.8206	36	0
0	79.4134	0	0	0	0	0	1	0	1	1	854.74	64	65	1.56	1.7	38.5883	36.4728	5.36	140	16.1	165	0.45	4.3	5.9288	15.9667	1
0	58.2033	0	0	0	0	0	1	0	1	1	422.11	14	15	1.24	1.24	74.2646	68.6964	8.8	143.73	13	226	0.47	3.7	5.08524	31.7333	0
0	61.5898	0	0	0	0	0	1	0	1	1	NA	23	22	1.43	1.51	50.4255	47.1996	6.22	139	15.5	105	NA	4.6	3.75912	16.7667	0
0	68.3634	0	0	0	0	0	1	0	1	1	NA	25	32	0.85	1.5	87.0112	46.9822	10.7	151.7	15.6	162	0.95	4.4	5.24129	27.7333	1
0	82.5736	0	0	0	0	0	1	0	1	1	NA	14.27	NA	0.9	NA	81.8851	66.4342	6.14	142	15.3	222	0.78	4.6	0.964595	36	0
0	87.1064	0	0	0	0	0	1	0	1	1	NA	80	62	2.92	1.87	17.3521	30.2755	8.08	141	14.7	140	1.29	6.3	12.489	1.73333	1
0	90.7487	0	0	0	0	0	1	1	1	1	NA	57	53	2.53	1.92	20.8589	29.3109	3.31	128	13.7	140	0.9	4.7	9.59718	36	0
0	61.3449	0	0	0	0	0	1	1	1	1	NA	22	22	1.2	1.1	62.9179	71.4217	7.3	137	16.6	226	1.45	5	2.05706	36	0
0	82.4539	0	0	0	0	0	1	1	1	1	NA	32	31	1.5	1.61	44.1642	39.7814	10	137	14.8	187	0.5	4.8	1.13704	19.7333	1
0	77.7071	0	0	0	0	0	1	1	1	1	NA	38	35	0.9	0.83	82.4478	84.2785	8	141	15.9	131	NA	3.9	4.32282	14.0667	0
0	39.6093	1	0	0	0	0	0	0	0	0	1096.9	37	32	1.5	1.44	56.5647	54.8035	8.8	140	17	265	0.76	5	10.2115	36	0
0	56.0277	1	0	0	0	0	0	0	0	0	65.86	19	NA	1.1	NA	71.6381	68.2743	12.9	136	13.7	365	0.37	4.3	2.0577	36	0
0	61.8055	1	0	0	0	0	0	0	0	0	222.38	23	25	0.93	0.82	86.1726	95.1483	6.8	140.26	13.9	255	NA	4.5	4.69497	20.9667	0
0	54.53	1	0	0	0	0	0	0	0	0	1204.9	22	NA	0.9	NA	92.2418	84.4748	11.28	139	12.9	228	0.65	4.9	19.6777	35.2	0
0	69.5101	1	0	0	0	0	0	0	0	0	475.55	23	40	1.15	1.26	63.5204	57.1614	9.5	137	15.3	251	0.909	4.7	11.0535	0.0666667	0
0	60.3021	1	0	0	0	0	0	0	0	0	1420.6	5.38	12	0.69	0.59	116.917	123.339	10.5	141	14.4	280	0.66	3.1	16.3144	36	0
0	36.9843	1	0	0	0	0	0	0	0	0	1176.53	36	NA	2.34	NA	34.1698	41.3312	7.87	142	17.6	312	0.3	5.2	73.433	36	0
0	80.997	1	0	0	0	0	0	0	0	0	NA	24	24	1	1	68.9093	67.4275	8.66	141	NA	227	NA	5.1	0.317605	25.5333	0
0	64.7381	1	0	0	0	0	0	0	0	0	NA	27	35	1	1.1	79.0013	69.771	5.61	139	13.3	108	NA	4.3	6.76542	36	0
0	60.2469	1	0	0	0	0	0	0	0	0	NA	14	NA	0.8	NA	99.0561	101.063	12.7	143	NA	180	NA	3.9	2.21197	36	0
0	70.2718	1	0	0	0	0	0	0	0	0	NA	38	29	1	1.41	68.099	49.4085	9.8	141	14	210.1	0.25	4.7	3.13547	21.2333	0
0	41.5088	1	0	0	0	0	0	0	0	0	NA	19.06	24	0.8	0.9	96.7611	99.082	11.1	132	15.1	NA	NA	4.3	1.10802	36	0
0	71.2675	1	0	0	0	0	0	0	0	0	NA	16	18	0.93	1.2	80.2788	NA	10.8	141.7	14.5	249	0.93	2.9	7.21147	36	0
0	47.7994	1	0	0	0	0	0	0	0	0	NA	10.6	14	1.33	1.03	78.1382	86.494	5.67	142	NA	280	0.74	4	4.07758	36	0
0	55.5125	1	0	0	0	0	0	0	0	0	NA	30	28	0.99	0.93	82.8703	94.34	8.4	136	NA	256	0.89	4.4	4.28928	3.26667	1
0	73.9438	1	0	0	0	0	0	0	0	0	NA	25	23	1.18	1.4	55.2894	50.0423	7.1	143	21.5	NA	1.05	3.2	9.03459	36	0
0	54.6753	1	0	0	0	0	0	1	0	0	982.4	15	24	1.53	1.1	48.5115	73.0107	18.99	138	14.8	216	0.64	5	2.01431	1.96667	1
0	84.2253	1	0	0	0	0	0	1	0	0	178.64	16	21	0.83	0.53	84.2778	97.4733	4.3	138.6	14.9	133	0.56	3.3	77.9795	4.46667	1
0	88.6836	1	0	0	0	0	0	1	0	0	388.09	21	34	1.19	1.28	53.4907	42.7103	18.1	138	14.7	221	NA	4.1	14.2338	4.03333	1
0	72.1035	1	0	0	0	0	0	1	0	0	843.92	23	61	1.13	2.49	64.9461	32.2843	9.78	142	16.5	243	0.65	4.8	3.13515	8.96667	1
0	82.941	1	0	0	0	0	0	1	0	0	NA	23	25	1.1	1.3	62.3218	50.0199	11.4	139	15.8	222	1.072	4.1	5.47677	3.5	0
0	66.1893	1	0	0	0	0	0	1	0	0	NA	11	18	0.82	0.8	89.0899	93.1313	5.49	137	NA	121	NA	3.02	4.39431	18.7667	0
0	83.521	1	0	0	0	0	0	1	0	0	NA	21.83	26	1.3	1.19	49.9841	58.7531	12.9	126	14.9	407	0.91	4.1	3.90232	6.36667	1
0	62.9224	1	0	0	0	0	1	0	0	0	2982.35	22	22	0.73	0.8	95.2459	95.1575	11.5	121	NA	290.9	NA	NA	13.3592	1.8	1
0	57.4031	1	0	0	0	0	1	0	0	0	3542.9	24	17	1.22	0.95	67.6251	82.8074	10.58	137	18.3	235	NA	4.4	13.1203	20.7	1
0	65.054	1	0	0	0	0	1	0	0	0	821.79	17	18	0.9	0.7	89.0958	101.34	11.03	134	13.8	203	0.61	4.4	3.03009	17.1667	0
0	55.3807	1	0	0	0	0	1	0	0	0	888.05	19	22	0.68	1.04	107.039	83.2233	11.5	133	14.4	242	NA	4	0.952296	25.7333	1
0	57.356	1	0	0	0	0	1	0	0	0	560.559	13	15	0.93	0.88	87.9787	93.1191	16.7	135	13.4	461.2	0.47	3.9	15.2049	4	0
0	66.5883	1	0	0	0	0	1	0	0	0	1372	42.1	30	1.23	0.85	60.8699	92.3114	9.8	135	NA	252	NA	4.3	13.4705	36	0
0	50.3648	1	0	0	0	0	1	0	0	0	1138.25	21	17	1	1.13	83.2228	76.5151	21.64	131	13.1	529	1	4	11.2404	5.06667	0
0	53.5445	1	0	0	0	0	1	0	0	0	1124.58	43	32	3.3	2.98	19.7803	23.3358	9.36	138	13.9	242	0.3	6	6.98157	36	0
0	75.6944	1	0	0	0	0	1	0	0	0	1243.44	48	70.5	2.93	3.03	19.6711	19.2845	7.17	141.6	15.7	215	0.8	4.5	9.58749	36	0
0	65.9055	1	0	0	0	0	1	0	0	0	2755.59	47.09	43	5.03	4.36	10.6366	13.1367	6.5	135	14.5	210	0.39	4.9	14.2361	36	0
0	71.211	1	0	0	0	0	1	0	0	0	661.13	27	29	2.3	2.29	27.5029	27.6355	12.8	140	14.9	288.6	0.4	4.7	3.75924	36	0
0	77.1735	1	0	0	0	0	1	0	0	0	2780.4	50	51	1.63	1.65	40.0758	39.1982	4.8	132	14.1	19.3	0.59	4.3	1.85558	0.3	1
0	50.7129	1	0	0	0	0	1	0	0	0	857.42	40	40	1.7	1.54	46.6368	51.1732	14.3	126	NA	494.9	NA	5.1	0.280409	32.8	1
0	70.1139	1	0	0	0	0	1	0	0	0	268.209	30	45	1.3	1.4	55.7349	51.1737	9.35	138	16.2	253	1.39	3.6	2.10971	26.0333	1
0	64.7479	1	0	0	0	0	1	0	0	0	516.919	22	NA	1.42	NA	50.2478	44.4998	15.26	137	14.1	255	0.35	4.23	11.0665	36	0
0	76.7283	1	0	0	0	0	1	0	0	0	174.52	26	28	1.6	1.3	42.115	53.9672	8.9	140	13.2	247	1.4	4.1	0.283741	23.4333	0
0	64.8337	1	0	0	0	0	1	0	0	0	433.38	63	64	2.19	2.05	31.2413	33.0332	2.6	137	18.5	44.4	0.59	4.7	1.18677	1.93333	1
0	71.6799	1	0	0	0	0	1	0	0	0	1971.35	42	37	1.5	1.8	46.2064	37.5329	6.6	143	15.6	117	0.87	4.3	0.297193	4.63333	0
0	92.1853	1	0	0	0	0	1	0	0	0	1971.53	46.58	49	1.69	1.33	34.8176	45.5226	8.39	138	14.5	174	1.01	4.4	12.5179	32.6333	0
0	50.4072	1	0	0	0	0	1	0	0	0	2758.96	28	NA	1.2	NA	76.6387	78.9355	6.01	136	13.4	221	0.44	4.6	21.5955	5.26667	1
0	72.2993	1	0	0	0	0	1	0	0	0	976.69	15	12	0.73	0.58	102.541	111.31	7.8	139	14.1	312	0.43	4	3.96649	36	0
0	85.6034	1	0	0	0	0	1	0	0	0	954.62	11.93	13	1.18	1.3	52.9718	48.9694	5.63	144	15.4	171	1.08	3.4	3.76821	7.5	1
0	67.4037	1	0	0	0	0	1	0	0	0	329.19	17	NA	1.02	NA	76.1971	75.4152	9.5	141	18.3	266	0.44	4.7	5.60425	19.6667	0
0	70.7215	1	0	0	0	0	1	0	0	0	NA	22	21	1	0.96	81.0655	68.2161	7.38	137	NA	NA	NA	4.8	3.17038	36	0
0	65.082	1	0	0	0	0	1	0	0	0	NA	13	NA	1.1	NA	65.3035	NA	NA	135	NA	NA	NA	NA	4.88501	14.3	0
0	59.9136	1	0	0	0	0	1	0	0	0	NA	21	NA	0.95	NA	86.8986	89.1749	12.9	138	NA	290	NA	4.4	2.54702	18	0
0	66.3255	1	0	0	0	0	1	0	0	0	NA	14	NA	0.7	NA	103.585	NA	10.9	140	15.6	272	0.3	4	5.19626	36	0
0	66.3972	1	0	0	0	0	1	0	0	0	NA	31	NA	1.4	NA	51.897	52.1926	13	142	14	210	0.84	5.3	6.18747	36	0
0	65.0246	1	0	0	0	0	1	0	0	0	NA	14	20	0.96	0.95	83.8597	86.7584	10.61	138	16.5	353	0.38	3.8	3.89375	36	0
0	71.667	1	0	0	0	0	1	0	0	0	NA	18	25	1.2	1.23	57.8559	53.6339	15.97	137	13.7	312	0.53	3.8	5.23514	36	0
0	52.0254	1	0	0	0	0	1	0	0	0	NA	26	45	1.7	2.8	46.8255	28.7751	12.18	137	18.5	262	NA	4.34	9.05621	5.93333	1
0	61.5312	1	0	0	0	0	1	0	0	0	NA	38	25	1.66	1.01	41.3602	76.8376	6.24	138	15.8	214	1.14	4.6	5.36324	36	0
0	56.9855	1	0	0	0	0	1	0	0	0	NA	22	28	1.1	0.9	72.4097	85.7083	9.6	135	14	214	0.78	3.9	8.1634	36	0
0	60.4783	1	0	0	0	0	1	0	0	0	NA	13	16	1	1.14	84.1401	69.2132	12.1	138	12.3	260	NA	3.7	2.01446	36	0
0	55.4849	1	0	0	0	0	1	0	0	0	NA	25	48	0.97	1.07	87.7193	78.4084	8	136	13.3	255	0.98	4.8	11.8712	22.8333	0
0	71.8107	1	0	0	0	0	1	0	0	0	NA	23	22	0.93	0.77	81.0278	86.0957	13.3	143	13.9	162	NA	4	0.988208	15.3333	0
0	73.8067	1	0	0	0	0	1	0	0	0	NA	51	55	2.13	2.91	29.9179	23.7146	9.4	137	18.1	187	0.5	4.9	5.51174	32.5	1
0	67.0706	1	0	0	0	0	1	0	0	0	NA	23	31	1.4	1.19	51.5315	60.3898	10.2	130	14.9	258	NA	3.8	6.96002	36	0
0	92.0279	1	0	0	0	0	1	0	0	0	NA	31	23	2.1	1.3	25.3332	43.1804	8.6	135	15	335	0.5	4.1	3.32295	11.6667	1
0	75.2304	1	0	0	0	0	1	0	0	0	NA	51	36	2.13	1.04	30.3594	67.6796	8.9	134	14	203	0.4	4.8	6.14906	25.1667	1
0	65.8393	1	0	0	0	0	1	0	0	0	NA	11	NA	1.1	NA	69.5045	65.6856	6.32	147	13.2	183	NA	4.4	1.09179	36	0
0	73.5346	1	0	0	0	0	1	0	0	0	NA	38	33	1.3	1.18	54.1239	63.2151	8.6	139	14.3	NA	NA	NA	4.10288	36	0
0	60.5829	1	0	0	0	0	1	0	0	0	NA	24	21	1.18	0.95	67.715	84.6336	11.58	135	14.6	462	0.4	3.4	6.96703	21.8	0
0	51.7164	1	0	0	0	0	1	0	0	0	NA	9	9	0.7	0.63	109.468	115.327	7.6	136	13.1	375	NA	4.1	2.85147	36	0
0	77.1356	1	0	0	0	0	1	0	1	0	NA	20	NA	1.25	NA	55.5752	78.5674	7.99	141	15	331	NA	4.4	0.253304	36	0
0	68.4548	1	0	0	0	0	1	0	1	0	NA	66	37	2.91	4.99	20.8771	11.2442	11.5	133	14.2	503.6	0.5	5.1	48.0512	25.3	1
0	80.1455	1	0	0	0	0	1	0	1	0	NA	37	41	1.33	1.4	48.324	46.8403	13.3	140	21.2	261	0.91	4.9	5.03062	9.86667	1
0	71.9348	1	0	0	0	0	1	0	1	0	NA	22	21.3	1.13	1.4	64.3366	48.4338	7.81	138	14.5	191	2.459	4.8	5.31068	36	0
0	85.1426	1	0	0	0	0	1	1	0	0	629.14	34.38	53.2	1.73	3	34.3102	19.2215	9.4	135	15.4	292	NA	3.9	4.03866	21.8	1
0	72.1887	1	0	0	0	0	1	1	0	0	353.01	9	14	0.8	0.74	90.3244	94.4182	19.51	124	NA	369	NA	3.1	17.9049	10.9667	1
0	71.0464	1	0	0	0	0	1	1	0	0	490.55	16	24	0.83	1.2	86.8856	61.1737	12.5	136.7	16.1	395	NA	4.2	4.25567	3.56667	1
0	81.3096	1	0	0	0	0	1	1	0	0	621.15	73	43	2.9	1.4	20.9885	45.513	10.58	141	14.2	319	0.47	5	2.2152	36	0
0	79.971	1	0	0	0	0	1	1	0	0	3556.6	28	42	1.53	1.58	40.0239	39.9181	11.4	135	16.8	233	0.42	4.3	2.6121	16.3333	1
0	68.4307	1	0	0	0	0	1	1	0	0	233.12	17	21	1.9	1.33	35.6734	51.5136	21.49	135	13.3	292	0.58	4.3	58.1266	36	0
0	62.1357	1	0	0	0	0	1	1	0	0	960.64	29	20	1.1	0.98	70.9905	83.0692	10.8	133	15.1	309.9	0.4	4.6	3.35172	10.9333	1
0	62.4532	1	0	0	0	0	1	1	0	0	NA	7	15	1.2	1.2	65.5267	69.7902	14.9	140	13.9	280	NA	3	13.4079	36	0
0	54.0756	1	0	0	0	0	1	1	0	0	NA	23	NA	1	NA	86.355	64.5294	9.4	136	15.1	NA	NA	NA	1.1293	12.1667	1
0	58.8412	1	0	0	0	0	1	1	0	0	NA	14	11	0.93	0.9	86.8582	101.651	5	134.8	14.9	177	0.62	4.7	6.82212	9.56667	1
0	81.3348	1	0	0	0	0	1	1	0	0	NA	26	NA	1.4	NA	44.125	28.4351	10.6	139	NA	344	0.71	3.9	1.38453	20.4333	1
0	86.5114	1	0	0	0	0	1	1	0	0	NA	62	71	1.32	1.53	48.3237	40.3094	9.7	130	13.9	210	1.21	5	0.800842	1.16667	1
0	83.2764	1	0	0	0	0	1	1	0	0	NA	78	57	8.3	5.63	5.50075	8.40976	14.2	140	16.3	204	1	6.1	1.98844	3	1
0	76.1413	1	0	0	0	0	1	1	0	0	NA	36	31	1.6	1.7	42.9936	38.6631	9.78	132	15	263	0.52	5.1	0.968942	16.2	0
0	70.9941	1	0	0	0	0	1	1	0	0	NA	61	43	1.9	2.1	34.0398	30.607	5.5	132	14.3	155	0.4	5.1	7.69691	36	0
0	72.3402	1	0	0	0	0	1	1	0	0	NA	19	27	1.07	1.22	68.3253	58.5644	16.8	137	15.1	341	0.83	4.5	18.9475	7.86667	1
0	67.7082	1	0	0	0	0	1	1	0	0	NA	37	NA	1.83	NA	37.0049	64.9509	17.3	140	14.3	184	0.45	4.9	8.99607	36	0
0	56.4479	1	0	0	0	0	1	1	0	0	NA	34.76	25	1.61	1.53	47.5753	49.5807	9.8	139.5	15.9	264	NA	4.7	2.04138	36	0
0	65.607	1	0	0	0	0	1	1	0	0	NA	13	27	0.8	1.13	90.7919	67.1675	13.6	140	14.1	406	0.49	4.3	1.94309	1.16667	1
0	71.2655	1	0	0	0	1	1	1	0	0	2663.14	44	47	2.97	2.9	NA	NA	8.33	136	18.3	197	1.02	4.5	3.38346	19.4	0
0	74.8334	1	0	0	0	1	1	1	0	0	620.309	41	47	2.59	2.6	22.5432	21.5156	12.4	138	15.5	237	0.63	3	24.9828	4.93333	0
0	85.8613	1	0	0	0	1	1	1	0	0	2789.12	52	NA	1.66	NA	34.5235	33.0461	8.41	140	15.4	269	0.49	5.4	4.02312	0.433333	1
0	55.6145	1	0	0	0	1	1	1	0	0	2440.83	40	65	2.93	4.22	28.7862	20.9227	7	142	17.6	196	0.69	4.6	4.4979	16.9333	1
0	65.6297	1	0	0	0	1	1	1	0	0	1616.58	28	47	1.31	1.59	NA	35.0032	9.1	140	18.2	293	1.14	4.4	5.51688	7	1
0	63.4745	1	0	0	0	0	0	0	0	1	NA	10.8	12	1.03	0.99	83.1132	87.0983	7.4	139	15.1	226	1.234	3.9	0.251272	36	0
0	71.0039	1	0	0	0	0	0	0	0	1	NA	67	102.1	2.67	2.68	22.7236	22.3982	8.3	139	15.2	225	0.74	4.8	14.179	36	0
0	62.0785	1	0	0	0	0	0	0	0	1	NA	58	73	2.1	2.32	32.6294	28.7858	3.94	138	18.3	256.7	NA	4.7	9.07692	36	0
0	30.9258	1	0	0	0	0	0	0	0	1	NA	16	18	1	1.1	90.7754	86.0561	5.96	131	13.8	277	NA	5.6	3.91818	36	0
0	61.8183	1	0	0	0	0	1	0	0	1	599.01	15	22.2	0.78	1	99.7874	72.1684	10	136	14.4	118	NA	4	6.85243	33.9333	0
0	70.878	1	0	0	0	0	1	0	0	1	1037.57	16	NA	1.3	NA	56.6288	87.6279	10.5	129	14.6	177	0.51	4.1	4.82516	36	0
0	58.5711	1	0	0	0	0	1	0	0	1	840.03	31	18	1.32	1.33	54.1134	79.2574	8.3	141	13.7	176	NA	3.5	24.3114	36	0
0	74.5714	1	0	0	1	1	1	0	0	0	NA	21.44	94	1.55	2.8	37.2949	34.1612	12.8	136.8	14.7	283	NA	3.1	24.1309	0.566667	1
0	65.1868	1	0	0	1	1	1	0	0	0	NA	13	NA	1.6	NA	42.9893	61.7421	9.99	142.7	14.1	286	1.3	4.9	1.8179	25.1	1
0	44.7979	1	0	0	1	1	1	0	0	0	NA	19.5	15	1.23	0.7	79.444	92.535	11.3	135	NA	542.4	NA	4.1	11.7642	36	0
0	71.6799	1	0	0	1	1	1	0	0	0	NA	29	63	0.96	1.4	74.0547	69.0637	10	137	14.2	228	0.4	4.2	5.6783	16.2	1
0	58.2897	1	0	0	1	1	1	0	0	0	NA	16	NA	1.73	NA	41.436	29.8681	9.7	133	NA	256	1.217	4.1	1.99738	9.1	1
0	68.364	0	1	0	0	0	0	0	0	0	233.21	24	NA	1.1	NA	69.6465	69.4153	9.52	NA	14.9	232	0.99	NA	11.4897	36	0
0	49.2299	0	1	0	0	0	0	0	0	0	605.98	21	NA	0.7	NA	106.129	135.767	7.8	134	15.1	259	0.56	3.1	17.5801	36	0
0	65.3487	0	1	0	0	0	0	0	0	0	155.25	11	22	0.7	0.63	102.497	103.671	6.1	139	16	148	NA	4.1	11.4638	29.8333	1
0	83.233	0	1	0	0	0	0	0	0	0	1916.98	21.1	32	1.37	1.7	46.2413	39.1925	8.2	142	NA	299	0.72	3.9	6.25325	36	0
0	76.6586	0	1	0	0	0	0	0	0	0	1144.7	24	53	1.33	1.41	49.7734	45.529	9.53	140	14	183	0.84	4.5	8.75423	36	0
0	81.7772	0	1	0	0	0	0	0	0	0	2751.33	28	40	2.13	1.31	28.2094	49.9833	5.89	135	15.7	145	1.1	4.3	12.7157	16.5667	1
0	93.0286	0	1	0	0	0	0	0	0	0	1119.56	25	46	1.35	1.9	44.9125	29.4297	16	142	14.2	213	0.47	4.1	2.14249	7.6	1
0	80.4226	0	1	0	0	0	0	0	0	0	233.52	39	28	1.25	1.2	54.2697	63.4562	18.1	132	NA	277	NA	3.7	16.6084	2.43333	1
0	69.9455	0	1	0	0	0	0	0	0	0	641.58	34	23	1.27	1.03	57.2094	89.2429	7.9	146.5	21.4	433.9	NA	3.8	9.77594	3.13333	1
0	84.3861	0	1	0	0	0	0	0	0	0	1420.6	30	24.3	1.21	0.91	52.1613	61.4116	6.48	142	17	141	1.27	3.9	7.34394	17.6333	1
0	66.1276	0	1	0	0	0	0	0	0	0	512.41	27	NA	1.2	NA	63.0345	88.1913	9.3	134	16.5	331	0.3	4.1	6.05964	6	1
0	62.9053	0	1	0	0	0	0	0	0	0	803.66	20	22	1.03	1.14	78.5408	76.2724	6	135	15.5	77.6	0.79	5.01	2.45084	36	0
0	76.1424	0	1	0	0	0	0	0	0	0	1160.79	15	NA	1.01	NA	70.9149	66.6977	7.71	134	13.7	NA	0.94	3.9	2.99156	36	0
0	79.9772	0	1	0	0	0	0	0	0	0	656.61	16	15	0.96	0.9	80.3206	76.6205	11.7	140	17.8	180	NA	3.6	0.245475	6.83333	1
0	86.9038	0	1	0	0	0	0	0	0	0	171.29	22	23	1.2	1.27	52.4813	NA	7.07	139	13.1	251	0.6	3.8	6.03433	36	0
0	82.9847	0	1	0	0	0	0	0	0	0	1420.7	37	43	1.6	1.66	38.9951	39.2743	7.2	141	15.8	281	0.41	4.4	8.87987	36	0
0	23.6941	0	1	0	0	0	0	0	0	0	747.79	12.9	21	0.61	0.78	133.819	107.462	13.5	139	16.7	267	1.39	4.4	2.93369	28.4333	0
0	60.4773	0	1	0	0	0	0	0	0	0	420.87	24	28	1.3	1.7	68.6429	43.8881	8.5	139	14	186	0.81	3.2	4.46476	33.9333	0
0	66.9049	0	1	0	0	0	0	0	0	0	453.05	19	17	1.8	1.7	38.1158	42.369	9.9	134	14.8	286	0.9	3.3	1.96136	11	0
0	39.2342	0	1	0	0	0	0	0	0	0	517.179	8.69	11	0.46	0.45	142.449	153.703	7	137	15	276	0.89	3.8	3.13537	33.4333	1
0	77.1914	0	1	0	0	0	0	0	0	0	500.23	20.2	54	1.2	1.03	58.0639	64.7706	8.62	137	12.6	180	0.97	4.07	120.849	36	0
0	85.4613	0	1	0	0	0	0	0	0	0	371.72	20	30	1.1	1.4	62.5022	NA	5.83	133	13.8	182	NA	3.9	7.55408	3.93333	1
0	82.6919	0	1	0	0	0	0	0	0	0	1699.2	21	NA	1.13	NA	61.2535	73.5031	4.3	133	NA	171	NA	4.4	2.56456	22.9667	1
0	97.2316	0	1	0	0	0	0	0	0	0	1606.32	25	52	1.2	1.8	50.1019	35.1449	6.2	126	NA	136.2	NA	4.6	13.8129	0.933333	1
0	85.1426	0	1	0	0	0	0	0	0	0	1336.17	24.46	24	2	1.71	26.6546	36.8692	14.3	139	12.9	238	3.208	6.3	7.44909	36	0
0	56.103	0	1	0	0	0	0	0	0	0	766.43	16	33	1.23	1.5	63.9328	50.5864	16.1	140	NA	253	0.36	2.9	4.20565	9.53333	1
0	93.2273	0	1	0	0	0	0	0	0	0	639.33	25	33	1.13	1.11	62.3326	56.223	13.7	121	16.2	243	0.54	6.7	3.66676	0	0
0	50.7129	0	1	0	0	0	0	0	0	0	NA	30	NA	2.13	NA	NA	NA	NA	NA	NA	NA	NA	NA	1.9613	36	0
0	70.4007	0	1	0	0	0	0	0	0	0	NA	21	NA	1.3	NA	51.2448	79.6674	7.38	135	NA	218	NA	4.4	1.27947	36	0
0	75.1286	0	1	0	0	0	0	0	0	0	NA	9.46	15	0.9	1.19	79.7076	58.7186	5.4	139	14.6	198	0.51	4.9	4.68134	36	0
0	77.7564	0	1	0	0	0	0	0	0	0	NA	25	33	1.4	1.22	50.1531	57.2878	7.02	142	16.3	130	0.61	4.1	4.74681	36	0
0	37.9006	0	1	0	0	0	0	0	0	0	NA	34	48	3.7	4.99	19.3884	14.4655	20.3	140	15.6	274	0.35	5.1	13.8782	36	0
0	72.7488	0	1	0	0	0	0	0	0	0	NA	42.68	37	2.1	1.55	29.9171	42.7107	80.2	135	15.2	247.7	0.47	4.5	11.0277	15.4	0
0	70.0342	0	1	0	0	0	0	0	0	0	NA	101	139.6	7.95	11.49	5.44357	3.97939	11.66	136	14.4	221	0.36	6.3	8.10496	19.9333	1
0	76.5471	0	1	0	0	0	0	0	0	0	NA	14	13	1.2	1.27	54.2334	57.2285	9.5	144	NA	292	0.64	4.4	4.98368	36	0
0	61.6569	0	1	0	0	0	0	0	0	0	NA	30	29	1.2	1.2	51.4914	70.4132	15.53	145	17.5	456.7	0.5	3.8	7.98004	14.6333	1
0	68.0284	0	1	0	0	0	0	0	0	0	NA	13	17	1.03	1.1	85.4404	63.8308	7.6	135	19.7	222	0.74	3.8	1.81869	36	0
0	67.9881	0	1	0	0	0	0	0	0	0	NA	23.2	44	1.1	1.17	62.3948	63.9017	10.11	135	13.2	174.6	1.5	4.5	8.59174	36	0
0	75.1398	0	1	0	0	0	0	0	0	0	NA	64	33	2.2	1.18	30.7406	61.9046	12.4	132	13.9	215	0.88	4.91	26.4684	36	0
0	66.3552	0	1	0	0	0	0	0	0	0	NA	13	NA	0.76	NA	92.6431	83.0778	10.83	140	15.1	230	0.93	3.4	8.79414	36	0
0	29.2826	0	1	0	0	0	0	0	0	0	NA	12	16	1.43	1.13	64.6325	83.0392	6.8	142	13	NA	1.34	4.3	3.48202	36	0
0	86.0962	0	1	0	0	0	0	0	0	0	NA	19	37	0.92	1.2	72.2329	51.7793	12.1	131	13.7	218	1.4	4	5.14106	36	0
0	93.6018	0	1	0	0	0	0	0	0	0	NA	33	30.3	1.23	1.16	49.521	54.2034	8.64	139	14	326	NA	4.9	2.06616	1.26667	1
0	88.3766	0	1	0	0	0	0	0	0	0	NA	31	NA	1.2	NA	53.055	40.2027	9.69	135	13.7	237	0.7	NA	6.61039	2.8	1
0	77.1033	0	1	0	0	0	0	0	0	0	NA	17	43	1	1.21	73.1624	56.2886	17.13	129	14.3	315	0.78	4.1	11.0191	5.8	1
0	92.0882	0	1	0	0	0	0	0	0	0	NA	17	NA	0.96	NA	69.4538	65.2729	19.46	129	NA	420	NA	4.3	11.2237	4.73333	1
0	86.7604	0	1	0	0	0	0	0	0	0	NA	31	22	0.89	0.48	77.9622	104.35	9.8	142	14.2	226	0.65	3.3	10.1149	4.76667	1
0	87.038	0	1	0	0	0	0	0	0	0	NA	25	21	1.1	1.1	56.6152	53.2762	7.5	140	14.1	140	0.6	4.3	13.4891	36	0
0	71.0494	0	1	0	0	0	0	0	0	0	NA	18	35	1.5	1.11	46.7235	73.5049	8.6	126	14.8	219	0.72	4	8.30614	0.333333	1
0	87.296	0	1	0	0	0	0	0	0	0	NA	29	NA	1.1	NA	56.6116	48.114	7.5	138.7	19.5	332	0.58	3.86	0.285788	11.3333	1
0	62.7651	0	1	0	0	0	0	0	0	0	NA	15.2	NA	0.98	NA	83.0645	65.2631	8.3	139	17.1	304	0.3	3.9	5.26187	36	0
0	89.7035	0	1	0	0	0	0	0	0	0	NA	24	27	0.51	0.62	99.9473	90.0568	8.4	140	NA	658.2	NA	NA	1.93497	8.86667	1
0	73.9107	0	1	0	0	0	0	0	0	0	NA	33	28	1.03	0.97	69.3668	80.0449	5.98	140	13.7	138	0.32	3.3	6.17612	6.73333	1
0	56.3199	0	1	0	0	0	0	0	0	0	NA	23	NA	0.85	NA	96.6326	99.2159	6.22	134.3	15.3	198	NA	3.8	2.11715	34.5333	0
0	49.9611	0	1	0	0	0	0	0	0	0	NA	18	29	0.93	1.01	94.5452	92.5044	8.88	137	12.9	318	0.49	4.3	13.0631	12.7	0
0	64.8263	0	1	0	0	0	0	0	0	0	NA	17	17	1.2	0.95	64.1032	81.2953	11.8	135	NA	236.8	0.52	5.3	6.8509	36	0
0	40.9189	0	1	0	0	0	0	0	0	0	NA	15	22	0.83	0.47	109.496	135.939	18.56	133	13.4	261	NA	4.1	7.85985	23.7	0
0	53.8833	0	1	0	0	0	0	0	1	0	307.56	23	24	1.4	1.39	61.2692	62.1589	5.49	142	13.3	370	0.52	4.2	13.97	26.4667	0
0	65.924	0	1	0	0	0	0	0	1	0	817.64	24	NA	1.3	NA	52.4616	66.8624	21.2	138.2	13	288.1	0.6	4.75	4.17873	25.5	1
0	61.7155	0	1	0	0	0	0	0	1	0	2353	18.47	20	1.15	1.2	66.9332	65.3825	13.17	138	14.8	184	3.118	4	3.75213	36	0
0	72.1082	0	1	0	0	0	0	0	1	0	1193.84	34	22	1.1	1.03	63.5379	68.007	10.9	137	16.2	137	0.49	3.9	1.82655	1.16667	0
0	69.6424	0	1	0	0	0	0	0	1	0	24.04	19	20	0.6	0.66	105.343	97.9331	15.5	138	15.7	NA	0.45	4.7	4.98816	36	0
0	90.3329	0	1	0	0	0	0	0	1	0	869.26	48	NA	1.33	NA	54.831	57.7268	11.7	139	15	159	NA	3.8	8.10705	36	0
0	77.6749	0	1	0	0	0	0	0	1	0	2382.82	45	37	1.8	1.53	NA	39.3626	5	137	16.8	268	0.9	4.7	4.73898	3.76667	1
0	78.2785	0	1	0	0	0	0	0	1	0	829.54	22	31	1.83	2.04	28.8642	31.5416	14.1	141.8	15.3	574.7	0.65	4.1	13.7326	6.26667	0
0	92.0872	0	1	0	0	0	0	0	1	0	2055.19	37	39	2	1.4	NA	41.0729	10	127	13.3	97	NA	4	5.06509	4.66667	0
0	85.9061	0	1	0	0	0	0	0	1	0	451.71	18	24	1.07	1.23	51.9027	53.299	4.2	141	14.2	254	NA	3.9	3.22706	35.5	0
0	87.8873	0	1	0	0	0	0	0	1	0	NA	15	NA	0.9	NA	76.8832	64.1846	9.9	137	15.5	179	0.93	4.3	1.9509	8.46667	1
0	98.099	0	1	0	0	0	0	0	1	0	NA	11	NA	0.78	NA	73.7762	73.3245	NA	NA	NA	NA	NA	NA	1.13871	27.2667	0
0	83.1822	0	1	0	0	0	0	0	1	0	NA	25	NA	1.13	NA	55.8701	77.9221	13.05	141	13.4	195	1.48	4.4	16.0899	36	0
0	47.9422	0	1	0	0	0	0	0	1	0	NA	20	26	1	0.92	87.8972	97.8328	9.6	140	22.2	200	0.37	4.1	23.6806	36	0
0	45.5677	0	1	0	0	0	0	0	1	0	NA	15.4	24	1.03	1.1	83.2379	81.4954	9.49	138	NA	223	NA	4.2	9.03883	36	0
0	55.9744	0	1	0	0	0	0	0	1	0	NA	29	28	1.25	1	68.8026	86.2057	3.78	144	17	173	0.97	5.2	7.84979	1.03333	1
0	70.5172	0	1	0	0	0	0	0	1	0	NA	18	16	1.4	1.3	48.6542	66.5797	12.8	139.4	NA	158	NA	3.8	2.1613	1	1
0	88.7469	0	1	0	0	0	0	0	1	0	NA	25	NA	1.56	NA	39.0639	22.4886	22.97	140	NA	363	NA	3.6	3.81053	1.16667	1
0	91.3612	0	1	0	0	0	0	1	0	0	1694.6	38	37	1.83	2.1	25.3021	24.8929	4.79	141	17.6	147	NA	5	6.1446	25.6667	1
0	88.6223	0	1	0	0	0	0	1	0	0	3060.93	56	NA	2.6	NA	36.5665	43.3505	8.1	134	17.8	164	0.78	4.6	5.28693	1.56667	1
0	79.5202	0	1	0	0	0	0	1	0	0	1869.49	26	24	1.43	1.53	NA	48.5797	5.66	130	17	189	0.93	4	11.1923	12.3667	0
0	48.3306	0	1	0	0	0	0	1	0	0	2.68	21	19.3	1.2	1.22	NA	75.9066	6.6	144	13.4	NA	0.71	3.6	0.197929	36	0
0	75.4287	0	1	0	0	0	0	1	0	0	536.9	19	23	1	0.92	73.9063	73.4173	4.7	135	13.8	89	1.6	3.4	2.12981	22.7667	0
0	78.9047	0	1	0	0	0	0	1	0	0	516.85	18	19	0.73	0.71	NA	103.07	7.1	133	15.6	174	0.8	3.7	2.00279	1.06667	0
0	39.0174	0	1	0	0	0	0	1	0	0	573.48	24	24	1.13	1.11	93.0614	82.5088	10	137	14.6	195.4	0.88	4	0.287508	36	0
0	68.3734	0	1	0	0	0	0	1	0	0	2052.57	63	85	4.31	4.72	13.5585	13.3494	6.22	136	15.3	170	0.6	4.6	5.1515	36	0
0	68.0275	0	1	0	0	0	0	1	0	0	1478.88	13.1	15	0.78	0.76	96.1903	97.9473	4.92	137.2	14.9	207	0.42	3.6	4.72579	25.1333	0
0	65.3177	0	1	0	0	0	0	1	0	0	535.71	20	25	1.23	1.54	62.6952	48.1908	4.95	139	14.7	170	0.63	3.2	3.11689	21.4667	1
0	54.7606	0	1	0	0	0	0	1	0	0	3081.02	21	26	0.8	0.87	98.5375	94.5868	4.2	146	17.1	283	0.6	4.5	11.3361	6.23333	1
0	77.6829	0	1	0	0	0	0	1	0	0	634.429	67	45.1	1.67	1.37	37.7039	42.2783	7.2	136	14	231	NA	3.9	6.88179	36	0
0	76.0455	0	1	0	0	0	0	1	0	0	3129.92	20.4	25	1.33	1.5	49.5136	42.5506	9.47	141	15.1	165	0.65	3.6	3.40133	18.2	0
0	86.5226	0	1	0	0	0	0	1	0	0	856.28	14	20	1.03	1.21	64.3465	53.1206	4.31	139	17.3	NA	1.27	3.8	3.21954	6.16667	1
0	88.1525	0	1	0	0	0	0	1	0	0	1161.73	20	38	1.7	1.96	35.3474	30.3545	4.78	143.86	15.6	122	0.86	4.3	5.14053	36	0
0	78.4229	0	1	0	0	0	0	1	0	0	768.08	35.02	35	1.37	1.37	48.6414	48.997	6.3	137	15.2	159	1.171	5.2	0.235761	20.2333	1
0	76.2931	0	1	0	0	0	0	1	0	0	180.89	14	14	0.9	0.88	80.7316	81.953	3.8	141	16.2	NA	1.22	3.5	2.15988	36	0
0	84.6032	0	1	0	0	0	0	1	0	0	414.3	24	27	1.4	1.5	45.3654	41.9153	11.2	141	NA	218	NA	5	6.83585	36	0
0	88.0131	0	1	0	0	0	0	1	0	0	675.06	63	122.1	2.53	3.71	21.9375	13.7041	8.5	135	15.2	145	NA	4.2	4.96468	0	1
0	92.8376	0	1	0	0	0	0	1	0	0	1346.82	39	80	1.7	2.6	34.2336	19.794	28.05	139	15.7	169	0.61	4.4	2.83573	4.4	1
0	65.1164	0	1	0	0	0	0	1	0	0	672.71	37	59	1.8	2.03	33.7282	32.4016	9.8	135.39	14.1	133	1.47	4.1	1.93613	36	0
0	83.3311	0	1	0	0	0	0	1	0	0	1244.8	28	22	1.68	1.42	42.1941	44.6612	5.7	138	14.5	155	1.37	4.5	2.17485	36	0
0	81.2007	0	1	0	0	0	0	1	0	0	747	9	26	0.7	0.8	93.5743	89.311	10.5	118	13.8	125	1.4	3.7	6.14469	10.7	0
0	78.1739	0	1	0	0	0	0	1	0	0	613.59	17	18	0.97	0.95	76.2279	77.0985	10	135	15.9	262	0.32	3.6	3.2278	36	0
0	91.5482	0	1	0	0	0	0	1	0	0	573.54	22	25	0.8	0.53	80.7171	90.5386	5.49	138	15.2	NA	NA	4.5	4.87298	36	0
0	72.1155	0	1	0	0	0	0	1	0	0	232.3	20	30	1.9	1.47	34.2917	NA	10.24	138	14.4	245	0.57	4	4.10469	36	0
0	90.8039	0	1	0	0	0	0	1	0	0	1246.47	45	47	1.5	1.3	39.9078	46.4427	14.2	127.98	13.7	378	0.91	5	2.99879	18.0333	0
0	78.0583	0	1	0	0	0	0	1	0	0	2942.64	40	30	1.4	1.2	47.6406	59.7386	4.11	139	18.2	200	0.49	4.4	10.7426	18.4333	1
0	74.5498	0	1	0	0	0	0	1	0	0	459.68	58	74	2.5	3	24.1272	19.2206	14.35	137	14.5	258	0.4	7.1	11.4274	12.1	1
0	75.539	0	1	0	0	0	0	1	0	0	484.61	69	60	3.83	2.7	14.6513	23.0062	8.9	136	18.1	241	0.4	5.2	9.23349	9.5	1
0	78.2835	0	1	0	0	0	0	1	0	0	666.48	35	39	2	2.51	30.5712	24.1363	7.3	142	13.8	146	0.65	4.3	2.5905	9.43333	1
0	92.9764	0	1	0	0	0	0	1	0	0	1406.67	22	31	1.03	1.4	62.4369	42.4453	9.1	143	15.5	201	1.1	4.1	2.04841	27.9667	1
0	67.4465	0	1	0	0	0	0	1	0	0	557.61	27	NA	1.52	NA	45.9827	69.104	13.05	139	NA	267	0.51	4.6	10.3741	36	0
0	62.9267	0	1	0	0	0	0	1	0	0	353.74	17	33	1.1	1.29	70.3883	59.5331	9.3	142	14.1	219	NA	4.2	9.18506	36	0
0	47.8276	0	1	0	0	0	0	1	0	0	142.3	15	25	0.9	0.95	93.4276	93.0606	10.6	143	13.9	331	NA	4	6.20348	36	0
0	61.5502	0	1	0	0	0	0	1	0	0	295.399	9	20	0.93	1.04	84.1104	75.5957	4.53	142	NA	112.1	NA	3.8	5.39171	36	0
0	57.6152	0	1	0	0	0	0	1	0	0	1760.92	19	23	1.16	1.43	72.5208	52.1706	9.8	142	NA	216	2.37	4.5	6.92301	36	0
0	89.4309	0	1	0	0	0	0	1	0	0	NA	26	NA	1	NA	67.1654	63.6761	9.89	135	NA	198.5	NA	4.1	2.14039	0	1
0	80.9904	0	1	0	0	0	0	1	0	0	NA	68	45	2.9	1.9	19.1416	31.6154	4.08	135	14.5	138	0.25	4.7	4.92034	23.7	1
0	86.8886	0	1	0	0	0	0	1	0	0	NA	66	94	3.03	4.64	17.1064	10.721	7.4	144	19.7	196	NA	4.3	3.02871	1.16667	1
0	77.1883	0	1	0	0	0	0	1	0	0	NA	16	NA	0.93	NA	79.164	NA	NA	134	NA	NA	NA	4.6	9.76175	24.4	0
0	65.218	0	1	0	0	0	0	1	0	0	NA	24	26	1	0.93	75.2625	81.021	7.29	131	13.5	202	0.87	NA	3.33884	7.53333	0
0	88.2829	0	1	0	0	0	0	1	0	0	NA	50	NA	2.1	NA	26.4771	33.4935	7.3	131	14.3	156	0.96	5.5	9.01399	5.8	1
0	75.7819	0	1	0	0	0	0	1	0	0	NA	23	23	1.1	1	67.1651	73.4761	7.05	139.3	13.9	214	NA	4.1	3.71568	17.9667	1
0	79.8075	0	1	0	0	0	0	1	0	0	NA	28	28	1.3	1.3	52.7241	51.5699	6.23	136	17.8	151	NA	4.7	2.95908	32.8	0
0	75.1146	0	1	0	0	0	0	1	0	0	NA	33	30	2	2	32.3156	33.7823	11.12	139	13.4	213	NA	5.7	0.275172	27.3	1
0	99.0623	0	1	0	0	0	0	1	0	0	NA	20	NA	0.9	NA	65.9616	69.16	7.88	137	NA	210	NA	3.9	3.12091	1.33333	1
0	83.1606	0	1	0	0	0	0	1	0	0	NA	18	9	1	1.13	70.9236	60.7814	11.06	134	17.3	355	NA	3.4	2.22243	36	0
0	92.7807	0	1	0	0	0	0	1	0	0	NA	17	25	0.93	1	69.1643	65.8083	57.62	121	17.6	546.7	NA	4.5	6.19564	0.366667	1
0	72.9695	0	1	0	0	0	0	1	0	0	NA	33	22	1.16	1.13	64.2168	64.1132	9.1	137	NA	196	0.59	4	9.50444	36	0
0	77.6869	0	1	0	0	0	0	1	0	0	NA	23	22	1.2	1.12	57.7786	63.547	9.46	137	NA	149	NA	3.7	1.04541	21.7667	0
0	67.7329	0	1	0	0	0	0	1	0	0	NA	27	15	1.9	0.8	37.7346	96.9091	13.61	145	16.5	341	0.44	3.02	7.30786	11.8333	0
0	73.1623	0	1	0	0	0	0	1	0	0	NA	12	13	0.8	0.85	87.6698	88.1748	4.7	144	NA	142	1.18	3.5	10.1009	23.3	0
0	47.0541	0	1	0	0	0	0	1	0	0	NA	36	NA	1.1	NA	80.7821	88.381	10.17	137	NA	207	NA	NA	0.338057	36	0
0	80.0676	0	1	0	0	0	0	1	0	0	NA	36	21	1.42	1.02	45.2082	64.7406	14.52	134	16.8	240	0.53	3.3	14.9912	33.8	0
0	50.2079	0	1	0	0	0	0	1	0	0	NA	13.25	23	0.86	1	97.5522	84.1384	7.5	140	15.8	173	NA	4.3	6.13787	36	0
0	78.1974	0	1	0	0	0	0	1	0	0	NA	22	17	1.03	1	68.9416	75.2007	7.5	141	14.1	159	NA	4.6	3.97243	36	0
0	53.3932	0	1	0	0	0	0	1	0	0	NA	29	28	1.8	2.34	42.1899	33.0991	7.9	137	15.1	205	1.91	4.4	9.11619	36	0
0	85.7005	0	1	0	0	0	0	1	0	0	NA	43	54	1.9	1.79	30.836	31.767	10.5	136	17.1	192	1.81	4.7	5.09279	36	0
0	89.7099	0	1	0	0	0	0	1	1	0	414.21	17	21	0.8	1.19	80.8151	55.3124	9.1	135	14.4	176	1.51	NA	3.98623	36	0
0	86.278	0	1	0	0	0	0	1	1	0	2608.36	27	25	1.8	1.4	34.1645	52.1951	4.83	137	14.8	167	0.9	3.2	2.92185	8.43333	1
0	82.5736	0	1	0	0	0	0	1	1	0	941.84	56	57	2.4	1.94	26.0032	32.2877	6.1	135	17	209	NA	4.4	1.76088	3.93333	1
0	73.0793	0	1	0	0	0	0	1	1	0	630.78	59.15	38	1.3	1.4	48.4395	48.9901	3.84	125	18.5	119	0.6	3.6	12.1017	7.73333	1
0	86.1879	0	1	0	0	0	0	1	1	0	320.94	21	23	0.96	1.11	70.9207	60.1227	9.44	127	NA	216	0.43	4.3	6.15001	28	1
0	87.6197	0	1	0	0	0	0	1	1	0	520.77	25	25	1.3	1.2	48.3976	53.5388	11.1	136	NA	206	NA	4.5	4.83381	13.2333	0
0	71.4566	0	1	0	0	0	0	1	1	0	173.63	24	22	1.43	1.33	48.3757	50.2583	9.3	142	15.1	253	0.98	NA	2.56308	17.1667	0
0	73.1517	0	1	0	0	0	0	1	1	0	1319.09	46.43	41	1.9	2.55	34.7611	25.6506	13.5	136	13.9	309	0.34	5.2	2.94459	36	0
0	72.5579	0	1	0	0	0	0	1	1	0	386.6	20	30	0.69	0.8	97.9417	88.3559	9.7	140	13.9	235	0.69	4.2	4.43595	14.4333	0
0	68.9767	0	1	0	0	0	0	1	1	0	907.76	15	18.6	0.9	0.91	86.9219	87.1328	3.6	137	16.2	111	1.28	4.2	8.41504	20.0333	0
0	54.1815	0	1	0	0	0	0	1	1	0	195.43	21	20	1.1	1.27	82.0757	73.8861	11.9	140	13.7	NA	0.4	4.3	6.64751	36	0
0	87.0658	0	1	0	0	0	0	1	1	0	445	25	23	1.24	1.04	45.5827	55.2135	7.34	138	14.7	333	0.52	5	4.2547	25.6333	1
0	67.2208	0	1	0	0	0	0	1	1	0	148.84	14	10	0.72	0.68	94.6727	99.7674	6.23	134	13.6	175	0.43	3.7	6.43253	36	0
0	86.7873	0	1	0	0	0	0	1	1	0	889.05	23	33	1.38	1.49	45.4583	42.3742	8.7	133.66	15.8	108	0.93	3.4	2.90672	36	0
0	75.7781	0	1	0	0	0	0	1	1	0	1049.71	18	22	1.2	1.4	57.8047	49.1111	6.6	137.4	13.6	218	1.28	NA	3.32164	9.1	1
0	54.075	0	1	0	0	0	0	1	1	0	2774.63	42	28	2.3	1.43	32.0964	53.8968	9.27	139	13.4	164	1.32	4.5	5.68466	11.2333	1
0	84.0014	0	1	0	0	0	0	1	1	0	789.07	28	NA	1.13	NA	59.4519	58.5811	10.1	140.4	14	105	1.933	NA	2.02764	10.6667	1
0	78.8225	0	1	0	0	0	0	1	1	0	1408.04	25.33	34	1.33	1.6	49.6933	41.4646	7.8	135	14.2	211	NA	4.8	5.89663	12.9333	1
0	82.9332	0	1	0	0	0	0	1	1	0	NA	35.8	38	1.83	1.9	33.1529	32.5341	5.9	138	15.2	NA	3.143	4	3.04909	19.2333	1
0	86.1308	0	1	0	0	0	0	1	1	0	NA	20	20	1.38	1.22	46.216	54.3832	NA	146	NA	NA	0.6	4.1	5.9538	18.1333	0
0	82.5349	0	1	0	0	0	0	1	1	0	NA	32	26	1.63	1.44	37.7468	43.9002	8.1	140	14.6	155	0.57	4.8	5.18249	8.6	1
0	77.1229	0	1	0	0	0	0	1	1	0	NA	33	39	1.33	1.36	49.5579	48.4939	10.3	141.79	14.6	179	0.91	4.3	9.09071	16.9333	1
0	80.2069	0	1	0	0	0	0	1	1	0	NA	19	NA	1.1	NA	69.2349	60.1996	9.43	139	12.8	157	0.35	5.9	0.0811227	36	0
0	80.3274	0	1	0	0	0	0	1	1	0	NA	37.37	45.1	1.37	1.71	48.3409	37.6961	5.9	136	15	169	0.3	4	4.05246	29.6333	0
0	81.2057	0	1	0	0	0	0	1	1	0	NA	22.23	16	1.73	0.93	37.7792	77.488	11.3	139	19.8	222	0.69	5.1	6.79488	7.26667	1
0	98.6907	0	1	0	0	0	0	1	1	0	NA	29	27	1.3	1.2	40.6185	46.9484	10.24	136	13.2	199	0.36	4.4	9.24728	9	1
0	65.9297	0	1	0	0	0	0	1	1	0	NA	17	17	0.99	1.02	81.6095	77.3365	7.46	135	15.4	151	0.8	3.3	3.14631	1.76667	1
0	91.5809	0	1	0	0	0	1	0	0	0	1133.21	21	139	1.6	5.33	36.8806	8.45829	6	138	15.1	213	0.32	4.7	16.9441	0.933333	1
0	89.7556	0	1	0	0	0	1	0	0	0	4280.05	66	79	1.8	1.52	31.5163	38.235	11.89	144	19.5	294	2.2	3.9	12.2143	5.26667	1
0	85.3767	0	1	0	0	0	1	0	0	0	2694.24	25	38	0.9	0.85	80.7732	83.2725	26.21	139	17.5	633.4	1.51	NA	7.13337	4.16667	1
0	84.8266	0	1	0	0	0	1	0	0	0	2757.52	28	NA	1.1	NA	62.5495	58.0112	11	139	14	295	NA	3.9	2.14029	1.66667	1
0	84.2041	0	1	0	0	0	1	0	0	0	1987.48	39	60.1	2.25	2.9	26.4686	19.0967	16.2	123	14.6	249	0.66	4.2	4.49822	2.13333	1
0	70.1029	0	1	0	0	0	1	0	0	0	635.98	12.81	15	0.83	0.84	90.168	89.1713	7.7	140	13.6	187	0.85	4.8	3.61502	22.2667	0
0	91.1648	0	1	0	0	0	1	0	0	0	1435.24	19	NA	1.13	NA	57.3861	47.7536	9.9	138	14.2	118	0.67	4.3	6.03433	20.9	1
0	63.3695	0	1	0	0	0	1	0	0	0	909.48	15	NA	0.93	NA	80.6449	65.5519	8.9	139	13.8	174	NA	3.8	8.86437	36	0
0	79.545	0	1	0	0	0	1	0	0	0	1589.94	18	18	0.93	1.24	69.6344	55.8138	7.3	138	NA	278	0.89	4.5	5.92478	20.1667	0
0	60.2409	0	1	0	0	0	1	0	0	0	600.28	15	21	1.23	0.89	56.6676	86.7578	9.1	137	14	207	1.18	4.8	3.20389	20.6333	0
0	76.9123	0	1	0	0	0	1	0	0	0	1975.34	14	14	0.8	0.92	NA	NA	7.09	140	NA	147	1.795	3.7	5.66298	9.26667	0
0	67.0956	0	1	0	0	0	1	0	0	0	3643.07	13.28	12	0.8	0.93	91.581	80.9755	8.35	144.3	NA	231	NA	3.7	3.97452	27.2	1
0	78.2588	0	1	0	0	0	1	0	0	0	373.41	13	14	0.7	0.57	93.1202	104.601	10.2	135	NA	233	NA	4	2.91521	11.4	0
0	79.9426	0	1	0	0	0	1	0	0	0	791.37	25	26	0.93	0.9	82.8419	74.6317	6.5	138	13.8	118	0.86	4.3	2.95413	36	0
0	78.6455	0	1	0	0	0	1	0	0	0	419.48	13	31	0.93	1.41	77.3272	42.3652	11.4	138	15	278	0.86	3.3	9.32928	25.3	0
0	57.0927	0	1	0	0	0	1	0	0	0	1582.45	18	NA	0.78	NA	103.057	88.4154	10.8	140	12.5	180	0.99	4.4	9.72495	26.4333	1
0	58.7542	0	1	0	0	0	1	0	0	0	268.1	14	16	0.9	0.9	93.6393	92.6533	10.5	137	15.6	279	NA	4.5	1.90401	36	0
0	29.2659	0	1	0	0	0	1	0	0	0	167.16	15	21	0.8	1	119.432	99.224	9.8	142	14	317	NA	NA	8.68396	36	0
0	76.8344	0	1	0	0	0	1	0	0	0	918.96	29	NA	1.9	NA	33.7792	43.0757	8.04	138	12.8	280.8	1.62	4.18	9.73696	36	0
0	74.2148	0	1	0	0	0	1	0	0	0	320.6	18	17	1.1	1.2	60.2577	57.2487	16.3	141	13.7	264	1.12	5.6	6.31836	36	0
0	79.1217	0	1	0	0	0	1	0	0	0	1216.64	16.2	NA	0.78	NA	91.178	90.8824	6.7	140	NA	159	NA	4.3	7.76563	36	0
0	56.027	0	1	0	0	0	1	0	0	0	393.53	27.5	24	1.21	1.2	67.3402	73.1046	15.9	137	13.6	308	0.97	4.4	2.86519	36	0
0	59.5801	0	1	0	0	0	1	0	0	0	243.59	23	26	1.13	1.18	74.2018	66.8512	8.1	142	14.8	183	0.75	4.4	4.80571	36	0
0	83.0845	0	1	0	0	0	1	0	0	0	908.86	28	28	2.29	1.96	25.3989	30.523	8.6	138.9	13.7	183	NA	3.9	3.02865	36	0
0	81.1438	0	1	0	0	0	1	0	0	0	177.41	50	44	1.6	1.6	39.7002	39.7799	NA	137	NA	NA	NA	3.6	3.20308	10.1333	0
0	84.0451	0	1	0	0	0	1	0	0	0	1904.77	20	26	1.5	1.52	42.1827	41.1314	9.17	137	NA	192	NA	3.9	3.26302	22.2667	1
0	77.7252	0	1	0	0	0	1	0	0	0	145.09	16	NA	1.1	NA	63.1357	61.388	NA	143	NA	NA	NA	4.5	1.7785	36	0
0	83.3808	0	1	0	0	0	1	0	0	0	484.52	98.5	117	4.59	5	9.68989	9.09397	9.36	140	15.5	214	0.3	5.2	0.232354	22.9667	1
0	50.5977	0	1	0	0	0	1	0	0	0	2592.15	28	30	2.68	2.85	27.608	27.1575	19.1	135	19.1	267	0.56	5.4	6.73481	3.56667	1
0	52.4296	0	1	0	0	0	1	0	0	0	1611.23	41	34	2.23	1.99	34.0792	39.3781	13.33	137	20.1	251	0.6	4	3.09607	6.7	1
0	65.7705	0	1	0	0	0	1	0	0	0	1679.37	33.4	27	1.7	1.69	42.2383	41.6574	11.8	138	15.7	182	0.45	4.9	3.21451	12.6	1
0	75.6561	0	1	0	0	0	1	0	0	0	1959.46	32	26.6	2	2.02	30.2059	30.6133	107.01	144	16.3	92	0.43	4.9	3.1215	22.8333	0
0	71.267	0	1	0	0	0	1	0	0	0	479.55	24	26	1.4	1.32	49.4586	52.4676	35.1	141.9	15.3	182	0.39	4.3	2.03925	36	0
0	88.0088	0	1	0	0	0	1	0	0	0	1613.44	23	43	1.4	2.4	44.3438	23.3663	5.86	141	16.3	148.9	0.44	4.6	2.61104	36	0
0	71.8822	0	1	0	0	0	1	0	0	0	1101.41	19	16	1.2	0.94	55.3968	80.4588	20.9	141	15.1	143	1.26	3.8	8.03335	36	0
0	94.9567	0	1	0	0	0	1	0	0	0	1644.97	65	81	2.6	2.7	19.6744	18.7729	7.75	133	14.9	163	NA	4.8	5.80516	23.1667	1
0	76.9096	0	1	0	0	0	1	0	0	0	249.77	18.8	20	1.04	1.51	67.4319	42.8118	9.7	137	13.4	259	1	3.5	3.19983	22.1	1
0	85.1073	0	1	0	0	0	1	0	0	0	528.179	31	37	1.29	1.2	52.5658	56.3121	8.1	136	14.7	142	0.25	5	5.91161	36	0
0	81.4043	0	1	0	0	0	1	0	0	0	631.66	37	50	1.97	1.4	30.6509	45.3831	5.55	129	NA	195	0.34	5	9.38983	26.3333	1
0	89.8395	0	1	0	0	0	1	0	0	0	3236.01	31	22	1.29	0.93	50.4275	73.3767	4.26	142.36	14.2	97.8	1.6	3.6	4.3058	29.6333	1
0	89.5148	0	1	0	0	0	1	0	0	0	1413.52	44	59	2.34	2.3	23.8859	23.7732	20.5	136	15.6	173	NA	3.8	10.9015	10.5	1
0	87.5021	0	1	0	0	0	1	0	0	0	271.42	35.35	40	1.93	1.6	30.4914	36.2332	14.3	137	16.8	124	1.54	4.1	2.91537	36	0
0	91.129	0	1	0	0	0	1	0	0	0	1085.58	36	43	1.83	2.33	31.315	23.8876	8.1	144	16	200	0.67	3.6	3.82661	2.83333	1
0	85.5153	0	1	0	0	0	1	0	0	0	169.44	15	20	0.9	1	77.1119	67.1493	5.5	144	NA	207	0.35	4.5	5.94902	36	0
0	53.9488	0	1	0	0	0	1	0	0	0	477.46	18	22	1.03	1.1	80.671	75.9278	6.6	136	NA	178	0.32	4	2.00386	36	0
0	87.842	0	1	0	0	0	1	0	0	0	151.29	28	NA	0.94	NA	73.9755	79.3735	8.24	144	NA	173	NA	4	2.07704	17.8333	1
0	91.5322	0	1	0	0	0	1	0	0	0	739.97	23	41	0.93	1.03	71.4463	62.744	8.6	141	15.2	164	NA	4.4	3.21765	36	0
0	73.6375	0	1	0	0	0	1	0	0	0	669.41	16	13	0.91	0.78	83.7206	93.0619	7.4	139	NA	185	0.37	3.9	1.70004	24.2667	0
0	77.5022	0	1	0	0	0	1	0	0	0	55.5	20	20	1.2	1.01	58.5695	69.2506	11.27	146	16.7	235	NA	4.4	6.15605	36	0
0	59.9177	0	1	0	0	0	1	0	0	0	106.71	21	NA	1.32	NA	56.6397	61.4035	11.92	142	NA	224	0.5	3.6	5.68139	36	0
0	60.9812	0	1	0	0	0	1	0	0	0	22.74	14	17	1	1.08	82.3979	77.4633	5.99	139	16.6	362	0.25	4.9	3.35165	29.6333	0
0	61.1083	0	1	0	0	0	1	0	0	0	1138.58	17	NA	1.2	NA	65.2401	69.6242	20.3	133	14.8	309	0.52	3.5	7.2126	18.3	1
0	79.0496	0	1	0	0	0	1	0	0	0	2032.1	22	22	0.98	1.1	76.5995	65.6125	8.9	134	14.9	256	NA	4.17	1.70344	5.6	1
0	85.5011	0	1	0	0	0	1	0	0	0	1218.19	24.49	NA	1	NA	70.9325	66.7542	19.6	135	17.5	246	1.13	4.2	6.03746	36	0
0	84.6082	0	1	0	0	0	1	0	0	0	100.81	17	21	1.25	1.01	51.8884	67.6372	14.1	139	NA	308	NA	3.3	3.90207	20.0333	1
0	85.2084	0	1	0	0	0	1	0	0	0	NA	38	40	2.3	1.73	NA	NA	3.5	135	16.2	NA	0.8	5.2	3.33019	3.3	0
0	71.7698	0	1	0	0	0	1	0	0	0	NA	22	NA	1.2	NA	64.7202	49.8828	7.5	141	12.7	111	NA	5.4	0.960572	36	0
0	64.817	0	1	0	0	0	1	0	0	0	NA	62	27	2.15	0.86	32.4702	90.3893	4.72	130	17.5	NA	1.66	3.9	10.8278	0	1
0	66.3127	0	1	0	0	0	1	0	0	0	NA	77	27	1.8	1.39	45.3589	55.639	10.2	138	15.1	187	0.7	4.5	3.28946	35.4333	0
0	47.6867	0	1	0	0	0	1	0	0	0	NA	12	9	1.6	0.65	50.3544	120.739	17.28	134	14	388	0.45	4.8	69.5517	2.43333	0
0	71.0214	0	1	0	0	0	1	0	0	0	NA	17	19	0.93	0.9	81.832	85.7797	12.9	134	16.8	397	NA	4.4	4.86857	23.2667	0
0	63.331	0	1	0	0	0	1	0	0	0	NA	17	31	1.93	1.47	35.2109	51.271	194.49	142	19.8	484	1.24	4.3	15.7675	20.6667	1
0	64.4439	0	1	0	0	0	1	0	0	0	NA	39	28	1.73	1.06	38.3952	73.0494	7.6	141	16.1	98	3.197	4.3	8.93175	3.8	1
0	82.7471	0	1	0	0	0	1	0	0	0	NA	19	39	1.93	1.9	53.7597	31.3309	7.5	139.8	NA	225	NA	3.53	4.3492	0.133333	1
0	81.9491	0	1	0	0	0	1	0	0	0	NA	43	56.6	1.43	2	28.061	30.1311	11.72	139.99	13.8	103	NA	4.5	2.26446	8.06667	0
0	75.8801	0	1	0	0	0	1	0	0	0	NA	30	36	2.1	2.37	28.5575	25.5891	18.5	142	17.7	197	0.32	4.5	51.401	36	0
0	83.8707	0	1	0	0	0	1	0	0	0	NA	33.31	78.2	1.6	2.03	38.9953	29.1223	17.94	137	14.6	274	0.6	4.3	9.13537	6.53333	1
0	69.6726	0	1	0	0	0	1	0	0	0	NA	48	27	3.31	3.3	17.6728	17.9217	9.15	143	15.6	196	0.5	6.3	2.06244	16.6333	1
0	75.1223	0	1	0	0	0	1	0	0	0	NA	17	NA	1.33	NA	51.8143	54.8486	11.7	139	15.4	177	0.25	3.9	13.0954	36	0
0	72.7676	0	1	0	0	0	1	0	0	0	NA	27	22	1.1	0.8	66.9325	86.5306	8.4	139	16.3	225	0.636	3.9	10.3028	36	0
0	81.1371	0	1	0	0	0	1	0	0	0	NA	25	NA	1.67	NA	38.1449	39.724	18.9	141	13.7	281	0.4	4.8	7.65964	36	0
0	67.9412	0	1	0	0	0	1	0	0	0	NA	21	NA	1.23	NA	59.7741	66.689	16.1	142	14.9	180	0.48	4.7	23.0253	36	0
0	81.8841	0	1	0	0	0	1	0	0	0	NA	25	27	2.05	2.29	28.3055	29.4465	12.5	139	12.5	188	1.105	3.9	7.55078	36	0
0	72.2624	0	1	0	0	0	1	0	0	0	NA	19	19	0.7	0.71	97.1856	93.8431	14.5	125	17.3	183	NA	4.16	1.94407	0.933333	1
0	89.439	0	1	0	0	0	1	0	0	0	NA	29	24	1.3	1.42	53.8234	45.1181	7.26	127.85	14.6	197	2.014	4.2	2.03335	34.1667	1
0	82.278	0	1	0	0	0	1	0	0	0	NA	23	24	0.71	0.76	84.9442	83.6992	7.64	136	NA	111	NA	3.6	2.79479	13.9667	0
0	65.1037	0	1	0	0	0	1	0	0	0	NA	19	13	0.8	0.7	NA	99.8858	6.65	140	13.2	193	NA	4.7	2.47963	32.2	0
0	77.405	0	1	0	0	0	1	0	0	0	NA	17	34	1.05	0.82	77.1912	65.701	31.57	137	14.6	122	0.75	5	15.5158	6.86667	0
0	79.0453	0	1	0	0	0	1	0	0	0	NA	19	20	1	1.37	NA	50.1729	9.8	140	17.1	175.9	1.08	4.5	1.03247	8.06667	0
0	79.2961	0	1	0	0	0	1	0	0	0	NA	27	23	1.05	1.06	67.1654	66.0769	NA	140	NA	NA	NA	4.5	0.697534	36	0
0	60.1781	0	1	0	0	0	1	0	0	0	NA	14	23	0.8	1.05	80.8597	73.4947	10.2	139	NA	237	NA	NA	2.95025	36	0
0	83.6434	0	1	0	0	0	1	0	0	0	NA	19	NA	0.93	NA	81.0404	80.5407	6.4	141.1	NA	NA	NA	4.3	1.45168	36	0
0	71.0094	0	1	0	0	0	1	0	0	0	NA	24	NA	0.73	NA	101.215	82.7546	9.7	NA	NA	NA	NA	NA	2.20438	26.5	0
0	72.8791	0	1	0	0	0	1	0	0	0	NA	25	29	0.9	1.33	82.7077	56.9537	4.6	145	14	95.5	NA	4.1	1.53817	36	0
0	84.6066	0	1	0	0	0	1	0	0	0	NA	19	17	1.13	1.09	57.829	60.8912	9.9	141	NA	151	1.16	3.6	4.09559	1.36667	1
0	87.4583	0	1	0	0	0	1	0	0	0	NA	38	NA	1.53	NA	38.5911	61.7384	11	142	14	188	NA	3.1	6.76827	29.5667	1
0	78.7575	0	1	0	0	0	1	0	0	0	NA	22	20	1.1	0.9	64.6007	78.0166	6.68	141	13.3	154	0.9	3.9	5.34036	32.8333	0
0	80.2919	0	1	0	0	0	1	0	0	0	NA	44	18	1.41	1.2	47.3943	55.2955	11.7	139	15	210	0.94	5.2	15.1432	36	0
0	48.4805	0	1	0	0	0	1	0	0	0	NA	40	87	1.32	1.7	60.7207	43.6613	7.2	137	NA	159	NA	5.2	13.6732	6.16667	1
0	82.5678	0	1	0	0	0	1	0	0	0	NA	68	36	2.04	1.13	27.9377	NA	7.4	124	12.7	240	0.36	4.6	43.909	35.2	1
0	81.7831	0	1	0	0	0	1	0	0	0	NA	17	15	1.1	1.26	61.9532	52.6172	9.3	138	13.9	142	1.14	5.1	3.3386	36	0
0	82.9619	0	1	0	0	0	1	0	0	0	NA	32	25	1.2	1.1	56.0525	61.9738	7	136	13.2	104.9	1.09	4.4	2.14336	36	0
0	93.6142	0	1	0	0	0	1	0	0	0	NA	34	34	1.33	1.2	44.1458	51.3064	6.37	136	14.5	148	0.4	4.6	7.23443	11.5667	1
0	86.9019	0	1	0	0	0	1	0	0	0	NA	51	45.8	1.63	1.91	38.1374	32.3751	3.8	143.8	NA	112	NA	4.8	3.52984	3.56667	0
0	89.6158	0	1	0	0	0	1	0	0	0	NA	19	17	1.03	1.08	63.0442	62.7871	13.7	139	15.5	232	0.6	3.9	6.15684	12.3	1
0	97.3835	0	1	0	0	0	1	0	0	0	NA	39	41	1.23	0.9	47.9559	64.829	16.8	NA	16.7	226	NA	4.2	2.18728	5	1
0	85.1888	0	1	0	0	0	1	0	0	0	NA	23	19	1.02	1.4	65.833	46.9178	15.1	140	NA	206	0.89	NA	2.20193	36	0
0	88.5255	0	1	0	0	0	1	0	0	0	NA	17.18	12	1.12	0.83	58.2796	75.1911	13.4	136	13.4	211	0.63	NA	8.91214	36	0
0	83.9918	0	1	0	0	0	1	0	0	0	NA	35	26	1.8	1.4	35.4888	46.0212	12.7	138	NA	232	NA	4.4	3.36319	36	0
0	86.0787	0	1	0	0	0	1	0	0	0	NA	11	NA	0.9	NA	68.4577	59.449	10.9	140	14.5	500	0.65	3.5	8.16841	36	0
0	84.5038	0	1	0	0	0	1	0	0	0	NA	13	NA	0.8	NA	83.5321	82.5867	10.78	140	16.5	202	0.76	4.3	13.4783	36	0
0	83.2711	0	1	0	0	0	1	0	0	0	NA	23	26	1	1.2	68.3505	54.6257	10.1	136	NA	180	NA	4.6	5.67255	10.9333	1
0	71.2345	0	1	0	0	0	1	0	0	0	NA	12.6	19	0.92	1	77.4376	75.3128	8.59	131	16.8	302.6	1.14	4	4.78214	20.6	1
0	97.1961	0	1	0	0	0	1	0	0	0	NA	22	51	1.22	2.64	48.9844	19.4316	12.5	140.6	NA	369	NA	4.6	12.6382	2.1	1
0	97.8128	0	1	0	0	0	1	0	0	0	NA	45	42	1.8	1.77	30.3243	30.2626	10.5	134	18.7	265	0.7	5.8	4.28245	3.3	1
0	73.2575	0	1	0	0	0	1	0	0	0	NA	27	28	1.85	1.9	36.1002	33.2813	11.47	141	15.3	461	0.75	4.7	0.321658	36	0
0	49.482	0	1	0	0	0	1	0	0	0	NA	15	NA	1.24	NA	66.9247	66.1651	7.7	144	12.8	207	NA	4.6	2.01242	35.8	0
0	62.7278	0	1	0	0	0	1	0	0	0	NA	13	15	0.93	1.03	86.6021	83.9958	13	139	14.5	227	0.54	4.9	1.60385	36	0
0	40.7227	0	1	0	0	0	1	0	0	0	NA	9	12	0.83	1.04	106.768	85.3781	9.5	139	NA	302	0.4	3.8	2.04282	36	0
0	64.1923	0	1	0	0	0	1	0	0	0	NA	22	26	0.95	1	85.3768	84.3642	18.2	140	15.1	326	NA	4.4	2.79648	36	0
0	73.8765	0	1	0	0	0	1	0	0	0	NA	22	23	1.1	1.06	66.6237	69.1739	7.9	142	14.1	255	0.3	3.9	6.95127	36	0
0	66.0228	0	1	0	0	0	1	0	0	0	NA	21	21	1.16	0.78	66.2662	99.0262	8.1	140	12.9	253	0.45	4.5	11.0076	36	0
0	53.9524	0	1	0	0	0	1	0	0	0	NA	17	20	1	1.08	82.5776	78.407	9.49	141.2	NA	244	NA	4.4	17.2244	36	0
0	76.2241	0	1	0	0	0	1	0	0	0	NA	24	NA	1.2	NA	58.4955	48.6496	6.7	142	13.8	163	0.35	4.56	0.267238	36	0
0	55.1851	0	1	0	0	0	1	0	0	0	NA	54	53	1.6	1.62	48.3948	49.4901	6.33	141	13.4	207	0.32	3.8	1.44709	36	0
0	61.6615	0	1	0	0	0	1	0	0	0	NA	17.3	NA	1.27	NA	60.1371	58.4231	5.86	138	12.9	200	1.43	4.5	0.890369	18.5333	0
0	55.9112	0	1	0	0	0	1	0	0	0	NA	15.2	14	0.83	0.81	92.8321	95.1886	4.6	143	14.7	135	NA	3.7	2.34094	36	0
0	69.1275	0	1	0	0	0	1	0	0	0	NA	16.5	33	1.53	1.4	46.577	50.8965	8.99	137	14.9	237	0.78	4	15.0003	36	0
0	73.3622	0	1	0	0	0	1	0	0	0	NA	20	24	0.9	0.9	81.8959	82.5496	7.6	135	13.2	171	0.46	5.1	2.93071	25.5333	0
0	75.3048	0	1	0	0	0	1	0	0	0	NA	12	13.2	1.29	1.08	54.8369	67.3883	13.1	143	14.1	206	1.631	4.1	3.14681	36	0
0	79.1212	0	1	0	0	0	1	0	0	0	NA	15.96	17	0.88	0.87	81.4724	82.2252	4.79	137	14	NA	NA	NA	2.9643	36	0
0	59.5777	0	1	0	0	0	1	0	0	0	NA	18	14	1.04	0.93	80.0142	87.4433	11.81	144	15.4	NA	0.6	5.6	1.48059	36	0
0	62.4272	0	1	0	0	0	1	0	0	0	NA	24	20	0.97	0.9	84.2652	89.7428	7.7	142.72	NA	NA	NA	4.4	1.99865	36	0
0	44.3024	0	1	0	0	0	1	0	0	0	NA	14	NA	0.7	NA	120.866	113.973	6.09	140	15.3	NA	NA	4	1.69917	36	0
0	59.946	0	1	0	0	0	1	0	0	0	NA	20	17	0.93	0.9	86.5082	91.1871	10.4	141	NA	NA	NA	4.8	3.08282	36	0
0	63.4313	0	1	0	0	0	1	0	0	0	NA	21.6	18	1.2	1.15	66.0461	65.6131	19.01	132	13.5	384.2	NA	5.3	2.92789	36	0
0	68.7703	0	1	0	0	0	1	0	0	0	NA	21	24	1.26	1.62	57.3556	42.4253	10.84	135	NA	268	0.4	3.7	1.00257	36	0
0	72.818	0	1	0	0	0	1	0	0	0	NA	27	32	1.4	1.43	47.422	47.8537	7.98	138	14.6	144	0.52	4.3	1.53014	36	0
0	64.1375	0	1	0	0	0	1	0	0	0	NA	14	14	0.75	0.83	100.308	92.3643	7.4	135	NA	271	NA	4.2	2.69096	21.8667	1
0	79.9005	0	1	0	0	0	1	0	0	0	NA	16	NA	1	NA	72.8545	51.7274	6.48	135.9	NA	298	0.74	3.6	2.49913	28.4	1
0	57.6228	0	1	0	0	0	1	0	0	0	NA	12	12	0.85	0.84	95.7913	95.5561	9.9	140	13.4	301	NA	4.6	2.50824	7.3	0
0	70.128	0	1	0	0	0	1	0	0	0	NA	13	13.2	0.8	0.8	91.2445	90.9903	4.63	139	NA	NA	0.66	4	3.09445	14.3667	0
0	56.1934	0	1	0	0	0	1	0	0	0	NA	13	NA	0.63	NA	108.306	108.522	7.3	140	13.2	156	NA	4	1.84602	34.1667	0
0	67.7963	0	1	0	0	0	1	0	0	0	NA	24	24	0.7	0.71	97.8626	97.2564	7.47	138	NA	NA	NA	4.5	2.07822	11.6667	0
0	88.6471	0	1	0	0	0	1	0	1	0	958.05	29	27	1.3	1.2	47.2362	52.6424	8.39	138	12.4	NA	0.8	3.5	2.7011	36	0
0	83.1688	0	1	0	0	0	1	0	1	0	790.1	51	76	2.68	4.5	22.0189	11.8121	6.3	143	12.9	272.9	0.73	4.9	1.34139	0	1
0	77.4138	0	1	0	0	0	1	0	1	0	1076.04	36	NA	1.74	NA	36.1151	43.1288	5.2	139	13.7	93	0.76	3.9	5.40389	23.4667	1
0	66.495	0	1	0	0	0	1	0	1	0	459.37	17	24	1.43	1.61	49.0985	42.8506	13.3	139	13.2	313	0.52	4.3	11.9631	36	0
0	73.3781	0	1	0	0	0	1	0	1	0	1051.52	30	59	1.53	2.59	43.4316	23.0038	7.9	128	17.3	89	1.32	4.5	8.39665	36	0
0	63.0002	0	1	0	0	0	1	0	1	0	1337.7	25	22	1.2	2.03	65.4648	33.2216	11.1	139	12.5	208	0.84	NA	35.3339	36	0
0	83.7623	0	1	0	0	0	1	0	1	0	638.179	20	19	0.83	0.86	84.4879	83.7087	16	139	16.5	179	0.67	4.1	5.77939	36	0
0	92.0884	0	1	0	0	0	1	0	1	0	1124.04	21	26	1.1	1.2	54.5505	40.3483	7.43	140	13.7	170	NA	4.1	10.1872	0	1
0	82.121	0	1	0	0	0	1	0	1	0	3512.97	97.92	159.6	2.6	3.79	25.984	20.5338	5.83	136	25.2	178	NA	4.33	13.0856	1.46667	1
0	68.3685	0	1	0	0	0	1	0	1	0	1327.82	20	21	0.91	0.8	83.105	92.2965	8.25	135	15.5	140.6	2.6	5	4.9973	8.83333	0
0	63.2539	0	1	0	0	0	1	0	1	0	682.88	12	16	0.73	0.76	100.192	99.2156	15.2	138.2	15	534	1.12	3.2	3.22085	36	0
0	67.2927	0	1	0	0	0	1	0	1	0	1161.52	31	25	1.33	0.9	49.8846	82.0051	7.16	135	16.8	195	NA	3.7	5.1756	21.0667	1
0	83.0675	0	1	0	0	0	1	0	1	0	NA	29	NA	1.23	NA	53.6495	59.0211	7.34	138	NA	184	1.807	4.3	6.08267	36	0
0	75.8073	0	1	0	0	0	1	0	1	0	NA	46	40	2.1	2.4	30.4436	26.8596	7.2	144	17.3	207	0.41	3.3	3.79327	36	0
0	91.1302	0	1	0	0	0	1	0	1	0	NA	62.1	47	2.43	2.04	22.2158	27.1724	5	139	16.3	92	0.24	5.2	6.14683	8.16667	1
0	70.5568	0	1	0	0	0	1	0	1	0	NA	48	31	1.92	1.5	34.1379	46.3682	6.82	142	16.6	NA	0.8	5.4	7.63842	36	0
0	63.1581	0	1	0	0	0	1	0	1	0	NA	18	NA	0.94	NA	81.9378	59.4317	7.5	143	13.2	183	0.56	3.9	13.6952	36	0
0	83.0063	0	1	0	0	0	1	0	1	0	NA	14	20	0.7	0.83	92.2744	86.113	7.8	136	NA	217	0.7	3.9	3.90226	20.4	1
0	95.5862	0	1	0	0	0	1	0	1	0	NA	29	30	0.9	1.11	57.8561	51.7605	7.41	139	NA	231	1.13	4.1	3.06085	25.1333	1
0	76.2146	0	1	0	0	0	1	0	1	0	NA	27	33	1.4	1.2	51.5504	57.2214	16.42	133	14.7	134	0.7	4.9	4.04218	36	0
0	77.6317	0	1	0	0	0	1	0	1	0	NA	16	21	0.9	0.81	86.73	87.9715	15.1	135	18.6	301	0.44	3.5	4.08686	36	0
0	73.7187	0	1	0	0	0	1	0	1	0	NA	22	NA	1.03	NA	72.5235	NA	16.4	140	15.3	363	0.65	NA	13.8766	36	0
0	86.2895	0	1	0	0	0	1	0	1	0	NA	22	NA	1.29	NA	50.6171	50.8265	14.9	136	14.5	201	1.437	3.8	3.51851	19.2333	0
0	75.4541	0	1	0	0	0	1	0	1	0	NA	22	26	1.33	1.49	51.011	46.0888	10.8	141.2	13.4	189	NA	3.1	4.02805	36	0
0	67.3023	0	1	0	0	0	1	0	1	0	NA	22	NA	0.93	NA	82.771	83.2637	6.07	140	13.3	NA	NA	4.2	3.13534	35.5667	0
0	72.1993	0	1	0	0	0	1	0	1	0	NA	36.04	35	1.69	1.53	40.9188	43.3128	7.9	138	NA	NA	NA	4.8	2.89046	28.6667	0
0	70.1521	0	1	0	0	0	1	0	1	0	NA	19	19	1	1	73.3224	72.4536	10.7	142	NA	NA	NA	4.6	2.02634	32.7667	0
0	60.0621	0	1	0	0	0	1	0	1	0	NA	22.2	22.2	1.02	1.02	78.7081	78.6221	7.4	139.8	14.1	211	NA	4	1.94008	31.8333	0
0	75.2357	0	1	0	0	0	1	0	1	0	NA	14	NA	0.63	NA	98.8663	98.5394	NA	142	NA	NA	0.66	4.3	2.05401	36	0
0	77.844	0	1	0	0	0	1	0	1	0	NA	17	NA	0.89	NA	79.6964	79.1618	8.96	139	14.3	275	NA	3.9	1.07073	36	0
0	88.7152	0	1	0	0	0	1	1	0	0	1094.08	34	33	1.2	1	51.3263	66.8331	12.9	139	15.6	231	0.53	4.4	5.75623	6.73333	1
0	88.8027	0	1	0	0	0	1	1	0	0	1478.87	25.67	21	1.12	1.15	NA	NA	20.87	135	15.9	410	NA	4.5	5.66298	4.86667	0
0	93.7529	0	1	0	0	0	1	1	0	0	1304.36	31	NA	1.23	NA	50.0223	59.8313	14.7	123	NA	307	0.7	4.1	18.2777	1.66667	1
0	85.4575	0	1	0	0	0	1	1	0	0	3247.24	24	31	1.25	1.26	52.9356	52.384	15.2	123	14.9	462	0.94	NA	28.1632	4.13333	1
0	69.7316	0	1	0	0	0	1	1	0	0	1679.04	24	83	1.5	2.7	46.4194	23.7347	9.83	140	15.1	105	NA	NA	4.26859	1.16667	1
0	88.3765	0	1	0	0	0	1	1	0	0	2169.83	24	39	1.1	1.59	59.8598	37.9042	13.6	140	15.4	204	0.43	4	6.52236	17.3	1
0	88.5822	0	1	0	0	0	1	1	0	0	759.27	33	25	1.22	1.26	52.1025	51.402	7.2	142	NA	132	NA	4.7	5.19416	12.3667	1
0	77.2578	0	1	0	0	0	1	1	0	0	783.59	34	25	1.63	1.61	43.6214	43.3406	6.42	139	13.7	167	0.53	4.6	3.10653	17.6	0
0	84.5482	0	1	0	0	0	1	1	0	0	613.429	10	NA	0.8	NA	80.7018	83.5759	10	134	14.6	122	NA	4.4	12.1738	4.53333	0
0	85.635	0	1	0	0	0	1	1	0	0	1408.72	17	32	1.1	1.4	58.8673	42.9259	9.6	136	13.6	NA	0.82	4.2	5.78835	20.6333	1
0	62.7627	0	1	0	0	0	1	1	0	0	1679.22	20	16	1.24	1.03	59.4213	72.7664	12.1	138	NA	NA	NA	3.9	7.25267	34.7	0
0	78.7042	0	1	0	0	0	1	1	0	0	1409.32	31.44	15	1.13	0.72	59.2201	90.0951	10.1	133	13.6	178	1.5	3.7	4.9593	34.0333	0
0	65.2788	0	1	0	0	0	1	1	0	0	804.8	19	21	1.23	1.19	64.151	49.5967	6.66	144	13.8	171	0.67	4.1	3.48137	36	0
0	72.5211	0	1	0	0	0	1	1	0	0	1371.77	26	22	0.91	0.97	78.7767	83.9279	14.5	139	NA	181	1.997	3.9	13.0626	21.8	0
0	69.8788	0	1	0	0	0	1	1	0	0	1292.31	37	31	1.4	1.51	NA	NA	21.7	137	12.9	188	1.11	5.3	8.16806	22.7667	1
0	91.7473	0	1	0	0	0	1	1	0	0	702.11	12	17	0.9	0.84	73.8086	76.4177	4.8	132	13.7	220	NA	3.5	3.73471	8.23333	0
0	90.0346	0	1	0	0	0	1	1	0	0	605.74	40	37	1.55	1.44	39.3588	43.3323	6.11	142	NA	160.1	NA	4.3	3.97054	36	0
0	68.349	0	1	0	0	0	1	1	0	0	265.529	16	17	0.9	0.94	81.0563	78.4934	7.4	141	14.1	122	0.59	4.4	0.273894	21.1667	1
0	89.1908	0	1	0	0	0	1	1	0	0	265.5	47	44	2.1	1.9	27.9911	31.6707	5.98	138	13.9	172	0.32	4.4	2.0901	5.56667	0
0	87.5655	0	1	0	0	0	1	1	0	0	954.6	22	22	1.2	1.12	54.4757	56.8682	4.41	134	13.5	184	NA	4.5	3.99488	36	0
0	67.3304	0	1	0	0	0	1	1	0	0	1109.79	21	20.5	1.58	1.2	44.6035	54.6455	13.3	137	15.1	233	NA	3.8	4.96346	26.2	1
0	84.6503	0	1	0	0	0	1	1	0	0	878.83	21	21	1.53	1.65	39.6348	44.9734	8.19	139	15.1	184	0.64	4.1	2.25129	36	0
0	71.7358	0	1	0	0	0	1	1	0	0	234.36	16	NA	0.93	NA	80.6762	68.499	9.1	138	NA	231	NA	4.4	4.25967	31.1667	1
0	82.6704	0	1	0	0	0	1	1	0	0	1277.19	19	21	1.03	1.2	68.2057	NA	6.48	142	14.1	157	0.63	3.5	6.83881	36	0
0	80.6653	0	1	0	0	0	1	1	0	0	954.91	16	30	1.21	1.15	56.0662	47.9797	7.76	142.04	13.4	173	0.98	4.7	4.10554	36	0
0	64.3461	0	1	0	0	0	1	1	0	0	1418.16	18.3	36	1.35	1.93	55.1103	52.0983	9.9	136	14.2	278.8	NA	4.5	5.15175	36	0
0	82.8758	0	1	0	0	0	1	1	0	0	387.75	24	22	1.1	1.17	64.1479	67.6295	7.02	139	15.7	254	0.98	4.7	0.320392	23.4333	0
0	83.1034	0	1	0	0	0	1	1	0	0	1563.96	28	26	1.02	0.93	67.7158	66.1621	6.59	136	17.2	136	0.642	3.8	4.11157	9.16667	1
0	64.0934	0	1	0	0	0	1	1	0	0	410.17	16	27	0.92	1.01	84.0144	62.0379	7.8	143	14	105	1.43	3.9	3.58472	36	0
0	85.0876	0	1	0	0	0	1	1	0	0	647.2	42	39	1.33	1.46	48.4633	43.1755	10.74	138	20.6	333	0.5	5	2.68807	6	1
0	78.645	0	1	0	0	0	1	1	0	0	2683.09	33	41	1.7	2.03	37.3166	30.3758	7.4	135	18.5	321	0.59	4.3	3.33078	36	0
0	87.7332	0	1	0	0	0	1	1	0	0	1406.41	29.7	NA	1.8	NA	33.0367	35.7965	6	131	NA	157	NA	4.8	2.02658	10.4333	0
0	82.0982	0	1	0	0	0	1	1	0	0	757.42	30	34	1.3	1.49	52.556	43.6129	8.7	140	16.5	146	0.62	5.1	3.85583	36	0
0	70.9035	0	1	0	0	0	1	1	0	0	NA	22.8	33	1	1.1	73.2479	59.4429	7	139	NA	NA	NA	4.8	2.70001	36	0
0	82.9723	0	1	0	0	0	1	1	0	0	NA	27	NA	0.93	NA	70.3276	84.9078	11.4	NA	14.6	NA	NA	NA	1.78412	24.9	0
0	57.2823	0	1	0	0	0	1	1	0	0	NA	32	NA	1.63	NA	46.2028	51.6912	11.1	138	NA	NA	NA	4.7	1.64716	36	0
0	80.6038	0	1	0	0	0	1	1	0	0	NA	42.52	53	1.3	1.3	45.075	49.4479	8.76	136	NA	179	NA	4.1	11.1839	7	1
0	83.0634	0	1	0	0	0	1	1	0	0	NA	20	20	1.3	1.43	40.1045	42.0287	11.4	133	16.5	169	NA	4.2	2.43091	36	0
0	73.3944	0	1	0	0	0	1	1	0	0	NA	47	39	2.4	1.5	NA	NA	9.6	134	18.5	264.3	NA	4	5.67813	2.83333	1
0	81.2331	0	1	0	0	0	1	1	0	0	NA	29.98	33	1.38	1.37	49.1194	48.115	5.6	138	NA	223	NA	4.1	2.00568	16.2333	1
0	87.9935	0	1	0	0	0	1	1	0	0	NA	23	58	1.43	1.6	42.7998	36.6743	6.2	136	NA	NA	NA	4.1	20.3778	3.9	1
0	81.9289	0	1	0	0	0	1	1	0	0	NA	31	37	1.25	1.27	52.946	53.1815	7.11	124.55	14.5	180	1.75	3.9	4.70232	28.1667	1
0	81.4439	0	1	0	0	0	1	1	0	0	NA	29	25	1.25	1.3	53.1491	51.5758	7.29	133	15.7	NA	1.91	5.1	4.8233	20	1
0	85.4027	0	1	0	0	0	1	1	0	0	NA	64	56	3.83	2.9	14.5586	19.2409	9.6	137	17.5	235	NA	NA	15.5455	0	1
0	85.9502	0	1	0	0	0	1	1	0	0	NA	47	73	2.01	2.42	30.7684	21.1543	12.1	142	14.5	237	0.64	3.7	13.0777	33.9333	1
0	78.7511	0	1	0	0	0	1	1	0	0	NA	19	20	0.98	1.01	69.0667	65.6845	14.1	140	NA	494.2	NA	4	8.46339	36	0
0	85.6664	0	1	0	0	0	1	1	0	0	NA	97.99	54	2.68	1.79	19.7842	32.9934	11.7	134	15.5	250	0.52	5.1	11.9171	8.56667	1
0	88.5773	0	1	0	0	0	1	1	0	0	NA	23	37	0.92	1.15	66.0789	55.7812	7.01	133.61	14.7	118	NA	4.7	2.33286	17	1
0	82.4318	0	1	0	0	0	1	1	0	0	NA	21	16	1.24	1.27	52.2958	54.5233	9.29	138	14.4	201	0.68	4.3	5.91968	23.5333	1
0	78.8689	0	1	0	0	0	1	1	0	0	NA	24.5	17	1.1	0.72	66.0319	90.4087	15.1	136	15	243	0.55	3.7	38.0312	12.5333	0
0	92.0109	0	1	0	0	0	1	1	0	0	NA	16	NA	1	NA	66.0704	78.9129	9.22	136	NA	392	NA	4.7	7.1224	23.2	1
0	82.771	0	1	0	0	0	1	1	0	0	NA	19	22	1.33	0.8	49.1446	84.4735	13.94	135	14.2	189	0.17	4.3	5.36571	21.4667	1
0	91.0657	0	1	0	0	0	1	1	0	0	NA	25	NA	1.1	NA	58.217	NA	9.8	133	13.6	137	0.9	3.8	7.55138	1.43333	1
0	81.6373	0	1	0	0	0	1	1	0	0	NA	19	43	1.33	1.7	50.1056	32.4623	18.2	134	NA	228	0.39	4.1	21.0869	36	0
0	69.8574	0	1	0	0	0	1	1	0	0	NA	29	46	1.89	2.36	37.9131	37.2884	14.2	146	15.7	164	1.29	4	8.30636	36	0
0	50.1044	0	1	0	0	0	1	1	0	0	NA	24.1	22	1.25	1.26	63.2376	52.9844	7.71	139	16	259	0.8	4	4.09415	20.2667	1
0	65.0849	0	1	0	0	0	1	1	0	0	NA	15	NA	0.93	NA	83.4451	89.0062	5.4	143	15.7	112	0.89	4.3	0.321021	20.9667	1
0	58.1225	0	1	0	0	0	1	1	0	0	NA	14	17.1	1	0.97	81.6651	81.5732	8.47	136	14.8	284	NA	4.6	1.98874	36	0
0	63.3414	0	1	0	0	0	1	1	0	0	NA	11	14	0.93	1.17	86.7888	73.1934	12.1	141	12.9	NA	0.8	3.9	4.19399	36	0
0	82.9152	0	1	0	0	0	1	1	0	0	NA	13	14	0.73	0.91	88.0585	NA	5.6	138	13.6	NA	1.49	4	2.00481	7.86667	1
0	66.3282	0	1	0	0	0	1	1	0	0	NA	42.38	45	1.63	2.11	42.2883	34.1326	8.18	141	12.1	177	0.84	4.1	2.47326	36	0
0	80.6655	0	1	0	0	0	1	1	0	0	NA	32	28	0.93	1	76.0132	71.5025	7.6	140	16.1	159	NA	5.5	4.28115	5.6	1
0	65.9357	0	1	0	0	0	1	1	0	0	NA	19	18	1.5	1.5	48.399	48.9946	8.6	141	13.6	212.8	NA	4.9	1.96297	36	0
0	74.4875	0	1	0	0	0	1	1	0	0	NA	26	NA	1.3	NA	54.4947	49.9302	7.1	142	15.5	161	1.42	5	4.06675	5.36667	1
0	78.4826	0	1	0	0	0	1	1	0	0	NA	21	22	1.3	1.3	51.6858	51.4486	11.9	136	17.1	364	NA	4.7	3.35825	36	0
0	68.72	0	1	0	0	0	1	1	1	0	755.1	38	24.5	1.45	1.36	47.1726	51.8608	7.8	130	17	222	1.308	4.3	8.76541	36	0
0	85.4554	0	1	0	0	0	1	1	1	0	777.28	48	50	1.54	1.5	40.0608	42.1636	8.23	141.39	14.7	263	NA	5.42	6.62223	0.666667	1
0	88.5286	0	1	0	0	0	1	1	1	0	3462.89	50.63	31	2.1	1.4	26.6788	44.2909	8.47	134	13.9	310	0.17	3.3	11.0851	2.46667	1
0	83.5887	0	1	0	0	0	1	1	1	0	1899.03	53	58	5.33	5.9	8.6638	8.01016	7.14	140	17.5	335	0.3	4.1	2.59873	0.166667	1
0	78.9069	0	1	0	0	0	1	1	1	0	609.39	37.2	37	1.8	1.53	34.5812	46.9763	11.74	136	13.9	147	NA	3.9	5.15036	35.2	1
0	76.858	0	1	0	0	0	1	1	1	0	1272.86	38	33	2.34	2.2	26.0394	28.6056	6.55	136	16.2	238	1.06	NA	6.78974	7.96667	1
0	77.6389	0	1	0	0	0	1	1	1	0	1489.83	18	16	1.23	1.13	56.4021	62.3526	3.6	144	17.3	174	1.584	3.7	8.31026	36	0
0	75.2288	0	1	0	0	0	1	1	1	0	1517.61	25	26	1.73	1.6	35.6407	41.904	7.2	139.3	15.2	191	0.6	4.2	10.9577	30.8	0
0	66.468	0	1	0	0	0	1	1	1	0	2959.75	31	16	1.77	1.07	34.8796	71.904	11	136	14	146.2	1.147	4.2	12.5588	22.9667	0
0	83.3517	0	1	0	0	0	1	1	1	0	694.72	39	20.7	1.43	1.06	38.353	64.6986	4.11	139	14.3	67.9	1.45	4.2	2.81038	20.8667	1
0	79.9267	0	1	0	0	0	1	1	1	0	1207.83	46	47	2.04	1.7	35.2144	38.0876	5	143	15.6	87	1.1	4.8	3.54722	8.16667	1
0	87.2173	0	1	0	0	0	1	1	1	0	2983.2	15	19	1	1.08	59.6433	61.0664	8.3	141	15	162	0.53	4.6	2.86146	36	0
0	89.972	0	1	0	0	0	1	1	1	0	1281.19	15.03	NA	0.9	NA	79.2509	NA	5.98	142	14.7	238	0.65	3.6	7.81263	20.4333	1
0	80.6122	0	1	0	0	0	1	1	1	0	2121.96	32	35	1.73	1.5	35.3466	43.7007	17.6	146	14.1	355	NA	4.4	13.4304	36	0
0	54.3052	0	1	0	0	0	1	1	1	0	318.67	20.5	25	1.3	1.2	60.6379	65.4696	12.8	140	17.1	180	0.84	4.6	6.10468	31.1333	0
0	72.7592	0	1	0	0	0	1	1	1	0	620.97	17	NA	1.18	NA	63.2477	59.3719	7.4	141	15.9	223	1.17	3.8	24.0161	36	0
0	63.8573	0	1	0	0	0	1	1	1	0	NA	119	55	5.43	1.65	9.77921	42.8805	7	137	16.1	159.2	NA	NA	25.1497	3.2	0
0	69.9006	0	1	0	0	0	1	1	1	0	NA	42	26	3.3	1.9	17.622	35.3807	7.4	141.6	17.5	143.8	NA	4.3	4.48987	36	0
0	74.544	0	1	0	0	0	1	1	1	0	NA	32	NA	1.23	NA	58.2607	38.9642	7.1	139	15.4	NA	NA	5.3	2.07424	4.8	1
0	58.3318	0	1	0	0	0	1	1	1	0	NA	21.6	18	1.3	1.03	57.0277	76.6969	8.43	138.4	15	165	NA	4.5	20.1832	36	0
0	84.7681	0	1	0	0	0	1	1	1	0	NA	18.4	32	0.9	0.9	79.7776	82.6981	7.9	139	14.2	134	1.277	4.51	5.06517	3.6	1
0	87.6137	0	1	0	0	0	1	1	1	0	NA	28	35	1.73	1.79	32.8359	32.3049	5.8	144	13.5	210	0.49	4.1	5.10213	36	0
0	71.0241	0	1	0	0	0	1	1	1	0	NA	41	41	1.83	1.8	36.234	38.2439	14.73	138	13.6	210	0.57	4.5	2.11488	36	0
0	71.1023	0	1	0	0	0	1	1	1	0	NA	41	27.6	1.44	1.22	48.8766	59.7121	4.6	141	NA	148	1.44	4	2.08135	36	0
0	73.4008	0	1	0	0	0	1	1	1	0	NA	16	17	1.1	1.18	67.6947	60.6868	11.9	140.8	19.1	372	0.29	4.2	4.89856	36	0
0	72.2728	0	1	0	0	0	1	1	1	0	NA	33	NA	1.53	NA	45.8569	56.4847	10.3	137	13.6	272	1.3	5	20.9863	36	0
0	77.1158	0	1	0	0	0	1	1	1	0	NA	15	22	1.51	1.23	44.029	56.5736	15	135	13.5	235	0.91	5.1	2.52735	36	0
0	68.8982	0	1	0	0	0	1	1	1	0	NA	16	24	1.7	1.1	39.4729	68.2498	8.6	134	14.8	180	0.67	NA	6.25647	36	0
0	72.719	0	1	0	0	0	1	1	1	0	NA	24	32	0.9	0.91	80.859	80.8758	9.8	137	15.4	209	1.79	4	11.1628	36	0
0	83.9354	0	1	0	0	0	1	1	1	0	NA	27	30	1.2	1.29	55.3969	51.1379	7.2	138	16.1	177	2.314	4.1	5.27741	8.53333	1
0	43.6862	0	1	0	0	1	0	0	0	0	2585.29	56	98	3.23	3.91	21.8188	17.2036	12.11	136	19.6	271	0.59	4.1	16.3046	31.8667	0
0	88.9042	0	1	0	0	1	0	0	0	0	856.62	37	NA	2.36	NA	24.1854	21.7167	8.93	130	14	145	NA	4.6	10.2592	32.3333	1
0	81.5071	0	1	0	0	1	0	0	0	0	2566.3	53.51	NA	1.88	NA	33.1525	34.4544	5.49	139	18.3	165	0.6	4.5	0.273739	22.9667	1
0	78.4264	0	1	0	0	1	0	1	0	0	NA	54	57	2.53	2.24	22.8967	21.4252	6.75	136	14	110	0.89	4.4	3.37949	36	0
0	98.5682	0	1	0	0	1	0	1	0	0	NA	24	23	1.04	1.1	59.105	54.6706	17.7	135.7	16.1	256	NA	4.54	4.26077	0.0666667	1
0	88.7549	0	1	0	0	1	0	1	0	0	NA	93	NA	3.2	NA	16.3016	16.2783	12.59	147	NA	276	0.85	3.7	3.09503	0	1
0	84.9282	0	1	0	0	1	0	1	1	0	NA	67	55	2.6	2.23	22.8743	25.1447	4.99	139	15	NA	NA	5.3	6.90062	0.7	1
0	82.2782	0	1	0	0	1	0	1	1	0	NA	62	90	2.48	2.63	23.5978	21.4	10.9	141.4	15	237	0.9	5.5	6.97609	32.3	1
0	84.0269	0	1	0	0	1	0	1	1	0	NA	23	20	1.4	1.17	45.1773	56.9359	7.2	140	13.5	185	NA	4.5	16.7728	26.4	0
0	83.9633	0	1	0	0	1	0	1	1	0	NA	15	NA	1.5	NA	42.2538	42.3757	13.4	142	NA	182	NA	3.6	1.02022	36	0
0	73.1718	0	1	0	0	1	0	1	1	0	NA	29	36	2.3	2.6	28.1284	24.0313	6.8	140	NA	132	0.71	3.9	8.02444	36	0
0	69.0769	0	1	0	0	1	1	0	0	0	2018.22	29	45	1.66	2	41.6791	33.0865	9.8	136	NA	222	NA	4.3	4.86614	23.4333	1
0	81.0578	0	1	0	0	1	1	0	0	0	4124.07	67	45	2.2	1.86	27.2551	33.0557	7.5	137	18.3	262	0.82	4	4.35415	7.16667	1
0	74.4607	0	1	0	0	1	1	0	0	0	2983.66	33	48	1.96	2.18	32.6987	29.906	8.7	141	15.7	140	NA	4.8	5.71533	26.1333	1
0	88.6984	0	1	0	0	1	1	0	0	0	2072.94	40	34	6.23	4.4	7.25845	11.1559	11.8	139	14.6	162	0.44	4.5	3.70223	6.3	1
0	90.7603	0	1	0	0	1	1	0	0	0	2849.38	33	NA	2	NA	40.6208	37.2342	8.4	137	15.5	152	0.45	4.2	3.67582	30.1333	1
0	74.8966	0	1	0	0	1	1	0	0	0	3975.72	79	112	5.61	6.5	7.40277	7.70855	10.64	134	16.1	292	NA	5	3.15658	25.6	0
0	52.4186	0	1	0	0	1	1	0	0	0	2685.34	79.01	56	11.29	9.92	4.49307	5.1548	7.55	137.7	15.6	156	0.57	NA	5.14575	36	0
0	81.5474	0	1	0	0	1	1	0	0	0	563.02	35	21	2.3	1.8	24.5978	26.1008	5.5	139	16	202.9	NA	5	2.78263	22.2667	0
0	78.7135	0	1	0	0	1	1	0	0	0	3654.95	36.15	23	5	2.84	9.77267	12.8561	11.43	133	14.8	189	0.5	4.2	4.9997	3.7	0
0	67.2659	0	1	0	0	1	1	0	0	0	NA	68	76	4.35	3.37	12.9424	17.8596	5.99	141	15.7	NA	NA	4.6	27.0003	15.0333	0
0	74.5148	0	1	0	0	1	1	0	0	0	NA	54	39	2.2	2.03	28.3337	31.7674	6	138	14.8	166	NA	5	4.49089	36	0
0	77.8614	0	1	0	0	1	1	0	0	0	NA	28	NA	1.7	NA	37.2742	36.182	6.3	141	13.8	246	NA	4.5	2.4996	12.9333	1
0	65.7513	0	1	0	0	1	1	0	0	0	NA	34	40	2.09	2.39	32.592	27.2582	6.7	139	16	97	1.71	3.9	4.05577	36	0
0	78.7808	0	1	0	0	1	1	0	0	0	NA	29	19	1.3	1.2	58.572	60.0231	15.4	139	16.8	242	NA	4.8	6.25147	36	0
0	96.0991	0	1	0	0	1	1	0	0	0	NA	55	88	3.6	3.7	11.3025	12.5388	13.4	139	14.5	269	0.41	4.7	5.12568	36	0
0	91.0691	0	1	0	0	1	1	0	0	0	NA	35.23	96	1.93	2.7	30.6085	19.1624	15.4	138	NA	233	NA	5.1	10.678	36	0
0	48.397	0	1	0	0	1	1	0	0	0	NA	80	63	6.86	4.38	7.93222	14.5855	8.03	139.9	16	313	0.28	5	6.43587	36	0
0	59.0173	0	1	0	0	1	1	0	0	0	NA	25	NA	1.07	NA	78.0483	69.7482	13.7	139	14.4	192	NA	4.3	2.48284	36	0
0	83.0989	0	1	0	0	1	1	0	0	0	NA	19	18	1.23	1	56.4789	72.411	9.7	136.24	17.1	285	0.78	4.4	4.30569	1	0
0	54.3625	0	1	0	0	1	1	0	0	0	NA	59	53	1.7	2	47.8355	37.1788	9.6	139	16.8	297	0.56	4.7	8.32273	36	0
0	89.11	0	1	0	0	1	1	0	0	0	NA	31.96	NA	1.63	NA	36.7697	36.2257	12.7	144	NA	209.7	NA	3.9	3.05758	1.7	1
0	80.2254	0	1	0	0	1	1	0	0	0	NA	21	21	1.4	1.37	47.4116	48.4774	6.53	143	NA	NA	NA	4.7	1.65679	31.9	0
0	66.5652	0	1	0	0	1	1	0	0	0	NA	13	30	1.4	1.4	51.4482	51.7295	17	141	14.2	293	1	4.1	5.37108	36	0
0	92.653	0	1	0	0	1	1	0	0	0	NA	29	32	2.17	1.9	25.4272	29.2752	11.43	139	14.3	176	NA	4.2	2.10934	8.2	0
0	88.2939	0	1	0	0	1	1	0	1	0	2152.35	41	75	2.01	3.12	28.7393	17.1013	9.2	143	17.3	NA	0.73	5.1	4.85967	3.83333	1
0	72.5633	0	1	0	0	1	1	0	1	0	3218.6	54	26	1.9	1.3	33.4025	52.1949	5	118	22	243	0.52	4.4	3.17017	9.36667	1
0	92.3329	0	1	0	0	1	1	0	1	0	2804.25	63	129	1.7	3.5	34.1305	14.2328	9.6	138	14	391.4	0.47	5	8.75407	1.16667	1
0	88.3674	0	1	0	0	1	1	0	1	0	460.02	35	NA	1.95	NA	29.5948	33.4831	4.62	145	16.8	129	0.66	4.2	2.9463	24.9333	1
0	79.9785	0	1	0	0	1	1	0	1	0	763.79	34	43	2.2	2.5	27.0196	23.0502	7	135	NA	235	NA	4.8	2.98215	21.8	0
0	84.6498	0	1	0	0	1	1	0	1	0	1496.36	43.28	114	2.1	3.02	28.2615	17.9322	8	122	16	343	NA	5.1	6.76574	1.16667	1
0	68.181	0	1	0	0	1	1	0	1	0	1627.63	38	28	2.07	1.93	32.4228	35.2507	10.1	141	13.1	143	0.28	4.8	4.02674	36	0
0	85.5173	0	1	0	0	1	1	0	1	0	NA	60	71	2.1	2.54	26.9264	21.6206	16.3	128	19.1	252	0.44	4.7	25.1036	13.4667	1
0	92.208	0	1	0	0	1	1	0	1	0	NA	44	26	1.7	1.24	35.1219	50.6562	8.9	140	16.1	191	0.49	4	7.21495	8.13333	1
0	63.681	0	1	0	0	1	1	0	1	0	NA	75	73	2.96	2.8	21.7006	23.807	6.8	126	14.4	226	0.795	3.9	3.21784	19.4333	0
0	65.6026	0	1	0	0	1	1	0	1	0	NA	22	32	1.73	2.09	39.6924	32.3411	9.4	139	18.2	254	0.28	4.6	5.76478	35.6333	0
0	89.0727	0	1	0	0	1	1	0	1	0	NA	47	54	1.8	2.1	32.3491	26.3101	6.88	135	NA	229	NA	3.7	8.87398	1.13333	1
0	81.597	0	1	0	0	1	1	1	0	0	3875.84	36	27	1.99	1.69	33.9261	39.6552	13.96	142	15.1	146	NA	3.7	12.9376	6.56667	0
0	92.2624	0	1	0	0	1	1	1	0	0	385.88	22	24	1.3	1.23	NA	42.7085	4.74	139	15.1	NA	NA	4	2.49872	1.9	1
0	75.8102	0	1	0	0	1	1	1	0	0	3213.55	28	28	1.6	1.6	NA	33.8317	3.8	143.67	18	232	1.2	4	2.88769	10.3667	0
0	74.569	0	1	0	0	1	1	1	0	0	1056.84	53	53	2.6	2.5	27.3319	26.3877	6.37	134	16.8	244	NA	4.3	1.08303	11.5333	1
0	70.4907	0	1	0	0	1	1	1	0	0	703.69	21	34	1.33	0.9	43.7212	82.3736	20.01	140	16.3	258	0.59	5	22.9259	17.1	1
0	74.9899	0	1	0	0	1	1	1	0	0	673.18	45	55	2.1	2.23	34.8954	31.0273	5.2	134	15.5	148	0.58	3.8	4.92678	36	0
0	75.6699	0	1	0	0	1	1	1	0	0	3337.6	49	51	3.7	3.83	14.9325	14.3739	10.6	144	15	207	0.88	3.9	2.76698	23.7	1
0	77.7632	0	1	0	0	1	1	1	0	0	220.11	68	90	3.2	3.62	17.8383	14.4974	8.25	137	14.8	103	NA	5.9	40.5816	7.66667	1
0	87.3791	0	1	0	0	1	1	1	0	0	249.92	40	52	1.6	1.77	37.5844	34.1618	10.2	134	14.5	166	0.6	4.3	2.53184	30.0333	1
0	81.6893	0	1	0	0	1	1	1	0	0	1421.86	62	82	4.5	4.6	11.4462	11.3588	8.6	142	16.6	207	0.8	4.5	7.06343	4.96667	1
0	80.672	0	1	0	0	1	1	1	0	0	3906.13	30	40	1.9	2.13	32.4773	27.9045	7.9	133	16.2	176	0.44	4.8	4.02759	14.1333	1
0	85.6351	0	1	0	0	1	1	1	0	0	1600.26	30.72	NA	2.38	NA	23.2344	18.3753	8.4	143	15.9	155	0.87	4.4	5.06166	36	0
0	77.6401	0	1	0	0	1	1	1	0	0	2301.77	40	32	2.19	1.9	28.6838	31.8336	5.37	138	16.5	183	NA	NA	5.62382	12.8333	1
0	59.2184	0	1	0	0	1	1	1	0	0	1463.62	56	49	1.89	1.84	37.743	35.2887	6.82	128	15.5	154	1.39	4.1	4.80911	20	1
0	83.0662	0	1	0	0	1	1	1	0	0	772.57	38	41	2.36	2.65	24.556	19.3193	6.9	128.96	15.4	270.4	0.7	5	8.97338	1.53333	1
0	80.3509	0	1	0	0	1	1	1	0	0	NA	58	NA	2.59	NA	23.4422	25.0286	6.05	140	16.1	NA	1.02	3.1	0.343045	7.06667	1
0	65.104	0	1	0	0	1	1	1	0	0	NA	22	NA	3.6	NA	16.7033	8.44409	10.3	140	17.8	280	0.9	5.1	13.495	0.666667	1
0	86.7248	0	1	0	0	1	1	1	0	0	NA	129.73	153	4.7	3.7	9.78707	8.28193	4.09	127	17.5	114	1.18	4.3	7.0511	1.16667	1
0	74.3904	0	1	0	0	1	1	1	0	0	NA	24.85	NA	3.35	NA	14.3121	22.206	5.58	139	17.3	NA	NA	3.8	3.08698	36	0
0	50.6595	0	1	0	0	1	1	1	0	0	NA	18	22	2.83	3.89	18.1438	17.7574	14.7	140	NA	320	0.61	4.1	2.50365	36	0
0	81.8162	0	1	0	0	1	1	1	0	0	NA	28	38	1.1	1.22	68.1489	56.4025	NA	136	NA	34.7	NA	4.5	2.94931	1.16667	1
0	82.514	0	1	0	0	1	1	1	0	0	NA	13	12	1.71	1.33	35.2454	49.0809	9	143	15.4	260	NA	3.3	2.94535	36	0
0	80.9415	0	1	0	0	1	1	1	1	0	NA	24	37	1.33	1.6	49.0061	40.3417	10.9	140	16.5	257	1.8	3.8	6.14226	19.5667	1
0	81.045	0	1	0	0	1	1	1	1	0	NA	45.13	39	1.9	1.72	32.4466	36.2944	5.64	123	14.9	118	0.51	4.7	5.67745	36	0
0	92.872	0	1	0	0	1	1	1	1	0	NA	64.5	75	2.1	2.1	25.6607	25.8461	9.4	130	14.4	NA	0.69	5.7	5.47303	1.13333	0
0	78.4228	0	1	0	0	1	1	1	1	0	NA	47	NA	3.2	NA	17.6647	21.2789	5.23	139	17	217	0.89	4.2	2.95401	7.5	1
0	81.3221	0	1	0	0	1	1	1	1	0	NA	42	46	1.4	1.46	45.9297	42.8836	8.14	144	15.5	169	2.55	3.9	5.02837	7.03333	1
0	61.0033	0	1	0	0	0	0	0	0	1	1037.64	19	19.3	1	1.05	81.9541	74.4841	8.98	141	13.2	252	0.63	3.5	2.32656	36	0
0	59.8395	0	1	0	0	0	0	0	0	1	93.29	15	16	0.9	1	NA	NA	9.3	143	13.9	135	1.07	4.2	2.979	7.86667	0
0	32.6999	0	1	0	0	0	0	0	0	1	926.34	14	18.2	1.11	0.93	72.6062	NA	7.43	137	15.4	180	1.436	4.3	5.87904	31.9333	0
0	81.8038	0	1	0	0	0	0	0	0	1	1212.56	21	23	1.1	1.02	60.5221	89.9464	6.5	140	13.2	173	0.97	4.67	2.06605	36	0
0	57.97	0	1	0	0	0	0	0	0	1	1254.45	17	29	0.64	0.77	107.155	NA	10.32	139	14.3	227	0.68	3.8	7.23785	25	0
0	78.907	0	1	0	0	0	0	0	0	1	612.169	12	16	1.17	1.27	68.1485	50.8784	8.5	141	16.1	166	0.34	3.8	2.05467	36	0
0	71.2053	0	1	0	0	0	0	0	0	1	404.81	14	18	1	1.22	75.3265	59.4685	8.9	136	16.2	238	NA	4.3	4.28253	36	0
0	83.3799	0	1	0	0	0	0	0	0	1	887.46	19.1	16	1.33	1.2	47.8888	56.684	8.6	140	15.1	NA	0.72	NA	4.71717	1.53333	1
0	73.5478	0	1	0	0	0	0	0	0	1	2555.46	21	NA	1.53	NA	45.9168	59.6282	4.55	136	15.6	150	NA	4.9	7.31861	36	0
0	88.8745	0	1	0	0	0	0	0	0	1	392.15	35	33	1.01	1.4	64.1483	43.9828	6.96	139	13.8	116	NA	4.1	5.18233	11.6667	1
0	74.6379	0	1	0	0	0	0	0	0	1	NA	24	9	0.83	NA	NA	105.211	NA	138.8	16	NA	NA	NA	4.49742	36	0
0	66.407	0	1	0	0	0	0	0	0	1	NA	65	33	1.5	0.8	61.1716	91.6465	8.49	142.3	15.8	192	1.28	3.8	10.6833	36	0
0	26.8319	0	1	0	0	0	0	0	0	1	NA	44	19	1.33	0.69	65.6413	114.602	21.52	110.2	NA	256	1.685	4.3	21.862	36	0
0	80.8268	0	1	0	0	0	0	0	0	1	NA	14	NA	1.05	NA	NA	76.2748	6.4	NA	NA	NA	NA	3.4	2.00665	17.9667	0
0	82.2513	0	1	0	0	0	0	0	1	1	3403.5	30.84	42	1.4	1.2	45.5076	52.4681	NA	139	NA	NA	1.2	NA	13.701	9.9	1
0	80.8933	0	1	0	0	0	0	0	1	1	1019.7	20	26	1.3	1.51	57.0398	41.1425	8.62	140	14.1	207	0.5	4.6	1.70693	9.8	0
0	65.3441	0	1	0	0	0	0	0	1	1	435.41	46.22	38	1.65	1.8	41.0432	41.1331	16	139	14.9	302	1.15	4.7	5.26511	16.8	0
0	93.6998	0	1	0	0	0	0	0	1	1	4510.38	19	NA	0.9	NA	71.291	85.6988	7.12	128	19.7	302	0.3	3.8	5.3162	1.73333	1
0	57.0128	0	1	0	0	0	0	0	1	1	728.4	7.21	16	0.7	0.8	108.105	96.429	8.5	136	12.8	115.3	2.8	4.1	3.53706	36	0
0	58.4329	0	1	0	0	0	0	0	1	1	NA	13	13	0.8	0.83	100.489	95.6267	3.65	141	NA	293	NA	4.2	2.72671	36	0
0	86.5621	0	1	0	0	0	0	0	1	1	NA	25	26	1.4	1.3	39.1094	43.5615	10.16	138.8	NA	222	0.6	3.8	0.283993	36	0
0	64.1413	0	1	0	0	0	0	0	1	1	NA	15	16	1.24	1.09	66.0225	76.5159	9.6	144	16.5	336	0.55	3.5	5.59236	36	0
0	67.173	0	1	0	0	0	0	0	1	1	NA	18	18	1	0.87	83.2341	90.8251	17.5	137	NA	391.2	0.3	4.6	5.7558	36	0
0	90.6362	0	1	0	0	0	0	1	1	1	728.25	60	NA	2.19	NA	25.7786	NA	5.81	134	NA	114	NA	4.9	8.46947	10.2	1
0	75.9798	0	1	0	0	0	0	1	1	1	433.32	28	20	0.9	0.83	84.2778	NA	9	144	16.8	169	1.06	4.8	3.07482	23.3667	0
0	72.448	0	1	0	0	0	0	1	1	1	1478.97	30	26	1.9	1.7	33.7302	32.6441	NA	136	NA	NA	NA	4.5	14.0249	1.33333	1
0	80.9605	0	1	0	0	0	0	1	1	1	1950.6	36	34	1.4	1.08	46.5919	69.2126	4.3	140	14.1	129	1.2	3.9	4.50086	24.2667	0
0	93.5807	0	1	0	0	0	0	1	1	1	NA	32	50	1.1	1.72	62.1793	34.8304	8.9	130	16.5	174	0.89	3.9	4.83457	1.4	0
0	86.0617	0	1	0	0	0	0	1	1	1	NA	23	22	1.03	0.9	66.6873	81.5078	25.72	129	20.6	471.1	0.5	3.9	14.7305	20.1667	1
0	89.3016	0	1	0	0	0	0	1	1	1	NA	40	35	1.8	1.45	31.0285	40.2148	6.54	138	13.8	141.8	NA	4.4	14.7324	33.1333	1
0	98.4279	0	1	0	0	0	0	1	1	1	NA	43	40	1.8	1.9	30.5957	29.5584	4.7	141	17	154	1.995	4.2	2.70939	1.13333	1
0	82.7132	0	1	0	0	0	1	0	0	1	1807.76	32	NA	1.3	NA	50.7157	66.7874	20.63	136	19.8	277	0.58	4.4	9.45011	6.3	0
0	56.5801	0	1	0	0	0	1	0	0	1	264.54	18	NA	1.03	NA	85.7059	91.9281	6.48	140	17	281	0.91	4.3	5.98114	36	0
0	78.1358	0	1	0	0	0	1	0	0	1	3099.17	26	30	1.7	1.5	33.6112	37.1982	8.09	137	14.6	332	0.45	4	6.5645	30.5333	1
0	77.1552	0	1	0	0	0	1	0	0	1	1270.73	15	14	0.83	0.68	88.2226	95.1079	6.97	133	14	289	0.51	4.1	9.56734	18.6667	0
0	82.1171	0	1	0	0	0	1	0	0	1	1294.14	19	27	0.91	NA	78.2654	67.032	8.4	135	NA	223	NA	3.9	2.28676	36	0
0	46.7519	0	1	0	0	0	1	0	0	1	590.679	15	NA	1.1	NA	85.3645	79.4605	20.86	140	17.5	377	0.67	4.1	3.98456	36	0
0	83.9921	0	1	0	0	0	1	0	0	1	1648.79	33	26	1.9	1.17	31.1171	36.8111	10.6	134	14.8	95	NA	3.9	7.17774	1.73333	1
0	79.782	0	1	0	0	0	1	0	0	1	NA	25	26	1.4	1.41	48.1274	46.8696	7.7	146	14.7	219	0.73	5.3	3.26135	36	0
0	86.8915	0	1	0	0	0	1	0	0	1	NA	41	52	2.2	2.1	25.4487	28.2786	7.39	140	16.2	121	0.52	4.8	3.02007	36	0
0	72.9133	0	1	0	0	0	1	0	0	1	NA	15	NA	1.73	NA	38.3159	49.5168	10.6	140	15	215	0.78	4.4	12.8059	20.2667	1
0	68.19	0	1	0	0	0	1	0	0	1	NA	22	27	1.23	1.4	58.2548	NA	6.33	138.13	14.7	140	1.56	4.3	5.60345	36	0
0	62.0753	0	1	0	0	0	1	0	0	1	NA	16	25	1.83	1.5	37.669	47.4	15.7	135	15.5	398	0.69	4.47	2.73028	35.0667	0
0	72.6575	0	1	0	0	0	1	0	0	1	NA	16	43	3.13	3.97	19.3103	14.6173	16.11	136	16.5	355	0.54	NA	10.4565	36	0
0	49.8068	0	1	0	0	0	1	0	0	1	NA	21	22	1.3	1	61.1183	84.6995	14.9	139	15.1	251	1.03	3.6	21.4813	36	0
0	82.0084	0	1	0	0	0	1	0	0	1	NA	26	36	1.11	1.04	59.1286	65.8083	19.32	134	14.4	189	0.2	4.5	2.78064	36	0
0	75.6702	0	1	0	0	0	1	0	1	1	237.05	15	23	1.1	1.19	73.1594	60.4879	13.4	138	14.2	180	NA	4.3	5.25511	36	0
0	77.9223	0	1	0	0	0	1	0	1	1	3655.54	42	34	1.4	1.4	43.5593	42.6028	3.99	NA	16.6	102	NA	3.9	3.03532	6.26667	1
0	64.1414	0	1	0	0	0	1	0	1	1	1421.68	19.72	19	1.15	1.13	67.7412	70.29	8.8	141	14.6	234	NA	4.6	2.92421	36	0
0	75.1294	0	1	0	0	0	1	0	1	1	1456.14	23	24	1.63	1.5	42.846	40.0587	7.6	143	17.3	164	NA	NA	1.95072	36	0
0	87.5598	0	1	0	0	0	1	0	1	1	NA	26	31	2.1	2.3	25.9195	23.5584	11.46	144	14.9	319	0.89	3.5	3.91492	19.4333	1
0	76.0979	0	1	0	0	0	1	0	1	1	NA	20	62	0.91	1.7	81.3722	38.1241	7.6	130	17.1	NA	NA	3.9	11.2999	9.23333	1
0	72.975	0	1	0	0	0	1	0	1	1	NA	22	29	1.21	1.2	58.0101	61.0622	15.29	130	16.8	241	NA	4	5.13928	36	0
0	63.3285	0	1	0	0	0	1	0	1	1	NA	32	25	1.23	0.78	62.3161	97.2631	20.9	141	19.6	120	0.4	4.6	1.94471	20.6	1
0	67.2633	0	1	0	0	0	1	0	1	1	NA	45	46	1.43	2.55	50.2521	28.0558	8.5	139	NA	NA	NA	4.5	2.272	7.2	1
0	76.302	0	1	0	0	0	1	0	1	1	NA	38	48	2.2	2.52	28.5944	25.6958	5.06	136	15.9	NA	1.06	4.7	3.10656	36	0
0	60.3011	0	1	0	0	0	1	0	1	1	NA	21	17	1.3	0.99	57.8558	81.2498	4.08	143	16.6	NA	0.6	3.8	6.27165	29.7667	0
0	83.5172	0	1	0	0	0	1	0	1	1	NA	37.05	34	1.21	1.18	54.2109	57.7817	5.7	138	16.8	169	1.51	4.7	0.729181	1.1	1
0	84.0392	0	1	0	0	0	1	0	1	1	NA	50	42	2	1.85	28.6768	32.4013	13	140	14.6	362	NA	4.5	5.36361	9.86667	1
0	78.8054	0	1	0	0	0	1	1	0	1	290.589	16	17	0.93	1.1	78.553	77.9965	4.55	135.5	14.8	NA	1.33	4	2.99809	36	0
0	86.2918	0	1	0	0	0	1	1	0	1	1492.97	59	71	2.6	3	20.8522	19.9271	6.9	136	16	282	0.27	4.5	2.96371	2.36667	1
0	75.9081	0	1	0	0	0	1	1	0	1	631.29	58	52	2.1	2.02	29.8945	30.008	5.79	135	20.6	146	0.92	NA	11.9623	32.7	0
0	78.3719	0	1	0	0	0	1	1	0	1	851.93	29	25	2.9	3.06	20.1227	17.9194	6.16	132	15.8	153	0.94	4.2	7.00722	36	0
0	55.9791	0	1	0	0	0	1	1	0	1	NA	10	12	0.73	0.83	104.419	95.5039	8.1	140	15.3	246	0.53	3.3	4.32405	32.6	0
0	89.1995	0	1	0	0	0	1	1	0	1	NA	18	16	1.5	1.22	38.618	51.2587	13.44	128	16.1	170	0.9	3.8	11.4653	16.5	1
0	72.7732	0	1	0	0	0	1	1	0	1	NA	37	NA	1.84	NA	36.7846	46.7462	12.32	128	NA	240	NA	5.01	6.06465	36	0
0	78.4229	0	1	0	0	0	1	1	0	1	NA	19.4	30	1.5	1.6	42.8332	39.2958	5.4	140	16.2	130	NA	3.6	2.99411	36	0
0	57.614	0	1	0	0	0	1	1	0	1	NA	41	18	1	0.91	84.558	90.1572	11.3	140	14.9	159	0.16	4	2.12035	36	0
0	75.7034	0	1	0	0	0	1	1	1	1	275.6	24	24	1.43	1.06	47.6797	68.7408	7	139	NA	202	0.25	3.6	2.78198	23.6333	1
0	73.0672	0	1	0	0	0	1	1	1	1	2115.28	37	25	1.83	1.3	35.3852	52.3218	11.85	140	24.3	249	1.74	3.9	2.35886	3.8	0
0	83.8054	0	1	0	0	0	1	1	1	1	910.81	60	81	1.95	1.79	30.2045	33.2215	18.47	140	15.7	343	0.68	4.3	75.9661	0.266667	1
0	71.9777	0	1	0	0	0	1	1	1	1	946.42	29	48	1.86	2.6	35.489	24.49	7.4	137	17.6	242	0.32	5.7	0.30574	23.0667	0
0	74.2557	0	1	0	0	0	1	1	1	1	1645.57	71	50	2.01	1.79	32.276	37.9932	8.6	134	16.7	184.8	NA	4.8	6.03744	2.93333	1
0	64.8263	0	1	0	0	0	1	1	1	1	2285.16	71	81	2.1	1.9	32.6859	36.9268	6.05	138	19.6	200	6.032	4	13.1603	25.8	1
0	94.933	0	1	0	0	0	1	1	1	1	1556.84	46	102	1.58	1.55	34.9539	34.5885	8.66	137	15	121	1.2	5	10.2693	1.46667	1
0	77.9321	0	1	0	0	0	1	1	1	1	2809.33	18	22	1.3	1.4	54.5234	50.1659	10.35	135	16.8	350	NA	4	2.95008	19.8333	1
0	75.4618	0	1	0	0	0	1	1	1	1	NA	16	13	0.9	0.9	79.0428	83.0063	8.65	135	12.8	226	0.8	4.1	2.34883	26.7333	0
0	74.7913	0	1	0	0	0	1	1	1	1	NA	44	33	2.13	1.86	28.5028	34.2472	8.29	138	NA	161.7	0.87	5	4.96443	30.7	0
0	75.5005	0	1	0	0	0	1	1	1	1	NA	8.58	19	0.8	1.33	88.7506	50.0455	6.88	138	NA	265	1.33	3.9	5.80213	25.0333	1
0	65.9338	0	1	0	0	0	1	1	1	1	NA	25	16	1.4	1.05	55.9905	71.9074	16.3	137	13.3	195	1.78	3.6	5.55626	36	0
0	85.9492	0	1	0	0	0	1	1	1	1	NA	19	13	1.16	0.96	56.7046	72.545	8.7	136	NA	271	NA	4.6	5.05755	32.0667	0
0	89.9664	0	1	0	0	0	1	1	1	1	NA	53	45	1.48	1.42	41.0135	42.0685	7.4	133	19.8	252	0.98	5.5	3.002	1.5	1
0	79.4207	0	1	0	0	0	1	1	1	1	NA	24	NA	1.3	NA	52.4897	55.2081	7.4	139	15.5	195	0.89	4.4	0.357574	36	0
0	84.5716	0	1	0	0	0	1	1	1	1	NA	45	35	2.3	1.8	25.4494	34.7383	9.7	143.46	16.1	176	0.9	4.1	10.6968	36	0
0	72.8873	0	1	0	0	0	1	1	1	1	NA	23.3	23	1.16	1.29	60.8138	54.8083	5.6	140	15.4	114	0.59	3.8	2.30619	36	0
0	87.1047	0	1	0	0	1	1	1	1	1	NA	21	18	1.1	0.93	59.3016	76.4019	9.7	142.7	NA	NA	NA	5	3.02701	30.9333	1
0	71.1243	0	1	0	0	1	1	1	1	1	NA	37	62	1.93	1.85	33.1826	28.9768	6.9	133	17.5	186	3.153	4.7	8.15963	4.63333	1
0	84.0573	0	1	0	0	1	1	1	1	1	NA	22	41	1.6	2	38.6659	30.6153	9.1	125	14.9	224	0.99	3.9	2.07454	0.266667	0
0	72.4709	0	1	0	1	1	0	0	0	0	NA	52	40	1.9	1.9	34.7392	36.2389	20.15	137	13.3	304	NA	2.9	10.1113	36	0
0	51.0446	0	1	0	1	1	0	0	0	0	NA	31	24	1.5	1.28	50.6034	63.2157	13.7	131	NA	225	0.59	4.2	8.73943	36	0
0	80.1435	0	1	0	1	1	0	0	0	0	NA	22	43	2.07	2.23	29.2158	26.5766	21.3	140	14.9	621.1	0.41	3.6	4.67675	35.9	1
0	93.1483	0	1	0	1	1	1	0	0	0	802.58	21.6	44	1.63	1.91	34.4429	28.6412	13.6	138	14.7	238	1	4.48	8.86407	0	1
0	77.3517	0	1	0	1	1	1	0	0	0	159.22	23	30	1.51	2	45.1643	33.1978	13.44	NA	NA	246.6	NA	NA	6.35305	9.96667	1
0	94.9023	0	1	0	1	1	1	0	0	0	2620.65	56	131	2.67	4.8	17.879	9.10024	6.5	135	NA	106	NA	4.5	6.90274	0.866667	1
0	67.5234	0	1	0	1	1	1	0	0	0	1815.93	55	28	1.7	1.52	42.0995	45.8672	7.62	140	13.6	192	0.64	4.7	3.61302	36	0
0	68.1898	0	1	0	1	1	1	0	0	0	3281.77	69	110	2.74	3.12	22.9349	19.9134	9.2	141	NA	225	0.33	4	31.6985	11.8	0
0	79.8666	0	1	0	1	1	1	0	0	0	778	23	26	1.1	1.13	63.0653	61.3011	7.05	133	16.5	262	0.59	4.02	7.13664	16.6333	0
0	78.169	0	1	0	1	1	1	0	0	0	1715.79	16	25	1.6	1.7	41.125	38.7228	10.9	136	14.3	189	0.54	4.7	2.94216	11.9	0
0	67.8382	0	1	0	1	1	1	0	0	0	532.04	9	16	1	1.35	79.15	52.8844	6.71	138	13.5	237	0.67	3.9	5.65988	36	0
0	83.325	0	1	0	1	1	1	0	0	0	839.8	27	55	1.1	1.23	60.2536	53.9134	9.1	134	14.7	220	0.92	2.9	7.09978	14.4333	0
0	79.8072	0	1	0	1	1	1	0	0	0	2107.6	23.6	30	1.2	1.3	57.8073	52.1589	7.5	144.68	19.5	298.2	1.52	4.3	2.12342	36	0
0	86.8613	0	1	0	1	1	1	0	0	0	NA	14	NA	1	NA	69.4047	71.8688	7.8	133	NA	174	NA	4.5	1.96458	36	0
0	81.5552	0	1	0	1	1	1	0	0	0	NA	51	59	1.8	2.3	32.8082	26.1976	10.4	139	14	325	0.65	4.6	14.5499	36	0
0	72.5802	0	1	0	1	1	1	0	0	0	NA	17	NA	1.43	NA	49.1614	41.2984	7.2	140	14.9	187	NA	5	5.09345	5.6	1
0	78.7653	0	1	0	1	1	1	0	0	0	NA	27	27.6	2.3	2.27	28.884	27.2237	64.86	136	NA	177	NA	6	3.02909	0	1
0	78.8577	0	1	0	1	1	1	0	0	0	NA	23	30	1.22	1.32	57.4261	51.8702	11.86	139	14	301	0.33	4.1	6.86752	35.6	1
0	55.8266	0	1	0	1	1	1	0	0	0	NA	17	30	1.6	1.5	49.008	51.5677	13.4	135	NA	199	3.6	3.3	8.96767	5.2	1
0	93.8795	0	1	0	1	1	1	0	0	0	NA	77	94	3.73	4	11.6166	11.1911	11.09	141	NA	392.6	0.73	5.2	12.0766	21.5	1
0	86.8896	0	1	0	1	1	1	0	0	0	NA	37	49	2	1.43	31.5795	45.7622	14	135	NA	234	NA	4.2	5.0766	0	1
0	55.8395	0	1	0	1	1	1	0	0	0	NA	31	NA	1.2	NA	64.3299	83.3028	9.2	136	NA	238	0.99	4.7	8.96552	19.4333	0
0	61.5171	0	1	0	1	1	1	0	1	0	NA	27	NA	1.1	NA	69.9228	84.1241	NA	NA	NA	NA	NA	NA	3.9203	36	0
0	87.5447	0	1	0	1	1	1	0	1	0	NA	21	27	1.21	1.3	52.9687	43.866	9.52	136	15.6	192	0.99	3.6	16.564	20.8667	1
0	60.9175	0	1	0	1	1	1	0	1	0	NA	32	NA	1.4	NA	54.3535	66.0456	10.4	135	14.5	NA	NA	4.7	4.27305	36	0
0	83.2491	0	1	0	1	1	1	1	0	0	2247.81	17	22	1.3	1.38	49.8903	49.9835	2.63	138.3	14.1	67	0.52	4.2	3.58161	36	0
0	78.9246	0	1	0	1	1	1	1	0	0	830.06	21	26	1.33	1.4	49.1636	49.1385	5.47	138	NA	95	1.12	4.6	8.08794	36	0
0	90.3038	0	1	0	1	1	1	1	0	0	706	60	40	2.1	1.4	25.9227	42.4589	8.6	142	13.7	180	0.51	3.9	24.3402	0.3	1
0	77.6161	0	1	0	1	1	1	1	0	0	1420.19	22	24	1.11	1.2	62.0011	63.7776	16	139.1	13.9	132	NA	NA	5.137	2.26667	1
0	81.3358	0	1	0	1	1	1	1	0	0	1597.3	40	25	1.7	1.33	37.9387	47.665	8.7	137.46	19.8	88	1.19	4.4	6.43183	31.9333	1
0	81.4581	0	1	0	1	1	1	1	0	0	909.17	41	NA	1.9	NA	32.4867	13.7306	7.2	135	14	260	NA	4.2	9.18723	13.3	1
0	65.646	0	1	0	1	1	1	1	0	0	NA	11	13	0.71	0.53	96.7938	111.427	10.96	137	17.3	252	NA	5.4	16.2592	36	0
0	84.3171	0	1	0	1	1	1	1	0	0	NA	26	24.2	1.1	1.32	61.4765	49.5948	4.3	135	13.7	71	1.47	4.3	3.072	0	1
0	66.1797	0	1	0	1	1	1	1	0	0	NA	9	13	0.7	0.72	98.0464	95.1199	10.3	131	14.1	144	0.79	4.9	11.7904	36	0
0	77.5719	0	1	0	1	1	1	1	0	0	NA	54	42	1.28	0.92	56.8993	77.5621	8.09	140	16.2	229	1.33	3.7	4.21321	36	0
0	84.8689	0	1	0	1	1	1	1	0	0	NA	25	34	1.21	1.5	52.8417	40.1325	6	137	16.3	155	0.59	4.7	6.80293	5.43333	1
0	52.1179	0	1	0	1	1	1	1	0	0	NA	23	27	1.7	1.4	48.5062	NA	7.3	139	NA	144	0.5	3.9	2.33483	34.7	0
0	78.6477	0	1	0	1	1	1	1	0	0	NA	30	41	1.1	1.35	65.078	41.26	10.26	143	13.9	202	0.28	4.4	7.30418	36	0
0	80.1811	0	1	0	1	1	1	1	0	0	NA	50	NA	2.1	NA	31.1836	32.0381	7.38	142	15	182	NA	5.04	6.04301	17.8	1
0	84.1767	0	1	0	1	1	1	1	0	0	NA	44	61	2.05	2.37	29.1002	24.088	11.5	132.8	14.3	256	NA	4.9	8.18402	2.76667	1
0	84.9346	0	1	0	1	1	1	1	0	0	NA	32	54	1.99	2.45	30.2422	23.0619	8.1	142	16.7	148	0.6	4.8	2.55084	36	0
0	66.4885	0	1	0	1	1	1	1	0	0	NA	95	94	4.5	3.02	12.952	20.3488	12.42	129	14.9	320	0.28	4.4	6.37465	6.36667	1
0	90.551	0	1	0	1	1	1	1	0	0	NA	83	NA	3	NA	16.7389	29.1751	10.68	139	15.9	200	0.45	3.9	1.03777	1.16667	1
0	94.8611	0	1	0	1	1	1	1	1	0	NA	64	59	1.8	1.42	32.1352	41.4273	6.2	139	14.9	189	0.49	4.8	11.9877	6.26667	1
0	94.358	0	1	0	1	1	1	1	1	0	NA	35	46	1.93	1.66	29.6936	34.8532	11.1	137	NA	162	NA	4	2.07458	20.1667	1
0	71.1124	0	1	0	1	1	1	1	1	0	NA	15	20	0.93	1.03	78.2321	69.165	10.2	138	NA	231	1.12	4.3	10.7253	36	0
0	87.1422	0	1	0	1	1	1	1	1	0	NA	37.14	24	2.68	1.31	20.6366	48.8252	4.55	136.13	19.3	145	0.7	3.8	6.01897	22.3	1
0	65.9731	1	1	0	0	0	0	0	0	0	994.72	54	47	3.3	3.52	17.7753	17.3056	14.36	136	12.9	261	0.51	3.6	7.12957	36	0
0	76.9477	1	1	0	0	0	0	0	0	0	745.88	91.5	100.1	5.1	6.18	9.79185	8.36582	11.5	143.67	15	285	0.56	4.6	9.13592	0.5	1
0	87.9671	1	1	0	0	0	0	0	0	0	547.58	23	21	1.2	1.28	56.9198	50.2336	12.8	142	14.4	151	0.63	NA	4.65482	6.6	1
0	78.2737	1	1	0	0	0	0	0	0	0	2456.21	19	22	1.06	0.89	65.6416	67.5777	10.4	132	16.3	207	1.81	4.4	4.04882	36	0
0	88.8493	1	1	0	0	0	0	0	0	0	1321.17	36	54	1.43	1.98	42.8951	37.3103	9.11	140	15.8	206	0.61	4	4.97378	5.66667	1
0	87.0806	1	1	0	0	0	0	0	0	0	567.12	38	72	1.8	3.5	34.1722	26.5755	10	146	15.7	282	0.33	3.4	6.88783	5.56667	1
0	77.8214	1	1	0	0	0	0	0	0	0	646.76	23	NA	1.4	NA	48.9092	54.6695	7.7	140.48	NA	161	0.55	4.7	1.26506	36	0
0	65.4839	1	1	0	0	0	0	0	0	0	171.22	25	33	1.7	2.29	41.1455	30.071	8.2	140	NA	207	0.5	4.3	4.68643	36	0
0	87.0614	1	1	0	0	0	0	0	0	0	2657.6	14	16	1	0.99	67.6321	69.3855	5.28	139	16	145	2.71	3.1	4.10018	36	0
0	79.5421	1	1	0	0	0	0	0	0	0	75.65	27	35	1.5	1.42	42.6973	44.5805	5.4	138	15.2	162	0.6	4.4	5.26009	36	0
0	75.2403	1	1	0	0	0	0	0	0	0	419.41	19	26	1.1	1.29	67.1762	55.208	5.9	143	14.2	134	0.86	3.8	10.461	36	0
0	73.3882	1	1	0	0	0	0	0	0	0	905.84	27	31	1.2	1.07	64.2144	NA	7.98	140	14.2	265	0.67	5.8	12.7226	0.433333	0
0	65.3454	1	1	0	0	0	0	0	0	0	450.65	26	NA	1.29	NA	58.0913	86.3213	13.64	130	13.9	408	0.49	4.3	6.02999	36	0
0	69.5286	1	1	0	0	0	0	0	0	0	576.6	41	28	1.6	0.96	NA	NA	21.3	134	14.8	335	0.76	4.4	17.2218	13.3333	0
0	72.0567	1	1	0	0	0	0	0	0	0	1403.5	13	32	1.1	1.5	65.378	43.6916	9.6	133	17.2	327	NA	4.2	4.49132	12.9333	0
0	81.452	1	1	0	0	0	0	0	0	0	1909.77	54	74	3.03	4	17.7691	13.2227	11.06	137	15.7	276	0.47	5.4	7.30979	34.3667	1
0	89.3927	1	1	0	0	0	0	0	0	0	1320.46	74	NA	2.83	NA	18.4712	14.0777	10.02	139	22.7	214	0.44	5.6	3.93143	1.16667	1
0	68.6503	1	1	0	0	0	0	0	0	0	910.48	70	79	3.99	3.71	14.4002	15.3004	7.5	147	17.1	134	NA	4.8	3.48001	36	0
0	84.9373	1	1	0	0	0	0	0	0	0	873	25	NA	1.58	NA	39.8899	49.5365	7.6	140	16.5	244	0.5	3.5	23.2161	2.33333	1
0	49.1494	1	1	0	0	0	0	0	0	0	261.029	17	23	1.3	1.37	62.5821	58.8529	10.76	140	16.5	202	0.92	3.9	4.00851	36	0
0	83.7607	1	1	0	0	0	0	0	0	0	1409.38	50	35	2.43	1.43	24.6383	43.6157	9.85	129	16.5	159	1.62	4.1	6.82237	20.3667	1
0	88.4393	1	1	0	0	0	0	0	0	0	1947.65	23.3	23	1.12	1	58.3826	67.386	13.5	133	14.2	221	2.058	NA	2.02672	1.03333	1
0	76.0537	1	1	0	0	0	0	0	0	0	1275.92	13	NA	1.1	NA	66.6237	72.0477	9.93	133	15.3	370	0.79	3.4	6.15434	36	0
0	73.4219	1	1	0	0	0	0	0	0	0	369.98	9	10	0.9	0.75	82.3842	99.7602	8.73	139	14.3	177	NA	3.7	3.14423	36	0
0	78.1236	1	1	0	0	0	0	0	0	0	821.83	15	14	0.84	1.06	82.3981	62.9478	8.09	141	NA	120	0.87	3.8	3.59237	36	0
0	64.8125	1	1	0	0	0	0	0	0	0	1101.71	19	20	1.28	1.37	61.1623	53.2344	8.6	135	NA	237	NA	4.4	2.1753	36	0
0	32.6418	1	1	0	0	0	0	0	0	0	154.37	19	20	1.21	1.14	73.7641	82.8142	7.27	140	NA	199	0.8	4.1	3.90816	36	0
0	59.629	1	1	0	0	0	0	0	0	0	643.59	32	16	1.6	1.3	45.2042	60.9463	7.4	139	14.9	308	0.3	5.3	7.04587	36	0
0	67.387	1	1	0	0	0	0	0	0	0	333.12	18	26	0.88	0.84	86.8557	88.8675	7.8	145	NA	172	0.74	4.1	3.17183	36	0
0	55.7306	1	1	0	0	0	0	0	0	0	34.24	18	9	0.83	0.64	93.7082	111.058	9.32	143	14.4	282	0.27	4.4	4.06486	36	0
0	45.9077	1	1	0	0	0	0	0	0	0	386.1	20	19	1.03	1.03	83.8417	83.2296	11.4	134	13.8	281	0.67	4.1	3.53718	36	0
0	63.7697	1	1	0	0	0	0	0	0	0	541.4	21	38	0.93	1.27	86.9734	67.9263	4.87	137	13.7	202	0.5	4.1	14.0962	36	0
0	48.9804	1	1	0	0	0	0	0	0	0	592.98	26	NA	1.47	NA	55.1485	70.0567	13.6	136	13	246	0.32	3.9	8.11664	36	0
0	50.0989	1	1	0	0	0	0	0	0	0	900.05	71	23	1.6	1.24	49.4715	64.111	5.3	136	NA	176	0.18	5.5	6.77111	36	0
0	61.0173	1	1	0	0	0	0	0	0	0	1726.49	19	23	1.15	1.26	70.4411	68.3862	13.9	136	16.1	265	0.85	4.4	10.0397	36	0
0	84.2146	1	1	0	0	0	0	0	0	0	844.12	25	29	1	1.06	67.1875	64.4251	16.08	135.6	13.7	579	0.95	5	0.283187	19.3667	1
0	70.2335	1	1	0	0	0	0	0	0	0	1085.06	22	38	1.04	1.26	69.797	56.7718	8.4	140	13.8	195	0.59	4.7	6.74148	36	0
0	62.6441	1	1	0	0	0	0	0	0	0	1888.79	45.19	40	1.53	1.5	46.7893	48.6756	5.1	135.3	17	148	1.21	4.8	0.21474	22.1	1
0	61.4454	1	1	0	0	0	0	0	0	0	1078.35	23	32	1.23	1.5	61.7322	NA	16.8	141	13.4	273	0.67	3.7	2.65467	36	0
0	72.8847	1	1	0	0	0	0	0	0	0	NA	20	25	0.93	0.97	86.377	60.7441	8.5	140	15.5	179	NA	4.2	1.34627	36	0
0	65.1045	1	1	0	0	0	0	0	0	0	NA	34	NA	1.37	NA	50.8699	58.8813	9	139.7	NA	196	NA	4.7	1.75091	36	0
0	44.4027	1	1	0	0	0	0	0	0	0	NA	22	NA	1.1	NA	NA	108.18	NA	142	NA	NA	NA	4.2	1.19397	25.2667	0
0	59.0466	1	1	0	0	0	0	0	0	0	NA	29	13	1.4	1.16	54.8022	67.9531	9.75	142	13.5	NA	0.38	4.7	8.44185	36	0
0	62.5416	1	1	0	0	0	0	0	0	0	NA	16	22	1.4	1.41	53.225	51.8146	20.3	143	17.5	1087	NA	3.51	1.85607	21.9333	0
0	70.796	1	1	0	0	0	0	0	0	0	NA	32	35	1.73	1.53	38.9939	44.8437	5.15	138	13.4	109	1.09	4.1	6.63361	36	0
0	59.8236	1	1	0	0	0	0	0	0	0	NA	21	27	1.13	1.18	69.7883	66.8188	12.42	145	NA	NA	NA	4.5	41.4717	36	0
0	68.1687	1	1	0	0	0	0	0	0	0	NA	18.14	33	1.33	1.6	53.7459	43.4442	NA	138	NA	208	NA	4.2	3.10489	36	0
0	69.1776	1	1	0	0	0	0	0	0	0	NA	19	29	1.3	1.33	56.4707	55.0003	14.7	140	14.1	169	0.4	4.2	4.60248	8.63333	1
0	72.5337	1	1	0	0	0	0	0	0	0	NA	51	12	5.92	3.26	9.04956	18.1821	12.4	138	15.2	271	NA	4.28	1.6314	30.8333	0
0	48.3206	1	1	0	0	0	0	0	0	0	NA	56	82.8	3.6	3.85	18.8833	17.3863	9.3	139	NA	298	0.32	4.9	6.59627	36	0
0	80.3519	1	1	0	0	0	0	0	0	0	NA	42	26	2.42	2.88	24.1655	18.8315	8.3	138	13.7	172	0.55	4.2	3.3921	36	0
0	75.4312	1	1	0	0	0	0	0	0	0	NA	38	60	2.54	3.56	24.2999	16.0156	6.5	140	15	165	NA	4.1	2.68891	16.2	1
0	60.8959	1	1	0	0	0	0	0	0	0	NA	54	NA	3.13	NA	19.8937	26.1871	12.4	138.2	14.7	243	NA	4.2	0.287522	5.36667	1
0	88.298	1	1	0	0	0	0	0	0	0	NA	21	30	1.4	1.6	44.4929	37.6863	10.4	137	14.8	296	NA	4.5	5.89929	36	0
0	81.1414	1	1	0	0	0	0	0	0	0	NA	50	55	1.8	1.65	34.858	36.356	9	131	13.7	148	NA	4.7	5.915	0.966667	0
0	87.0412	1	1	0	0	0	0	0	0	0	NA	70	85	2.8	2.8	18.8923	19.3958	20.8	135	14.2	321	0.42	5.1	3.10834	18.7667	1
0	81.4864	1	1	0	0	0	0	0	0	0	NA	19	24.2	1.2	1.25	57.1934	54.6005	14.28	134	14.4	120	1.57	4.31	3.92541	18.3	0
0	63.4077	1	1	0	0	0	0	0	0	0	NA	29	31	1.3	1.25	59.7743	60.076	7.42	135	NA	268	0.84	3.8	6.29179	36	0
0	93.2604	1	1	0	0	0	0	0	0	0	NA	20	NA	1.2	NA	52.0494	52.3431	9.2	146	14.7	276	NA	3.8	3.4896	36	0
0	64.7185	1	1	0	0	0	0	0	0	0	NA	27	20	1.53	1.43	48.0118	51.4629	5.99	141	16.1	NA	NA	3.6	4.64151	0.3	1
0	78.9892	1	1	0	0	0	0	0	0	0	NA	27	21	0.93	0.93	75.9976	76.7412	12.4	134	17.3	278	NA	4.4	4.60317	30.4	0
0	74.3967	1	1	0	0	0	0	0	0	0	NA	12	22	1	1.13	78.5291	62.2744	5.7	138	17.2	294	NA	3.5	9.11899	16.4667	1
0	55.1637	1	1	0	0	0	0	0	0	0	NA	10	15	0.67	0.78	108.451	101.318	8.5	136	15.1	218	NA	4.5	6.14198	26.0333	0
0	51.4221	1	1	0	0	0	0	0	0	0	NA	13	16	0.73	0.8	106.398	98.1019	9.8	138	12.8	239	0.42	NA	6.40493	36	0
0	66.7237	1	1	0	0	0	0	0	0	0	NA	14.66	13.2	0.77	0.8	92.8225	94.2157	9.6	140	14.8	254	0.31	3.7	3.0355	36	0
0	84.8001	1	1	0	0	0	0	0	0	0	NA	31	31	0.87	1.05	79.743	58.8448	4.2	135	NA	209	0.78	4.7	5.79548	8.06667	1
0	81.8804	1	1	0	0	0	0	0	0	0	NA	22	NA	1.01	NA	63.0783	89.1058	30.57	143	NA	452	NA	4	36.8967	0.1	1
0	57.5994	1	1	0	0	0	0	0	0	0	NA	16	24	0.8	0.93	93.7945	83.8053	8.27	132	16.3	237.2	1.52	4	6.61238	36	0
0	66.1854	1	1	0	0	0	0	0	0	0	NA	14	18	1.3	1.2	58.6669	70.1317	11.8	139	NA	321	0.19	3.8	4.59637	25.8333	1
0	88.7974	1	1	0	0	0	0	0	0	0	NA	29	31	1.1	1.25	60.4918	50.4302	4.84	138	15.1	262	0.99	4.9	8.26164	36	0
0	74.8333	1	1	0	0	0	0	0	0	0	NA	13	NA	0.82	NA	90.2233	75.943	7.3	138	13.1	168	1.18	4.4	1.13348	36	0
0	75.8566	1	1	0	0	0	0	0	1	0	NA	15	17	1.1	2	66.4374	36.0318	11.6	135	16.8	250	2.3	3.94	3.26883	32.3	1
0	78.1443	1	1	0	0	0	0	0	1	0	NA	24.7	34	1.03	0.62	67.9146	99.0932	10.4	136	16.2	200	0.68	4.3	14.5153	36	0
0	75.3397	1	1	0	0	0	0	0	1	0	NA	35	31	1.4	1.63	47.6003	40.6159	22	140.8	13.5	344	NA	4.2	28.466	25.2	1
0	82.7456	1	1	0	0	0	0	1	0	0	583.52	31	30	0.93	1.17	67.7055	54.8964	7.11	134	16.3	158	1.26	4.6	6.26051	13.9	0
0	74.9339	1	1	0	0	0	0	1	0	0	1413.26	20	18	1.3	0.83	52.9612	87.2342	13.61	136	14.5	243	1.72	3.8	2.68317	0.5	1
0	76.8472	1	1	0	0	0	0	1	0	0	463.34	26	32	0.93	1.43	72.629	45.1792	17.6	124	NA	320	0.46	4.5	6.02232	4.5	1
0	66.6011	1	1	0	0	0	0	1	0	0	666.16	33	47	3.5	2.2	20.8608	30.7696	9.47	139	16.1	233	0.33	4.3	6.8702	4.06667	1
0	59.2555	1	1	0	0	0	0	1	0	0	469.24	18	17	1.11	0.93	68.6656	72.0758	10.78	140	14.4	250	NA	3.27	8.8643	5.7	0
0	76.4576	1	1	0	0	0	0	1	0	0	581.28	24	20	1.2	0.93	58.2337	69.1572	8.9	140.3	15.9	153	1.68	4.2	3.84461	35.6	0
0	66.2148	1	1	0	0	0	0	1	0	0	99.39	13	NA	0.83	NA	NA	NA	6.9	139	14.4	106	NA	5.2	3.61898	3.56667	0
0	77.0254	1	1	0	0	0	0	1	0	0	386.72	25	22	0.98	0.83	77.7688	90.5972	7.6	141.2	13.7	92	NA	3.8	4.77427	30	0
0	72.3249	1	1	0	0	0	0	1	0	0	858.59	17	28	1.2	1.2	NA	NA	6.89	138	15.2	152	2.502	4	9.99278	8.1	0
0	75.5801	1	1	0	0	0	0	1	0	0	782.66	20	NA	1.23	NA	55.9559	40.4806	13.8	138	NA	209	NA	4.9	3.17188	36	0
0	72.5627	1	1	0	0	0	0	1	0	0	145.15	52	NA	1.73	NA	39.0154	37.5017	4.44	145	15.8	136	0.051	NA	6.36374	5.36667	1
0	57.5198	1	1	0	0	0	0	1	0	0	694.72	16	14	0.9	0.93	92.0739	87.2374	9.3	139	15.7	119	NA	3.7	5.35646	36	0
0	62.0011	1	1	0	0	0	0	1	0	0	764.67	46	48	2.1	2.33	33.6476	35.575	9.09	139	21.6	189	0.67	4.1	3.41275	27.9667	0
0	64.5948	1	1	0	0	0	0	1	0	0	299.83	25	27	0.9	1	86.5125	83.2308	6.99	139	NA	223	0.84	4	9.64945	4	1
0	58.9676	1	1	0	0	0	0	1	0	0	172.94	15	24	1.3	1.46	70.3919	57.8837	9.9	140	13.1	220	0.6	4.6	3.62125	36	0
0	74.5079	1	1	0	0	0	0	1	0	0	144.21	11	12	0.7	0.57	90.4203	104.948	9.4	136.6	14.7	292	NA	3.7	5.60273	36	0
0	72.4714	1	1	0	0	0	0	1	0	0	621.77	17	27	0.93	1.25	83.0896	62.0073	7.7	136	NA	209	NA	4.2	1.52426	8.3	0
0	57.9609	1	1	0	0	0	0	1	0	0	1385.7	19	13.3	0.74	0.79	100.869	93.355	7.75	140	NA	144	0.85	3.5	3.34429	36	0
0	69.2157	1	1	0	0	0	0	1	0	0	304.26	16	43	0.71	1.1	93.5718	67.7331	10.4	136	NA	405	0.5	4.1	6.75064	15.3333	1
0	61.2324	1	1	0	0	0	0	1	0	0	NA	19	NA	0.67	NA	100.31	101.162	6.23	140	13.9	220	NA	4.9	0.311895	36	0
0	80.7857	1	1	0	0	0	0	1	0	0	NA	37	44	1.07	1.26	51.3143	49.6105	8.2	139	NA	NA	NA	4.2	2.37432	11.5667	0
0	55.9179	1	1	0	0	0	0	1	0	0	NA	18	21	1.23	1.13	70.9804	67.6787	10.9	138	14.8	185	NA	4.7	1.77942	26.8	0
0	79.9934	1	1	0	0	0	0	1	0	0	NA	23	22	1.2	1.03	59.1315	68.7376	10.84	138	16.8	280.1	NA	4.9	4.09838	27.1333	1
0	74.179	1	1	0	0	0	0	1	0	0	NA	22	25	1.1	1.23	67.878	55.9687	8.62	138	16.5	171	1.23	3.9	12.0142	10.6	1
0	85.7923	1	1	0	0	0	0	1	0	0	NA	38	23	1.6	1	39.0465	69.1946	4.6	135	21	183	1.81	5.2	10.6747	0.666667	1
0	71.0003	1	1	0	0	0	0	1	0	0	NA	22	NA	0.91	NA	80.0202	54.5403	8.9	138	17.3	321	0.35	4	12.9849	12.6	1
0	90.5801	1	1	0	0	0	0	1	0	0	NA	33	NA	1.07	NA	61.301	64.9196	25.56	133	NA	137	NA	2.46	7.11184	0.7	1
0	72.28	1	1	0	0	0	0	1	0	0	NA	16	25	1.02	1.07	67.3895	71.6591	10.08	138.2	NA	262	0.48	4.6	3.71909	21.8667	1
0	73.6292	1	1	0	0	0	0	1	0	0	NA	33	46	1.3	1.97	53.6798	32.691	9.3	133	17.6	200	1.51	4.1	1.87588	36	0
0	61.636	1	1	0	0	0	0	1	0	0	NA	31	26	2.01	1.22	36.7155	64.3554	12	133	15.6	341	0.79	4	2.6549	24.8	0
0	75.8243	1	1	0	0	0	0	1	0	0	NA	21	28	1.2	1.58	56.2131	41.9372	5.7	142	16.7	276	1.14	3.9	18.4773	36	0
0	75.0764	1	1	0	0	0	0	1	0	0	NA	13	31	0.78	1.1	92.7799	65.5973	15.38	136	13.2	349	0.38	4.3	6.12848	36	0
0	79.7665	1	1	0	0	0	0	1	0	0	NA	18	19	1.03	1.3	71.6307	54.964	10.4	140	14.7	199.8	0.9	3.7	10.7107	36	0
0	41.7102	1	1	0	0	0	0	1	0	0	NA	19	19	1.23	1.23	67.5725	67.4397	15.8	138	14.1	431.2	0.24	4.2	12.904	36	0
0	83.4216	1	1	0	0	0	0	1	0	0	NA	35	32	1	1.19	70.7259	57.3896	9.16	142	NA	241	0.49	4.1	5.18297	36	0
0	82.3314	1	1	0	0	0	0	1	0	0	NA	18	23	1.53	1.5	40.7096	43.48	11.4	142	14.4	252	0.6	4.4	2.00256	36	0
0	60.0764	1	1	0	0	0	0	1	0	0	NA	17	17	1.2	0.95	64.7049	84.4289	13.9	133	13.8	152	0.67	5	14.2362	36	0
0	77.5113	1	1	0	0	0	0	1	0	0	NA	39	38	1.53	1.71	41.9372	NA	8.89	138	14.3	308	0.187	5	19.9022	36	0
0	63.6593	1	1	0	0	0	0	1	0	0	NA	19	24	0.9	0.96	87.9583	82.3796	5.9	138	17.8	177	1.6	4.5	14.7549	5.8	0
0	61.3618	1	1	0	0	0	0	1	0	0	NA	19	28	1.4	1.31	52.9354	51.353	16.9	135	13.3	256	0.31	4.8	8.00227	36	0
0	81.0829	1	1	0	0	0	0	1	0	0	NA	27	49	1	1.26	72.7655	64.5151	12.4	132	NA	361	NA	4	7.6777	36	0
0	87.8344	1	1	0	0	0	0	1	1	0	106.42	18	22	0.85	0.8	73.0596	79.3173	7.95	133	14.1	409	1.12	3.9	7.0414	16.5667	0
0	74.9785	1	1	0	0	0	0	1	1	0	594.52	29	43	1.4	1.9	45.1236	32.2363	5	138	18.3	108	NA	4.7	6.52817	19.4	0
0	76.4494	1	1	0	0	0	0	1	1	0	915.28	18	15	0.72	0.72	NA	93.0189	10.5	121	NA	244	NA	4.3	3.58387	8.13333	1
0	70.26	1	1	0	0	0	0	1	1	0	982.61	19	21	1.2	0.96	NA	78.9013	3.69	139	NA	174	0.44	3.9	5.06508	13.7333	1
0	79.8194	1	1	0	0	0	0	1	1	0	484.53	61	43	2.06	1.6	32.149	38.0866	9.5	137	17.5	368.7	NA	4.3	4.32414	2.93333	0
0	68.2151	1	1	0	0	0	0	1	1	0	741.29	26	27	1.4	1.46	53.2913	51.4354	5.99	133	19.5	145	1.29	3.6	2.04022	26.9333	0
0	61.1916	1	1	0	0	0	0	1	1	0	234.12	44	40	2.8	2.1	24.3969	30.908	7.9	137	16.8	239	1.392	5.3	0.292418	3.86667	1
0	73.3583	1	1	0	0	0	1	0	0	0	1201.52	18	43	1.88	NA	32.0305	21.1523	10.78	137	14.2	282.9	NA	3.8	12.8927	36	0
0	69.7687	1	1	0	0	0	1	0	0	0	1082.5	21	NA	1.2	NA	68.2112	NA	9.33	132	16	203	0.54	3.9	36.4451	33.2667	0
0	61.4583	1	1	0	0	0	1	0	0	0	1546.8	27	NA	1.3	NA	59.2211	87.3515	7.3	135	13.4	214	0.54	3.6	14.1507	20.1667	0
0	61.9286	1	1	0	0	0	1	0	0	0	582.87	18	42	1.05	1.55	76.0331	46.7496	12.8	142	19.2	292	0.36	4.8	9.71498	24.9	0
0	87.4186	1	1	0	0	0	1	0	0	0	2231.79	19	20	1.1	1.33	56.1199	43.6636	7.2	137	NA	NA	1	3.7	4.24098	36	0
0	57.5233	1	1	0	0	0	1	0	0	0	1840.58	23	23	1.1	1	76.1979	87.165	7.33	136	16.5	NA	0.91	3.6	6.55928	36	0
0	71.1041	1	1	0	0	0	1	0	0	0	1788.5	19	19	0.9	0.95	85.0579	83.7728	9.6	140	15.6	NA	0.58	4.1	3.08306	32	0
0	73.3664	1	1	0	0	0	1	0	0	0	295.399	31	NA	1.5	NA	46.7094	32.9763	NA	140	NA	NA	NA	4	8.0605	9.8	1
0	63.331	1	1	0	0	0	1	0	0	0	136.9	38	35	1.58	1.25	49.2695	62.9562	NA	126	NA	NA	NA	4.7	2.20194	2.83333	0
0	51.1385	1	1	0	0	0	1	0	0	0	84.8	29	27	1.37	1.4	58.8648	56.4251	NA	142	14.1	NA	0.4	3.9	4.27094	36	0
0	53.4885	1	1	0	0	0	1	0	0	0	16.69	25	31	1.2	0.97	69.6612	86.6379	11.1	136	15.4	410.2	NA	4.6	17.0993	36	0
0	51.1281	1	1	0	0	0	1	0	0	0	117.41	23	NA	1.1	NA	78.6369	75.5517	12.5	137	12.6	185	NA	3.7	4.26206	36	0
0	46.7737	1	1	0	0	0	1	0	0	0	320.8	39	46	2.25	1.98	34.234	38.6842	7.51	136	NA	331.1	0.33	4.6	8.34237	16	0
0	78.1527	1	1	0	0	0	1	0	0	0	812.68	33	53	1.6	2.41	40.4422	36.9985	7.6	134	14.6	179	0.84	4.3	5.2991	36	0
0	88.7079	1	1	0	0	0	1	0	0	0	2963.99	51	NA	3.8	NA	13.0004	10.1727	6.4	131	NA	125	NA	4	3.69458	36	0
0	80.1993	1	1	0	0	0	1	0	0	0	1119.86	59	NA	3.23	1.04	17.4014	25.6463	8.6	137.3	NA	225	0.21	4	12.3261	13.9333	0
0	84.0498	1	1	0	0	0	1	0	0	0	480.85	42.03	44	1.9	1.57	32.0386	42.1523	9.5	136	15.3	188	0.26	NA	5.07845	26.7667	0
0	70.1342	1	1	0	0	0	1	0	0	0	592.97	66	85	1.95	1.48	32.828	22.7846	11.84	130	18.5	269.7	0.36	5	3.17091	1.16667	1
0	72.9793	1	1	0	0	0	1	0	0	0	1230.38	87	86	3	4.14	19.096	20.0251	10.6	128	15.2	185	NA	5.1	6.85096	9.06667	1
0	69.7539	1	1	0	0	0	1	0	0	0	722.63	20	21	1.23	0.96	59.1304	83.0318	8.9	137	14.6	227	1.33	NA	3.16744	34.3	1
0	50.365	1	1	0	0	0	1	0	0	0	787.98	27	33	1.9	1.93	45.0012	38.4065	7.95	143	15	222	0.21	4.6	5.9699	36	0
0	61.2601	1	1	0	0	0	1	0	0	0	300.399	21	29	1.3	1.2	52.2084	64.6335	13.11	NA	NA	298	0.61	NA	24.5843	36	0
0	46.772	1	1	0	0	0	1	0	0	0	1100.05	29	22	0.39	0.82	144.507	97.467	6.96	132	16.3	NA	2.824	5.2	6.21977	36	0
0	60.0417	1	1	0	0	0	1	0	0	0	274.25	19	9	0.94	0.77	82.5966	98.6478	9.3	136	13.6	174	0.45	4.4	7.05156	12.1	0
0	72.5643	1	1	0	0	0	1	0	0	0	678.4	19	16	0.8	0.74	85.6153	93.4495	12.49	134	14	229	0.54	4.3	7.56804	32.1	0
0	61.4414	1	1	0	0	0	1	0	0	0	2751.5	21	40	1.1	1.2	77.3015	70.6915	11.8	134.3	16.8	378.8	1.32	4.8	6.20396	14.7333	0
0	62.1388	1	1	0	0	0	1	0	0	0	213.21	41	40	1.45	1.3	50.7906	58.4144	9.3	137	15.5	216	0.33	4.8	3.09352	36	0
0	75.8566	1	1	0	0	0	1	0	0	0	1889.43	31	NA	0.96	NA	77.8434	79.6149	10.33	139	16.3	308	0.4	4.5	0.287466	6.03333	0
0	53.359	1	1	0	0	0	1	0	0	0	2994.19	43	35	1.55	1.28	46.6906	62.3054	11	141	14.4	303	0.23	4.9	1.11164	36	0
0	42.8879	1	1	0	0	0	1	0	0	0	16.8999	18.07	26	1.25	1.52	73.6475	55.9773	9.5	139	14.8	182	0.5	4.3	1.86698	36	0
0	75.2178	1	1	0	0	0	1	0	0	0	1362.47	19	17	0.91	0.86	80.0594	84.8099	10.5	139	15.3	189	0.37	3.91	10.0831	36	0
0	69.181	1	1	0	0	0	1	0	0	0	150.54	24	31	0.83	1.07	92.8217	69.2727	9.1	139	NA	NA	NA	4.1	2.95558	36	0
0	72.8898	1	1	0	0	0	1	0	0	0	440.02	27	NA	0.91	NA	79.9741	73.5625	8.4	138.68	NA	210	1.6	3.1	3.16469	27.1333	0
0	51.246	1	1	0	0	0	1	0	0	0	135.75	14	17	0.63	0.63	116.828	120.127	6.71	139	14.5	175	NA	3.9	10.3358	12.5667	0
0	75.6504	1	1	0	0	0	1	0	0	0	167.74	20	NA	1.13	NA	61.8969	51.5681	6.69	139	14.1	236	0.96	5.2	3.84366	7.56667	0
0	63.8009	1	1	0	0	0	1	0	0	0	873.77	24	NA	1	NA	82.5382	87.498	9.1	134	11.5	157	0.39	4.3	21.8758	19.0667	0
0	72.3002	1	1	0	0	0	1	0	0	0	357.99	13.35	NA	0.7	NA	92.2382	87.6816	4.91	138	15.2	166	NA	3.6	23.2281	14.6667	0
0	75.4341	1	1	0	0	0	1	0	0	0	741.12	21	86.4	1.4	3.03	50.7869	19.3958	9.77	135	15.2	206	0.7	4.5	11.2472	0	1
0	67.9906	1	1	0	0	0	1	0	0	0	3426.38	60	65	1.73	2.1	40.0799	33.0169	7.4	143.5	19.8	199	1.08	4.3	16.0779	5.93333	1
0	63.2001	1	1	0	0	0	1	0	0	0	2106.15	27	28	1.5	1.15	49.0513	66.1371	6.9	136	15.4	217	0.5	5.5	5.3073	9.4	0
0	83.3487	1	1	0	0	0	1	0	0	0	1853.69	22	24	1.73	1.53	35.8356	41.066	7.58	143	NA	209	0.64	4.2	6.17244	35.1	1
0	54.9864	1	1	0	0	0	1	0	0	0	2785.15	48	41	4.53	3.9	13.4361	16.3547	7.04	135	14.7	148	0.46	5.9	4.73018	34.3	1
0	76.0738	1	1	0	0	0	1	0	0	0	1889.29	50	38	4.4	3.2	12.8977	18.0184	13.1	136	24.1	168	NA	5.4	8.16001	6	0
0	66.4007	1	1	0	0	0	1	0	0	0	1834.5	58	61	2.9	2.7	21.6488	23.4868	3.94	NA	15.1	109	0.51	NA	6.71691	19.4667	1
0	61.8343	1	1	0	0	0	1	0	0	0	1815.93	87.46	56	7.05	5.52	7.66057	9.84755	7.2	137.4	19.2	116	0.3	4.2	4.49735	27.2	1
0	79.8208	1	1	0	0	0	1	0	0	0	802.79	138.87	90	4.21	3.9	12.7332	13.593	7.6	137	15.2	94.6	NA	5.3	41.3023	36	0
0	76.3803	1	1	0	0	0	1	0	0	0	600.33	17	NA	0.76	NA	88.0463	64.6534	10.3	135	17.3	198	0.91	4.6	3.21909	28.1667	1
0	79.1697	1	1	0	0	0	1	0	0	0	483.28	33	26	0.93	0.94	75.9745	75.698	6.8	137	16.1	123	NA	4	6.85809	28.4	0
0	89.7144	1	1	0	0	0	1	0	0	0	2276.6	17	23	1.1	1.52	56.7053	38.8872	7.28	138	13.4	206	1.14	4.1	3.96452	34.5	1
0	75.9233	1	1	0	0	0	1	0	0	0	944.73	13.24	12	1.1	0.99	66.3401	76.6333	5.69	138	19	311.9	NA	5.2	2.49945	5.1	1
0	80.2365	1	1	0	0	0	1	0	0	0	1979.65	20	24	1.19	1.03	61.2119	67.6963	4.41	140	17.8	170	NA	3.7	4.61615	36	0
0	88.3601	1	1	0	0	0	1	0	0	0	1152.02	30	23	1.06	1.2	61.9235	53.4784	6	136	15.3	122	1.21	4.7	4.04626	32.3667	1
0	82.7865	1	1	0	0	0	1	0	0	0	522.24	20	17	0.86	1.1	59.2274	61.3957	9.19	133	13.6	280	0.88	4.4	1.95151	22.3667	0
0	85.3127	1	1	0	0	0	1	0	0	0	156.06	29	36.2	1.23	1.1	62.7209	59.6842	6.3	141	14.5	NA	0.9	4.7	0.305147	36	0
0	46.1444	1	1	0	0	0	1	0	0	0	1616.36	18	20	1.7	1.33	59.5234	64.5179	6.55	141	13.1	163	NA	4.3	1.97315	26.0333	0
0	69.7234	1	1	0	0	0	1	0	0	0	323.87	26	45	0.85	1.24	84.4892	58.7433	20.3	132	NA	336	NA	4.3	6.5341	15.9333	1
0	71.4357	1	1	0	0	0	1	0	0	0	1201.41	17	23	0.98	0.95	75.9824	79.6323	11.9	133.74	NA	335	NA	4.4	2.71782	33.4667	0
0	78.2081	1	1	0	0	0	1	0	0	0	477.54	25	41	1.4	1.66	49.5129	38.6206	7.39	137	NA	173	NA	4.2	6.61955	36	0
0	81.1911	1	1	0	0	0	1	0	0	0	293.99	16	NA	0.84	NA	82.0738	71.4192	7.32	136	15.2	262	NA	3.9	14.1546	36	0
0	65.7284	1	1	0	0	0	1	0	0	0	256.36	11.5	18	1	0.75	78.6211	96.1676	8.82	137	15.8	130.5	NA	3.1	2.22473	16.3333	0
0	86.2515	1	1	0	0	0	1	0	0	0	353.87	24	NA	1.2	NA	52.8744	65.6956	3.31	137	18	176	0.6	4.4	4.75051	9.03333	0
0	83.5083	1	1	0	0	0	1	0	0	0	638.04	29	42	1.03	1.21	65.5124	55.3433	12	134	NA	271.2	0.34	4.1	5.14831	5.66667	1
0	86.1495	1	1	0	0	0	1	0	0	0	256.459	14	NA	0.83	NA	81.3732	85.9282	8.3	142	14.5	249	NA	4	9.77026	35.5667	1
0	69.207	1	1	0	0	0	1	0	0	0	268.44	24	29	1.3	0.84	57.5941	85.0357	22.18	136	13.7	174	NA	4.3	3.17237	34.5333	0
0	75.5637	1	1	0	0	0	1	0	0	0	888.28	37	26	0.92	0.92	79.0398	79.5276	9.37	139	17.8	142.9	1.07	3.2	5.05519	36	0
0	77.4048	1	1	0	0	0	1	0	0	0	663.58	22	21	1.03	1.12	67.4324	61.6891	7.1	138	16.8	205	0.53	3.9	2.20177	7.93333	0
0	59.7493	1	1	0	0	0	1	0	0	0	2671.33	18	17	1.43	1.4	51.586	54.8504	9.9	136	17.8	206	0.93	3.9	4.1705	26.2333	1
0	83.6339	1	1	0	0	0	1	0	0	0	3230.86	25	40	1.23	1.7	53.2912	36.4142	7.79	140	14.7	104	NA	4.7	5.3407	36	0
0	67.3499	1	1	0	0	0	1	0	0	0	884.05	21	43	1.73	1.53	41.0536	46.3966	3.47	138	17.3	32.8	1.3	3.6	8.40985	17.9667	0
0	68.364	1	1	0	0	0	1	0	0	0	909.33	37.06	30	1.54	1.63	45.6195	42.3291	4.41	141.76	16.2	118	NA	4.1	32.8812	8.53333	1
0	61.6461	1	1	0	0	0	1	0	0	0	362.4	35.8	40	2.3	2.14	29.1341	30.2493	8.62	139	16	171	0.4	4.3	4.08681	36	0
0	69.8445	1	1	0	0	0	1	0	0	0	1253.06	35	35	2.1	2.33	30.5129	25.8543	13.52	143	NA	189	0.62	4.7	3.31962	36	0
0	75.4361	1	1	0	0	0	1	0	0	0	664.66	19	26	1.5	1.6	45.8151	44.9059	7.12	139	14.1	144	0.78	4.6	2.25239	14	0
0	76.9504	1	1	0	0	0	1	0	0	0	449.79	19	23	1.39	1.41	50.1468	52.468	11.82	141	NA	389	0.35	4.1	2.61021	36	0
0	72.0609	1	1	0	0	0	1	0	0	0	822.81	35	35	1.63	1.92	40.1996	40.7453	9.3	144	13.2	214	0.5	5.4	3.04757	36	0
0	95.0874	1	1	0	0	0	1	0	0	0	4286.17	33	17	1.5	1.23	39.2771	48.3171	14.7	134	15.3	252	0.8	4.9	5.21018	8.3	1
0	88.0348	1	1	0	0	0	1	0	0	0	1765.46	17	18	1.13	1	57.6523	67.1507	6.1	133	NA	144.2	0.77	3.8	3.74814	8.83333	1
0	86.0944	1	1	0	0	0	1	0	0	0	2923.99	24	21	1.83	1.27	32.7	50.7582	6.5	143	15.8	206	NA	5.2	6.76554	12.1333	1
0	82.3317	1	1	0	0	0	1	0	0	0	2160.17	43	36	1.4	1.42	45.6341	45.3162	9.4	126	NA	350	NA	4.8	3.18993	3.7	1
0	64.1732	1	1	0	0	0	1	0	0	0	293.67	28	39	1.7	1.1	44.0517	68.4839	8.1	137	NA	206	0.41	4.69	11.999	10.7	0
0	70.1068	1	1	0	0	0	1	0	0	0	629.83	20.61	20	0.8	0.51	90.7285	109.339	10.1	140	NA	150	1.6	4.3	5.88277	36	0
0	56.4372	1	1	0	0	0	1	0	0	0	149.77	12	14	0.93	0.93	88.5031	91.1245	7.2	133	13.9	157	0.44	3.7	4.48881	36	0
0	69.3861	1	1	0	0	0	1	0	0	0	841.25	11	17.8	0.73	0.7	99.9013	98.0198	12.4	135	13.6	192	0.99	3.8	5.05324	36	0
0	77.9658	1	1	0	0	0	1	0	0	0	239.99	16	15	1.1	1.13	60.5466	62.4972	10.4	138	14.5	239	NA	4.3	2.01826	11.5333	0
0	68.3571	1	1	0	0	0	1	0	0	0	289.98	13	21	0.64	0.83	99.0881	88.2741	10.5	139.7	13.4	213	NA	4.3	3.90185	36	0
0	68.344	1	1	0	0	0	1	0	0	0	406.29	19	28	0.85	0.93	91.263	81.7837	5.62	140	NA	201	NA	3.8	5.25447	36	0
0	69.8435	1	1	0	0	0	1	0	0	0	2938.6	26	10	0.96	0.8	81.9296	92.2236	14.8	137	14.7	359.4	NA	4.3	8.1258	21.2	1
0	56.1026	1	1	0	0	0	1	0	0	0	558.179	18	19	1.05	0.87	81.6399	91.4228	8.75	135.9	14.7	256	0.6	4	1.70964	33.9	0
0	65.33	1	1	0	0	0	1	0	0	0	473.29	23	27	1.04	1.48	74.8509	50.1551	7.3	133	14.7	378	NA	4.6	8.15603	32.4	0
0	80.8935	1	1	0	0	0	1	0	0	0	178.35	31	38	1.13	1.3	59.1268	NA	10	143	14.1	189	0.61	4.9	2.61373	36	0
0	67.6476	1	1	0	0	0	1	0	0	0	96.32	10	22	1.3	1.4	58.8969	NA	5.7	141	14.6	160	0.5	3.6	3.17018	25.1	1
0	86.4371	1	1	0	0	0	1	0	0	0	229.4	10	20	0.93	1.07	69.0529	67.1633	6.3	133	15.6	153	0.6	4.3	3.52968	36	0
0	67.8993	1	1	0	0	0	1	0	0	0	404.81	20	27.4	0.78	0.85	89.484	78.4816	9.3	135	14.9	222	0.85	4.1	5.63507	31.2667	0
0	65.3725	1	1	0	0	0	1	0	0	0	NA	22	NA	1.64	NA	NA	67.0004	NA	NA	NA	NA	NA	NA	2.04526	30.9667	0
0	71.6958	1	1	0	0	0	1	0	0	0	NA	19	19	1.21	1.22	59.4546	60.0797	9.3	139	NA	NA	0.26	4.3	2.01231	9.4	0
0	80.0566	1	1	0	0	0	1	0	0	0	NA	19	NA	0.8	NA	NA	84.8299	8.43	139	NA	187	NA	4.5	0.992233	5.93333	0
0	63.7172	1	1	0	0	0	1	0	0	0	NA	33	50	1.7	2.05	NA	NA	9	134	NA	119	2.953	3.6	3.5304	3.06667	1
0	71.684	1	1	0	0	0	1	0	0	0	NA	16	23	1	1.14	79.0945	NA	11.25	130	16.1	NA	NA	3.7	3.91811	2.9	1
0	62.6035	1	1	0	0	0	1	0	0	0	NA	15	16	1.24	1.22	62.9213	64.4122	7.58	136	13.5	NA	NA	4.8	2.49889	31.9667	0
0	43.3702	1	1	0	0	0	1	0	0	0	NA	15	16	0.96	0.93	95.8577	96.9425	15.07	135	13.4	275	NA	4	2.04308	36	0
0	65.0138	1	1	0	0	0	1	0	0	0	NA	18	18	1.01	1	79.4605	79.7611	9.99	140	13.7	252	NA	4.6	3.90411	16.9	0
0	68.049	1	1	0	0	0	1	0	0	0	NA	26	NA	0.76	NA	99.1426	96.8164	7.9	139	14.2	159	NA	4.7	0.299984	36	0
0	61.086	1	1	0	0	0	1	0	0	0	NA	23	NA	0.8	NA	97.909	96.9763	6.4	137.4	13.1	231	NA	4.7	1.052	36	0
0	54.7198	1	1	0	0	0	1	0	0	0	NA	16	NA	1.2	NA	67.1655	69.9279	9.6	134	13.2	NA	NA	4.2	6.75231	36	0
0	53.5525	1	1	0	0	0	1	0	0	0	NA	30	15	1.06	0.83	83.7083	97.5311	8.3	141	17	308	NA	3.8	5.26945	36	0
0	60.335	1	1	0	0	0	1	0	0	0	NA	21	45	0.9	0.95	91.1349	84.4971	6.64	134	20.5	336	0.53	3.3	20.8085	2.6	1
0	77.8567	1	1	0	0	0	1	0	0	0	NA	23.75	19	0.98	1.01	78.7821	73.7591	8.9	140	15.6	142	0.6	3.8	4.18471	7.9	1
0	63.6626	1	1	0	0	0	1	0	0	0	NA	49	49	1.6	1.64	43.7063	42.4469	13.3	143.55	16.1	231	NA	4.6	13.481	22.4	1
0	61.0234	1	1	0	0	0	1	0	0	0	NA	15	NA	1.2	NA	66.9637	NA	11.83	138.55	15.6	241	0.7	4.7	121.978	7.86667	1
0	68.9073	1	1	0	0	0	1	0	0	0	NA	25	NA	0.85	NA	85.7006	78.6144	12.2	139	15.8	217	NA	3.5	28.2306	14.5667	1
0	66.7336	1	1	0	0	0	1	0	0	0	NA	14	NA	1.1	NA	68.1236	57.6881	10.3	134	13.8	265	0.58	4.3	11.2014	36	0
0	74.0267	1	1	0	0	0	1	0	0	0	NA	18	15	0.9	0.91	82.5973	82.0397	6.8	135	14.2	218	0.48	4.4	5.18861	10.6	1
0	66.6943	1	1	0	0	0	1	0	0	0	NA	72	45	12.4	10.05	2.87987	5.27503	9.9	142.3	NA	185	NA	5.9	1.94922	2.83333	1
0	61.1875	1	1	0	0	0	1	0	0	0	NA	28	22	2.23	2.83	31.1549	24.0017	8.18	138	NA	233	0.82	5.84	0.324184	1.43333	1
0	68.9311	1	1	0	0	0	1	0	0	0	NA	29	30	1.63	1.6	40.7013	40.8713	NA	138	NA	NA	NA	4.4	2.19107	10.6333	1
0	75.4879	1	1	0	0	0	1	0	0	0	NA	23	23	1.2	1.2	60.0398	59.7674	NA	142	NA	NA	NA	3.9	2.91614	36	0
0	61.2105	1	1	0	0	0	1	0	0	0	NA	24.6	NA	1.16	NA	68.5563	67.6492	7.4	144	NA	NA	NA	3.8	3.12248	27.2	1
0	61.8002	1	1	0	0	0	1	0	0	0	NA	50	48	3	3.18	22.5407	21.896	11.9	143	16.2	171	NA	4.3	1.20937	36	0
0	65.9349	1	1	0	0	0	1	0	0	0	NA	21	21	0.87	0.87	87.6554	88.4569	7.87	137	NA	NA	NA	4.2	2.11886	36	0
0	74.7978	1	1	0	0	0	1	0	0	0	NA	30	23	1.2	1.66	55.4157	40.4747	7.3	136	15.2	199	0.4	NA	4.5548	36	0
0	56.452	1	1	0	0	0	1	0	0	0	NA	17	18	1.03	1.06	81.056	80.5426	6.97	139	NA	NA	NA	4.3	1.67195	12.3	0
0	58.2016	1	1	0	0	0	1	0	0	0	NA	19	19	0.63	0.7	107.893	105.348	7.6	137.71	NA	NA	NA	4	1.78322	21.7667	0
0	62.6351	1	1	0	0	0	1	0	0	0	NA	43	35	1.1	1.17	66.3423	66.5756	4.01	140	14.9	NA	0.3	5.5	2.98884	36	0
0	82.3731	1	1	0	0	0	1	0	0	0	NA	28	23	0.61	0.5	96.3466	99.2066	3.6	135	14	143	0.6	NA	2.63444	28.5	0
0	75.9709	1	1	0	0	0	1	0	0	0	NA	23	22	1	0.81	72.3221	83.3178	6.8	136	13.7	176	0.52	4.6	2.42106	28.6	0
0	85.3366	1	1	0	0	0	1	0	0	0	NA	61	101	3.24	4.37	15.7128	11.6405	10.3	124	14	170	0.395	4.1	5.10492	6.33333	1
0	73.5758	1	1	0	0	0	1	0	0	0	NA	39	47	1.7	1.6	38.9974	41.0875	10.86	142	15.4	306	0.33	4	3.99756	36	0
0	80.664	1	1	0	0	0	1	0	0	0	NA	47	26	1.45	1.24	44.9249	54.538	15.1	134	14.6	127	0.56	4.8	2.12986	1.9	1
0	70.4711	1	1	0	0	0	1	0	0	0	NA	59	56	6.75	4.66	7.44122	12.2149	29.7	141	13.4	304	NA	5.8	73.3745	23.9667	1
0	85.8026	1	1	0	0	0	1	0	0	0	NA	68	47	3.7	1.3	14.0986	47.6242	9.53	137	15.4	236	0.6	7.8	35.3167	15.1333	1
0	83.6565	1	1	0	0	0	1	0	0	0	NA	46	44	1.8	2.18	33.1421	25.6506	8	141	15.9	258.8	0.18	6	4.05325	32.0667	0
0	69.181	1	1	0	0	0	1	0	0	0	NA	29	36	1.7	1.5	41.1064	45.4301	12.1	140	15.9	192	0.5	4.2	11.1291	36	0
0	67.3972	1	1	0	0	0	1	0	0	0	NA	19	27	1.16	1.2	65.1474	62.5889	18.5	138	13.5	325	NA	4.2	4.82644	36	0
0	77.3803	1	1	0	0	0	1	0	0	0	NA	41	39	1.59	1.4	39.879	46.6806	12.94	134	20.3	373	0.52	4.2	5.05292	3.46667	0
0	58.1855	1	1	0	0	0	1	0	0	0	NA	50	31	2.35	1.79	29.5697	41.3032	16.43	133	15.9	534	NA	4.2	10.3317	5.33333	1
0	51.1335	1	1	0	0	0	1	0	0	0	NA	41	57	1.83	1.93	40.6189	40.8968	16.6	136	16.6	369	0.65	4.2	24.3227	36	0
0	56.003	1	1	0	0	0	1	0	0	0	NA	36.95	41	2.3	1.49	31.7861	50.9872	13.11	137	16.6	269	1.69	4.8	8.88958	36	0
0	71.7396	1	1	0	0	0	1	0	0	0	NA	28	41	1.18	1.5	62.9451	45.7662	3.17	139	20	226	0.65	4.6	5.115	34.3667	1
0	75.3096	1	1	0	0	0	1	0	0	0	NA	63	89	2.97	3.03	18.8923	18.5305	9.5	141	17.3	223	1.43	5.1	7.89314	22.8333	1
0	60.3016	1	1	0	0	0	1	0	0	0	NA	74	71	3.33	3.7	18.8287	16.9166	9.4	138	14.1	230	0.44	5.5	15.4041	36	0
0	80.0564	1	1	0	0	0	1	0	0	0	NA	29	36	1.31	1.5	51.3143	43.3383	7.91	138	16.1	171	0.64	4.2	6.89021	36	0
0	66.6607	1	1	0	0	0	1	0	0	0	NA	42	41	1.9	1.86	36.0046	37.2989	10.78	134	17.3	143.8	1.14	5	5.3292	6.33333	1
0	58.1706	1	1	0	0	0	1	0	0	0	NA	15	29	1	1.06	79.518	80.2947	21	138	13.4	223	1.34	4.3	11.0074	36	0
0	81.6867	1	1	0	0	0	1	0	0	0	NA	14	19	0.9	1.09	76.8785	64.7464	10.08	137	15.5	148	1.37	NA	2.89943	31.9667	1
0	66.2272	1	1	0	0	0	1	0	0	0	NA	19.7	18	1	0.83	76.2163	89.9168	11.7	138	16	256	NA	3.6	14.0149	8.56667	0
0	68.9928	1	1	0	0	0	1	0	0	0	NA	13.1	32	0.8	1.06	90.422	73.1232	17.9	128	14.6	247	0.47	3.9	6.03905	27.2667	0
0	64.8022	1	1	0	0	0	1	0	0	0	NA	13	13.8	1.53	0.82	50.1507	90.4554	17.61	134	12.3	278	NA	4	24.9856	13.1667	0
0	60.9676	1	1	0	0	0	1	0	0	0	NA	9	NA	0.79	NA	92.9928	103.105	15.05	132	14.5	517.3	0.49	3.8	12.0541	5.7	1
0	85.6869	1	1	0	0	0	1	0	0	0	NA	24	40	1.1	1.24	60.6209	51.4486	7.63	132	15.8	218	NA	4.7	4.16155	30.2333	0
0	76.5362	1	1	0	0	0	1	0	0	0	NA	25.3	33	1.21	1.5	58.1775	44.6597	7.15	139	16.2	103	0.66	4.4	4.74674	27.1	1
0	65.9075	1	1	0	0	0	1	0	0	0	NA	29	23	1.2	0.9	62.505	87.1997	6.04	143	15.1	118	1.916	5	2.52006	22.4	0
0	75.8141	1	1	0	0	0	1	0	0	0	NA	16	NA	0.83	NA	85.704	70.7148	10.78	130	15.7	268.1	0.8	4.3	3.79409	28.6	1
0	75.2358	1	1	0	0	0	1	0	0	0	NA	32	36	1.7	1.62	39.105	41.088	6.1	138	NA	158	NA	4.7	7.52608	36	0
0	54.8048	1	1	0	0	0	1	0	0	0	NA	18	16	1.01	0.83	88.9106	97.6269	21.7	138	13.7	430.6	0.97	4.2	9.08025	36	0
0	61.8657	1	1	0	0	0	1	0	0	0	NA	21	21	0.69	0.56	102.683	111.064	15.72	144	13.6	398	NA	NA	4.12227	36	0
0	60.1945	1	1	0	0	0	1	0	0	0	NA	11	NA	0.8	NA	97.2331	92.5011	9.1	142	15	230	0.86	4.5	2.53031	36	0
0	56.1056	1	1	0	0	0	1	0	0	0	NA	17	18	0.73	0.69	104.282	107.921	11.83	140	13.5	202	1	NA	4.02139	36	0
0	51.1451	1	1	0	0	0	1	0	0	0	NA	92	63	5.02	5.01	12.1592	12.1483	8	138	NA	277	0.075	5.1	42.0883	25.6667	1
0	76.7388	1	1	0	0	0	1	0	0	0	NA	79	64	2.2	2.3	27.3733	26.8675	10.5	136	13.7	250	0.484	4.5	2.08975	35.4	1
0	78.907	1	1	0	0	0	1	0	0	0	NA	56	96.8	2.1	3	28.3412	19.3253	8.1	138	14.5	245	0.2	5.1	3.88657	1.16667	1
0	70.114	1	1	0	0	0	1	0	0	0	NA	69	28	2.3	1.2	28.2017	60.2924	12.6	129	14.8	240	0.2	NA	5.51442	34.5333	1
0	66.2441	1	1	0	0	0	1	0	0	0	NA	14	17	1.01	0.63	76.0224	103.22	11.1	137	NA	265	0.63	3	14.4548	27.5667	0
0	68.4475	1	1	0	0	0	1	0	0	0	NA	27	41	0.8	1.09	89.9455	71.7035	15	134	13.1	212	NA	4.7	25.9837	1.9	1
0	69.2555	1	1	0	0	0	1	0	0	0	NA	17	19	1.58	1.3	44.7421	57.9398	22.81	137	21.3	314	0.47	4.3	3.27681	36	0
0	65.9528	1	1	0	0	0	1	0	0	0	NA	11	16	1	1.11	77.3617	64.6752	8.8	140	15.3	228	NA	3.5	3.263	14.7	1
0	64.0229	1	1	0	0	0	1	0	0	0	NA	25	17.1	1.6	0.85	45.0877	90.6667	22.98	135	14.6	170	0.6	5.3	10.8991	36	0
0	55.0445	1	1	0	0	0	1	0	0	0	NA	31	NA	1.42	NA	54.7234	56.7605	19.5	139	NA	312	NA	3.8	3.21492	12.8333	1
0	70.8934	1	1	0	0	0	1	0	0	0	NA	28	62	1.3	1.7	56.6274	39.1946	19.45	135	14.1	611	0.77	4.2	9.7039	32.8	1
0	67.5909	1	1	0	0	0	1	0	0	0	NA	16	22	0.9	1.1	88.0596	74.6246	11.9	137	NA	158	NA	3.8	4.32355	23.0333	0
0	47.6575	1	1	0	0	0	1	0	0	0	NA	19	NA	1.1	NA	81.302	97.2525	15.4	139	NA	208	NA	4.7	2.03493	25.2667	1
0	76.3348	1	1	0	0	0	1	0	0	0	NA	27	58	1.67	1.7	38.5869	37.4698	14.94	129.85	12.6	260	NA	4.05	8.33632	35.5333	0
0	74.1213	1	1	0	0	0	1	0	0	0	NA	25	20	0.9	0.93	83.4873	85.3689	12.8	140	14.5	366	0.39	4.4	6.21853	36	0
0	55.5346	1	1	0	0	0	1	0	0	0	NA	15	25	1.03	1.04	83.5573	NA	8.98	140	19.1	249	0.73	3.7	7.7359	36	0
0	73.1054	1	1	0	0	0	1	0	0	0	NA	12	NA	0.8	NA	88.8635	79.8877	7.58	130	13.4	298	0.54	4	3.49657	36	0
0	66.1945	1	1	0	0	0	1	0	0	0	NA	21	32	0.95	1.13	78.896	60.1373	10.26	138	16.3	366	0.32	4.3	7.37091	36	0
0	71.0417	1	1	0	0	0	1	0	0	0	NA	23	22	1.1	1.12	64.2163	64.7108	10.1	132	13.8	287	0.5	4.48	2.11001	36	0
0	52.5617	1	1	0	0	0	1	0	0	0	NA	18.4	24	1.3	1.29	60.7465	63.682	13.79	137	15.8	529	0.87	4.5	1.90464	36	0
0	54.2105	1	1	0	0	0	1	0	0	0	NA	13	13	1.1	1.1	77.6295	76.6847	11.3	143	14.6	207	0.36	4.1	0.253263	36	0
0	57.2786	1	1	0	0	0	1	0	0	0	NA	31.43	25	1.1	1.13	73.6536	72.003	11.83	135	14.2	261	0.62	4.6	1.0282	36	0
0	61.3998	1	1	0	0	0	1	0	0	0	NA	14	20	1.66	1.6	44.0891	46.4262	15.2	140	14.6	306	0.97	3.8	4.86277	36	0
0	76.8211	1	1	0	0	0	1	0	0	0	NA	44	40	1.36	1.85	50.008	36.2088	7.23	140	15.4	155	0.74	4.2	2.78695	1.06667	1
0	83.2687	1	1	0	0	0	1	0	0	0	NA	31	33	2.1	1.93	29.8389	31.8559	6.1	142	15.3	152	1.1	4	1.00202	8.43333	1
0	83.0108	1	1	0	0	0	1	0	0	0	NA	26	29	1.45	1.26	44.8362	53.6226	11.7	133	NA	295	0.57	NA	4.03997	36	0
0	89.1473	1	1	0	0	0	1	0	0	0	NA	23	23	1.2	1.23	51.4735	49.505	9.4	136	NA	215	NA	4.1	4.75237	16.2333	1
0	66.9891	1	1	0	0	0	1	0	0	0	NA	20	19	1	1.01	76.4215	74.4144	5.54	139	15.7	96.7	0.54	4.5	0.270572	35.4333	1
0	59.4657	1	1	0	0	0	1	0	0	0	NA	15	15	1.23	1.23	62.7348	63.7779	6.7	138	17	221	NA	3.5	1.91625	36	0
0	76.0987	1	1	0	0	0	1	0	0	0	NA	17.89	NA	1.18	NA	60.2479	58.06	9.9	140	NA	187	NA	3.5	0.331738	0.333333	1
0	73.8543	1	1	0	0	0	1	0	0	0	NA	31	32	1.3	1.19	56.2154	61.1594	7.47	133	NA	234	NA	4.1	1.32922	27.9	0
0	63.071	1	1	0	0	0	1	0	0	0	NA	12	12	1	0.93	80.5547	83.4469	11.92	134	NA	289	NA	4.4	2.03125	1.23333	1
0	90.4407	1	1	0	0	0	1	0	1	0	909.31	18	18	0.63	0.79	89.3171	85.6728	5.2	132	NA	117	0.5	3.7	5.26888	12.4333	1
0	81.3384	1	1	0	0	0	1	0	1	0	748.62	29	32	1.32	1.53	45.7524	42.8384	8.06	138	15.2	205	0.51	4.7	5.89733	28.5333	1
0	64.6149	1	1	0	0	0	1	0	1	0	231.9	22	NA	1.03	NA	78.7809	77.7688	6.9	144	NA	144	NA	4.8	7.20377	36	0
0	57.7603	1	1	0	0	0	1	0	1	0	88.34	16	NA	0.89	NA	95.3945	NA	7.13	141	NA	234	0.4	4.4	4.41204	36	0
0	87.641	1	1	0	0	0	1	0	1	0	305.62	27	45	1.1	1.3	56.9213	49.3076	7.4	142	NA	160	0.33	3.7	8.47718	6.7	1
0	71.9815	1	1	0	0	0	1	0	1	0	1715.97	75	110	2.6	3	23.1483	19.4633	3.8	140	17.2	159	0.82	3.8	10.8871	36	0
0	93.721	1	1	0	0	0	1	0	1	0	1155	25	32.8	1.3	1.3	46.8693	46.6696	9.66	140.9	14	113.1	0.56	3.9	4.79717	9.23333	1
0	80.8985	1	1	0	0	0	1	0	1	0	346.79	16	16	0.8	0.81	86.2451	87.0907	6.4	128	13.4	288	0.7	4.5	3.57481	36	0
0	87.1015	1	1	0	0	0	1	0	1	0	2930.23	37	61	2.33	2.46	25.3819	23.5838	12.57	135	17.3	355	NA	5.3	10.9325	25.3333	1
0	61.0602	1	1	0	0	0	1	0	1	0	NA	35	26	1.3	1.1	57.2504	73.4573	6.19	144	13.3	NA	0.64	5	9.0518	36	0
0	59.0523	1	1	0	0	0	1	0	1	0	NA	96	85	2.9	2.4	22.7255	28.7463	5.9	137	14.9	NA	0.31	3.9	5.49255	7.1	0
0	68.3895	1	1	0	0	0	1	0	1	0	NA	33	16	0.8	0.93	89.5141	80.9813	8.8	136	12.7	NA	0.34	3.7	16.7506	19.8333	0
0	58.2899	1	1	0	0	0	1	0	1	0	NA	64	61	2.7	2.4	26.7994	29.9645	12.9	138	17.2	588.5	0.57	4.5	8.11909	36	0
0	68.9085	1	1	0	0	0	1	0	1	0	NA	20	40	1.33	1.43	51.7896	49.2658	12.6	140	15.7	202	0.99	4.7	11.6303	36	0
0	76.0171	1	1	0	0	0	1	0	1	0	NA	27	30	1.3	1.46	53.623	44.9812	15.2	135	14	327.9	1.04	4.5	13.0183	28.9667	0
0	78.7614	1	1	0	0	0	1	0	1	0	NA	67	53	2.1	1.55	28.9425	41.4226	25.2	143	14.7	299	0.37	5.6	122.906	36	0
0	78.676	1	1	0	0	0	1	0	1	0	NA	18	16	1.13	1	60.8704	72.0847	11.1	142	14.3	293	NA	3.6	3.37649	29.1	0
0	74.6275	1	1	0	0	0	1	0	1	0	NA	16	26	0.98	1.36	77.0812	50.012	10.34	138	13.3	189	0.77	4.3	5.92282	36	0
0	79.2247	1	1	0	0	0	1	0	1	0	NA	56	44	1.1	1.41	64.9463	46.3668	3.93	139	15.3	NA	0.92	3.8	7.27652	1.43333	1
0	85.8612	1	1	0	0	0	1	0	1	0	NA	37.07	42	1.1	1.03	57.8208	64.7153	11.11	141	15.7	197	0.51	5.3	6.04373	5	1
0	79.3454	1	1	0	0	0	1	0	1	0	NA	19	19	0.8	1.2	86.26	56.5486	3.92	135	14.5	179.1	0.49	3.4	3.53181	33.2667	1
0	61.0407	1	1	0	0	0	1	0	1	0	NA	37	30	2.3	1.9	30.2295	92.1544	9.8	136	NA	325	0.33	5	4.76011	36	0
0	65.8501	1	1	0	0	0	1	0	1	0	NA	17	NA	1	NA	81.1893	96.3841	14.9	143	NA	190	NA	4.5	2.11562	23.2	1
0	50.7072	1	1	0	0	0	1	0	1	0	NA	19	16.1	1.04	1.22	83.8525	68.3945	22.59	132	13.7	314	0.32	4.6	10.3679	36	0
0	78.8225	1	1	0	0	0	1	0	1	0	NA	74	43	2.85	3	19.1364	11.9732	8	129	15.5	174	0.28	4.5	18.8472	36	0
0	72.9875	1	1	0	0	0	1	0	1	0	NA	15	19	0.93	1.08	78.7531	71.0652	6.2	145	15.5	68.9	2.757	4.5	5.3407	36	0
0	53.9359	1	1	0	0	0	1	0	1	0	NA	25	NA	0.9	NA	96.5141	104.22	5.62	139.7	14.6	272	NA	5.3	2.02878	32.1	0
0	69.4331	1	1	0	0	0	1	0	1	0	NA	15	23	0.93	1.1	81.1702	57.2493	8.1	134	15	214	0.91	4.3	3.96936	26.3	0
0	58.5048	1	1	0	0	0	1	0	1	0	NA	18	15	1.13	1.05	73.7802	71.2249	8.4	134	14.3	NA	NA	3.7	0.294266	36	0
0	69.1	1	1	0	0	0	1	0	1	0	NA	30	34	1.1	1.23	65.1455	62.5149	7.06	137	NA	189	NA	4.7	2.03827	31.5	0
0	63.2712	1	1	0	0	0	1	0	1	0	NA	18	28	0.93	0.97	84.6413	NA	8.1	140	NA	323.8	NA	4.3	4.92522	8.43333	0
0	65.2232	1	1	0	0	0	1	0	1	0	NA	9	15	0.6	0.78	109.518	89.6837	5.3	136	13.3	173	NA	3.8	2.29296	27.1	0
0	85.5525	1	1	0	0	0	1	1	0	0	353.87	24	NA	0.79	NA	90.2178	89.9425	12	141	15.4	230	0.33	5.01	7.0718	33.2	0
0	84.8344	1	1	0	0	0	1	1	0	0	270.02	23	21.8	1.4	1.4	43.9698	43.7833	8.7	131	NA	NA	0.3	4.9	4.31059	23.2	1
0	88.3766	1	1	0	0	0	1	1	0	0	1076.06	25	28	1.13	1.13	57.8646	58.1738	9.42	136	NA	155	NA	4	2.56475	4.73333	1
0	55.6175	1	1	0	0	0	1	1	0	0	278.1	26	NA	1.13	NA	71.2211	70.6871	10.7	144	15.8	291.4	NA	4.1	2.48811	17.1333	0
0	68.585	1	1	0	0	0	1	1	0	0	274.49	23	18	0.86	0.92	82.9148	79.9018	7.2	139.8	NA	153	0.5	4.6	2.08946	30	0
0	63.5075	1	1	0	0	0	1	1	0	0	412.75	28	32	2.59	1.98	30.8374	39.1935	16.4	130	NA	283	1.5	4.6	1.95388	3.46667	1
0	82.8789	1	1	0	0	0	1	1	0	0	968.06	35	38	1.53	1.44	40.5849	44.0757	5.97	140	17	142	1.05	4	0.270017	17.8333	1
0	78.602	1	1	0	0	0	1	1	0	0	1221.88	35	27	1.4	1.53	47.9709	41.9713	5.78	144	14.6	NA	0.37	4.6	2.89945	3	1
0	60.2831	1	1	0	0	0	1	1	0	0	438.84	24	18	1.3	1.3	58.4996	71.1834	8.7	139	14.4	237.9	0.893	4	4.48137	36	0
0	60.789	1	1	0	0	0	1	1	0	0	954.64	21	22	1.48	1.4	50.5473	65.8844	4.58	140	17.6	155	NA	4.5	6.19254	36	0
0	70.1806	1	1	0	0	0	1	1	0	0	268.26	28.83	22	1.18	1.1	64.6992	61.4608	8.09	139	14.3	145	0.72	4.3	2.80721	5.36667	0
0	76.1289	1	1	0	0	0	1	1	0	0	947.31	18	18	1.4	0.9	NA	NA	6.75	141	NA	176	0.42	4.5	10.0493	21.9333	0
0	70.036	1	1	0	0	0	1	1	0	0	328.21	20	26	1.32	0.9	54.9772	77.3532	6.1	138	NA	130	0.56	4.2	7.19798	11.2	1
0	66.2831	1	1	0	0	0	1	1	0	0	804.88	11	26	1.32	1.53	54.5261	45.5405	5.5	139	13.1	165	0.4	3.6	4.76609	36	0
0	63.0371	1	1	0	0	0	1	1	0	0	1114.61	26	NA	1.4	NA	52.9308	NA	7.1	133	14.1	153	0.91	4.4	24.0293	36	0
0	66.358	1	1	0	0	0	1	1	0	0	936.7	18	NA	0.9	NA	86.3638	67.141	4.59	142	15.8	150	0.6	3.9	4.75136	36	0
0	79.7227	1	1	0	0	0	1	1	0	0	541.74	21	18	1.12	1.13	60.813	63.9898	12.91	135	13.8	195	0.8	4	7.07985	36	0
0	71.0578	1	1	0	0	0	1	1	0	0	133.19	10	13	0.73	0.93	96.3275	81.1235	7.6	136.5	16.5	269	0.88	3.6	2.21602	12.1	0
0	68.127	1	1	0	0	0	1	1	0	0	483.99	19	15	1.1	1	65.8177	92.7525	6.99	143	14.4	202	0.49	3.9	0.297946	33.2667	1
0	76.3024	1	1	0	0	0	1	1	0	0	326.57	25	23	1.1	1.04	65.5484	62.4477	9.56	141	14.4	268	NA	4.5	4.75593	36	0
0	68.6258	1	1	0	0	0	1	1	0	0	258.35	11	14	1.01	1.18	77.6341	80.0231	4.8	143	17.1	204	1	4.3	1.73609	27.6	1
0	66.7372	1	1	0	0	0	1	1	0	0	1171.68	14	26	1.29	1.6	58.004	NA	12.6	140	14.6	188	1.59	4.4	12.1727	19.8	0
0	84.035	1	1	0	0	0	1	1	0	0	370.33	26	38	1.3	1.52	51.4093	36.127	6.9	140	17	140	1.18	3.6	13.2132	12.9667	1
0	83.1388	1	1	0	0	0	1	1	0	0	1198.17	49	58	1.23	1.28	54.1605	55.7643	3.8	131.5	17	141	1.12	5	6.91626	4.93333	1
0	82.983	1	1	0	0	0	1	1	0	0	2426.36	21	29	1.69	1.4	36.9988	50.4315	9.39	139	16.6	109.2	1.13	4.2	7.85759	7.9	0
0	68.1772	1	1	0	0	0	1	1	0	0	1987.95	60	62	3	3.91	19.899	15.0463	9.4	142	13.9	135	0.66	4.8	42.7634	1.73333	1
0	69.4051	1	1	0	0	0	1	1	0	0	832.93	33	62	2.5	2.64	25.441	23.3381	9.2	135	16.6	133	NA	4.3	7.36746	5.56667	1
0	83.1725	1	1	0	0	0	1	1	0	0	2655.32	72	115.8	2.5	2.91	23.4245	18.7285	25.26	130	15.9	314	1.422	4.7	12.0931	1.66667	1
0	87.594	1	1	0	0	0	1	1	0	0	151.84	33	36	1.74	1.52	34.2334	40.8283	13.3	131	13.1	262	0.8	4.8	6.69891	3.06667	1
0	79.5785	1	1	0	0	0	1	1	0	0	940.73	30	30	1.6	1.6	39.8947	40.1449	8.01	131	17.3	213	0.7	5.1	2.38159	20.4667	0
0	78.4038	1	1	0	0	0	1	1	0	0	284.95	18	17	1.23	1.09	56.2162	65.7333	8.94	140	16.6	340	0.52	3.5	11.1586	17.8333	0
0	59.4225	1	1	0	0	0	1	1	0	0	213.7	26	16	0.9	0.58	87.4287	110.955	59.21	139	16.3	384	NA	4.1	5.32403	30.9333	0
0	84.3554	1	1	0	0	0	1	1	0	0	4279.12	26.73	33	0.91	1.21	78.1076	53.2216	10.87	136	15.5	279	NA	4	6.27905	11.2	0
0	68.4729	1	1	0	0	0	1	1	0	0	483.59	23	31	1.1	1.15	68.5545	64.8853	9.68	135	14.6	193	1.57	4.5	12.1709	8.26667	0
0	91.7668	1	1	0	0	0	1	1	0	0	567.54	22	15	0.8	0.58	74.0411	91.9898	8.1	131.52	15.9	271	0.642	4.3	8.17751	4.53333	1
0	92.9756	1	1	0	0	0	1	1	0	0	1478.99	23	62	0.97	1.3	62.0557	40.7481	9.4	138	14.7	264	0.5	4.6	3.97465	11.6333	1
0	76.4362	1	1	0	0	0	1	1	0	0	2062.08	19	12	1.7	1.23	40.6195	60.2935	12.16	132	14.8	207.9	1.03	4.3	6.52103	11	1
0	80.4361	1	1	0	0	0	1	1	0	0	142.699	51	54	1.11	1.43	62.5194	47.0896	9.5	140	15	289	NA	5.1	5.58864	36	0
0	89.8957	1	1	0	0	0	1	1	0	0	1233.81	28	47	1.7	1.9	33.4987	30.0147	7.79	139	14.8	231	0.97	4.9	2.11935	36	0
0	73.0386	1	1	0	0	0	1	1	0	0	907.28	72	87	1.84	1.86	35.6805	35.3828	10.35	133.76	16.3	138	2.36	3.8	0.283485	36	0
0	71.9396	1	1	0	0	0	1	1	0	0	373.02	22	23	1.17	1.34	62.3804	52.5833	6.77	137	16.1	110	0.5	4.6	6.17333	34.6	0
0	75.239	1	1	0	0	0	1	1	0	0	613.59	74	52	2.7	2.7	23.8377	23.5565	6.3	128	16.8	217	0.2	4.9	1.00245	4.53333	1
0	79.5201	1	1	0	0	0	1	1	0	0	768.7	23	26	1.31	1.14	51.452	59.5909	7.9	140	NA	309	0.49	3.8	7.31804	36	0
0	61.0961	1	1	0	0	0	1	1	0	0	348.49	23	29	1.2	1.2	64.1015	64.8583	12.5	136	14.3	251	0.99	5.2	4.94657	15.3667	1
0	61.095	1	1	0	0	0	1	1	0	0	311.64	17	10	1.3	1.11	57.8194	69.6789	8.67	135	NA	180.2	1.05	4	9.55776	36	0
0	59.5768	1	1	0	0	0	1	1	0	0	433.32	20	13	1.33	0.71	58.01	102.934	16.4	130	13.5	343	0.8	4.6	6.7518	27.1333	0
0	71.8818	1	1	0	0	0	1	1	0	0	371.2	28	38	1.72	1.33	38.7301	52.9624	16.6	137	16.1	264	1.66	5	0.942758	16.9667	1
0	87.1518	1	1	0	0	0	1	1	0	0	353.28	11	NA	0.9	NA	74.6346	71.9053	10	136	15.2	256	NA	3.3	9.61489	36	0
0	73.0509	1	1	0	0	0	1	1	0	0	1699.34	26	28	1.53	1.82	46.6428	39.6903	7.6	136	19.5	202	1.25	4.2	5.73449	5.8	1
0	67.8932	1	1	0	0	0	1	1	0	0	670.86	15.88	13	1.2	1.21	57.8399	56.7965	8.08	132	NA	274	NA	3.1	7.18728	5.93333	1
0	83.6565	1	1	0	0	0	1	1	0	0	833.03	26	17.6	0.8	0.87	83.6308	79.0307	5.6	137	NA	214	NA	3.7	2.95423	36	0
0	64.2849	1	1	0	0	0	1	1	0	0	NA	38	NA	1.49	NA	49.8413	47.3124	8.6	137	NA	NA	NA	4.4	0.302599	36	0
0	76.1211	1	1	0	0	0	1	1	0	0	NA	18	20	1.31	1.3	52.4703	53.6343	6.23	137	12.2	173	0.49	4.5	3.07757	36	0
0	60.2317	1	1	0	0	0	1	1	0	0	NA	21	32	1.32	1.26	57.7194	61.4548	11.1	135	NA	267	NA	4.3	5.13356	36	0
0	71.752	1	1	0	0	0	1	1	0	0	NA	15	20	1.3	1.27	52.9637	56.2354	6.48	139	15.1	144	0.37	3.9	4.5965	36	0
0	65.9245	1	1	0	0	0	1	1	0	0	NA	13	12	0.83	0.83	92.6066	92.3035	NA	141	NA	NA	2.2	4	3.04631	36	0
0	78.1931	1	1	0	0	0	1	1	0	0	NA	58	26	3.37	1.19	16.5111	61.2999	10.2	135	19.5	278	0.6	6	3.06537	0.733333	1
0	76.0991	1	1	0	0	0	1	1	0	0	NA	29	16	4.03	3.44	13.2432	14.7241	6.2	136	19.8	162	NA	3.8	2.13629	3.06667	1
0	66.9519	1	1	0	0	0	1	1	0	0	NA	21	23.3	1.29	1.12	58.1927	68.7029	8.3	142	13.9	198	NA	3.8	1.20095	6.86667	1
0	80.3161	1	1	0	0	0	1	1	0	0	NA	58	NA	1.44	NA	45.5305	56.5549	7.8	137	14.6	177	1.57	4.2	4.70527	10.2333	1
0	85.9825	1	1	0	0	0	1	1	0	0	NA	53	30	1.63	1.5	37.4272	32.2884	6.8	139.13	25.2	176	NA	3.2	2.03136	0.266667	1
0	70.1146	1	1	0	0	0	1	1	0	0	NA	58	31	1.1	1.23	56.4392	60.4559	8.1	145.71	15.3	154	0.34	5.4	8.99411	36	0
0	66.9479	1	1	0	0	0	1	1	0	0	NA	17	22	1.15	1	80.0001	74.9419	12	132	14.7	186	1.18	4	3.27219	3.83333	0
0	80.4239	1	1	0	0	0	1	1	0	0	NA	23.75	35	0.9	0.85	76.4255	82.3528	5.6	135	15.5	217	0.52	4.9	14.7308	27.3	0
0	79.1207	1	1	0	0	0	1	1	0	0	NA	24	NA	1.4	NA	46.2277	55.1393	8.5	NA	NA	174	0.6	NA	3.6201	36	0
0	70.4915	1	1	0	0	0	1	1	0	0	NA	19	23	1.1	1.13	67.7015	65.5763	6.74	142	14.9	159	0.5	3.8	3.22148	18.7667	0
0	79.4052	1	1	0	0	0	1	1	0	0	NA	23	25	1.23	1.4	58.2599	47.5222	9.66	138	NA	142	NA	4.2	3.72611	36	0
0	76.8904	1	1	0	0	0	1	1	0	0	NA	16	21	1.6	1.32	42.8057	53.3414	12.3	141	15.3	260	0.43	4.7	5.08504	36	0
0	72.3991	1	1	0	0	0	1	1	0	0	NA	16	22	1.1	0.93	67.1659	81.7851	10.9	136	18.1	254	NA	4.3	5.10078	0	1
0	70.3222	1	1	0	0	0	1	1	0	0	NA	12.7	NA	0.83	NA	87.4876	82.4137	8.7	139	13.6	184	NA	3.8	5.59173	36	0
0	79.0864	1	1	0	0	0	1	1	0	0	NA	23	21	1.33	1.22	NA	NA	9.1	133	15	306	0.43	3.5	5.21896	8.23333	0
0	72.073	1	1	0	0	0	1	1	0	0	NA	39	29	1.49	1.42	47.5306	47.6794	5.09	143	15	122	NA	4.1	0.256551	36	0
0	74.6283	1	1	0	0	0	1	1	0	0	NA	23	32	1.52	1.77	44.1598	31.8039	17.8	138	16.7	216	1.26	3.93	2.0083	10.8333	1
0	71.4316	1	1	0	0	0	1	1	0	0	NA	18	27	1.1	1.11	67.6943	69.8931	8.6	139	NA	294	NA	3.9	2.84061	36	0
0	78.6475	1	1	0	0	0	1	1	0	0	NA	22.69	22	1.3	1.31	51.7851	47.3603	8.2	137	NA	296	NA	4.7	2.1763	34.1333	1
0	70.0131	1	1	0	0	0	1	1	0	0	NA	39	49	1.5	1.57	46.2063	42.5781	15.1	140	16	302	0.29	5.4	1.20198	36	0
0	85.6302	1	1	0	0	0	1	1	0	0	NA	24	38	1.33	1.44	47.0551	42.7171	NA	136	17.3	NA	NA	4.05	8.03303	7.8	1
0	87.6037	1	1	0	0	0	1	1	0	0	NA	41	NA	1.18	NA	56.4661	41.8918	11.38	126	NA	208	0.76	NA	6.35878	36	0
0	88.5351	1	1	0	0	0	1	1	0	0	NA	45	28	1.11	1.16	57.6401	55.2576	7.83	135	16.7	132	NA	4.4	4.26968	36	0
0	85.6331	1	1	0	0	0	1	1	0	0	NA	23	32	1.1	1.4	60.4807	45.4284	10.9	141	16.3	306	NA	4	10.1511	0.233333	1
0	63.3208	1	1	0	0	0	1	1	1	0	214.17	37	33	1.4	1.38	56.44	54.9639	6.93	139	18.2	194	1.19	4.4	0.243693	36	0
0	68.3246	1	1	0	0	0	1	1	1	0	2038.39	34.97	44	1.91	2.13	30.0168	31.9543	8.3	134	17.3	59.1	NA	4	3.17654	36	0
0	76.4154	1	1	0	0	0	1	1	1	0	256.16	40	35	1.56	1.5	47.1664	44.9203	135.92	131	17.1	32	0.55	3.5	0.294999	1.13333	1
0	66.71	1	1	0	0	0	1	1	1	0	2242.92	14	NA	1	NA	79.6786	81.5837	11.71	140	NA	175	NA	3.9	14.4563	36	0
0	86.2476	1	1	0	0	0	1	1	1	0	386.16	48	76	2.29	2.3	23.9007	23.7651	5.64	137	15.7	180	0.72	4.4	0.313246	36	0
0	68.9949	1	1	0	0	0	1	1	1	0	441.72	35	25	1.23	1.2	58.2449	59.7597	6.48	134.6	18.7	247	1.7	4.6	2.05191	36	0
0	77.0223	1	1	0	0	0	1	1	1	0	1277.31	33	39	1.23	1.3	57.7486	54.0518	6.2	144	13.7	217	0.6	4.1	2.5531	36	0
0	76.564	1	1	0	0	0	1	1	1	0	2268.92	41.05	47	1.73	1.63	37.5197	40.4709	8.24	137.9	NA	247	NA	4.7	3.05767	36	0
0	87.9682	1	1	0	0	0	1	1	1	0	1640.95	23	33	1.07	1.1	61.0661	59.7603	6.6	137	14.8	163	1.1	3.7	8.50757	2.13333	1
0	84.0405	1	1	0	0	0	1	1	1	0	1345.5	23.1	33	1.3	1.39	50.379	47.3972	6.68	141	14.2	206	NA	4.7	25.0008	9.7	0
0	78.0534	1	1	0	0	0	1	1	1	0	665.37	28	28	1.6	1.15	40.8785	60.7701	5.8	136.62	NA	221	NA	4.8	22.1034	6	0
0	83.8347	1	1	0	0	0	1	1	1	0	1321.18	16	44	1	1.2	70.457	54.6699	6.31	140	15	185	0.69	3.8	35.3387	3.43333	1
0	82.8904	1	1	0	0	0	1	1	1	0	1833.88	49	17	1.53	0.93	40.2085	75.5461	9.79	116.01	16.1	333.4	0.56	5.1	7.03439	13.6333	0
0	91.0799	1	1	0	0	0	1	1	1	0	NA	17	36	0.92	1.4	72.7643	65.6002	5.34	138	14.7	172	NA	4.2	3.45638	15.1667	0
0	83.2527	1	1	0	0	0	1	1	1	0	NA	28	39	1.31	1.13	46.095	63.4829	6.02	137	14.2	83.6	NA	4.4	4.79736	19.2333	0
0	56.6083	1	1	0	0	0	1	1	1	0	NA	20	23	1.2	0.97	69.0795	89.9143	9.09	137	NA	249	0.92	4.7	2.13167	36	0
0	77.8919	1	1	0	0	0	1	1	1	0	NA	20	NA	0.78	NA	90.2246	95.1422	7.2	136.08	NA	172	NA	4.1	2.04538	25.0667	0
0	58.9509	1	1	0	0	0	1	1	1	0	NA	20	42	1.26	2	57.9364	42.2832	8.6	142	NA	193	NA	4.4	5.10229	36	0
0	82.6942	1	1	0	0	0	1	1	1	0	NA	60	58	2.06	1.69	28.9768	36.5992	7.3	133	15.7	230	0.59	4.2	35.354	1.43333	1
0	81.0842	1	1	0	0	0	1	1	1	0	NA	63	48	2.33	1.4	25.4464	46.6724	10.6	138.7	17.3	234	0.49	4.7	4.07693	11.4	1
0	78.8034	1	1	0	0	0	1	1	1	0	NA	28	39	2.13	2.8	28.2778	20.3852	7.63	146.99	NA	192	NA	4.4	9.25459	24.5333	1
0	63.9434	1	1	0	0	0	1	1	1	0	NA	20	35	1.13	1.43	65.3761	52.5408	10.9	137	18.8	238	1.03	4.5	25.9395	36	0
0	52.8083	1	1	0	0	0	1	1	1	0	NA	19	26	2.1	1.6	38.0226	81.0617	9.6	137	NA	191	NA	5.1	40.7575	36	0
0	85.8296	1	1	0	0	0	1	1	1	0	NA	25	20	0.91	0.94	67.7056	62.9667	10.5	139	16.6	259	0.84	4.5	4.62352	36	0
0	72.8331	1	1	0	0	0	1	1	1	0	NA	16	NA	1.1	NA	66.1939	120.001	9.88	135	18	197	0.592	4.4	4.09545	31.7	1
0	76.1912	1	1	0	0	0	1	1	1	0	NA	23	21	1.43	1.43	47.8421	35.2732	7.6	143	20.2	120	NA	NA	5.99897	28.6333	1
0	71.6883	1	1	0	0	0	1	1	1	0	NA	44	73.1	2.13	2.78	29.6513	22.7363	7.1	145	16.8	276	1.38	5	3.12208	1.56667	1
0	79.4145	1	1	0	0	0	1	1	1	0	NA	16	28	1.04	1.22	66.9082	57.2897	6.9	143	15.8	195	0.91	3.7	7.83497	36	0
0	68.5968	1	1	0	0	0	1	1	1	0	NA	27	36	1.6	1.9	43.0579	36.901	12.5	138	14.8	262	1.414	4.3	20.293	36	0
0	80.8933	1	1	0	0	0	1	1	1	0	NA	20	22	1.23	1.19	55.1022	57.2526	8.29	146	14.5	246	2.2	3.8	2.43883	34.9667	1
0	84.9783	1	1	0	0	0	1	1	1	0	NA	41	50	1.3	1.51	49.2936	39.2116	10.28	141	14.6	165	1.4	NA	5.79477	36	0
0	82.9981	1	1	0	0	1	0	0	0	0	165.95	47	58	4.1	3.57	13.049	14.6729	3.8	132	13.5	152	0.4	5.3	3.76833	36	0
0	54.2478	1	1	0	0	1	0	0	0	0	335.47	41	58	3	3.73	22.9417	17.4195	9.7	140	18.8	241	NA	3.3	5.60554	36	0
0	61.4554	1	1	0	0	1	0	0	0	0	1110.7	36	62	2.43	2.83	26.9826	21.0207	11.3	134	17	159	0.38	4.4	7.2053	16.9	0
0	78.4218	1	1	0	0	1	0	0	0	0	703.39	60	67	3.2	3.53	17.1611	15.063	20.8	139	15.2	256	0.59	3.9	3.23299	7	0
0	71.449	1	1	0	0	1	0	0	0	0	848.82	68	65	5.4	5.61	9.77126	8.50374	7.44	140	15.1	NA	0.38	4.2	1.05171	29.3333	0
0	60.9714	1	1	0	0	1	0	0	0	0	590.09	53	64	2.7	2.55	24.5272	28.2505	7.63	138	15.2	162	0.38	6	3.19217	30	1
0	56.1123	1	1	0	0	1	0	0	0	0	1704.81	61	69	5.3	5.73	11.3385	12.1663	8.3	136	16.6	172	0.28	4.4	3.12103	35.2333	0
0	68.2941	1	1	0	0	1	0	0	0	0	426.93	56	49	3.4	2.8	16.9804	21.4251	6.05	141.6	18	194	0.54	6.1	3.14	0.766667	0
0	48.5948	1	1	0	0	1	0	0	0	0	1460.73	55	35	3.73	3.21	17.5519	20.7808	7.5	143	17.3	170	0.29	5.1	11.2319	0.866667	1
0	57.1921	1	1	0	0	1	0	0	0	0	3246.58	62	46	4.53	4.23	13.2373	23.7062	8.3	143	NA	222	0.72	3.8	5.3574	36	0
0	76.0101	1	1	0	0	1	0	0	0	0	439.76	34	33	1.7	1.92	38.3925	32.5012	9.9	143	13	206	0.6	4.8	0.267743	36	0
0	62.7997	1	1	0	0	1	0	0	0	0	1318	34	34	1.43	1.16	50.4151	68.3364	13.6	137	NA	232	0.7	4.6	8.88152	36	0
0	72.7204	1	1	0	0	1	0	0	0	0	349.57	50	69	2.3	2.42	27.9858	23.4884	7.8	139	13.8	234	0.26	4.7	9.13655	36	0
0	75.0891	1	1	0	0	1	0	0	0	0	554.77	38	30	1.83	1.5	34.894	42.0591	8.3	137	16.2	133	0.5	4.3	8.90962	36	0
0	73.3552	1	1	0	0	1	0	0	0	0	NA	68	37	2.83	1.73	21.8771	38.4137	15.4	136	NA	185	0.47	5	11.1841	0.966667	1
0	66.196	1	1	0	0	1	0	0	0	0	NA	26	45	1.5	1.9	47.5402	36.8681	8.94	137	16.1	154	NA	2.6	4.05671	36	0
0	63.4132	1	1	0	0	1	0	0	0	0	NA	82	48	4.5	3.3	13.51	19.1926	12.7	137	NA	238	0.3	5.1	2.02599	3.93333	0
0	41.6243	1	1	0	0	1	0	0	0	0	NA	54	50.8	2.91	2.56	25.0433	28.9683	13.3	141	NA	195	NA	3.7	6.43063	30.5333	0
0	63.1944	1	1	0	0	1	0	0	0	0	NA	43	55	3.96	2.9	15.1385	22.1853	18.9	132	15.9	324	0.43	4	4.11399	31.8333	1
0	67.2392	1	1	0	0	1	0	0	0	0	NA	54	NA	8.47	NA	5.95586	11.2286	10.9	142	15.5	356	NA	4.9	60.1013	8.86667	1
0	86.4828	1	1	0	0	1	0	0	0	0	NA	38	36	2.3	2.44	23.6237	22.0389	6.64	128	15.6	151	NA	4.2	1.93352	7.06667	1
0	89.9873	1	1	0	0	1	0	1	0	0	143.41	31	54	1.7	2.3	36.6873	23.0009	10.3	136	NA	260	NA	4	2.61935	6.56667	1
0	73.9115	1	1	0	0	1	0	1	0	0	3987.41	26	24	1.5	1.2	51.4762	61.8919	9.99	140	15	169	1	4.2	2.97749	36	0
0	65.1544	1	1	0	0	1	0	1	0	0	727.68	31	25	1.53	1.35	42.3895	54.0127	8.83	142	18.8	177	0.43	4.1	3.91594	28.8667	0
0	84.2984	1	1	0	0	1	0	1	0	0	522.85	28	66	1.56	1.9	47.0409	31.762	8.8	136	17	326	0.79	5	16.7339	34.8	0
0	40.9187	1	1	0	0	1	1	0	0	0	209.95	12	NA	1.13	NA	80.78	94.2324	10.1	132	15.4	326	0.8	4.3	7.36177	31.9333	0
0	67.5208	1	1	0	0	1	1	0	0	0	43.73	24.6	27	1.2	1.2	63.8363	69.5849	7.17	136	NA	93	NA	4.7	6.71069	36	0
0	61.0916	1	1	0	0	1	1	0	0	0	1020.05	42	31	2.33	2.11	29.176	31.8189	7.26	139	15.3	188.2	0.6	4.4	8.46864	36	0
0	68.0329	1	1	0	0	1	1	0	0	0	3056.34	21	28	1.43	1.6	49.5418	42.7077	8.96	139	NA	232	0.35	4.3	7.64169	36	0
0	71.0283	1	1	0	0	1	1	0	0	0	983.5	42	NA	2.03	NA	NA	49.6848	5.4	137	NA	118	0.5	5.4	1.85632	1.76667	0
0	68.1604	1	1	0	0	1	1	0	0	0	1884.73	25	31	1.6	1.7	42.5625	40.8286	5.8	131	NA	194	0.47	4.5	3.88013	24.9	0
0	84.9308	1	1	0	0	1	1	0	0	0	2978.7	52	57	2.3	2.5	26.1544	20.6892	7.8	138	15.7	144	0.85	4.7	4.73824	2.1	1
0	62.9266	1	1	0	0	1	1	0	0	0	918.94	57	50	2.5	2.33	26.0848	29.4284	7.66	137	16.3	140	1.5	4.3	2.55605	14.9	0
0	75.8036	1	1	0	0	1	1	0	0	0	917.21	28	39	1.53	1.6	44.0683	42.0862	31.75	143	17.6	240	0.36	4.3	3.48406	36	0
0	70.2625	1	1	0	0	1	1	0	0	0	2671.22	40	35	2.1	1.67	31.1342	40.1458	15.5	134	16.6	361	0.6	5.2	7.24941	6	1
0	69.6846	1	1	0	0	1	1	0	0	0	381.85	21	40	1.3	1.67	55.4119	40.1693	22	141	16.8	375	0.29	4.4	23.2016	3.3	1
0	80.3763	1	1	0	0	1	1	0	0	0	2613.86	28.52	26	1.33	1.26	49.2819	53.9412	8.53	132	14.7	320	0.3	4.3	77.3556	19	1
0	84.238	1	1	0	0	1	1	0	0	0	456.28	42	35	2.83	2.04	21.2032	28.5369	9.7	133	14.1	100.2	0.43	6.48	7.31604	5.36667	1
0	74.7804	1	1	0	0	1	1	0	0	0	444.87	59	103	2.52	4.62	24.5464	12.1456	10.36	131	15.5	182	0.2	4.1	3.86218	27.8667	0
0	79.9566	1	1	0	0	1	1	0	0	0	173.27	49	26	2.91	1.33	20.4695	48.4444	11.3	138	12.8	272	0.3	4.9	5.55323	13.1	0
0	83.6828	1	1	0	0	1	1	0	0	0	307.37	58	33	2.13	1.18	24.9872	57.0591	7.6	136	14.4	168	0.26	5.5	3.71836	32.5333	1
0	60.1223	1	1	0	0	1	1	0	0	0	1787.01	76	75	5.76	4.63	13.2541	12.7147	10.3	138	15.8	281	0.3	4.5	8.82292	3	1
0	75.8567	1	1	0	0	1	1	0	0	0	772.68	48	87	3.6	4.43	19.6996	11.9732	24.92	134.79	15	379	0.45	4.2	5.94287	7.6	0
0	77.6804	1	1	0	0	1	1	0	0	0	1499.17	37	57	2.1	1.8	29.9563	33.3045	11.1	139	NA	159	0.56	4.7	10.8318	24.9	1
0	65.2336	1	1	0	0	1	1	0	0	0	508.34	31	43	1.52	1.8	47.5295	48.963	8.9	130	NA	253.2	NA	3.9	5.94637	12.2333	1
0	76.2751	1	1	0	0	1	1	0	0	0	727.34	36	NA	1.6	NA	40.3565	44.7205	11.2	136	13.4	177	NA	3.7	7.6417	36	0
0	71.9758	1	1	0	0	1	1	0	0	0	672.8	31	26	1.44	1.3	47.5586	50.6234	8.32	137	NA	136	NA	NA	2.8908	35.8	0
0	74.9793	1	1	0	0	1	1	0	0	0	2286.57	77	105	3	3.28	19.608	17.2788	10.5	140	13.9	267	NA	4.2	14.7518	0.733333	1
0	85.663	1	1	0	0	1	1	0	0	0	1321.64	45	48	2.9	3	18.7929	17.8777	2.6	140.1	14.5	85	0.88	4.9	3.02133	22.9	1
0	88.2609	1	1	0	0	1	1	0	0	0	947.18	51	48	3.1	2.9	16.8362	18.5852	4.6	144	13.6	162	0.35	3.1	6.26926	1.16667	1
0	71.0034	1	1	0	0	1	1	0	0	0	3224.01	63	75	7.91	8.54	6.01742	5.60589	9.21	139	NA	181	NA	5.4	2.94583	30.4333	1
0	60.385	1	1	0	0	1	1	0	0	0	2792.88	55	57	3.45	3.55	18.0778	18.2239	9.2	135.3	18.3	336.1	0.3	5	3.84536	36	0
0	79.2655	1	1	0	0	1	1	0	0	0	3707.01	21	36	1.41	1.42	45.6321	45.1028	7.5	145	16.8	147	0.55	4.8	4.06971	36	0
0	59.0237	1	1	0	0	1	1	0	0	0	2509.21	27	43	3.8	4.2	16.4535	14.7657	5.9	135	14.8	237	0.33	4.7	8.3012	36	0
0	77.0114	1	1	0	0	1	1	0	0	0	3182.66	26	NA	1.94	NA	32.246	32.7715	10.5	136	15	204	0.89	4.7	4.99738	31.8667	0
0	65.9558	1	1	0	0	1	1	0	0	0	1593.87	25	NA	2.3	NA	29.8521	32.3769	16.7	140	17.5	329	0.3	4.8	1.09121	25.6333	0
0	76.9154	1	1	0	0	1	1	0	0	0	NA	35	54	8.3	10.12	5.9467	4.44035	NA	140	NA	NA	NA	5.2	3.17647	10.6	1
0	66.2675	1	1	0	0	1	1	0	0	0	NA	70	57	4.16	5.25	13.9945	11.2996	19.3	141.6	14.9	330.7	0.2	4.5	15.9217	36	0
0	52.0259	1	1	0	0	1	1	0	0	0	NA	89.1	66	10.24	8.29	5.43318	5.62138	NA	142.3	NA	NA	NA	4.4	2.22273	36	0
0	86.7855	1	1	0	0	1	1	0	0	0	NA	87.16	108	4.5	4.32	10.883	11.3347	11.38	136	NA	161	NA	4.1	4.1517	0	0
0	79.8093	1	1	0	0	1	1	0	0	0	NA	30	78	1.93	1.9	30.3445	30.2593	5.9	130.6	13.2	209	0.47	3.8	14.8677	36	0
0	65.2077	1	1	0	0	1	1	0	0	0	NA	17	36	2.3	1.1	29.2146	65.7834	7.7	138	NA	NA	0.19	4.4	29.2447	36	0
0	68.2694	1	1	0	0	1	1	0	0	0	NA	75	63	1.2	1.48	60.9455	47.5219	11.6	134	18.1	246	NA	5.2	14.9932	4.2	1
0	77.5366	1	1	0	0	1	1	0	0	0	NA	51	38	1.23	1.6	57.2407	42.344	8.1	132	13.6	247	NA	5.3	4.62344	0.3	1
0	72.4159	1	1	0	0	1	1	0	0	0	NA	36	56.6	6.28	3.1	7.95469	19.271	9.17	139	NA	NA	NA	3.9	32.9214	31.1333	1
0	66.7269	1	1	0	0	1	1	0	0	0	NA	46	NA	1.7	NA	41.2805	48.1769	15.4	137	17.3	292	0.92	3.7	53.3964	20.3667	1
0	93.7828	1	1	0	0	1	1	0	0	0	NA	23	44	1.6	2.71	36.9752	22.019	10.5	128	NA	500	NA	4.9	5.22565	0.866667	1
0	77.1511	1	1	0	0	1	1	0	0	0	NA	49	43	2.4	1.5	26.6843	30.749	11	139	14.4	277	NA	3.8	8.50939	36	0
0	72.9921	1	1	0	0	1	1	0	0	0	NA	33	26	1.43	1.52	48.3242	57.7306	15.1	134	18.7	559.7	0.3	4	17.2689	6	1
0	91.3391	1	1	0	0	1	1	0	0	0	NA	30	35.6	1.6	1.5	36.9301	47.188	10.1	144	15.4	321	0.5	4.4	3.91472	1.16667	1
0	64.2635	1	1	0	0	1	1	0	0	0	NA	65	26	2.69	1.7	25.5845	40.4706	9.51	138	15.1	179	0.34	5.2	2.15394	10.5	1
0	72.8102	1	1	0	0	1	1	0	0	0	NA	42	71	1.8	2.37	36.8394	26.7251	8.3	147	14.5	265	0.58	4.9	4.98807	1	1
0	66.2703	1	1	0	0	1	1	0	0	0	NA	37	44.5	1.43	1.2	51.5796	58.2162	17.35	136	13.4	153.1	3.115	4.7	15.1782	20.4	0
0	67.3857	1	1	0	0	1	1	0	0	0	NA	19	29	0.93	0.73	86.4662	97.4573	9.3	138	15.5	205	0.48	4.3	21.7835	36	0
0	82.0865	1	1	0	0	1	1	0	0	0	NA	50.93	48	2.83	2.71	17.8128	21.697	9.52	132	16.6	67	NA	5.5	4.05751	1.2	1
0	58.6656	1	1	0	0	1	1	0	0	0	NA	37	44	1.61	1.53	46.2422	47.3237	9.4	138	15	161	0.5	4.1	2.97172	6.46667	1
0	77.1297	1	1	0	0	1	1	0	0	0	NA	38	47	1.53	2.33	42.4836	22.6106	4.21	139	16.2	127	0.4	4.3	11.8185	6.33333	0
0	77.9748	1	1	0	0	1	1	0	0	0	NA	31	48	1.7	1.8	37.6076	37.0996	7.9	138	15.3	NA	0.65	5.3	7.09614	21.9	0
0	83.3266	1	1	0	0	1	1	0	0	0	NA	24.6	29	1.5	1.51	43.7866	38.9354	8.17	138	16.6	194	0.23	4	4.22677	27.2	0
0	81.947	1	1	0	0	1	1	0	0	0	NA	61	65	1.6	1.7	39.4028	35.8177	6.25	131	16.6	204	0.46	5.3	4.74733	30.5667	0
0	58.5311	1	1	0	0	1	1	0	0	0	NA	115	66	9.83	6.51	5.19456	8.36748	6.73	138	16.3	140	0.37	4.2	7.34229	36	0
0	62.8922	1	1	0	0	1	1	0	0	0	NA	72	98.6	5.63	5.66	10.0303	9.42411	3.61	139	15.7	253	0.2	5	9.18768	36	0
0	75.3397	1	1	0	0	1	1	0	0	0	NA	70	NA	8.14	NA	5.90169	8.05007	8.8	141.7	13.3	247	0.42	6.1	28.1829	36	0
0	79.0473	1	1	0	0	1	1	0	0	0	NA	47	54	2.73	2.85	21.9476	19.5523	5.5	139	15.1	204	0.114	4.5	6.02573	36	0
0	59.4038	1	1	0	0	1	1	0	0	0	NA	110.97	76	4.43	3.6	13.9715	18.4904	1.9	127	14.6	67	0.78	NA	5.21669	1.16667	1
0	65.6454	1	1	0	0	1	1	0	0	0	NA	29	45	2.19	2.05	29.8814	32.2486	8.66	141	17.5	251	1.06	4.6	14.1603	36	0
0	76.8298	1	1	0	0	1	1	0	0	0	NA	42	NA	2.2	NA	29.4964	30.7562	5.68	139	14.9	185	NA	4.5	0.800692	36	0
0	81.4841	1	1	0	0	1	1	0	0	0	NA	24	26	1.08	1.2	62.5223	58.4443	9.5	138	16	306.7	NA	3.9	1.61958	36	0
0	85.7117	1	1	0	0	1	1	0	0	0	NA	30	NA	1.03	NA	61.2378	52.8651	10.3	140	15.5	174	0.42	4	7.11115	36	0
0	61.7567	1	1	0	0	1	1	0	0	0	NA	35	42	3.73	3.49	16.7714	17.9168	6.89	138	14.5	220	NA	3.6	5.36584	16.5	0
0	55.1787	1	1	0	0	1	1	0	1	0	1210.06	66	45	3.44	2.8	17.8147	23.4055	8.3	129	14.4	203	0.91	4.4	5.3045	30.4333	1
0	80.7183	1	1	0	0	1	1	0	1	0	533.309	56	96	3.41	4.89	16.3976	10.85	6.85	136	13	253	0.45	4.7	5.1505	1.16667	1
0	84.7901	1	1	0	0	1	1	0	1	0	811.7	86	87	2.33	2.6	24.4028	21.2355	7.7	138	15.7	276.1	NA	4.1	3.88918	8.1	1
0	70.6498	1	1	0	0	1	1	0	1	0	633.82	49	42	2.3	2	28.1495	34.3052	10.9	138	16.2	282	0.45	5.1	3.75538	36	0
0	59.5804	1	1	0	0	1	1	0	1	0	439.41	69	49	2.1	1.54	32.2188	45.6835	6.47	134	17.7	170	0.59	4.7	4.74786	10.8	1
0	85.064	1	1	0	0	1	1	0	1	0	3480.13	59	NA	1.83	NA	33.317	44.4644	4.6	142	NA	112	0.6	4.5	5.21829	4.5	1
0	89.5391	1	1	0	0	1	1	0	1	0	2456.48	35	55	1.9	2.49	31.0229	22.5489	8.8	143	14.6	114	NA	3.9	4.06106	9.96667	1
0	71.9808	1	1	0	0	1	1	0	1	0	2525.27	40	45	3.6	3.34	15.9888	17.4819	4.15	133.4	15.8	NA	0.47	3.8	5.68147	24.7333	1
0	88.5655	1	1	0	0	1	1	1	0	0	195.17	38	47.9	2.8	3.9	19.0831	12.6185	11.1	141	14.7	99	0.5	5.56	3.4831	1.46667	1
0	82.9214	1	1	0	0	1	1	1	0	0	2472.23	93	83	3.4	4.16	15.6927	12.3493	6.19	142	16.2	132	0.61	4.7	8.32195	0.866667	1
0	77.0198	1	1	0	0	1	1	1	0	0	3550.4	34	30	1.97	1.4	30.6242	48.712	6.5	131	16.7	154.9	NA	4.7	3.22112	6.6	1
0	74.1075	1	1	0	0	1	1	1	0	0	557.87	29	33	1.6	1.86	40.9894	34.7782	9.69	141	NA	249	0.67	4.3	1.64768	16.3	1
0	87.3784	1	1	0	0	1	1	1	0	0	572.83	35	38	1.5	1.7	NA	39.0809	9.5	NA	15	128	NA	NA	5.03196	11.9667	0
0	93.6822	1	1	0	0	1	1	1	0	0	424.04	40	38	1.93	1.8	NA	34.1669	10.85	141	14.6	254	0.99	4	1.19991	5.56667	1
0	89.5522	1	1	0	0	1	1	1	0	0	1651.38	29	25.9	1.69	1.7	35.8314	33.3086	7.9	142	14.6	132	1.07	4.9	3.23166	26.4	1
0	64.7773	1	1	0	0	1	1	1	0	0	459.49	37	44	2.3	2.2	29.2102	30.8691	6	139.3	NA	120	NA	4.4	8.36649	32.5333	1
0	69.2434	1	1	0	0	1	1	1	0	0	344.47	31	30	1.73	1.47	39.4662	46.9656	9.5	126	16.6	177	0.38	3.9	7.4107	36	0
0	72.6728	1	1	0	0	1	1	1	0	0	1304.21	32	29	1.83	1.68	35.8388	38.6641	6	138	NA	191	NA	4.2	2.05131	11.3	0
0	66.9638	1	1	0	0	1	1	1	0	0	194.56	22	17	1.23	0.83	61.3445	90.658	8.33	141	NA	152	0.43	3.8	5.82832	36	0
0	75.0657	1	1	0	0	1	1	1	0	0	2083.12	18	17	1.33	1.15	51.4184	61.9968	9.9	137	19.7	372	0.66	4.4	8.54906	14.3667	1
0	79.0473	1	1	0	0	1	1	1	0	0	1257.17	70	55	1.3	1.1	51.3973	64.6044	5.45	128	16.7	165	1.83	4.9	5.13639	23.1	0
0	58.093	1	1	0	0	1	1	1	0	0	616.71	40	40	1.5	1.11	49.4259	72.2024	8.4	138	17.1	216	NA	5	3.59959	36	0
0	68.047	1	1	0	0	1	1	1	0	0	3113.01	37	37	1.9	1.67	35.5351	42.3074	21	139	16.6	272	1.64	4.4	4.74675	36	0
0	76.8954	1	1	0	0	1	1	1	0	0	NA	50	69	2.4	3	25.7626	19.6756	10.1	141	17.5	292	0.34	5	11.1965	12	1
0	55.0243	1	1	0	0	1	1	1	0	0	NA	51	53	1.8	2	41.4348	35.2111	6.97	132	15.3	187	NA	3.8	10.1515	4.9	1
0	78.9316	1	1	0	0	1	1	1	0	0	NA	54	45	2.8	1.7	19.7798	37.4668	5.8	138	18.8	271	0.9	3.8	9.02903	32.4	1
0	74.3765	1	1	0	0	1	1	1	0	0	NA	35	53	1.83	2.11	34.5063	29.6582	9.2	137	15.8	325	NA	4.8	18.2129	36	0
0	74.4942	1	1	0	0	1	1	1	0	0	NA	56	65	2.1	2.4	31.2381	25.4454	15.8	136	14.8	122	NA	3.7	48.7225	0	1
0	82.8495	1	1	0	0	1	1	1	0	0	NA	25	29	4.5	6.35	11.4138	7.40569	6.77	141	15.4	145	NA	3.2	5.51799	24.9667	0
0	70.2899	1	1	0	0	1	1	1	0	0	NA	72	56	3.25	2.9	17.7539	20.7684	4.9	142	15	102	0.8	4.3	3.04451	13.5	1
0	82.017	1	1	0	0	1	1	1	0	0	NA	32	45.1	2.1	3.2	28.1287	17.6293	9.6	127	15.2	209	0.34	4.1	2.8068	0	1
0	85.9455	1	1	0	0	1	1	1	0	0	NA	23	21	1.3	1.5	50.607	43.0303	6.14	139	14.5	215	0.72	3.4	5.0058	2.8	1
0	79.4734	1	1	0	0	1	1	1	0	0	NA	44	41	1.63	1.81	38.6157	35.0554	7.93	146	14.4	NA	0.43	4.1	4.11674	36	0
0	92.1005	1	1	0	0	1	1	1	0	0	NA	16	NA	1.3	NA	45.9626	56.2759	14.9	136	15.1	231	NA	3.8	6.97638	21	0
0	53.8913	1	1	0	0	1	1	1	0	0	NA	27	26	2	1.6	35.8557	46.2108	7.64	143	14.9	83.9	0.91	4	2.25243	36	0
0	76.9109	1	1	0	0	1	1	1	0	0	NA	36	NA	1.67	NA	39.9572	37.3977	8.6	142	15.5	218	0.8	4.2	0.243712	36	0
0	74.1202	1	1	0	0	1	1	1	0	0	NA	25	30.3	1.4	1.29	49.12	55.3347	13.4	138	14.1	235	0.38	4.1	7.97845	36	0
0	70.189	1	1	0	0	1	1	1	1	0	NA	34.9	17.3	1.4	1.1	49.7943	69.3641	4.4	142.6	14.1	153	NA	4	2.89918	36	0
0	84.4173	1	1	0	0	1	1	1	1	0	NA	32	85	1.94	4	31.547	12.525	11.4	136.4	16	274	NA	5.3	8.02607	1.43333	1
0	83.9663	1	1	0	0	1	1	1	1	0	NA	64.88	44	10.14	9.8	4.04248	4.74083	10.74	134	15.5	195	0.32	4.4	5.83031	24.0333	0
0	75.337	1	1	0	0	1	1	1	1	0	NA	61	35	3.82	2.6	14.328	21.2106	8.9	138	15.8	215	NA	4.7	3.032	36	0
0	66.4072	1	1	0	0	1	1	1	1	0	NA	44	43	2.7	2.6	24.3971	24.1313	6.1	136	14.6	183	NA	4.5	1.92378	36	0
0	82.7862	1	1	0	0	1	1	1	1	0	NA	44	64	1.85	2.6	32.9031	25.4415	16.3	138	15.9	198	1.02	4.3	10.0162	36	0
0	78.8958	1	1	0	0	0	0	0	0	1	1281.22	53	98.4	4.99	4.68	12.9306	13.0311	4.7	138	14.8	175	0.42	5	15.0507	10.2333	1
0	75.6363	1	1	0	0	0	0	0	0	1	243.11	13	20	0.6	0.71	106.121	96.6917	7.26	138	NA	185	NA	4.7	10.0017	36	0
0	61.3559	1	1	0	0	0	0	0	0	1	2349.46	28	33	1.13	1.1	68.2194	69.8827	5.84	142	16.7	118	1.25	4.4	6.31015	36	0
0	56.3058	1	1	0	0	0	0	0	0	1	772.24	32	48	1.98	2.4	32.3533	27.4421	6.3	138	17.3	265	NA	5.2	4.83451	36	0
0	65.6204	1	1	0	0	0	0	0	0	1	528.21	28	17	0.83	0.71	81.8425	94.4182	7.6	146	16	188	0.58	4.1	8.02545	13.9667	0
0	77.638	1	1	0	0	0	0	0	0	1	NA	30	57	2.1	3.4	30.6316	16.8361	10.91	143	NA	163	0.59	4.6	5.27341	36	0
0	66.0463	1	1	0	0	0	0	0	0	1	NA	52	43	1.7	1.6	43.1923	46.7636	7.4	134	20.1	249	1.76	4.7	0.332735	0.866667	1
0	84.5526	1	1	0	0	0	0	0	0	1	NA	27	31	1.43	1.35	44.8268	48.3228	19.03	133	16.6	262	NA	3.8	3.40211	36	0
0	33.9016	1	1	0	0	0	0	0	0	1	NA	17	30	1.23	1.5	69.7547	52.4702	17.1	135	14.9	595	2.4	3.8	2.04013	36	0
0	56.2257	1	1	0	0	0	0	0	1	1	NA	60	54	1.9	2.09	37.568	34.4157	5.4	139	NA	NA	1.06	4.5	2.13675	36	0
0	81.4238	1	1	0	0	0	0	0	1	1	NA	56	55	2.8	2.24	22.1594	28.5637	8.47	137	15.8	NA	1.68	NA	39.1326	11.7333	1
0	81.9851	1	1	0	0	0	0	0	1	1	NA	35	33	1.3	1.23	51.8768	54.4348	8.97	137.2	NA	NA	NA	4	2.21837	11.9667	1
0	65.6649	1	1	0	0	0	0	0	1	1	NA	13	18	0.9	0.94	86.8649	83.2628	6.9	136	14.1	137	0.3	4.3	8.09823	10.2667	1
0	83.3671	1	1	0	0	0	0	0	1	1	NA	58.8	87	2.1	2.03	26.8085	28.5319	10.3	138	NA	340	NA	4.3	16.3661	30.6667	1
0	79.8948	1	1	0	0	0	0	0	1	1	NA	25	29	1.2	1.1	58.774	63.821	7.9	137	NA	246	1.03	4.2	2.18342	1.63333	1
0	81.0708	1	1	0	0	0	0	0	1	1	NA	43	36	1.54	1.2	40.9135	56.6614	7.9	139	15.9	237	0.93	3.6	5.92534	4.43333	1
0	82.5735	1	1	0	0	0	0	1	0	1	987.17	34	26	1.4	1.04	45.1263	65.2941	8.57	137	16.8	104	0.6	4.4	6.94302	36	0
0	66.7335	1	1	0	0	0	0	1	0	1	141.59	14	NA	0.88	NA	89.5026	87.9216	8.81	142	14.3	187	0.34	4.9	5.137	36	0
0	62.5543	1	1	0	0	0	0	1	0	1	275.1	34.09	39	1.93	1.7	38.6922	42.2088	10.7	132	19	255	2.2	3.3	4.99732	0.266667	1
0	77.6925	1	1	0	0	0	0	1	0	1	375.76	29	21	0.8	0.81	92.603	90.8982	5.2	136	NA	125.1	NA	4	10.2108	36	0
0	72.9531	1	1	0	0	0	0	1	0	1	2986.11	17	28	0.9	1.23	84.4423	57.7298	5.4	142	15.7	344.5	1.09	3.7	3.50371	34.5	0
0	87.966	1	1	0	0	0	0	1	0	1	821.56	35	NA	1.1	NA	49.6977	49.4414	8.2	137	14.4	168	0.8	4.26	9.36595	36	0
0	59.504	1	1	0	0	0	0	1	0	1	3312.01	29.19	30	2.2	2.31	32.1173	29.4781	18.7	135	14.2	372	2.186	NA	13.5173	36	0
0	84.0706	1	1	0	0	0	0	1	1	1	NA	31	36	1.23	1.3	60.8307	47.0828	4.6	142	16	271	0.47	4.3	6.53847	36	0
0	79.4496	1	1	0	0	0	0	1	1	1	NA	33	51	1.23	1.63	61.0912	37.9967	4.7	139	16.6	111	0.588	5.1	11.4252	9.26667	1
0	77.1554	1	1	0	0	0	0	1	1	1	NA	14	NA	0.97	NA	66.2012	70.0224	11	139	16	232	0.81	4.7	4.1223	36	0
0	89.3217	1	1	0	0	0	0	1	1	1	NA	18	23	0.83	1.02	NA	67.6388	8	138	16.3	262	0.47	4.84	13.8043	1	1
0	79.2793	1	1	0	0	0	0	1	1	1	NA	41	26	1.09	1.05	65.3999	69.0012	6.2	137.7	15	153	NA	4.8	1.99211	0	0
0	89.5957	1	1	0	0	0	0	1	1	1	NA	50	57	1.22	1.25	44.5274	52.1925	9.6	132	15.6	155	2.303	4.4	7.08014	27.7	1
0	76.8755	1	1	0	0	0	0	1	1	1	NA	16	30	0.98	1.12	70.7233	64.6358	8.59	141	15	333	0.68	4.1	4.53502	13.6333	1
0	51.5442	1	1	0	0	0	1	0	0	1	1934.23	41	28	1.1	0.93	84.3632	93.1747	6.7	131	16.2	179	0.89	4	6.75103	26.3333	1
0	51.5157	1	1	0	0	0	1	0	0	1	820.57	13	NA	0.68	NA	116.899	112.491	9.62	143	NA	229	0.89	4.6	4.68084	36	0
0	65.9318	1	1	0	0	0	1	0	0	1	2061.34	14	17	0.83	0.88	90.6003	89.9488	8.4	132	15.1	214	1.06	3.9	7.74178	36	0
0	52.4418	1	1	0	0	0	1	0	0	1	448.73	23	12	1.43	1.1	52.9391	74.4967	9.5	139	13.3	262	NA	3.7	13.0925	36	0
0	72.0721	1	1	0	0	0	1	0	0	1	590.08	39	35	2.9	1.62	20.0104	40.6128	7.4	140	14.7	223.9	0.3	3.9	9.9919	9.9	0
0	64.1376	1	1	0	0	0	1	0	0	1	153.88	32	35	1.3	1.3	58.7789	57.5568	6.38	132	15.1	173	0.88	4.2	2.4002	36	0
0	61.2638	1	1	0	0	0	1	0	0	1	847.31	46	28	1.6	1.23	45.9823	63.6763	8.43	135	19.2	186	NA	4.7	7.04942	36	0
0	50.9325	1	1	0	0	0	1	0	0	1	1114.53	33	32	1.6	1.49	48.9804	54.6433	8.9	139	16.7	190	1.43	4.4	2.27282	36	0
0	51.7012	1	1	0	0	0	1	0	0	1	1163.96	45	40	1.55	1.5	50.4197	51.903	6.98	135	NA	160	0.45	4.2	3.11175	34.6	1
0	63.8538	1	1	0	0	0	1	0	0	1	464.22	20	27	1.5	1.43	47.634	49.0828	6.8	140	NA	NA	0.57	4.4	8.10702	36	0
0	80.993	1	1	0	0	0	1	0	0	1	1981.26	30	38	1.43	1.33	45.0564	49.7324	8.8	134	19.8	242	0.5	NA	4.18476	36	0
0	69.1743	1	1	0	0	0	1	0	0	1	2587.46	34	38	1.7	1.9	40.1444	34.294	10	139	NA	273	NA	4.1	10.4745	36	0
0	73.672	1	1	0	0	0	1	0	0	1	772.83	28	24	1.2	0.9	60.9496	84.4375	8.4	138	18.8	308.5	0.77	4.6	28.517	24.4333	1
0	69.181	1	1	0	0	0	1	0	0	1	NA	31	43	1.43	1.63	46.2439	39.723	7.3	131	25.9	310	NA	4.6	9.56815	0.633333	0
0	73.5584	1	1	0	0	0	1	0	0	1	NA	30	NA	1.2	NA	67.7447	76.8908	5.37	122.06	16	190	0.42	5.1	0.28972	8.9	1
0	23.5405	1	1	0	0	0	1	0	0	1	NA	46	49	0.92	1	107.072	101.527	10.39	138	18.7	222	0.54	5.6	1.78203	36	0
0	54.636	1	1	0	0	0	1	0	0	1	NA	24	26.4	1.3	1.23	59.5203	63.6529	16.6	137	13.5	237	NA	4.8	4.51402	12.9667	0
0	67.5832	1	1	0	0	0	1	0	0	1	NA	22	26	0.99	1.11	81.965	67.1236	6.6	137	13.9	77	NA	NA	2.50155	13.4667	1
0	72.5639	1	1	0	0	0	1	0	0	1	NA	32	25	1.95	1.26	33.0686	56.1471	9.6	138	16.1	226	NA	4.5	24.4599	9.23333	0
0	65.3529	1	1	0	0	0	1	0	0	1	NA	16	35	1.9	1.81	36.0545	38.599	16.26	144	13.9	265	NA	3.5	8.29997	36	0
0	76.0375	1	1	0	0	0	1	0	0	1	NA	94	96	3.7	2.5	14.7859	12.6384	8.4	133	NA	145	1.031	5.3	17.0012	0.533333	1
0	72.507	1	1	0	0	0	1	0	0	1	NA	44	48	1.4	1.7	49.0404	52.3676	4.46	131	17.1	219	NA	4.9	5.09084	3.93333	1
0	85.6083	1	1	0	0	0	1	0	1	1	1894.05	24	32	0.93	1.19	73.4966	54.1624	4.6	131	NA	319.3	NA	3.9	5.70456	10.6333	1
0	76.1496	1	1	0	0	0	1	0	1	1	466.3	28	20.7	1.61	1.3	40.4566	54.8598	6.24	138	14.8	110.4	2.4	NA	9.86004	36	0
0	87.8081	1	1	0	0	0	1	0	1	1	314.23	19	18	1	0.88	62.1461	75.983	5.51	139.8	14.3	688.6	0.58	3.7	3.2099	36	0
0	53.9304	1	1	0	0	0	1	0	1	1	2535.64	52	55	2.6	2.28	28.7415	32.5443	14.8	137	14.9	237	0.5	4.2	6.09967	36	0
0	59.4622	1	1	0	0	0	1	0	1	1	228.16	31	19	1.3	1.24	59.7084	61.2651	5.2	138	16.1	160	0.22	4.3	13.437	27.7	1
0	83.3655	1	1	0	0	0	1	0	1	1	625.73	23	31.4	1.1	1.1	59.2839	62.0305	5.5	140	21.5	94	1.43	4.1	3.98776	36	0
0	60.0827	1	1	0	0	0	1	0	1	1	1115.43	64	83	3.13	2.7	20.689	24.3341	6	120	15.2	155	0.31	5	3.32076	20.4667	1
0	65.9303	1	1	0	0	0	1	0	1	1	NA	56	65	2.3	2.99	28.5354	21.1914	5.63	141	17.8	193	0.5	5	2.05586	36	0
0	84.4952	1	1	0	0	0	1	0	1	1	NA	38	45	1.5	1.6	42.3767	38.4195	6.14	136.55	17.1	212	0.47	4.1	10.586	36	0
0	68.5315	1	1	0	0	0	1	0	1	1	NA	61	NA	2	NA	32.6013	41.4266	6.3	136.3	NA	118	NA	4.8	0.266818	36	0
0	69.6853	1	1	0	0	0	1	0	1	1	NA	40	35	1.8	1.4	38.3389	37.0371	NA	139	NA	NA	0.7	4.3	2.98306	36	0
0	78.6422	1	1	0	0	0	1	0	1	1	NA	26.28	35	1.59	1.66	40.5986	42.0201	6.37	142	16	189	NA	3.9	11.9974	6.3	1
0	53.9622	1	1	0	0	0	1	0	1	1	NA	22.74	19	1.16	1	72.6248	91.2591	12.49	139	19.3	565.4	0.79	4.9	0.798775	36	0
0	74.2525	1	1	0	0	0	1	0	1	1	NA	28	36	1.53	1.7	42.427	37.4167	6.9	129	15	194	0.76	4.5	2.13591	18.8	1
0	76.3217	1	1	0	0	0	1	0	1	1	NA	23	33	0.8	1	91.1507	74.3732	6.9	138	14.3	149	NA	4	2.0749	36	0
0	86.0729	1	1	0	0	0	1	1	0	1	1629.43	25	23	1.27	1.03	50.6839	64.8275	4.01	136	16.5	151	NA	4	3.1524	36	0
0	65.9166	1	1	0	0	0	1	1	0	1	289.67	29	NA	1.5	NA	43.8538	39.919	6.85	140	14.9	154	0.62	4.1	5.68319	36	0
0	70.5435	1	1	0	0	0	1	1	0	1	716.89	34	59	1.59	1.53	45.0702	45.3133	7.4	143	15.5	NA	0.1	3.72	12.0423	5.33333	1
0	77.638	1	1	0	0	0	1	1	0	1	1091.5	87.16	73	2.9	2.33	18.9798	25.1348	14.79	135.4	17.1	334	0.87	4.5	5.76987	5.7	1
0	78.7622	1	1	0	0	0	1	1	0	1	551.95	21	26	1.3	1.3	50.8667	49.9873	5.5	142	16	251	NA	4.2	8.169	33.7333	1
0	77.9504	1	1	0	0	0	1	1	0	1	287.47	15	15	0.89	0.86	81.8131	84.7217	10.5	137	14.1	157.8	NA	4.4	2.09196	15.4	0
0	65.6234	1	1	0	0	0	1	1	0	1	1183.21	38	NA	1.5	NA	49.6973	67.037	9.7	141.37	15.1	184	0.62	4.2	7.00354	27.0333	0
0	74.9224	1	1	0	0	0	1	1	0	1	447.27	22	55	1.4	2	48.9463	32.497	6.4	141.09	17.2	156	NA	4.1	8.57113	36	0
0	73.1423	1	1	0	0	0	1	1	1	1	1223.25	36	39	2.09	1.43	30.8044	46.8181	6.5	136	16.8	116	0.99	4.3	0.275953	36	0
0	68.0199	1	1	0	0	0	1	1	1	1	266.75	27	26	1.83	1.81	36.6874	37.3669	10.5	141	16.2	267	0.852	4.2	10.1423	16.6667	1
0	81.9306	1	1	0	0	0	1	1	1	1	1785.89	94	105.7	3	3.43	17.7539	15.495	7	136	18.5	253	0.71	5.9	6.36375	10.8333	1
0	82.0473	1	1	0	0	0	1	1	1	1	1257.08	58	44	2.8	2.5	19.11	21.7666	5.3	129.99	13.7	89	NA	3.8	3.29133	36	0
0	67.8192	1	1	0	0	0	1	1	1	1	2475.46	23	51	2.36	3.13	NA	NA	7.5	137	16.1	327	0.42	4.1	6.13774	4.6	0
0	67.7321	1	1	0	0	0	1	1	1	1	594.87	41	NA	2.2	NA	31.561	42.0539	4.7	132	17.2	103	0.97	4.5	13.7329	7.26667	0
0	64.3524	1	1	0	0	0	1	1	1	1	220.57	30	16	1.05	1.03	73.3328	72.3875	8.5	142	14.3	177	0.6	4.5	7.17331	13.3667	0
0	85.7671	1	1	0	0	0	1	1	1	1	156.34	25	29	0.96	1.2	70.3466	54.659	7.4	140.4	13.8	82	NA	3.8	2.92415	36	0
0	68.6187	1	1	0	0	0	1	1	1	1	299.81	29	31	1.36	1.1	52.9476	68.5709	8.38	134	NA	177	1.14	4.8	1.03823	13.2	0
0	74.8139	1	1	0	0	0	1	1	1	1	267.04	21	18	1.23	1.13	56.8717	63.6833	4.9	136.1	16.3	198	0.61	3.61	0.275948	28.0667	1
0	68.2149	1	1	0	0	0	1	1	1	1	622.27	14	15	1.11	1.1	66.0816	68.0767	13.3	139	15.4	167	NA	3.7	5.22638	36	0
0	59.7464	1	1	0	0	0	1	1	1	1	NA	69	53	1.95	1.8	34.8489	40.4418	3.5	135.64	17.8	198	NA	4.2	3.0476	18.8667	1
0	83.8762	1	1	0	0	0	1	1	1	1	NA	95	96	2.2	2.1	26.8993	29.9624	8.6	136	13.8	196	NA	4.9	4.0701	1.9	1
0	85.54	1	1	0	0	0	1	1	1	1	NA	29	23	2	1.9	29.8238	30.2582	6.3	138	18.2	106	1.81	4.4	4.8191	1.93333	1
0	64.5302	1	1	0	0	0	1	1	1	1	NA	104	NA	2.54	NA	25.1973	24.0285	NA	133	NA	NA	0.56	4.5	0.309084	0.566667	1
0	80.5066	1	1	0	0	0	1	1	1	1	NA	45	50	2.1	2.17	28.6102	27.6277	5.79	141	14.7	117	NA	4.6	0.422114	10.4	1
0	83.6054	1	1	0	0	0	1	1	1	1	NA	44	43	1.52	2.05	40.651	30.1909	4.2	130	15.9	67	1.02	4.2	7.63124	29.9333	1
0	70.2028	1	1	0	0	0	1	1	1	1	NA	31	19	1.1	0.66	66.6385	97.2261	10.42	137	17.2	146	NA	3.7	21.3746	10.2333	1
0	80.7844	1	1	0	0	0	1	1	1	1	NA	28	24	1.12	1.2	60.7012	53.627	5.18	139.5	14.4	117	1.78	4.1	8.88033	36	0
0	75.9748	1	1	0	0	0	1	1	1	1	NA	36	31	1	0.83	73.2474	86.0284	11.62	132	16.8	377.9	1.2	3.8	5.78608	12.5	1
0	74.6173	1	1	0	0	0	1	1	1	1	NA	25	34	1.03	1.05	69.1639	69.3846	4.9	145	15.4	183	1.771	4	6.84571	15.6	1
0	69.7545	1	1	0	0	0	1	1	1	1	NA	27	47	1.37	1.07	52.1526	74.3244	8.27	132	15.5	252	NA	4.1	54.9726	4.5	1
0	83.6152	1	1	0	0	1	0	0	0	1	1060.92	21	23	1.3	1.23	48.8749	53.8107	6.25	138.2	13.1	182	1.217	NA	2.15393	21.5	1
0	64.1475	1	1	0	0	1	0	0	0	1	2617.71	23	20	1.7	1.53	40.2394	43.727	NA	136	18.7	NA	0.62	4.19	2.99744	19.9667	1
0	57.797	1	1	0	0	1	0	0	0	1	582.11	60	31	4.46	4.03	13.4101	15.5829	11.47	137	NA	210	0.23	4.6	17.4845	20	0
0	57.4235	1	1	0	0	1	0	0	0	1	711.89	69	67	7.15	6.43	7.3611	8.60352	5.62	138	14.7	173	0.4	4.1	3.4018	7.23333	0
0	77.1434	1	1	0	0	1	1	0	0	1	848.87	65	65	8.36	8.18	5.56493	5.40627	9.8	137	13.6	216	NA	5.9	9.86506	34.0333	0
0	65.8382	1	1	0	0	1	1	0	0	1	1245.83	55	57	2.52	2.75	25.4911	22.9944	9.7	139	16.6	177.1	0.4	4	0.246744	21.8	1
0	64.4594	1	1	0	0	1	1	0	0	1	3446.09	34	48	2.65	2.5	25.2686	26.8102	14.74	140	16.2	337	0.84	4.6	10.833	36	0
0	71.1129	1	1	0	0	1	1	0	0	1	1679.98	21	NA	1.44	NA	47.6651	38.8548	9.4	138	NA	308	NA	3.8	45.7398	16.9667	1
0	89.2756	1	1	0	0	1	1	0	1	1	2415.98	20	24	1.2	1.1	54.839	60.4534	9.16	134.3	14.4	176	1.27	4.2	8.14272	8	0
0	89.2042	1	1	0	0	1	1	0	1	1	531.679	79.81	68	2.1	1.9	25.4995	27.8843	4.9	139	18.3	134	1	6.8	0.319498	0.566667	0
0	80.8375	1	1	0	0	1	1	0	1	1	1314.06	70	89	3.14	2.81	17.8983	21.4219	4.41	146	19	247	NA	4.9	1.80066	27.9667	0
0	71.1031	1	1	0	0	1	1	0	1	1	1124.63	34	36	1.8	1.34	37.7075	52.625	9.9	139	15.6	229	0.61	3.9	28.5404	36	0
0	75.9324	1	1	0	0	1	1	0	1	1	852.62	22	21	1.23	1.39	57.4108	49.316	9.5	135	14.4	354	0.35	3.8	2.99759	12.1	1
0	73.5507	1	1	0	0	1	1	1	1	1	NA	40	39	2.5	2.37	25.4914	26.7066	NA	144	NA	NA	NA	4.5	5.08573	25.3	0
0	77.9403	1	1	0	0	1	1	1	1	1	NA	59.39	NA	2.3	NA	27.9702	35.254	6.3	139	15.7	159	1.3	4.6	2.00819	18.4333	1
0	63.7	1	1	0	0	1	1	1	1	1	NA	47	47	2	2.1	33.7304	31.831	6.14	143	15.8	123	NA	4.3	0.328679	36	0
0	80.1814	1	1	0	1	1	0	0	0	0	492.33	38	32	2.1	1.9	26.9539	33.0193	6.6	132	13.3	161	0.16	4.1	15.3144	9.96667	0
0	71.298	1	1	0	1	1	0	0	0	0	206.09	27	49	1.1	1.54	66.0166	43.6394	6.24	133	NA	280	NA	4.2	5.87379	20.8667	0
0	62.9094	1	1	0	1	1	0	0	0	0	663.16	54	37	3.39	2.49	19.2231	27.2195	12.8	137.3	14.6	410.2	0.3	5	9.64453	24.8	0
0	81.4912	1	1	0	1	1	0	0	0	0	1603.8	35	63	1.78	2.24	34.7848	26.1063	10	140	19	160	1.57	4	12.4541	36	0
0	64.6316	1	1	0	1	1	0	0	0	0	NA	20	33	0.73	0.82	105.202	94.3411	11.11	117	16.3	422	NA	NA	15.183	36	0
0	65.2806	1	1	0	1	1	0	0	0	0	NA	25	NA	1.3	NA	60.0097	29.451	12.6	135	14.4	425	NA	4.6	25.2147	0	1
0	63.0222	1	1	0	1	1	0	0	0	0	NA	51	22	7.03	2.94	7.80316	22.2042	21.8	135	16	555	0.3	5.7	3.92724	15.1667	1
0	57.321	1	1	0	1	1	1	0	0	0	1562.83	35	37	2.36	2.3	29.5058	30.9227	7.42	142	15	NA	0.28	3.6	6.99621	36	0
0	72.6996	1	1	0	1	1	1	0	0	0	470.79	59	61	2.95	2.39	19.7813	26.1268	9.5	140	15.2	311	0.19	4.2	8.8085	13.0667	1
0	68.289	1	1	0	1	1	1	0	0	0	397.32	29	54	1.7	1.82	40.0608	37.8674	10.3	136	15	NA	NA	4.4	20.1262	36	0
0	70.536	1	1	0	1	1	1	0	0	0	957.91	51	46	1.58	1.24	44.1712	59.8787	4.91	140.1	19.3	134	1.531	6.3	10.7355	36	0
0	61.1524	1	1	0	1	1	1	0	0	0	1970.87	72	58	3	2.63	20.8121	24.091	7.1	138	15.9	180	0.47	5.6	1.96853	36	0
0	91.9395	1	1	0	1	1	1	0	0	0	1935.18	50	52	2.3	2.49	24.3023	20.944	11.46	138	NA	166	NA	3.4	7.27253	8.56667	1
0	73.3305	1	1	0	1	1	1	0	0	0	1138.68	41	48	3.36	3.25	17.0587	18.355	8.22	141	13.9	199.1	0.33	4.4	4.16358	1.16667	1
0	68.0459	1	1	0	1	1	1	0	0	0	2992.86	27	NA	1.09	NA	66.3103	79.8079	18.18	134	NA	228	NA	4.9	5.50509	3.86667	1
0	63.0271	1	1	0	1	1	1	0	0	0	936.7	37.91	NA	1.65	NA	49.1391	28.9599	6.51	142	16.8	103	0.4	4.8	2.03334	2.76667	1
0	83.1494	1	1	0	1	1	1	0	0	0	3450.39	34	44	2.1	1.68	NA	44.3585	9.2	134	16.2	134	1.102	5.9	4.49036	4.43333	1
0	83.0269	1	1	0	1	1	1	0	0	0	2222.42	24	NA	1.3	NA	NA	56.6546	6.04	138	19.8	252.3	0.63	5	9.84885	1.96667	1
0	90.3577	1	1	0	1	1	1	0	0	0	874.84	71	41	2	1.34	27.5947	45.6234	8	126	14.4	212.3	0.48	5.9	4.91669	12.1333	1
0	76.1219	1	1	0	1	1	1	0	0	0	1189.6	48	42	3.2	3.7	17.5539	14.9241	7.4	135	13.9	200	0.4	4.7	1.98136	11.3	0
0	71.5644	1	1	0	1	1	1	0	0	0	157.44	40	55	1.7	1.83	39.5557	35.1807	9.3	131	13.2	NA	0.45	4.7	7.2057	36	0
0	65.4164	1	1	0	1	1	1	0	0	0	320.26	45	94	3.03	4.16	20.6951	14.1095	NA	128	17.2	156	0.2	5.4	8.0696	36	0
0	78.3441	1	1	0	1	1	1	0	0	0	1928.63	56	82	4.2	2.83	12.7129	20.5061	7.5	138	14.4	198	0.75	5.4	7.32391	1.7	1
0	79.9	1	1	0	1	1	1	0	0	0	1805.33	29	35	1.43	1.5	45.3844	44.7631	10.4	138	14.2	184	0.45	5.4	4.92334	21.9333	0
0	65.6444	1	1	0	1	1	1	0	0	0	2628.36	51	79	2.4	3.2	26.6879	18.9103	12.04	136	17.2	422	NA	4.3	2.98927	26.2333	1
0	67.2163	1	1	0	1	1	1	0	0	0	824	18	27	1.54	1.58	45.4347	44.3184	6.27	139	13.9	221	0.3	3.8	6.62378	35.1667	0
0	68.2153	1	1	0	1	1	1	0	0	0	1004.71	46	46	3.88	2.8	15.2397	22.8343	13.5	136	NA	374	0.14	4.8	4.10455	0.566667	1
0	74.7938	1	1	0	1	1	1	0	0	0	636.669	19	18	0.7	0.77	95.7292	91.8947	7.71	140	13.1	184	0.41	3.8	2.72562	15.2	1
0	69.2736	1	1	0	1	1	1	0	0	0	1177.35	17	23	1.1	1.03	71.8632	73.7497	5.79	138	17.5	175	0.85	4.4	6.89146	32.9333	0
0	69.6222	1	1	0	1	1	1	0	0	0	2304.9	18	22	0.93	1.03	78.7078	73.5093	8.9	134	16	257	NA	3.5	4.59639	1.9	1
0	73.694	1	1	0	1	1	1	0	0	0	132.04	13	NA	0.91	NA	81.8331	81.7462	9	136	NA	169	0.56	4.3	4.48978	11.6667	0
0	78.077	1	1	0	1	1	1	0	0	0	1824.43	24	33	1.52	1.49	42.9626	46.1726	7.71	138	NA	196	NA	5.1	7.5049	21.3333	1
0	50.4262	1	1	0	1	1	1	0	0	0	1102.4	22	NA	1.3	NA	60.8824	57.2683	8.72	135	NA	225	0.97	4	1.01993	22	1
0	74.8964	1	1	0	1	1	1	0	0	0	256.49	42	50	1.4	1.36	49.1673	51.5984	8.1	140	16	194	0.64	6	0.379329	11.3333	1
0	68.5209	1	1	0	1	1	1	0	0	0	863.49	51	70.9	2.58	2.64	24.9085	23.4605	10.1	144	18.3	237	NA	3.5	5.28638	3.5	1
0	52.383	1	1	0	1	1	1	0	0	0	1460.19	24	14	0.78	0.78	98.963	101.38	11.3	136	14.1	220	0.68	4.3	10.6737	36	0
0	71.8352	1	1	0	1	1	1	0	0	0	823.98	13	21	0.83	0.95	88.7935	82.0333	8.2	130	15.6	286	0.47	4.2	4.14632	18.5333	1
0	84.2921	1	1	0	1	1	1	0	0	0	128	19	24	1.63	1.33	37.9119	47.0164	16.4	134	14.8	174	NA	4.4	13.3005	36	0
0	77.5374	1	1	0	1	1	1	0	0	0	2103.3	23	43	1.9	1.6	33.5634	41.4462	6.7	NA	14.5	157	0.64	NA	6.5541	36	0
0	82.3556	1	1	0	1	1	1	0	0	0	952	28	30	1.75	1.81	34.9554	31.9455	8	142	NA	179	NA	4.2	2.10878	15.7333	1
0	83.8552	1	1	0	1	1	1	0	0	0	854.96	43	43	1.4	1.4	47.5833	NA	5.11	141	14.5	70.6	NA	4.3	7.96113	36	0
0	54.8073	1	1	0	1	1	1	0	0	0	2460.62	36	51	3.3	4	19.6738	15.8939	9.6	141	15.9	272	NA	3.9	4.12238	36	0
0	59.0471	1	1	0	1	1	1	0	0	0	314.95	71	84.3	3.7	3.8	16.7236	20.5048	13.28	141	14.2	162	0.8	5.5	5.46454	36	0
0	66.046	1	1	0	1	1	1	0	0	0	NA	16	NA	1.1	NA	71.6192	71.1869	7.5	138	NA	NA	NA	4.3	2.04009	20.1667	1
0	61.0695	1	1	0	1	1	1	0	0	0	NA	25	NA	1.5	NA	54.5248	65.509	5.15	140	14.4	187	NA	4.6	1.72694	36	0
0	70.6233	1	1	0	1	1	1	0	0	0	NA	16	17	0.83	1.01	84.3467	74.4889	9.6	139	NA	NA	NA	4.6	3.08164	36	0
0	56.627	1	1	0	1	1	1	0	0	0	NA	17	NA	1.2	NA	74.368	82.7337	9.27	138	NA	264	0.6	4.7	1.58587	10.9667	0
0	82.8803	1	1	0	1	1	1	0	0	0	NA	23	25	2.93	2.76	18.4662	16.8855	9.3	139	NA	191	NA	3.7	4.33832	14.7333	1
0	87.1923	1	1	0	1	1	1	0	0	0	NA	28	50	1.3	1.63	49.3433	58.9945	9.96	138	15.7	155	0.3	4.7	2.10826	5.06667	1
0	77.9419	1	1	0	1	1	1	0	0	0	NA	62	47	3.9	2.91	14.0093	19.7842	18	137	15.1	376.7	0.35	5.4	3.03073	18.7333	1
0	76.291	1	1	0	1	1	1	0	0	0	NA	72	109	2.91	3.72	19.3819	14.6274	14	138	15.3	282	0.27	4.8	3.97514	16.2333	1
0	55.9646	1	1	0	1	1	1	0	0	0	NA	43	62	4.1	5.76	15.1423	9.99975	5.8	142	14.4	180	NA	5.1	2.02094	36	0
0	58.5643	1	1	0	1	1	1	0	0	0	NA	85	90.3	6.04	7.47	9.46654	6.94958	4.9	135.4	15.6	179.4	0.53	5.5	8.64607	36	0
0	74.2625	1	1	0	1	1	1	0	0	0	NA	48	77	3.88	3.6	14.785	16.0772	14.4	138	13.8	226	0.5	4.7	9.91965	15.8	1
0	79.4033	1	1	0	1	1	1	0	0	0	NA	59	90	2	2.2	30.0783	26.7459	17.9	142	13.3	496	0.3	4.7	11.4678	13.1333	1
0	70.7737	1	1	0	1	1	1	0	0	0	NA	59.49	50	8.34	6.42	5.96351	8.01497	14.29	121	17.2	403	0.35	5	5.52463	11.5667	0
0	53.4893	1	1	0	1	1	1	0	0	0	NA	22	35	0.83	1.06	99.0558	79.6143	6.47	141	16.8	328	NA	5	5.39022	0	1
0	73.2043	1	1	0	1	1	1	0	0	0	NA	33	34	1.4	1.29	50.9158	54.8878	12.5	134	15.6	336	NA	4.3	83.9742	36	0
0	72.9151	1	1	0	1	1	1	0	0	0	NA	23	23	1	0.96	77.7082	83.21	7.38	137	14.6	242	1.59	5	7.64074	14.8667	1
0	60.8089	1	1	0	1	1	1	0	0	0	NA	23	24	0.9	0.88	90.5569	91.8839	7.3	140	15.2	248	0.771	4	7.54032	36	0
0	81.0711	1	1	0	1	1	1	0	0	0	NA	19	NA	1.1	NA	60.4972	58.0294	9.7	136.1	12.8	348	0.56	4.4	0.267066	36	0
0	50.1611	1	1	0	1	1	1	0	0	0	NA	15	17	0.8	1.02	104.846	84.8282	13.4	138	14.8	281	0.78	4.1	4.68028	36	0
0	76.3221	1	1	0	1	1	1	0	0	0	NA	21	20	1.35	1.28	51.0012	53.9416	15.4	139	16.2	302	0.38	5	5.18277	36	0
0	74.1211	1	1	0	1	1	1	0	0	0	NA	17	NA	1.23	NA	64.0756	63.2891	11	135	NA	242	NA	4.5	4.99303	36	0
0	78.5788	1	1	0	1	1	1	0	0	0	NA	51	35	1.4	1.5	41.1017	42.9391	11.25	144	NA	209	0.55	5.2	2.90021	36	0
0	71.7316	1	1	0	1	1	1	0	0	0	NA	24	27	1.1	0.99	67.7036	NA	9.5	138	14.5	346.2	0.73	3.1	3.23315	36	0
0	68.1767	1	1	0	1	1	1	0	0	0	NA	18	50	1.24	1.55	58.1774	46.9839	7.08	134	15.9	229	0.72	3	59.955	36	0
0	74.7918	1	1	0	1	1	1	0	0	0	NA	23	26	1.4	1.24	48.4302	26.7781	12.3	139	14	219	0.33	4.3	4.21242	36	0
0	62.8836	1	1	0	1	1	1	0	0	0	NA	25.3	31	1.43	1.61	50.8775	56.1455	8.9	140	16.3	272	1.24	4.7	0.293704	36	0
0	71.1457	1	1	0	1	1	1	0	0	0	NA	84.01	NA	3.12	NA	18.7963	18.2142	5.82	124	16.3	137	0.7	5.9	6.14354	1.56667	1
0	85.0657	1	1	0	1	1	1	0	0	0	NA	61	39	5.9	4.73	7.92666	10.9912	7.14	136	17.6	160	0.6	4.4	6.24899	9.93333	1
0	61.7509	1	1	0	1	1	1	0	0	0	NA	62	NA	3.19	NA	19.9484	26.1063	9.5	136	17.6	271	NA	4.8	32.0756	36	0
0	73.5647	1	1	0	1	1	1	0	0	0	NA	97	89	3.41	2.6	16.7833	25.455	7.79	139	14.2	145	0.3	4.6	21.0126	13.5333	1
0	75.4379	1	1	0	1	1	1	0	0	0	NA	54	45	3.13	2.98	18.7639	17.4993	11.99	141	19.1	220	NA	4.9	3.09235	36	0
0	63.0048	1	1	0	1	1	1	0	0	0	NA	28.3	32	2	1.45	34.3415	37.1312	10.79	139	NA	281	NA	4	4.55823	36	0
0	85.9903	1	1	0	1	1	1	0	0	0	NA	48	63	3.6	NA	13.8556	11.9692	8.19	132.31	15	214	NA	5.4	8.03316	36	0
0	94.8615	1	1	0	1	1	1	0	0	0	NA	34	41	1.63	1.5	35.6714	36.7985	8.21	133	NA	228	NA	4.2	3.09385	9.4	1
0	66.0033	1	1	0	1	1	1	0	0	0	NA	27	NA	1.7	1.44	42.0032	36.8276	7.1	141.3	17.8	392	NA	4.7	4.71001	36	0
0	80.8871	1	1	0	1	1	1	0	0	0	NA	28.3	29	1.93	2.1	31.8327	29.4399	6.16	144	14	240	0.4	5	0.342012	36	0
0	77.3698	1	1	0	1	1	1	0	0	0	NA	42	37	1.8	1.9	36.1658	33.2877	7.9	137	13.4	132	0.77	4.2	2.57705	26.5	1
0	71.1119	1	1	0	1	1	1	0	0	0	NA	60	61	2.8	2.8	21.9121	22.1668	6.8	140	17.3	172	0.77	4.4	0.252991	3.4	1
0	66.0987	1	1	0	1	1	1	0	0	0	NA	145.88	NA	4.5	NA	12.9522	13.8366	6.3	133	17.8	258	0.54	5.4	0.285091	12.1333	1
0	77.5768	1	1	0	1	1	1	0	0	0	NA	22	23	1.2	1.78	59.036	36.3149	9.1	138.8	14.2	NA	NA	NA	4.74254	36	0
0	61.3002	1	1	0	1	1	1	0	0	0	NA	54	49	1.8	1.85	38.3535	37.6641	5.57	144	18.7	111	0.63	4.4	0.251163	17.3667	1
0	77.468	1	1	0	1	1	1	0	0	0	NA	35	NA	2.01	NA	30.6407	22.184	12.9	144	15	155	1.47	4.9	11.9259	5.86667	1
0	67.9911	1	1	0	1	1	1	0	0	0	NA	50	66	3	2.96	20.6125	20.7275	3.6	141	NA	193	0.36	4.4	10.0576	1.7	1
0	69.4296	1	1	0	1	1	1	0	0	0	NA	64.94	55	3.47	3.33	16.8483	17.8675	12.3	147	NA	227	0.37	4.8	4.33659	27.9	1
0	70.8915	1	1	0	1	1	1	0	0	0	NA	55.24	78	2.5	3.05	25.2674	19.4703	11.8	142	16.7	153	NA	4.3	11.8449	18.7333	1
0	61.1105	1	1	0	1	1	1	0	1	0	2726.06	54	52	1.79	1.7	40.4157	42.9078	18.7	133	14.6	358	NA	4.5	6.44141	8.56667	0
0	65.1085	1	1	0	1	1	1	0	1	0	274.45	25	NA	1.1	NA	69.661	69.766	5.45	134	19.2	181	0.35	4.35	0.369981	11.9	1
0	66.7792	1	1	0	1	1	1	0	1	0	239.92	28	25	1.1	1.1	69.4526	67.686	12.7	133	16.1	327.7	0.73	6.1	1.54704	36	0
0	85.8609	1	1	0	1	1	1	0	1	0	575.28	26	33	1.28	1.15	50.7353	56.6873	6.6	135	15	175	NA	4.4	8.51204	6.53333	1
0	65.8473	1	1	0	1	1	1	0	1	0	612.559	46	48	1.63	1.6	41.4746	42.3531	9.7	136	NA	262	NA	4.1	5.95862	9.23333	1
0	71.3168	1	1	0	1	1	1	0	1	0	2130.57	51	56	2.97	2.1	20.5857	31.3535	6.9	134	18	206	0.42	4.3	5.17187	36	0
0	83.2768	1	1	0	1	1	1	0	1	0	1618.03	24	NA	1.2	NA	55.0585	51.0513	16.4	132	16.1	413	0.46	4.3	14.0626	19.8333	0
0	79.2166	1	1	0	1	1	1	0	1	0	1048.55	48	49	1.4	1.6	47.4976	39.8807	10.62	134	16.1	137	1	6.3	2.14732	0.4	1
0	54.1769	1	1	0	1	1	1	0	1	0	NA	30	23	1.03	1	79.9624	82.0414	7.5	136	15	172	0.35	4.3	10.0894	36	0
0	72.3851	1	1	0	1	1	1	0	1	0	NA	58	54	2.33	2.19	27.497	29.5696	8.22	141	NA	164	NA	4	4.86216	11.0333	1
0	79.0849	1	1	0	1	1	1	0	1	0	NA	33	45	2	1.43	30.3766	45.1465	NA	134	18.3	NA	1.27	5.4	17.4932	1.16667	1
0	66.7321	1	1	0	1	1	1	0	1	0	NA	38	29	2.43	2.5	27.1159	26.8497	9.9	140	14.9	155	1.03	4.48	5.30074	36	0
0	74.9845	1	1	0	1	1	1	0	1	0	NA	20	NA	1.15	NA	62.1303	55.8815	7.8	144	17.3	217	NA	3.7	2.72425	17.7667	1
0	69.7606	1	1	0	1	1	1	0	1	0	NA	27	15	1.7	1.3	40.1872	56.4219	6.4	139	15.1	170	NA	4.9	3.23656	31.0333	1
0	53.9734	1	1	0	1	1	1	0	1	0	NA	65	68	1.72	1.9	43.4826	37.0349	10.5	137	12.6	180	0.49	6.22	2.91083	36	0
0	64.6445	1	1	0	1	1	1	0	1	0	NA	30	31	2.7	2.6	23.1068	23.3144	6.3	135.78	NA	186	0.65	4	2.04531	28.9	0
0	85.3824	1	1	0	1	1	1	0	1	0	NA	14	13	1	0.96	73.751	75.3075	11.1	138	14.5	210	NA	4.1	2.93123	36	0
0	49.553	1	1	0	1	1	1	0	1	0	NA	35	NA	1.7	NA	47.0802	45.173	9.31	139	NA	NA	0.3	4.7	1.94182	7.73333	0
0	58.6602	1	1	0	1	1	1	0	1	0	NA	23	14	1.4	1.13	53.8474	69.7272	14.04	137	14.4	134	0.52	4.1	5.1556	36	0
0	83.9146	1	1	0	1	1	1	1	0	0	397.68	19	23	1.22	1.13	55.163	61.654	12.8	140	16.2	242.9	1.35	4.1	5.09382	36	0
0	71.8066	1	1	0	1	1	1	1	0	0	1194.54	26	32	1.97	1.9	32.8045	34.1733	12.32	138	NA	221.9	0.57	3.9	10.1449	36	0
0	85.8621	1	1	0	1	1	1	1	0	0	373.74	45.61	41	1.53	1.8	40.124	33.6895	2.87	140	16.7	179.2	0.15	5	2.01348	6.7	1
0	76.2615	1	1	0	1	1	1	1	0	0	1445.92	59	55	2.2	2.4	28.2116	25.4468	15.1	139	17.1	317	0.47	5.4	2.02174	34.3667	0
0	65.0777	1	1	0	1	1	1	1	0	0	597.57	41.5	58	2.1	1.7	31.9823	39.1959	11	135	15.2	182	0.8	6.44	1.78367	19.6333	1
0	76.8642	1	1	0	1	1	1	1	0	0	361.18	19	25	1	0.82	73.2185	82.9034	6.66	138.9	14	315	0.67	4	16.2077	10.8333	1
0	79.6533	1	1	0	1	1	1	1	0	0	196.12	24	NA	1.53	NA	44.1357	49.8235	9.2	128.34	14.9	147	0.64	4.7	18.8287	5.26667	0
0	82.4039	1	1	0	1	1	1	1	0	0	1653.64	38	29	0.95	0.77	71.2175	87.4507	14.68	128.17	15.9	243	1.47	4.3	12.9539	30.1667	1
0	82.557	1	1	0	1	1	1	1	0	0	1987.49	19	31	1.04	1.42	63.3563	45.0245	6.86	138.8	15.3	279	NA	4.2	12.0595	2.06667	1
0	77.687	1	1	0	1	1	1	1	0	0	1977.12	19	32	1.5	1.3	44.6932	51.4343	6.22	139	14.9	187	1.21	3.4	5.61305	24.4	1
0	80.244	1	1	0	1	1	1	1	0	0	678.19	27	31	1.7	1.51	38.8592	43.3034	6.22	137	14.6	227	NA	4.5	8.1019	18.4	1
0	73.2568	1	1	0	1	1	1	1	0	0	1589.34	25	22	1.4	1.13	49.0851	64.9209	9.52	134	15.7	262	0.6	2.9	7.20143	8.93333	1
0	50.1349	1	1	0	1	1	1	1	0	0	1602.12	28	28	1.5	1.93	50.2513	39.1355	6.79	NA	NA	147	1.8	4.1	11.5731	27.0333	1
0	77.3435	1	1	0	1	1	1	1	0	0	1984.79	53	46	2.7	1.83	22.6998	36.2956	6.87	132	NA	181	0.7	NA	7.21452	31.7	1
0	85.0061	1	1	0	1	1	1	1	0	0	863.5	67	63	2.1	2.1	27.3098	26.2223	13.28	130	NA	240	NA	4	6.20286	18.4333	1
0	86.0824	1	1	0	1	1	1	1	0	0	3512.06	19	32	1.3	1.41	49.0761	44.243	6.8	138	16.8	161	0.9	3.4	7.4308	14.5333	1
0	80.9651	1	1	0	1	1	1	1	0	0	319.87	15	22	1	1.05	71.8022	66.1604	8.17	144	15.7	246	0.42	3.4	7.94825	36	0
0	75.5584	1	1	0	1	1	1	1	0	0	647.2	38	40	1.5	1.63	45.9188	41.2796	6.11	142	14.9	164	0.48	4.4	3.07481	36	0
0	86.8075	1	1	0	1	1	1	1	0	0	1261.53	23	NA	1.23	NA	52.5405	50.8002	5.7	140	13.2	53.5	3.713	5.1	1.13839	36	0
0	85.783	1	1	0	1	1	1	1	0	0	NA	43	48	1.4	1.39	45.9464	46.358	6.85	136	16.6	239	NA	4.1	5.10598	36	0
0	85.1895	1	1	0	1	1	1	1	0	0	NA	58	61	2.13	1.93	27.2533	29.1198	10.27	137	NA	179	2.954	4.8	7.11076	12.2333	1
0	93.192	1	1	0	1	1	1	1	0	0	NA	38	44	1.99	1.8	27.4953	23.8819	5.35	121	13.8	80	1	4.1	7.90557	11.9667	1
0	85.1818	1	1	0	1	1	1	1	0	0	NA	20	42	1.3	NA	48.6744	36.1974	6.5	128	14.9	228	NA	3.7	6.11136	15.7667	0
0	75.2357	1	1	0	1	1	1	1	0	0	NA	43.6	29	1.7	1.19	38.566	60.0225	7.2	138.2	NA	220	NA	5.7	6.6503	0.533333	1
0	75.6868	1	1	0	1	1	1	1	0	0	NA	21	NA	1.29	NA	55.1185	56.2689	8.6	135	16.5	213	0.59	3.9	5.00451	26.0667	1
0	78.0587	1	1	0	1	1	1	1	0	0	NA	16	20	1.28	1.2	55.2389	58.0325	13.06	135	14.6	354	NA	4	4.26912	3.86667	1
0	71.5422	1	1	0	1	1	1	1	0	0	NA	24	21	1.8	1.3	34.1304	54.6788	9.9	134	14.1	171	NA	3.5	13.4799	36	0
0	79.8834	1	1	0	1	1	1	1	0	0	NA	23	36	1.1	1.7	69.1634	36.9147	10.7	142	14.9	280	0.4	4.4	6.72201	36	0
0	68.3628	1	1	0	1	1	1	1	0	0	NA	24	27	1.46	1.54	58.5571	45.0093	12	130	13.4	195	NA	5.2	2.00231	36	0
0	56.2282	1	1	0	1	1	1	1	0	0	NA	13	26	0.9	1.3	90.5051	62.9658	7.37	141	13.4	196	NA	3.9	3.69917	21.3333	0
0	78.7236	1	1	0	1	1	1	1	0	0	NA	19	40	1	1.23	71.2846	62.1063	7.4	140	15.9	222	NA	3.7	4.53486	13.5333	1
0	74.0708	1	1	0	1	1	1	1	0	0	NA	85.44	86	3.2	2.83	17.8694	NA	8.3	138	14.5	238	0.32	5.8	5.20818	9.96667	1
0	68.4744	1	1	0	1	1	1	1	0	0	NA	23	42	1.8	1.8	35.3347	38.9023	13.07	130	16.3	188	0.6	4.9	5.14638	25.0333	1
0	67.2928	1	1	0	1	1	1	1	0	0	NA	71	82	3.23	2.9	18.8549	NA	20.91	137	17	370	0.46	5.6	6.02664	0	1
0	73.7715	1	1	0	1	1	1	1	0	0	NA	44	NA	1.23	NA	59.6301	73.099	7.4	138	18.5	266	NA	6.1	6.09146	0	1
0	74.618	1	1	0	1	1	1	1	0	0	NA	37	34	2.12	2.15	30.3651	32.2605	6.8	136	NA	248	0.35	5.4	4.30498	27.3	1
0	87.1494	1	1	0	1	1	1	1	0	0	NA	58	60	1.32	1.3	47.4193	47.5099	16.5	138	NA	600	0.33	5.7	2.96734	0	1
0	65.3474	1	1	0	1	1	1	1	1	0	479.82	20	21	1.33	1.2	53.9086	63.0636	7.44	136	16.5	187	0.63	4.1	7.09853	36	0
0	84.8345	1	1	0	1	1	1	1	1	0	1966.69	48	31	2.85	1.9	19.1146	31.5311	7.38	135	25.7	99	1.561	4.7	16.2262	5.6	1
0	76.9156	1	1	0	1	1	1	1	1	0	367.9	43.6	31	1.8	1.33	36.0895	50.911	10.3	117.27	17.5	207	0.88	4.7	4.3908	0.133333	0
0	65.166	1	1	0	1	1	1	1	1	0	540.89	33	41	1.69	1.63	42.5255	42.0568	8.82	135.4	18	277	NA	4.12	42.8546	36	0
0	79.5909	1	1	0	1	1	1	1	1	0	463.41	37.2	50	1.63	1.93	39.7289	32.0974	8.3	138	13.9	174	0.87	4.6	0.90992	36	0
0	89.1965	1	1	0	1	1	1	1	1	0	NA	35	NA	2.32	NA	23.831	30.13	14.3	137	NA	378	NA	4.8	7.74993	22.8667	1
0	66.9893	1	1	0	1	1	1	1	1	0	NA	29.91	30	1.84	1.7	35.4718	38.8874	13.59	137.6	14.4	257.6	0.5	NA	10.0909	36	0
0	82.5176	1	1	0	1	1	1	1	1	0	NA	43	NA	1.9	NA	31.9933	36.9033	8	134	14.9	185	0.34	4.8	6.9215	3.7	1
0	67.7708	1	1	0	1	1	1	1	1	0	NA	49	43	3	3.23	20.3573	19.0197	5.79	136	16.5	149	0.5	4.7	4.45495	36	0
0	70.6372	1	1	0	1	1	1	0	0	1	NA	62	130.8	4.03	7.29	13.8669	6.33883	10.6	135	16.8	144	1.35	4.6	2.63334	1.33333	1
0	62.7609	1	1	0	1	1	1	0	0	1	NA	77.27	15	1.63	0.86	44.9048	92.1931	10.5	NA	21.2	180	6.279	NA	2.52674	11.7	1
0	55.9509	1	1	0	1	1	1	0	0	1	NA	79	103	2.6	3.2	27.1641	21.99	13.9	140	14.8	413	NA	4.2	2.37688	0	1
0	61.0994	1	1	0	1	1	1	0	1	1	NA	68	22	3.7	1.13	15.8652	69.1604	18.6	135	17.5	177	3.199	5.6	42.0698	5.43333	0
0	64.9435	1	1	0	1	1	1	0	1	1	NA	116.62	61	6.05	2.49	8.67334	27.0768	9.9	136	17.1	146	1.39	5.9	16.8877	18.9	0
0	71.3131	1	1	0	1	1	1	0	1	1	NA	83	40	3.2	1.68	18.0588	40.2937	11.8	131	14.4	340	0.91	6.3	12.1132	25.6333	1
0	82.7042	1	1	0	1	1	1	0	1	1	NA	123.88	150.1	3.2	3.8	16.7745	13.3798	7.73	134	NA	218	NA	4.9	6.04216	1.93333	1
0	78.9895	1	1	0	1	1	1	0	1	1	NA	68	71	2.8	3.9	20.6289	13.1326	5.06	139	17.6	162	0.2	4.1	5.23133	3.46667	1
0	88.6589	1	1	0	1	1	1	0	1	1	NA	39	33	2.15	1.63	25.5781	34.6732	13.39	128	NA	262	NA	4.8	38.5754	36	0
0	62.7086	1	1	0	1	1	1	0	1	1	NA	61.74	NA	2.12	NA	32.3786	NA	8.1	130	14.4	226	NA	4.7	1.15854	36	0
0	66.5502	1	1	0	1	1	1	0	1	1	NA	20	17.3	1.5	1.2	47.1223	58.8488	25.58	NA	14.3	245.1	0.68	NA	3.96647	16.3333	1
0	87.5463	1	1	0	1	1	1	0	1	1	NA	26	26	1.44	1.49	43.8505	44.2049	8.83	137	NA	280	0.88	5	2.06233	18.7333	1
0	83.1703	1	1	0	1	1	1	1	0	1	1969.83	48	51	2.83	3	19.2248	17.9846	7.8	139	14.5	139	1.13	3.5	7.44784	7.26667	1
0	76.1951	1	1	0	1	1	1	1	0	1	2617.9	44	41	3.4	3.57	16.4719	15.497	5.9	143	17.6	149	NA	3.4	5.72737	26.5333	1
0	76.7457	1	1	0	1	1	1	1	0	1	2645.5	30	41	1.66	2	39.5638	32.0978	7.4	143	15.6	177	0.81	2.9	3.55563	0.666667	1
0	67.9852	1	1	0	1	1	1	1	0	1	671.19	71	85	2.6	2.42	25.1992	26.7071	12.44	144	20.3	339	0.38	4	5.91281	5.66667	1
0	57.3602	0	0	1	0	0	0	0	0	0	481.66	9	15	0.6	0.84	121.463	96.4537	17.2	134.7	14.3	358	0.95	3.6	8.2756	23.1	0
0	85.4546	0	0	1	0	0	0	0	0	0	425.15	21	31	0.97	0.83	62.1763	63.3835	5.74	140	NA	295	0.552	4.4	6.69851	14.8333	1
0	72.219	0	0	1	0	0	0	0	0	0	929.33	43	21	0.93	0.37	78.0329	138.18	8.78	138	15.2	213	0.669	4.7	17.5012	36	0
0	71.6775	0	0	1	0	0	0	0	0	0	1284.66	20	47	1.5	1.1	48.5065	63.0399	17.9	139	14.4	288	NA	5.2	6.20478	8.53333	0
0	50.1268	0	0	1	0	0	0	0	0	0	2276.91	20	27	1.27	1.6	73.9694	60.7879	9.1	140	14.5	245	0.65	4.7	10.1711	25.2667	0
0	63.0773	0	0	1	0	0	0	0	0	0	4123.71	36	22	1.67	1.13	42.4017	72.0924	15.7	146.5	NA	187	0.3	4.3	14.7298	36	0
0	75.0408	0	0	1	0	0	0	0	0	0	NA	25	30	1.23	1.35	57.9045	49.0769	15	138	NA	367	0.35	4	4.7635	13.4667	0
0	51.9103	0	0	1	0	0	0	0	0	0	NA	24	23	1.2	1.3	70.528	63.1975	10.5	138	13.5	326	0.38	5.3	0.312918	36	0
0	72.6898	0	0	1	0	0	0	0	0	0	NA	26	33	1.3	1.02	54.2926	73.9746	8.68	146	13.3	165	NA	3.9	6.87505	36	0
0	76.1204	0	0	1	0	0	0	0	0	0	NA	26.4	NA	0.9	NA	82.9845	94	7.67	142	14.1	130	0.67	3.4	8.30237	15.7	1
0	83.4663	0	0	1	0	0	0	1	0	0	358.06	35	33	1.5	1.03	52.865	70.9864	7.5	138	19.7	206	1.31	4.8	10.0108	11.2	1
0	63.1644	0	0	1	0	0	0	1	0	0	173.83	17	NA	0.83	NA	80.2028	83.4478	13.38	140	16.7	166	NA	4	6.33038	27.4667	1
0	66.7344	0	0	1	0	0	0	1	0	0	81.3	15	23	1	1.1	90.6574	75.6013	10.2	133	15.8	149	NA	3.6	8.70254	28.7	0
0	74.2374	0	0	1	0	0	0	1	0	0	820.31	29	30	1.09	1.08	NA	NA	5.51	140	16	302	NA	4.9	4.07061	2.6	0
0	90.4861	0	0	1	0	0	1	0	0	0	31.8	28	30	1.7	2.2	34.4152	23.8722	5	139	16.6	120	0.33	4.3	2.08994	29.0667	0
0	78.0879	0	0	1	0	0	1	0	0	0	1267.73	42	44	1.69	1.73	39.9729	38.058	9.5	138.8	16.5	207	0.38	4.9	3.38826	16.1667	0
0	81.333	0	0	1	0	0	1	0	0	0	93.48	30	NA	1.85	NA	33.6017	41.6692	11.8	138	NA	175	NA	4.14	0.290438	36	0
0	75.5337	0	0	1	0	0	1	0	0	0	2671.72	41	50	1.3	1.8	52.5863	36.3067	10.1	140	NA	143.7	NA	4.9	16.7512	35.6667	0
0	71.9278	0	0	1	0	0	1	0	0	0	320.6	22	25	1.03	0.95	67.0334	73.3341	10.1	136	16.6	264	0.4	3.88	9.54827	34.0333	0
0	53.3873	0	0	1	0	0	1	0	0	0	497.72	15	22	0.9	0.88	87.2564	90.1024	6.8	138	NA	NA	0.27	3.8	2.07007	36	0
0	73.2169	0	0	1	0	0	1	0	0	0	482.33	15	23	0.85	1.11	84.8892	63.957	9.1	132	13.4	166	0.84	4.9	11.478	32.0667	0
0	76.2532	0	0	1	0	0	1	0	0	0	829.09	48	43	2.63	3.6	25.3621	17.8677	6.05	139	13.1	146	0.4	4.2	19.0188	18.6	0
0	46.9355	0	0	1	0	0	1	0	0	0	NA	15	NA	0.74	NA	103.009	91.1992	NA	141	NA	NA	NA	NA	0.28252	36	0
0	68.7811	0	0	1	0	0	1	0	0	0	NA	24	17	0.8	0.8	86.5003	90.4179	9.9	137	13.9	258	0.71	4.3	5.50254	33.2667	1
0	72.5246	0	0	1	0	0	1	0	0	0	NA	22	18	1	1	76.0686	73.5793	9.89	136	14.6	281	1.1	3.7	3.25304	1.16667	1
0	81.0231	0	0	1	0	0	1	0	0	0	NA	30	28	1.03	1.01	65.9557	68.7354	8.7	136	NA	NA	0.34	NA	2.88681	12.4	0
0	67.5932	0	0	1	0	0	1	0	0	0	NA	18	18	1.1	1	68.6721	78.624	3.76	138	15.2	178	NA	4.4	3.11651	32.0667	0
0	48.8742	1	0	1	0	0	0	0	0	0	NA	14	NA	0.8	NA	98.0497	85.9349	8.7	139	NA	258	NA	2.9	0.768304	14.9667	1
0	69.1565	1	0	1	0	0	0	0	0	0	NA	1.8	NA	0.66	NA	109.046	106.121	12.9	140	20.2	199	0.904	4.3	5.02971	36	0
0	64.7655	1	0	1	0	0	0	0	0	0	NA	18	49	1.7	1.65	45.0996	42.4499	8.18	138.4	NA	134	NA	4.2	12.1359	36	0
0	44.0232	1	0	1	0	0	0	0	0	0	NA	13.2	15	0.81	0.83	94.3927	101.836	11.7	136	16.5	277	0.8	3.6	25.0926	0.833333	1
0	88.4633	0	1	1	0	0	0	0	0	0	1875.98	29	25	1.1	0.9	55.7379	67.3419	8.3	141	15.4	227	0.47	4.1	5.79945	36	0
0	79.8	0	1	1	0	0	0	0	0	0	2234.42	14.85	27	1.37	1.3	49.659	40.2116	12.4	146	14.6	288	0.27	3.7	2.04362	7.96667	1
0	72.5863	0	1	1	0	0	0	0	0	0	215.78	17	NA	0.8	NA	89.3643	85.1145	17.2	138	NA	180.8	NA	4.3	70.6482	18.3333	0
0	74.3852	0	1	1	0	0	0	0	0	0	1406.39	21	25	1	1.1	81.0014	79.7583	8.42	137	14.3	192	1.47	4.2	2.19259	26.3333	0
0	89.8293	0	1	1	0	0	0	0	0	0	647.2	15.4	36	1.13	1.99	61.762	38.0965	11.6	142	17.3	392	NA	4.5	7.84094	0	1
0	86.4107	0	1	1	0	0	0	0	0	0	152.26	82	144	1.9	4	27.3832	7.45017	13.9	141	17.5	214	0.5	4	19.8082	6	1
0	92.4763	0	1	1	0	0	0	0	0	0	1420.51	49	NA	1.73	NA	NA	41.9292	11.21	138	NA	155	NA	4.1	3.15603	10.6667	0
0	74.1282	0	1	1	0	0	0	0	0	0	1223.41	64	35.5	2.68	1.49	25.555	58.1241	8.3	134	21.6	159	0.38	4.9	3.06534	10.4	1
0	63.3216	0	1	1	0	0	0	0	0	0	1087	138.86	134.9	3.46	3.13	16.8991	17.2066	10	140	24.3	183	0.986	4.7	14.2341	0	1
0	89.2556	0	1	1	0	0	0	0	0	0	NA	46	37	1.46	1.3	43.1329	48.721	7.79	143	16.1	93	NA	4.9	3.1053	5.53333	1
0	89.7576	0	1	1	0	0	1	0	0	0	1582.87	20.5	22	0.61	1.12	93.6367	57.1553	8.44	138	14.9	289	1.45	NA	3.05781	15.7333	1
0	74.9577	0	1	1	0	0	1	0	0	0	4125.09	22.3	26	1.13	1.43	57.8584	49.6459	15.9	141.2	16.8	241	0.4	4	4.90684	19.4333	1
0	52.6856	0	1	1	0	0	1	0	0	0	2756.28	27.6	25	1.4	1.4	54.7572	51.623	6.34	140	13.6	282	0.65	4.2	3.70904	18.0667	1
0	81.1475	0	1	1	0	0	1	0	0	0	2781.58	30	35	1.3	1.66	50.7796	39.0809	11.01	142.4	14.6	77	0.55	4.4	4.8182	36	0
0	84.2263	0	1	1	0	0	1	0	0	0	1478.8	30	25	1.3	1.43	48.413	45.3912	10.42	135	13.5	225	NA	3.7	5.31498	27.7	1
0	83.3715	0	1	1	0	0	1	0	0	0	350.28	18	30	0.8	0.98	86.7243	76.3997	4.8	134	NA	168	NA	4	3.062	1.43333	1
0	71.9838	0	1	1	0	0	1	0	0	0	2047.88	19	NA	1.3	NA	52.9311	63.4052	7.3	141	NA	191	NA	4.5	6.61306	36	0
0	67.2068	0	1	1	0	0	1	0	0	0	1775.15	15	31	1.05	1.03	78.4908	76.883	11.5	140	13.9	117	NA	4.5	5.95133	36	0
0	76.0236	0	1	1	0	0	1	0	0	0	1346.16	20	26	1.3	1.27	58.4559	56.2068	17.89	137	13.9	144	0.6	4.3	1.94257	1.26667	1
0	51.7162	0	1	1	0	0	1	0	0	0	330.31	12	16	0.86	1.03	95.7512	83.2295	5.9	140	NA	149	0.91	4	2.14481	36	0
0	49.0711	0	1	1	0	0	1	0	0	0	287.77	13	48	1.12	1.3	78.5455	64.9388	11.1	144.3	NA	249	NA	4.4	36.127	36	0
0	78.7817	0	1	1	0	0	1	0	0	0	1408.2	16	21	1.57	1.17	39.6562	58.0947	16.4	139	14.9	212	0.5	4	6.09682	30.8	0
0	75.4368	0	1	1	0	0	1	0	0	0	345.22	16	32	1.8	1.63	34.5216	38.8212	11.12	137	13.8	144	2.37	3.6	5.54141	35.2	0
0	66.4592	0	1	1	0	0	1	0	0	0	579.22	20	22	1	0.93	82.0927	82.7597	11.5	143	16.6	233	NA	3.9	3.27712	36	0
0	68.908	0	1	1	0	0	1	0	0	0	1275.95	11	19	0.87	1.01	88.8638	74.967	16	142	14.4	360	NA	4.5	4.18841	36	0
0	59.3603	0	1	1	0	0	1	0	0	0	1328.27	25	17	1.24	1.1	62.5481	71.6195	7.7	134	16.1	340	NA	3.2	2.4424	31.0333	0
0	68.6279	0	1	1	0	0	1	0	0	0	1160.66	22	26.3	1.83	1.5	36.5966	47.0159	8.49	141	16.8	125	NA	3.9	6.74659	36	0
0	79.1879	0	1	1	0	0	1	0	0	0	NA	21.1	15	1.18	1.13	53.5339	66.2684	7.2	138	NA	260	NA	4.4	2.14025	36	0
0	49.3386	0	1	1	0	0	1	0	0	0	NA	20	28	0.93	0.83	93.5298	101.642	9.71	139	NA	290.9	0.46	3.9	4.84552	6.86667	1
0	68.0689	0	1	1	0	0	1	0	0	0	NA	26	30	1	1.1	76.495	67.7441	5.1	138	17.8	NA	0.81	4.7	6.68786	36	0
0	75.5123	0	1	1	0	0	1	0	0	0	NA	15	NA	1.31	NA	51.2573	44.4286	6.4	135	15.8	148	0.57	3.5	72.1944	7.26667	1
0	67.008	0	1	1	0	0	1	0	0	0	NA	56	45.4	1.4	1.58	51.5144	46.417	6.48	139	16.1	NA	0.6	4.1	3.97434	36	0
0	76.3105	0	1	1	0	0	1	0	0	0	NA	14.9	14	0.93	0.53	80.8729	109.69	13.4	134	NA	390	NA	4.2	5.977	11.5333	1
0	86.1502	0	1	1	0	0	1	0	0	0	NA	22	43	1.56	2.57	40.709	30.2408	7.92	144	14.9	162	NA	5.5	0.24828	4.1	1
0	60.5831	0	1	1	0	0	1	0	0	0	NA	15	10	1.2	1.1	66.3426	72.0177	19.95	139.7	NA	128.6	NA	4.1	9.63069	36	0
0	85.7709	0	1	1	0	0	1	0	0	0	NA	76.33	46	2.9	1.93	18.4707	25.2003	7.1	142	15.4	219	NA	5.1	8.30171	36	0
0	79.0996	0	1	1	0	0	1	0	1	0	NA	17	NA	1.13	NA	62.2711	67.4403	8.13	137	15.7	215	NA	6.3	2.23214	12.8333	1
0	59.5801	0	1	1	0	0	1	0	1	0	NA	18.23	41	1.3	2.1	56.1676	48.0059	15.5	139	16.1	425	0.68	3.7	65.9352	23.0333	1
0	77.8844	0	1	1	0	0	1	0	1	0	NA	48.26	34.6	1.8	1.52	35.81	31.6181	13.3	139	15.6	209	NA	3.9	3.76616	32.7333	0
0	71.3164	0	1	1	0	0	1	1	0	0	1113.6	46.29	56	2.07	2.38	31.562	26.709	3.91	143	19.6	76	0.65	4.9	3.18976	36	0
0	79.1954	0	1	1	0	0	1	1	0	0	600.46	16	28	1	1.21	67.4358	54.3168	7.62	138	NA	186	NA	4.1	6.19637	20	0
0	70.5119	0	1	1	0	0	1	1	0	0	1037.82	19	18	0.83	0.82	87.9959	89.5703	11.1	138	16.3	257	0.49	4	4.76135	33.1	0
0	48.3481	0	1	1	0	0	1	1	0	0	531.669	31	47	1.1	1.24	83.3233	70.9809	11.9	145	17.5	218.7	0.41	4.6	11.1817	36	0
0	45.0952	0	1	1	0	0	1	1	0	0	764.77	8	12.6	1.1	0.93	78.5585	90.5768	14.7	140.3	13.3	208	NA	4.28	5.15473	36	0
0	71.6859	0	1	1	0	0	1	1	0	0	869.66	16	10	0.71	0.67	95.1091	99.8331	5.8	140	NA	150	NA	4.4	6.74225	17.9667	1
0	76.2939	0	1	1	0	0	1	1	0	0	566.51	21	34	1.26	1.32	65.1953	61.5359	9.99	132	NA	120	0.93	5.1	2.37246	27.9333	0
0	87.0624	0	1	1	0	0	1	1	0	0	396.14	23	15	1	0.99	61.6021	65.2669	6.6	133	14.3	121	1.71	4.1	4.99487	11.8	1
0	83.2285	0	1	1	0	0	1	1	0	0	520.15	19	31	0.45	0.59	107.025	96.4842	14	134	16.8	269	NA	5	2.43194	12.6	1
0	72.4035	0	1	1	0	0	1	1	0	0	1788.38	16.53	14	0.9	0.77	82.315	92.3063	10.42	135.4	14.5	255	0.67	4.2	10.72	15.1333	1
0	85.2796	0	1	1	0	0	1	1	0	0	289.01	46	37	1.37	1.16	47.1434	50.3625	8.1	143	18.1	182	0.8	3.3	4.32921	27.3	1
0	83.1482	0	1	1	0	0	1	1	0	0	362.83	24.8	32	1.07	1.26	64.5047	59.1149	9.96	141	14.8	141	NA	3.8	0.234445	23.2667	0
0	86.0406	0	1	1	0	0	1	1	0	0	669.79	39.77	42	1.5	1.37	42.6815	42.3661	6.69	146.4	15.1	199	NA	4.4	10.458	0	1
0	78.1643	0	1	1	0	0	1	1	0	0	274.399	30.42	22	1.21	0.98	56.6701	61.9614	12.8	139	17.3	111	NA	2.9	7.62168	0.6	1
0	64.6515	0	1	1	0	0	1	1	0	0	NA	21	25	0.97	0.9	83.5322	88.3181	NA	138	NA	NA	1.059	5.2	4.15051	36	0
0	79.2661	0	1	1	0	0	1	1	0	0	NA	19	20	1.53	1.3	42.7015	52.639	5	136	NA	205	0.71	4.7	5.68248	36	0
0	85.7504	0	1	1	0	0	1	1	0	0	NA	24	35	1.8	1.88	31.6752	28.2631	6.58	140	NA	147	NA	3.9	3.8436	36	0
0	60.0889	0	1	1	0	0	1	1	0	0	NA	23	NA	1.06	NA	78.7757	80.6866	6.36	141	NA	164	NA	4.3	2.13916	12.9	1
0	51.4441	0	1	1	0	0	1	1	0	0	NA	21.4	41	1.2	1.13	70.7288	78.6118	9.6	135	13.7	174	2.36	4.1	17.233	36	0
0	87.5942	0	1	1	0	0	1	1	0	0	NA	20	NA	1.2	NA	58.2545	60.0459	13.6	143	13.8	308	NA	3.9	4.77124	36	0
0	76.7888	0	1	1	0	0	1	1	1	0	1612.95	21.4	38	1.73	2.03	42.713	35.9914	10.1	140	15.3	196	0.72	4.6	10.925	1.7	1
0	86.0961	0	1	1	0	0	1	1	1	0	716.93	20	46	1.02	1.1	55.263	51.4199	7.75	143	15.1	164	0.7	4.6	15.4475	3.16667	1
0	61.7021	0	1	1	0	0	1	1	1	0	440.56	12	21	0.53	0.67	126.585	108.548	8.9	141	16.6	309	NA	4.9	4.10869	36	0
0	60.8228	0	1	1	0	0	1	1	1	0	153.6	22	NA	0.63	NA	108.328	105.751	7.32	137	16.8	60	NA	4.8	0.292392	1.13333	0
0	74.632	0	1	1	0	0	1	1	1	0	1407.17	39	28	1.69	1.18	40.0718	61.8522	4.85	142	14.7	161	NA	4.8	2.49927	23.5667	1
0	67.5905	0	1	1	0	0	1	1	1	0	1124.01	23	44	1	1.2	76.8213	60.2796	10.7	137	15.6	250	NA	4.2	7.07499	36	0
0	86.2932	0	1	1	0	0	1	1	1	0	NA	48	45	2.73	2.34	20.9024	25.2895	8.3	136.4	NA	207	NA	4.1	3.8152	4.06667	1
0	69.5923	0	1	1	0	0	1	1	1	0	NA	13	38	0.89	1.6	83.2375	41.0851	12.1	115	NA	NA	NA	NA	12.5242	0.9	1
0	80.267	0	1	1	0	0	1	1	1	0	NA	20	40	1.1	1.36	63.2298	47.7262	NA	138	15.7	NA	0.41	5	19.6714	36	0
0	82.3684	0	1	1	0	0	1	1	1	0	NA	37	16	1.1	0.9	59.4548	81.0888	6.96	134	14.8	182	1.12	4.1	4.91587	34.7333	1
0	76.9652	0	1	1	0	1	1	0	0	0	1520.48	30	51	2.93	1.79	35.596	35.4056	13.71	139	14.3	295	0.38	4.4	4.78115	16.7	1
0	74.1507	0	1	1	0	1	1	0	0	0	911.36	17	46.5	1.24	2.4	30.4038	25.5856	9.9	140	13.2	170	0.6	5.2	3.82796	36	0
0	89.1964	0	1	1	0	1	1	0	0	0	1164.58	17	21	1.16	1.37	51.3301	46.0813	9.1	140	NA	122	NA	5.1	2.99127	11.1667	0
0	78.1213	0	1	1	0	1	1	0	0	0	NA	87	70	2.6	3.23	23.787	18.6858	NA	139.7	NA	NA	0.54	4.8	2.22984	0	0
0	56.7455	0	1	1	0	1	1	0	0	0	NA	15	18.7	1.15	1.28	69.3902	62.1794	12.8	141	14.2	177	0.76	4.1	3.54396	36	0
0	59.3396	0	1	1	0	1	1	0	0	0	NA	32	36	2.73	2.6	24.6368	26.2993	13.3	136	NA	395	0.43	5.1	3.09041	0.9	1
0	81.1976	0	1	1	0	1	1	1	0	0	261.54	42	46	1.9	1.9	32.7253	32.3496	1.69	143.3	16.6	92	0.88	4.2	4.88287	12.1333	0
0	63.1739	0	1	1	0	1	1	1	0	0	2340.8	80	61	4.33	3.13	14.3925	22.3436	26.29	137	18.8	145	1	4.7	4.2808	0	1
0	86.4503	0	1	1	0	1	1	1	0	0	275.5	20	40	1.3	1.81	48.8564	37.5412	18.1	139	16.7	154	0.43	5.6	5.19778	20.8333	0
0	89.1913	0	1	1	0	1	1	1	0	0	3506.56	25	41	1.5	1.57	38.6709	38.2185	10.14	137	15	329	0.51	3.8	6.24764	17.1667	1
0	70.3464	0	1	1	0	1	1	1	0	0	3547.06	34	59	2	2.83	32.1277	20.4887	NA	134.6	20.6	NA	1.969	3.3	2.92439	11.4333	1
0	90.1055	0	1	1	0	1	1	1	0	0	173.45	36	62	1.5	1.93	40.791	29.9929	12.9	138	13.4	289	1.2	5.5	4.73527	36	0
0	63.3162	0	1	1	0	0	0	0	0	1	1575.29	25	20	1.1	0.79	73.2518	92.2287	7.5	139	17.5	210	0.8	4.1	6.92996	36	0
0	90.0707	0	1	1	0	0	0	0	0	1	364.97	48	41	2.03	1.74	27.5741	32.4692	12.31	135	16.5	221	0.54	4.4	2.99589	5	1
0	79.5395	0	1	1	0	0	0	0	0	1	333.97	18	46	1.43	2.3	45.1684	28.2932	7.2	143	14.4	140	0.3	4.5	4.51943	8.63333	1
0	76.6596	0	1	1	0	0	0	0	0	1	275.459	13.62	21	1.1	0.96	65.3728	76.4935	5.93	141	NA	219	0.76	4.3	4.26318	4.63333	1
0	64.8906	0	1	1	0	0	1	0	0	1	2753.77	25	13	1.31	0.7	50.0586	115.126	6.6	136	17.5	212	0.86	4.4	5.51511	9.4	1
0	72.6585	0	1	1	0	0	1	0	0	1	764.26	30	23	1.7	1.2	45.9185	45.7382	6	139	16.3	198	0.6	3.9	15.7807	36	0
0	71.833	0	1	1	0	0	1	0	0	1	1668.89	27	38	1.3	1.17	49.0226	89.2236	5.9	135	14.1	292	0.7	4.4	4.05842	0.666667	1
0	73.2956	0	1	1	0	0	1	0	0	1	2062.11	22	35	1.3	1.3	NA	76.6909	5.08	139	16.8	95	2.21	NA	5.12062	28.4333	0
0	59.6743	0	1	1	1	1	1	0	0	0	125.34	13	NA	0.93	NA	87.9721	77.9737	11	140	NA	207	NA	NA	3.90406	36	0
0	66.6154	0	1	1	1	1	1	0	0	0	1318.79	20	28	1.47	1.13	49.2571	69.0633	19.6	142	14.9	237	NA	4.6	6.14724	36	0
0	63.6593	0	1	1	1	1	1	0	0	0	932.98	20	30	1.13	1.16	71.3359	70.0672	13.3	135	16.6	303	NA	4.18	6.21883	36	0
0	66.4077	0	1	1	1	1	1	0	0	0	971.37	26	24	1.73	1.5	40.9849	48.7277	12.8	140.1	13.2	228	0.29	4.5	5.18094	36	0
0	78.4228	0	1	1	1	1	1	0	0	0	1028.54	31	41	1.5	1.6	43.1299	39.2169	7.38	142	15.6	202	0.58	3.8	7.03504	9.03333	1
0	78.1501	0	1	1	1	1	1	0	0	0	911.96	21	30	1.5	2.24	43.264	27.5456	7.59	137.4	14.2	182	NA	4.3	2.02944	20.1333	1
0	50.2491	0	1	1	1	1	1	0	0	0	720.02	23	26	2.05	2.39	35.5505	30.9888	14.4	137	17.8	240	0.47	3.9	5.87283	3.26667	0
0	82.5288	0	1	1	1	1	1	0	0	0	NA	55.66	53	1.8	1.6	34.842	38.6873	90.45	137	16	537	0.58	4.5	4.07629	36	0
0	64.6791	0	1	1	1	1	1	0	0	0	NA	21	59	3.2	4.76	19.7644	12.0381	3.3	128	17.7	49.9	1.32	4.3	9.78206	36	0
0	73.0681	0	1	1	1	1	1	0	0	0	NA	69	31	6.23	4.82	7.97718	11.1581	28.52	140	16.3	340	0.5	4.1	0.25632	36	0
0	80.3546	0	1	1	1	1	1	1	0	0	1883.29	22	29	1.3	1.43	41.9977	45.0529	10.9	139	16.8	NA	0.9	3.8	4.91163	14	1
0	83.6688	0	1	1	1	1	1	1	0	0	2833.94	54	44	3.7	2.86	NA	21.5216	10.31	136	16.3	180	0.79	3.7	5.19574	2.43333	1
0	81.9685	0	1	1	1	1	1	1	0	0	954.89	19	26.1	1.3	1.2	56.2315	57.1833	5.86	140	19	184	0.63	4	12.0561	4.16667	1
0	88.7801	0	1	1	1	1	1	1	0	0	947.37	22	22	1.31	1.26	43.5946	50.5388	5.95	138	17.8	139	0.79	3.5	4.04735	3.96667	0
0	85.4053	0	1	1	1	1	1	1	0	0	572.11	31.31	33	1.4	1.33	63.0071	47.5303	8.1	138	16.5	167	NA	3.81	2.07389	19.8	0
0	74.983	1	1	1	0	0	0	0	0	0	2077.37	37	42	1.7	1.6	38.6138	42.5497	5.23	142	14.7	294.9	0.77	4.79	2.96691	36	0
0	88.5652	1	1	1	0	0	0	0	0	0	2307.87	64	42	1.35	1.85	45.0442	31.7622	7	137	19.2	261	0.43	5.7	11.1298	36	0
0	77.5394	1	1	1	0	0	0	0	0	0	348.95	18	16	1.03	1.12	72.2291	65.5164	7.34	141.1	14.9	290	0.59	4.6	5.00788	36	0
0	56.0687	1	1	1	0	0	0	0	0	0	459.74	28	47	1.4	1.5	55.7487	50.7546	6.9	140	15.8	172	0.93	4.4	2.13916	14.1667	1
0	51.1399	1	1	1	0	0	0	0	0	0	2.68	19	28	1.06	1.2	80.613	69.206	7.5	135	NA	221	0.72	4.2	3.31689	36	0
0	65.1861	1	1	1	0	0	0	0	0	0	345.9	22	38	1.27	1.2	57.7735	50.5219	8.6	141	15.3	379	NA	4.4	3.8804	6.63333	1
0	61.2148	1	1	1	0	0	0	0	0	0	191.45	28	30	1.3	1.6	61.9238	51.1425	7.8	135	16.3	110	0.54	3.8	5.87147	14.4667	0
0	74.3072	1	1	1	0	0	0	0	0	0	4711.68	20	21	1.1	1.03	66.2948	67.2188	7.8	134	NA	248	NA	4.4	2.08068	11.8333	1
0	67.065	1	1	1	0	0	0	0	0	0	1708.56	17	22	0.83	0.85	93.421	83.9253	13.3	136	13.6	262	1.03	4.1	4.801	10.8	0
0	81.9031	1	1	1	0	0	0	0	0	0	NA	24	41	1.3	1.8	48.9816	34.4984	8.4	141	16.3	159	0.66	3.8	1.20105	36	0
0	62.2305	1	1	1	0	0	0	0	0	0	NA	10	13	0.6	0.6	122.932	113.323	13.7	136	17.5	317	1.2	NA	12.1912	36	0
0	82.5691	1	1	1	0	0	0	0	0	0	NA	23	66	1.43	2.31	40.8891	26.3654	12.27	141	12.6	227	0.36	5.5	2.03554	15.5333	1
0	62.7993	1	1	1	0	0	0	0	0	0	NA	16	16	1.18	0.84	68.8918	89.5772	6.2	139	16.5	469	NA	4.1	4.78283	10.6	1
0	69.653	1	1	1	0	0	0	0	0	0	NA	48	22.8	1.9	1.5	38.3937	43.6869	8.6	139	17.3	375.7	0.38	4.5	5.20182	36	0
0	73.0275	1	1	1	0	0	0	1	0	0	1559.47	18.94	35	1.03	1.51	73.9338	45.4485	8.65	136	18.6	262	1.1	3.8	4.32553	33.1	1
0	85.2978	1	1	1	0	0	0	1	0	0	1127.34	31	20	1.5	1.19	42.6969	56.5784	6.8	140	18	145.2	NA	4	3.79428	11.9	0
0	60.3	1	1	1	0	0	0	1	0	0	456.41	29	22	1.7	1.2	42.9816	63.2223	7.41	139	16.3	225	0.5	4.2	13.2989	8.56667	1
0	82.4204	1	1	1	0	0	0	1	0	0	773.04	64	NA	2.1	NA	27.5137	60.8584	6.8	136	16.6	157	0.5	5	38.2248	19.4	0
0	63.3691	1	1	1	0	0	0	1	0	0	537.21	25	33	1.1	0.94	70.4964	87.6169	9.31	137	NA	296	NA	4.1	10.3744	22.3	0
0	79.8222	1	1	1	0	0	0	1	0	0	1023.01	30	31	0.95	0.96	76.2107	74.9243	10	141	18.3	256	NA	3.9	5.72498	8.3	1
0	43.116	1	1	1	0	0	0	1	0	0	1605.98	28	19	1.2	0.99	72.7148	89.5176	71.35	138	17.3	201	NA	4	11.8642	31.9667	1
0	66.8641	1	1	1	0	0	0	1	0	0	168.71	19	45	1.1	1.52	68.1216	45.0453	12.1	138	14.4	342.3	0.38	4.2	6.7859	27.7	1
0	67.2703	1	1	1	0	0	0	1	0	0	143.55	22	26	0.64	NA	106.52	98.8018	17.08	122	16.6	263	1	6.4	2.71866	8.2	1
0	67.1351	1	1	1	0	0	0	1	0	0	1886.51	26	26	1.51	2.09	50.0929	42.553	5.9	136	NA	120	NA	3.6	2.87589	16.8333	1
0	75.9839	1	1	1	0	0	0	1	0	0	438.91	14	28	1.15	1.19	55.1804	59.4323	6.6	141	17.3	219	NA	5.2	16.0914	8.06667	1
0	72.3258	1	1	1	0	0	0	1	0	0	274.22	16	38	1.03	1.3	74.0011	46.9409	3.98	133	18.3	114.3	0.39	4.5	6.37457	11.4667	1
0	63.5359	1	1	1	0	0	0	1	0	0	NA	14	13	0.84	0.82	89.4741	92.3728	9.6	137	12.6	173	1.22	4.3	4.56117	36	0
0	72.168	1	1	1	0	0	0	1	0	0	NA	57	55	1.4	1.4	49.5121	50.2732	8.6	141	NA	NA	NA	4.8	4.46107	24.4667	1
0	65.8708	1	1	1	0	0	0	1	0	0	NA	17	NA	1	NA	83.0905	82.3393	8.64	140.17	NA	261	NA	3.2	0.361708	36	0
0	71.4631	1	1	1	0	0	0	1	0	0	NA	52	58	1.9	2.15	35.7991	30.4855	8.87	135.1	13.7	255	2.1	3.9	8.1096	33.9333	1
0	78.7817	1	1	1	0	0	0	1	0	0	NA	16	16	0.9	0.91	76.5363	73.1703	8.73	139	NA	NA	NA	4.6	1.28704	36	0
0	73.6727	1	1	1	0	0	0	1	1	0	NA	86.7	109	3.53	3.6	16.6068	15.1517	11	133	18.6	275	0.93	4.7	15.5848	0.0333333	1
0	63.8507	1	1	1	0	0	0	1	1	0	NA	20	26	1.1	1.17	65.2174	67.2238	12.7	135.4	15	227	0.87	4.5	5.89839	12.2	1
0	68.6438	1	1	1	0	0	0	1	1	0	NA	25	18	0.9	1.02	84.4383	77.5622	11.67	138	14.9	410	0.53	5.4	6.5209	5.06667	1
0	65.197	1	1	1	0	0	0	1	1	0	NA	21	38	0.83	1.17	86.4314	65.5233	10.1	143	15.4	NA	NA	5.3	1.30087	13.4667	1
0	79.0859	1	1	1	0	0	1	0	0	0	95.47	23	47	1.27	1.33	56.8904	69.3418	9.24	133	14.2	256	NA	4.1	7.9739	1	0
0	77.6411	1	1	1	0	0	1	0	0	0	165.85	18	24	1	1	75.2609	72.4918	8.3	140	NA	165	NA	4.2	4.26805	10.0333	0
0	79.1059	1	1	1	0	0	1	0	0	0	278.22	48	NA	1.63	NA	38.1507	35.3406	6.7	136	NA	174	NA	NA	1.96135	36	0
[truncated: 2,592 more rows]
