# Supplementary material for: Analyzing Medical Research Results Based on Synthetic Data and Their Relation to Real Data Results: Systematic Comparison From Five Observational Studies
Source: JMIR Med Inform. 2020 Feb 20;8(2):e16492. doi: 10.2196/16492 (PMC7059086; doi:10.2196/16492)
Supplement: Multimedia Appendix 9 [file medinform_v8i2e16492_app9.zip › BUN_variables_description.xlsx]

## Sheet: גיליון1
variable	meaning	code
gender_0male_1female	gender	0=male, 1=female
age_YEARS	age (years)
diabetes	history of diabetes	0=no, 1=yes
hypertension	history of hypertension	0=no, 1=yes
COPD	history of chronic obstructive pulmonary disease	0=no, 1=yes
PVD	history of peripheral vascular disease	0=no, 1=yes
CKD	history of chronic kidney disease	0=no, 1=yes
IHD	history of ischemic heart disease	0=no, 1=yes
AF	history of atrial fibrilation	0=no, 1=yes
VHD	history of valvular heart disease)	0=no, 1=yes
PHTN	history of pulmonary hypertension	0=no, 1=yes
BNP	B-type natriuretic peptide on admission
BUN_admission	blood urea nitrogen on admission (mg/dL)
BUN_discharge	blood urea nitrogen on discharge (mg/dL)
creatinine_admission	creatinine on admission (mg/dL)
creatinine_discharge	creatinine on discharge (mg/dL)
GFR_admission	glomerular filtration rate on admission (mL/min/1.73m2)
GFR_discharge	glomerular filtration rate on discharge (mL/min/1.73m2)
WBC	white blood cells
sodium	sodium (mEq/L)
RDW	red blood cell distribution width
platelets	platelet count (1000/µL)
bilirubin	bilirubin (mg/dL)
potassium	potassium (mEq/L)
length_of_stay_DAYS	length of stay in hospital (days)
time_discharge_to death_MONTHS	time from discharge to death or end of follow-up (months)
death	death within three years of discharge	0=no, 1=yes
