# Supplementary material for: Analyzing Medical Research Results Based on Synthetic Data and Their Relation to Real Data Results: Systematic Comparison From Five Observational Studies
Source: JMIR Med Inform. 2020 Feb 20;8(2):e16492. doi: 10.2196/16492 (PMC7059086; doi:10.2196/16492)
Supplement: Multimedia Appendix 9 [file medinform_v8i2e16492_app9.zip › syn1_BUN.xlsx]

## Sheet: syn1_BUN
gender_0male_1female	age_YEARS	diabetes	hypertension	COPD	PVD	CKD	IHD	AF	VHD	PHTN	BNP	BUN_admission	BUN_discharge	creatinine_admission	creatinine_discharge	GFR_admission	GFR_discharge	WBC	sodium	RDW	platelets	bilirubin	potassium	length_of_stay_DAYS	time_discharge_to death_MONTHS	death
0	79.4155	0	0	0	0	0	0	0	0	0	2266.09	20	21	1.3	1.06	51.335	65.259	14.5	136	15.3	309.3	0.3	4.2	3.24535	7.03333	1
0	28.213	0	0	0	0	0	0	0	0	0	781.31	83	84	1.15	1.13	81.7503	83.2169	7.23	137.99	19.7	134	1.8	4.5	1.00612	1.26667	1
0	70.7099	0	0	0	0	0	0	0	0	0	563.71	29	31	1.5	1.5	49.1511	46.7234	6.05	127	25.5	171	2.744	4	0.212691	5.3	1
0	55.22	0	0	0	0	0	0	0	0	0	543.1	26	27	1.67	1.32	48.6308	62.3982	6.35	130	13.8	162	1.02	6.3	3.66665	0	1
0	73.9935	0	0	0	0	0	0	0	0	0	1077.54	19	32	1.3	1.4	54.9643	48.4948	14.06	139	15	262	0.62	3.66	4.16072	27.5333	1
0	65.7218	0	0	0	0	0	0	0	0	0	2586.83	57	21	2.2	1.9	32.6165	38.2927	13.1	136	14.6	293	0.51	5.5	31.0508	27.1667	0
0	97.4856	0	0	0	0	0	0	0	0	0	3184.92	62	78	2.43	1.5	20.1076	36.4863	10	134	15.6	246	0.6	5.7	2.80681	8.2	0
0	84.4021	0	0	0	0	0	0	0	0	0	1339.4	21	16	1	0.88	72.5588	81.9503	11.96	137	NA	321.5	NA	4.5	11.1275	36	0
0	53.0417	0	0	0	0	0	0	0	0	0	1361.72	13	47	1	1.14	83.2164	66.1672	8.41	139	13.5	174.6	NA	5	5.76317	36	0
0	72.3276	0	0	0	0	0	0	0	0	0	271.779	15	153	1.11	4.82	73.2975	13.2129	4.7	141	17.1	221	NA	4.06	25.9732	1.16667	1
0	89.9609	0	0	0	0	0	0	0	0	0	15.88	16	33	0.8	1.22	85.3828	47.2467	12	138	NA	287	NA	3.9	5.63944	1.73333	0
0	66.9745	0	0	0	0	0	0	0	0	0	1403.51	86	36	2.23	1.27	30.2914	57.1693	7	135	17	101	0.66	4.5	13.8088	36	0
0	47.7431	0	0	0	0	0	0	0	0	0	3081.36	25	NA	1.4	NA	58.1742	59.7596	7.5	136	15.6	158	1.72	3.6	4.00953	36	0
0	83.6223	0	0	0	0	0	0	0	0	0	654.37	18	16	1.3	1.18	50.5944	60.3775	4.53	132	16.8	28.6	3.916	4.3	4.35276	30.1667	0
0	74.1257	0	0	0	0	0	0	0	0	0	1631.51	20	17	1.32	0.96	52.5656	NA	6.3	142	16.3	193	0.87	4.1	3.90426	13.4667	0
0	60.266	0	0	0	0	0	0	0	0	0	1209.41	39	16	0.74	0.73	97.0651	94.876	9.1	136	17.3	117	1.31	3.4	5.04309	36	0
0	41.0644	0	0	0	0	0	0	0	0	0	422.21	24	28	1.43	1.64	66.2288	57.8685	12.1	134	13.1	345	0.59	3.9	17.2174	36	0
0	45.7078	0	0	0	0	0	0	0	0	0	122.89	10	19	1.07	1	87.495	95.539	8.7	136	14.8	321	NA	4.2	6.00238	36	0
0	51.7954	0	0	0	0	0	0	0	0	0	447.59	16	25	1.43	1.02	54.4963	87.9518	12.9	139	13.8	260	0.63	4.3	4.82518	36	0
0	53.1337	0	0	0	0	0	0	0	0	0	873	23	21	0.97	1.07	83.3756	72.3845	10.4	139	14.7	230.6	1.52	3.9	3.96649	36	0
0	58.1738	0	0	0	0	0	0	0	0	0	3334.08	24	56	0.69	0.53	103.448	121.154	8	137	22	240.2	2.358	4.3	4.96346	1.16667	1
0	45.2552	0	0	0	0	0	0	0	0	0	2358.17	77	22	3.73	1	17.9834	92.0458	13.6	119	13.5	208	1.56	4.2	11.7159	7.53333	0
0	59.6721	0	0	0	0	0	0	0	0	0	398.27	16	25	1.1	1.2	76.4709	60.3039	10.4	140	13.4	278	NA	3.8	4.82507	36	0
0	43.9519	0	0	0	0	0	0	0	0	0	853.35	15	NA	1.2	NA	75.7793	81.9399	8.1	141	12.7	231	0.95	4.4	26.3206	36	0
0	49.5135	0	0	0	0	0	0	0	0	0	1727.29	36	NA	1.48	NA	52.9773	73.3291	10.78	137	15.9	156	1.79	4.6	20.3497	36	0
0	42.5252	0	0	0	0	0	0	0	0	0	NA	11	NA	1.1	NA	82.5233	88.0489	14.6	137	16.6	293	0.56	3.7	6.08267	12.3	0
0	55.8527	0	0	0	0	0	0	0	0	0	NA	12	NA	0.94	NA	89.965	91.9787	8.7	136.05	NA	195	0.29	3.9	8.15601	36	0
0	78.7625	0	0	0	0	0	0	0	0	0	NA	22	NA	1.1	NA	64.3215	63.7454	7.8	135.3	NA	88	NA	3.6	2.15022	0.5	1
0	76.8846	0	0	0	0	0	0	0	0	0	NA	31	33	1.4	1.09	47.9271	NA	8.8	136	NA	410.2	NA	6	3.40281	2.3	1
0	74.0808	0	0	0	0	0	0	0	0	0	NA	30	31	2.1	1.9	30.9678	38.2149	4.45	134	19.2	123	1.59	5.1	9.58494	3.3	1
0	78.4229	0	0	0	0	0	0	0	0	0	NA	21	13.2	1.3	1.1	50.8967	63.7824	5.9	140.6	15.1	208	0.78	4	5.92018	7.03333	1
0	71.6286	0	0	0	0	0	0	0	0	0	NA	23	22	1.2	1.22	60.821	60.1452	6.79	139	12.7	196	0.47	3.4	4.94878	23.5	0
0	88.2318	0	0	0	0	0	0	0	0	0	NA	38	62	1	1.5	60.127	39.3781	7.9	140	15.2	260	0.42	3.6	6.56093	1.16667	1
0	47.0273	0	0	0	0	0	0	0	0	0	NA	15.46	15	0.6	0.6	121.423	121.921	7.03	139	NA	NA	NA	4.1	2.27238	36	0
0	44.2655	0	0	0	0	0	0	0	0	0	NA	13.72	14	0.9	0.91	102.555	102.175	8.4	142	13.5	260	0.79	3.9	2.01537	36	0
0	75.855	0	0	0	0	0	0	0	0	0	NA	11	11	0.81	0.82	83.6	83.7262	7.8	138	13.3	253	0.9	4.5	1.77911	16.0333	0
0	63.8558	0	0	0	0	0	0	0	0	0	NA	23	46.7	1.3	1.7	58.3598	40.5999	10.6	141	14.5	277.7	0.25	5.1	6.67033	36	0
0	63.4839	0	0	0	0	0	0	0	0	0	NA	16	18	1.64	1.06	39.0159	81.2376	5.5	139	13	302	0.11	3.6	10.0897	36	0
0	48.32	0	0	0	0	0	0	0	0	0	NA	22	15	0.99	1.1	99.7028	84.6247	25.85	134.83	NA	174	NA	4	5.7614	36	0
0	21.6524	0	0	0	0	0	0	0	0	0	NA	17.91	22	1.1	0.99	91.2272	95.1372	14.27	140	16.8	275	0.3	3.49	67.3726	36	0
0	43.1952	0	0	0	0	0	0	0	0	0	NA	10.39	13	0.8	0.96	106.803	106.147	9.81	137.2	NA	243	NA	3.5	3.8456	36	0
0	76.1214	0	0	0	0	0	0	0	0	0	NA	20	18	0.99	1.19	76.4733	58.1602	10.27	147	NA	175	NA	4.9	3.27671	36	0
0	59.2484	0	0	0	0	0	0	0	0	0	NA	12.61	21	1.3	0.81	57.7791	87.6173	9.6	141	15.4	144.6	1.27	4	2.53709	36	0
0	35.5529	0	0	0	0	0	0	0	0	0	NA	15	NA	1.19	NA	81.9615	105.437	12.74	141	14.2	355	0.89	4.8	6.09272	36	0
0	55.8192	0	0	0	0	0	0	0	0	0	NA	11	NA	0.86	NA	96.7479	NA	11.1	139.5	13.1	327	1	4.4	21.11	36	0
0	90.762	0	0	0	0	0	0	0	0	0	NA	22	45	0.6	1.06	95.221	61.6278	9.8	134	14.1	271	NA	4.5	12.1698	5.13333	1
0	92.2929	0	0	0	0	0	0	0	0	0	NA	22	59	1.25	1.49	53.6536	40.8956	14.89	133	17	579	0.3	4.1	21.1046	0	1
0	85.7476	0	0	0	0	0	0	0	0	0	NA	39	43	0.95	1.21	65.1209	53.9047	30.77	141	21.2	572.2	1.57	4.1	2.63008	11.3	1
0	21.6199	0	0	0	0	0	0	0	1	0	4375.01	46	34	1.1	0.84	85.2945	95.5337	11.8	135	21	181	1.43	4.2	5.79251	0	1
0	56.3454	0	0	0	0	0	0	0	1	0	890	31	32	1.83	2.3	NA	NA	12.9	136	15.1	143	NA	4.2	8.40979	17.6	0
0	45.3264	0	0	0	0	0	0	0	1	0	532.96	24	NA	1.3	NA	66.1855	74.9699	9.4	138	16.2	217	3.288	4	5.76737	36	0
0	26.2647	0	0	0	0	0	0	0	1	0	934.04	12	NA	0.62	NA	NA	175.67	11.1	138	14.5	201	NA	4.3	43.7826	1.26667	0
0	44.9873	0	0	0	0	0	0	0	1	0	2171.78	10	22	0.63	0.44	121.184	118.447	11.4	124	14.9	297	4.15	3.6	5.22835	12.8667	0
0	20.1881	0	0	0	0	0	0	0	1	0	NA	10	17	0.71	0.73	NA	136.454	5.9	138	14.4	115	0.69	4.2	4.63674	33.7667	1
0	18.7052	0	0	0	0	0	0	0	1	0	NA	11	12	0.74	0.85	94.4104	113.584	7	137	15.9	462	0.9	4.2	5.90588	6.86667	0
0	63.8346	0	0	0	0	0	0	0	1	0	NA	19	18	1.28	1.2	82.187	66.2781	5.2	137.7	NA	116	0.54	5.2	5.69051	36	0
0	20.0796	0	0	0	0	0	0	0	1	0	NA	11	25	0.5	0.6	164.272	140.388	4.34	139	NA	77	0.63	3.9	5.22585	36	0
0	74.1539	0	0	0	0	0	0	1	0	0	1495.26	21	33	1.2	1.39	59.6891	51.1738	6.8	141.8	15.2	173	NA	4	8.04086	0.333333	0
0	77.944	0	0	0	0	0	0	1	0	0	423.7	28	NA	1.31	NA	51.3248	83.3228	9.42	137	17.3	158	1.42	4.3	12.449	36	0
0	65.5145	0	0	0	0	0	0	1	0	0	526.51	23	22	2.13	1.93	31.5609	35.4427	20.5	136	15.6	NA	0.41	4	8.58365	22.3	1
0	84.0861	0	0	0	0	0	0	1	0	0	169.45	17	28	0.89	0.93	81.803	77.3869	11.21	140	NA	178	0.8	3.7	4.85699	36	0
0	87.3012	0	0	0	0	0	0	1	0	0	425.23	17	21	1.4	1.15	46.2405	57.873	9.9	138	16.7	135	0.7	3.8	3.26402	11.0667	1
0	71.6232	0	0	0	0	0	0	1	0	0	780.43	23	19	1.6	1.3	41.7849	53.9559	9.6	140	NA	127	0.71	4	3.47445	18.4333	1
0	77.3436	0	0	0	0	0	0	1	0	0	3197.68	10	17	1.6	1.78	39.0153	34.4155	6.5	137	15.5	142	0.29	4.6	11.1575	30.6333	1
0	91.5938	0	0	0	0	0	0	1	0	0	969.95	68	61	4.7	5.03	10.0102	9.3525	2.7	143	17.3	82.6	NA	NA	2.64299	2.7	1
0	74.8693	0	0	0	0	0	0	1	0	0	2319.62	27	21	1.3	0.97	55.4557	78.2752	7.88	140	13.6	165	NA	4.39	12.8414	10.3667	0
0	57.6109	0	0	0	0	0	0	1	0	0	1033.23	12	13	1.1	1.14	77.4364	71.4003	7.49	140	NA	222	NA	4.3	5.78272	36	0
0	64.9022	0	0	0	0	0	0	1	0	0	NA	22	16	1	0.78	82.7488	96.2493	8.2	130.8	16.2	262	0.34	3.5	5.98394	36	0
0	53.4757	0	0	0	0	0	0	1	0	0	NA	17	16	0.85	0.54	101.474	127.934	6.24	136	15.7	99	1.51	3.78	13.1233	0.266667	0
0	64.1984	0	0	0	0	0	0	1	0	0	NA	26	NA	1.2	NA	60.0486	81.3924	5.3	139.3	16.8	101.7	2.43	3.6	14.5515	36	0
0	32.7539	0	0	0	0	0	0	1	0	0	NA	11	13	1.1	0.81	88.1514	104.154	9.7	138	17.2	286	0.62	4	6.43589	21.4667	1
0	50.635	0	0	0	0	0	0	1	0	0	NA	27	19	1.4	1.13	63.6308	85.6671	9.7	138	NA	219	NA	4.8	2.16091	36	0
0	66.5604	0	0	0	0	0	0	1	0	0	NA	13	NA	0.83	NA	93.0906	NA	5.79	141.7	NA	216	NA	4.1	2.13999	36	0
0	89.5134	0	0	0	0	0	0	1	0	0	NA	30	28	1.4	1.33	44.8974	47.1291	7.9	136	14.1	217	0.76	4.2	6.96703	24.8333	1
0	88.6962	0	0	0	0	0	0	1	0	0	NA	30.9	29	1.79	1.55	34.1695	38.9621	8.7	146.7	14.4	177	0.57	4.6	4.68385	36	0
0	73.2217	0	0	0	0	0	0	1	0	0	NA	26	34	1.3	1.14	54.4247	62.1792	10.9	140	14.8	121	0.875	3.9	6.04023	36	0
0	68.9702	0	0	0	0	0	0	1	1	0	534.9	17	22	1.1	1.2	66.0833	62.4128	5	132	15.4	224	NA	NA	3.8451	36	0
0	38.9898	0	0	0	0	0	0	1	1	0	180.8	15	15	0.59	0.4	140.019	149.324	7.2	135	13.1	190	0.5	4.1	15.9238	36	0
0	69.0726	0	0	0	0	0	0	1	1	0	597.02	22	26	1.69	1.2	42.2168	58.3148	8.41	141	13.7	118	0.52	4.1	2.98289	17.9667	0
0	85.1105	0	0	0	0	0	0	1	1	0	308.26	24	NA	1.09	NA	61.9647	53.2735	4.6	142	NA	192	0.47	4.7	1.99898	36	0
0	61.6276	0	0	0	0	0	0	1	1	0	NA	16.69	21	1.03	0.93	69.2622	79.6649	16.1	140	NA	226	0.5	NA	3.07467	4.06667	1
0	59.9389	0	0	0	0	0	0	1	1	0	NA	48	65	1.44	1.25	NA	NA	11.3	137	16.3	203	NA	4.6	7.21562	36	0
0	74.9834	0	0	0	0	0	0	1	1	0	NA	17	NA	1.21	NA	60.8006	46.817	7.6	137.49	NA	170	0.65	NA	2.07173	32.6	0
0	82.8714	0	0	0	0	0	0	1	1	0	NA	16	14.3	0.96	0.87	74.4188	86.5444	19.82	136	12.8	273	0.59	3.6	5.79857	36	0
0	77.822	0	0	0	0	0	0	1	1	0	NA	56	NA	1.27	NA	NA	78.9408	14.53	NA	NA	207	NA	4	0.266197	2.1	0
0	78.4326	0	0	0	0	0	1	0	0	0	1097.36	19	25	1.4	1.3	50.2793	56.4154	19	140	NA	208	NA	NA	7.35198	34.3	0
0	53.128	0	0	0	0	0	1	0	0	0	190.45	16	12	0.76	0.77	103.284	101.353	11.3	136	14.8	157	0.81	4.2	3.66966	36	0
0	44.2565	0	0	0	0	0	1	0	0	0	346.05	20	30.2	1.1	0.9	80.0213	99.0783	28.43	137	13.7	166	0.61	4.1	9.59582	1.16667	1
0	79.2583	0	0	0	0	0	1	0	0	0	1257.32	23	30	1.43	1	45.1151	74.596	25.4	139.8	14	279	0.96	4	11.9608	11.4	0
0	66.2676	0	0	0	0	0	1	0	0	0	3165.19	31	36	1.61	1.9	42.6634	35.2924	7.4	137	15.9	216	1.1	3.6	5.21487	27.2	1
0	72.3635	0	0	0	0	0	1	0	0	0	458.3	29	NA	1.8	NA	38.359	27.2287	7.9	141	17	236	0.47	4.6	8.50552	36	0
0	85.021	0	0	0	0	0	1	0	0	0	4788.1	74	120.7	3	3.33	18.8621	16.3844	7.58	140	15.1	171	NA	5	11.6298	13.6667	1
0	69.0937	0	0	0	0	0	1	0	0	0	878.96	33	33	1.83	1.65	35.5085	40.2991	8.1	135	13.9	168	0.52	3.8	2.7866	36	0
0	92.157	0	0	0	0	0	1	0	0	0	848.2	74	73	3.3	3.49	14.7137	13.9615	10.11	138	17.8	420	0.51	3.8	8.75995	0	1
0	71.198	0	0	0	0	0	1	0	0	0	933.09	16	30	0.8	0.87	57.9898	54.0524	4.4	133	NA	333	NA	4.2	9.45629	36	0
0	58.5195	0	0	0	0	0	1	0	0	0	732.99	17.9	24	1.11	1.11	NA	NA	7.2	139	14.2	260	NA	4.2	7.19134	3.8	0
0	77.489	0	0	0	0	0	1	0	0	0	685.19	21	25	1.8	2.13	52.4228	44.9435	15.8	142	NA	230	0.59	3.9	4.99395	36	0
0	75.3397	0	0	0	0	0	1	0	0	0	1566.2	20	27	1.1	1.15	NA	NA	7.71	137	13.7	81	NA	4.1	0.27713	9.93333	0
0	65.927	0	0	0	0	0	1	0	0	0	132.71	23	19	1.1	1.2	67.7481	67.8232	10.44	138.83	NA	280	NA	4	2.53396	36	0
0	55.7336	0	0	0	0	0	1	0	0	0	2061.8	17	25	1.32	1.1	57.8687	73.4946	11.5	135	14.6	209	1.02	NA	13.7086	36	0
0	75.8997	0	0	0	0	0	1	0	0	0	330.25	13	NA	1.83	NA	34.7612	NA	9.5	138	14	270	0.34	4.1	12.0562	25.3333	1
0	53.5418	0	0	0	0	0	1	0	0	0	2546.35	22	20	0.9	0.96	93.952	90.0017	10.3	135	NA	187	0.73	4.5	4.29067	24.9333	0
0	61.7285	0	0	0	0	0	1	0	0	0	353.45	22.3	15	1.13	1.08	76.7526	79.6035	8.2	139	NA	209	NA	3.6	0.239845	0.5	0
0	89.9222	0	0	0	0	0	1	0	0	0	947.86	18	25	1.4	1.5	37.9116	35.309	11.4	141	NA	233	1.01	4	1.25121	15.8	0
0	56.5073	0	0	0	0	0	1	0	0	0	568.21	13.17	25	1.13	0.98	79.4503	86.7566	12.5	139	NA	325	NA	3.7	4.88296	36	0
0	59.9171	0	0	0	0	0	1	0	0	0	358.37	15	18	0.9	0.83	92.0579	95.6002	7.82	141	15.8	215	1.11	4.8	2.26012	36	0
0	86.1314	0	0	0	0	0	1	0	0	0	NA	23.93	32	1.1	1.2	62.0561	56.4206	8.06	132	14.6	215	0.5	4.8	6.64289	3.43333	1
0	64.7282	0	0	0	0	0	1	0	0	0	NA	58.87	80	2.1	2.2	31.1718	28.5822	5.98	134	17.2	220	3.29	4.4	14.0928	0	1
0	48.9109	0	0	0	0	0	1	0	0	0	NA	19.68	NA	1	NA	NA	NA	NA	NA	NA	NA	NA	NA	0.271208	36	0
0	74.1305	0	0	0	0	0	1	0	0	0	NA	59	47	1.8	1.65	36.3751	39.9189	7.46	140	15.7	309	1.09	5.5	0.314555	32.6667	1
0	70.3184	0	0	0	0	0	1	0	0	0	NA	22	43	0.97	1.4	80.686	50.9709	29.32	138	16.6	200	1	4.4	2.43102	1.76667	1
0	64.1498	0	0	0	0	0	1	0	0	0	NA	17	NA	1.1	NA	65.9533	66.7525	7.02	139	NA	222	NA	4.2	3.04793	36	0
0	72.553	0	0	0	0	0	1	0	0	0	NA	27	35	1.2	1.3	59.2159	55.9795	11.54	138	NA	430	0.4	3.8	10.2805	36	0
0	65.0133	0	0	0	0	0	1	0	0	0	NA	40	39	1.03	1.4	77.7793	52.1166	15.88	137	13.6	259	NA	3.6	6.03597	36	0
0	70.0579	0	0	0	0	0	1	0	0	0	NA	64	60	2.1	2.5	32.4217	26.3654	9.55	136	14.1	357	NA	3.9	3.13542	36	0
0	78.899	0	0	0	0	0	1	0	0	0	NA	16	NA	1.19	NA	57.6502	71.7693	7.8	140	NA	293	0.7	4.6	2.00709	36	0
0	62.8309	0	0	0	0	0	1	0	0	0	NA	30	44	1.7	1.73	40.6168	40.0697	11.04	136.07	15.7	442.6	NA	4.3	3.08652	36	0
0	47.6813	0	0	0	0	0	1	0	0	0	NA	12	17	0.72	0.9	108.771	92.3842	20.5	143.5	13.5	345	0.39	4.2	10.9593	36	0
0	98.3204	0	0	0	0	0	1	0	0	0	NA	11	18	1.2	1.2	47.4219	47.4244	8.61	129	14.4	244	1.24	4.3	3.65984	7.83333	1
0	61.6458	0	0	0	0	0	1	0	0	0	NA	21	22	1.26	1.32	61.1326	58.1969	6.82	138	15.8	185	1.11	4.6	3.11544	36	0
0	82.1459	0	0	0	0	0	1	0	0	0	NA	11	14	1.03	0.95	71.2533	78.0909	9.7	136	NA	231	NA	3.8	2.84911	20	1
0	94.2553	0	0	0	0	0	1	0	0	0	NA	56	44	1.92	1.8	29.3882	31.1353	10.03	137	16.3	220	NA	4.9	3.01954	9.43333	1
0	70.8313	0	0	0	0	0	1	0	0	0	NA	15	NA	1	NA	72.2084	71.7114	5.3	141	19	29.4	NA	3.9	1.92549	36	0
0	41.2344	0	0	0	0	0	1	0	0	0	NA	11	13	0.86	0.8	107.333	110.338	10.2	133	14.8	248	0.78	4.2	2.62126	10.4667	1
0	61.1437	0	0	0	0	0	1	0	0	0	NA	24	22	0.9	0.9	90.6255	91.1166	9.3	142	19.2	412.2	NA	4.5	2.0443	36	0
0	62.5611	0	0	0	0	0	1	0	0	0	NA	19	19	0.9	0.94	87.9829	87.7707	2.84	137	26.6	288	0.88	3.8	3.17444	2.83333	1
0	81.6896	0	0	0	0	0	1	0	0	0	NA	24	35.5	1.43	1.52	45.1661	44.6789	7.97	142	15.5	224	0.81	5.1	5.09085	36	0
0	72.3685	0	0	0	0	0	1	0	0	0	NA	15	18	1	1.13	73.1565	66.1043	7.2	143	14.1	192	0.47	4.3	2.13935	36	0
0	68.592	0	0	0	0	0	1	0	0	0	NA	24	NA	1.6	NA	44.0528	49.6886	6.4	141	15.5	NA	0.58	3.9	3.0287	21.3667	1
0	77.2933	0	0	0	0	0	1	0	0	0	NA	24	42	1.44	1.47	45.1858	39.2147	7.5	138	15.8	217	0.57	4.3	58.0757	17.8333	0
0	78.8666	0	0	0	0	0	1	0	0	0	NA	20	38	1.5	1.71	44.9189	35.3908	13.6	144	NA	170	NA	NA	2.0408	36	0
0	59.4332	0	0	0	0	0	1	0	0	0	NA	20	26.3	1.7	1.32	43.1356	57.5016	9.79	140	15.6	344.2	0.39	4.2	9.35317	36	0
0	76.0998	0	0	0	0	0	1	0	0	0	NA	47	24	1.9	1.52	33.019	42.7912	31.72	144	16	180	0.6	6.45	14.1396	36	0
0	66.5489	0	0	0	0	0	1	0	0	0	NA	22	14	1.5	0.9	48.1737	86.0874	27.72	140	14.4	247	0.68	4.3	12.4968	36	0
0	46.779	0	0	0	0	0	1	0	0	0	NA	17	14	0.78	1.01	109.596	85.0375	7.7	137	NA	NA	NA	NA	2.0245	36	0
0	71.8343	0	0	0	0	0	1	0	0	0	NA	21	22	0.85	0.81	88.2703	92.6075	7.33	140	13.5	245	NA	4.2	2.03563	25.6	1
0	56.2131	0	0	0	0	0	1	0	0	0	NA	19	18	1	1.08	83.3335	77.2327	10.9	132.4	NA	NA	NA	4.5	2.58436	10.6667	0
0	37.8913	0	0	0	0	0	1	0	0	0	NA	9	NA	0.83	NA	107.222	97.1638	8.51	139	13.4	215	0.43	NA	0.986309	36	0
0	81.8719	0	0	0	0	0	1	0	0	0	NA	23	NA	0.7	NA	89.3735	83.07	6.4	135	NA	236	NA	4.3	3.217	36	0
0	60.3345	0	0	0	0	0	1	0	0	0	NA	21	22	0.72	0.92	101.683	87.8293	10.7	138	14.4	225	NA	NA	1.85005	36	0
0	28.5734	0	0	0	0	0	1	0	0	0	NA	11	12	0.73	0.73	121.225	122.608	10.3	136	NA	256	NA	4.3	2.02075	36	0
0	71.8666	0	0	0	0	0	1	0	0	0	NA	11	11	0.73	0.69	95.7052	101.419	8.7	138	13.9	NA	NA	4.4	1.93062	36	0
0	60.66	0	0	0	0	0	1	0	0	0	NA	15	15	0.75	0.79	99.3922	99.7046	7.6	138	NA	175	NA	4.3	2.70833	36	0
0	85.2446	0	0	0	0	0	1	0	1	0	2456.19	27	38.1	1.7	1.87	34.743	31.1602	9.31	140	NA	150	0.5	5.5	7.17744	14.2	1
0	77.3335	0	0	0	0	0	1	0	1	0	425	17	16	0.8	0.74	87.1528	92.5986	2.65	137	NA	89.8	NA	3.9	8.13894	36	0
0	76.3451	0	0	0	0	0	1	0	1	0	1501.83	21	23	1.8	1.66	37.8039	41.1537	14.2	137	16.5	543	0.75	5.5	0.277747	35.1333	0
0	79.5202	0	0	0	0	0	1	0	1	0	631.54	17	37	1.15	1.3	59.2672	50.4327	4.96	138	14.5	167	NA	4.1	4.84973	36	0
0	61.4049	0	0	0	0	0	1	0	1	0	315.64	14	17	0.8	0.78	89.9725	92.3077	7.6	131	15.5	322.3	NA	3.8	12.4792	23.3	0
0	55.8758	0	0	0	0	0	1	0	1	0	NA	20	26	1.43	1.39	53.6301	62.2744	19.6	139	16	475.1	1.1	4.2	7.04167	12.1	0
0	65.7294	0	0	0	0	0	1	0	1	0	NA	46	42	1.37	1.33	52.9715	47.9189	5.7	136	18.2	214	1.68	3.9	13.6784	7.8	1
0	83.618	0	0	0	0	0	1	0	1	0	NA	26.73	47	1.5	2.1	41.943	22.5356	7.89	144.53	14.9	267	NA	4.7	1.82178	36	0
0	72.9402	0	0	0	0	0	1	0	1	0	NA	41	47	1	1.1	72.7651	66.1285	13.1	142	18.3	240	1.18	3.4	6.01787	36	0
0	74.6622	0	0	0	0	0	1	0	1	0	NA	32	NA	1.1	NA	66.5791	47.0889	7.29	135	17.8	147.3	2.2	4.8	19.9391	0.0333333	1
0	67.7994	0	0	0	0	0	1	0	1	0	NA	45	50	2.25	2.13	27.6717	25.6804	NA	138	14.5	NA	0.52	5.4	5.00789	30.1333	0
0	88.8637	0	0	0	0	0	1	1	0	0	742.96	14	15	0.72	0.93	84.4496	74.4499	8.65	141	14.9	125	NA	3.6	3.95736	27.7333	0
0	78.6418	0	0	0	0	0	1	1	0	0	243.88	44	18	1.47	0.93	42.4212	65.5813	6.9	140	13	126	NA	4.1	4.1749	36	0
0	73.9683	0	0	0	0	0	1	1	0	0	401.51	37	NA	1.6	NA	45.5018	53.4321	10.9	135.3	19.2	352.9	1.024	4.7	0.2942	10.0333	0
0	82.97	0	0	0	0	0	1	1	0	0	1290.38	33.94	18	1.35	1.11	46.2619	60.5243	6.2	138.7	NA	128	1.343	4.7	15.6754	36	0
0	48.3488	0	0	0	0	0	1	1	0	0	2772.93	41	27	2.47	1.8	32.0825	44.8933	10.5	132	15.5	348	NA	4.7	14.1094	36	0
0	64.7507	0	0	0	0	0	1	1	0	0	881.92	18	26	0.9	1.03	83.3252	77.6264	7.9	132	16.5	159	1.08	4.5	6.86211	7.03333	0
0	72.1091	0	0	0	0	0	1	1	0	0	292.01	12	18	0.9	1	84.6652	75.6987	4.9	141	12.9	220	NA	3.9	3.21497	36	0
0	92.3907	0	0	0	0	0	1	1	0	0	NA	42	103	1.73	3.67	21.7775	12.9744	7.8	139	14.8	81	1.83	3.8	5.63444	1.16667	1
0	85.3992	0	0	0	0	0	1	1	0	0	NA	63	NA	1.8	NA	40.6019	54.8147	6.4	137	14.5	76	2.438	4	1.50855	12.8	1
0	79.6041	0	0	0	0	0	1	1	0	0	NA	35	26	2.1	1.4	38.9849	47.0148	7.53	137	17	212.4	NA	4.5	4.77216	14.1	1
0	74.6743	0	0	0	0	0	1	1	0	0	NA	47.75	45	1.7	1.68	36.3814	38.8296	8.6	139	14.1	154	1.33	4.8	0.28733	8.9	1
0	70.5198	0	0	0	0	0	1	1	0	0	NA	26	NA	0.95	NA	74.9944	69.6302	6.2	140	16.3	222	NA	4.5	2.94467	36	0
0	62.4726	0	0	0	0	0	1	1	0	0	NA	11	11	0.6	0.6	105.57	110.404	6.48	142	NA	382	NA	3.8	3.2031	36	0
0	69.0272	0	0	0	0	0	1	1	0	0	NA	30	NA	1.7	NA	40.2832	45.7423	14.9	141.6	14	382	0.29	4.5	5.24035	0.733333	1
0	58.9662	0	0	0	0	0	1	1	0	0	NA	23	23	1.2	1.2	64.318	74.2061	7.88	140	14.1	147	NA	3.7	1.87662	14.1333	0
0	80.3191	0	0	0	0	0	1	1	1	0	1964.97	19	NA	1.3	NA	52.9647	46.8285	5.89	140	NA	246	0.3	4	4.27934	36	0
0	68.9664	0	0	0	0	0	1	1	1	0	432.11	21	29	0.93	0.89	79.6181	76.8342	7.3	141	NA	141	0.94	4.3	7.16553	3.13333	1
0	78.7157	0	0	0	0	0	1	1	1	0	1177.01	28	NA	0.82	NA	84.6057	83.4484	7.9	136	14.3	225	0.7	4.2	3.072	19.4667	1
0	71.203	0	0	0	0	0	1	1	1	0	1710.65	25	30.3	1.49	1.49	47.7484	47.0473	10.7	123.8	17	203	0.71	4.2	29.3871	36	0
0	82.4341	0	0	0	0	0	1	1	1	0	NA	31.7	29	1.16	1.14	57.4304	58.9362	10.9	136	16.3	160	0.92	3.7	4.28477	5.6	1
0	80.3259	0	0	0	0	0	1	1	1	0	NA	36	NA	1.5	NA	45.9833	57.819	21.2	123	14.9	242	NA	3.9	3.12776	16.2333	1
0	66.8254	0	0	0	0	0	1	1	1	0	NA	19	25	1.03	1.33	73.6526	55.9743	7.11	138	NA	208	NA	3.7	2.17122	15.7667	1
0	63.6363	0	0	0	0	0	1	1	1	0	NA	15	16	0.83	0.8	87.7073	90.6817	11.9	143.5	14.5	176	0.35	4.2	7.12151	36	0
0	66.5326	0	0	0	0	1	0	0	0	0	800.34	53	62	3.84	3.4	15.2613	18.1889	7.2	139	15.9	NA	NA	5	5.10114	12.0333	1
0	49.1884	0	0	0	0	1	0	0	0	0	264.39	59	69.7	5.75	6.63	10.9238	8.91369	4.7	138	14.7	206	0.69	5.6	0.284978	8.46667	0
0	75.6625	0	0	0	0	1	0	0	0	0	4829.38	37	98	1.69	2.1	38.4803	29.7157	4.45	134	21.6	NA	3.109	3.5	6.83725	1.16667	1
0	50.1587	0	0	0	0	0	0	0	0	1	NA	22	24	1.8	1.6	62.6391	43.2663	11.23	133.5	17.1	183	2.76	4.5	5.66974	1.9	1
0	53.9047	0	0	0	0	0	0	0	0	1	NA	24.6	20	0.8	0.53	97.4439	113.997	7.43	134	NA	209	1.7	3.9	7.00868	36	0
0	36.8509	0	0	0	0	0	0	0	0	1	NA	25	36	0.63	0.44	118.772	108.722	10.3	137	NA	198.5	1.13	4.2	4.87298	10.4333	1
0	63.1682	0	0	0	0	0	0	0	0	1	NA	36	49	1.04	1.2	66.1982	51.8034	6.24	135.5	18.8	208	3.088	5.1	16.7116	7.73333	0
0	23.3357	0	0	0	0	0	0	0	0	1	NA	32	15	0.63	0.47	153.091	187.476	14.3	137	15.3	155	0.95	4.1	4.34794	25.9333	0
0	22.1998	0	0	0	0	0	0	0	0	1	NA	16	18	0.65	0.5	143.33	162.003	3.6	138	15.7	120	1.82	4.5	4.82512	26.9667	1
0	74.7621	0	0	0	0	0	0	0	1	1	NA	44	21	1.5	1.13	47.805	69.1714	22.18	124	NA	193	1	3.6	14.0112	3.86667	1
0	23.7956	0	0	0	0	0	0	0	1	1	NA	22	22	1.03	1.06	104.029	103.638	11.2	138	NA	237	NA	3.8	5.26902	3	1
0	65.808	0	0	0	0	0	0	0	1	1	NA	39	23	1.2	1.1	64.6641	76.7645	5.2	134	16	319	3.678	4.4	2.97944	14.9	0
0	44.2299	0	0	0	0	0	0	0	1	1	NA	31	24.6	1	0.94	89.3348	95.152	8.6	137	14.1	NA	NA	4.3	4.05321	36	0
0	54.2512	0	0	0	0	0	0	0	1	1	NA	23	NA	1.02	NA	81.0556	84.578	8.22	138	NA	197	NA	4.6	0.312687	9.46667	0
0	95.8002	0	0	0	0	0	0	0	1	1	NA	35	34	1.65	1.6	28.1489	26.4325	6.6	137	15.1	147	0.32	4.8	4.18546	12.4667	1
0	69.6587	0	0	0	0	0	0	0	1	1	NA	15	13	1.06	1.01	76.0016	81.8795	7.66	138.33	NA	NA	NA	4.7	11.0067	36	0
0	66.5944	0	0	0	0	0	0	1	0	1	1319.58	13	18	1.3	1.23	NA	NA	6.5	139	NA	257	NA	3.5	4.92912	12.8333	0
0	92.8315	0	0	0	0	0	0	1	0	1	631.54	23	23	1.5	1.59	43.1469	35.2133	6.05	141	18.7	201	1.46	3.2	2.79469	36	0
0	80.7424	0	0	0	0	0	0	1	0	1	925.46	24	47	0.97	1.24	67.3215	55.8083	6	138	14	97	NA	3.9	6.06561	9.93333	1
0	89.1969	0	0	0	0	0	0	1	0	1	554.33	10	20	1	1.3	64.1025	51.2422	8.9	143	14	217	NA	3.4	8.2082	9.56667	1
0	36.0064	0	0	0	0	0	0	1	0	1	842.66	18	33	1.22	1.7	76.2426	49.5987	9.8	139	NA	319	1.22	3.6	32.904	25.8333	1
0	88.578	0	0	0	0	0	0	1	1	1	1018.31	25	15	0.8	0.87	80.5301	69.8499	13.2	132.7	14.6	238	NA	3.7	46.2577	5.2	1
0	77.7428	0	0	0	0	0	0	1	1	1	1840.58	40	NA	1.4	NA	49.9752	51.2262	6	130	14.2	112	1	4.8	3.08342	36	0
0	88.3668	0	0	0	0	0	0	1	1	1	364.22	23	25	0.86	0.82	68.03	73.2375	7.1	139	14.1	197	0.55	4.2	6.80306	8.06667	1
0	86.5648	0	0	0	0	0	0	1	1	1	600.299	33	39	1.44	2.13	44.177	28.7875	11.2	144	14.8	148	0.65	4.2	13.6953	14.7667	0
0	68.0688	0	0	0	0	0	0	1	1	1	NA	41	NA	1.8	NA	NA	47.5184	4.95	141	14.3	182	1.26	4	3.3608	8.2	0
0	69.4389	0	0	0	0	0	0	1	1	1	NA	29	13	1.33	0.63	51.5077	107.844	5.2	137	18.3	117	1.4	4	13.2104	36	0
0	68.0815	0	0	0	0	0	0	1	1	1	NA	50	19	1.8	1.04	39.8235	54.5365	5.61	138	15.9	105	NA	4.4	25.6491	36	0
0	47.2944	0	0	0	0	0	0	1	1	1	NA	72	39	1.61	1.35	NA	79.2644	8.5	136	15.5	178	0.88	5	3.12749	8	0
0	76.1699	0	0	0	0	0	1	0	1	1	590.1	63	58	2.33	2.37	27.6984	27.897	5.9	142	14.5	210	0.35	3.8	5.49973	9.96667	1
0	67.0108	0	0	0	0	0	1	0	1	1	1927.68	30	28	0.9	0.92	78.6329	81.1686	7.6	133	21.2	403.3	1.51	4.2	27.902	10.8	0
0	65.2847	0	0	0	0	0	1	0	1	1	847.85	13	16	0.74	0.84	101.289	91.7346	7.5	141	14.9	138	0.8	4.6	5.26509	36	0
0	50.1811	0	0	0	0	0	1	0	1	1	703.35	14	NA	1.2	NA	77.8792	81.6617	10.8	140	NA	542.1	NA	3.3	13.9929	12.7	0
0	76.7786	0	0	0	0	0	1	0	1	1	NA	16	NA	0.7	NA	99.4558	61.2524	8.9	149	15.6	218	0.8	4.3	2.14618	36	0
0	83.1725	0	0	0	0	0	1	0	1	1	NA	84.09	71	2.4	2.1	24.3886	28.1489	9.63	144	14.9	NA	1.31	5.9	17.1255	1.63333	1
0	84.6361	0	0	0	0	0	1	0	1	1	NA	23	22	1.53	1.23	39.9734	53.0798	5.35	138	15	174	NA	5.3	2.28754	21.9333	1
0	56.1944	0	0	0	0	0	1	0	1	1	NA	20.54	22	1.15	1.52	67.5243	48.6838	7.18	142	15.7	109	NA	4.3	3.819	22.6667	0
0	88.1445	0	0	0	0	0	1	1	1	1	NA	57	51	1.3	1.11	49.1202	56.4249	5.15	137	14.4	108.6	NA	4	9.1965	29.1667	0
0	87.6098	0	0	0	0	0	1	1	1	1	NA	42	40	2.99	2.6	18.4124	22.6678	4.9	127	13.9	182	0.81	5.3	3.9897	36	0
0	74.4579	0	0	0	0	0	1	1	1	1	NA	27	NA	1.03	NA	72.0231	64.1726	12.9	140	16	183	0.53	4.5	0.372425	10.6	1
0	61.5844	0	0	0	0	0	1	1	1	1	NA	23.63	23	1.09	0.94	71.6805	81.8916	6.83	138	16.7	203	1.52	4.7	2.94935	36	0
0	40.949	1	0	0	0	0	0	0	0	0	1974.7	27	NA	1.83	NA	44.7672	42.3392	9.75	140	19.3	287	0.47	4.8	45.0329	36	0
0	43.0713	1	0	0	0	0	0	0	0	0	1257.16	13	15	0.86	0.77	100.88	105.588	9.88	142	13.8	281	0.5	4	13.8225	36	0
0	51.796	1	0	0	0	0	0	0	0	0	235.02	23	33	1.6	1.4	47.0327	58.094	8.15	140	15.9	351	0.34	4.6	10.9625	17.2	0
0	60.1669	1	0	0	0	0	0	0	0	0	1892.06	25	41	1.03	1	80.7009	79.3406	7.9	141	14.2	208	0.99	5	69.5829	4.1	0
0	72.8835	1	0	0	0	0	0	0	0	0	348.96	7	14	0.63	0.67	113.727	107.398	13.51	136	13.3	282.5	0.7	3.3	5.17904	4.16667	0
0	51.3358	1	0	0	0	0	0	0	0	0	160.76	54	NA	1.4	NA	52.9334	44.2465	11.4	136	13.6	285	0.5	5.89	4.02276	36	0
0	61.0189	1	0	0	0	0	0	0	0	0	252.55	23	25	1	0.92	80.7738	86.2453	7.13	140	15.3	260	NA	4.4	3.40819	36	0
0	85.1094	1	0	0	0	0	0	0	0	0	NA	49	63	1.5	1.7	38.8632	33.2481	6.3	139	13.3	148	NA	4.7	2.94885	4.63333	1
0	59.2201	1	0	0	0	0	0	0	0	0	NA	14	14	0.69	0.67	107.902	108.502	8.5	141	NA	199	NA	4.8	2.05421	36	0
0	64.6393	1	0	0	0	0	0	0	0	0	NA	24	NA	1.1	NA	74.4953	69.2935	8.4	141	NA	106	NA	3.6	6.1742	32.0667	1
0	55.2981	1	0	0	0	0	0	0	0	0	NA	21.4	25	0.82	1.1	88.1155	80.4356	12.2	136	15.7	NA	0.7	4	2.0033	36	0
0	49.8901	1	0	0	0	0	0	0	0	0	NA	11	15	1.05	0.99	88.8801	90.578	7.88	140.5	NA	392	0.51	4.2	3.13056	29.3	1
0	80.2066	1	0	0	0	0	0	0	0	0	NA	15	16	0.9	1.2	77.3747	53.7088	8.3	146	17	214	0.7	2.9	14.4884	36	0
0	71.3009	1	0	0	0	0	0	0	0	0	NA	44	33	1	1.3	66.9104	64.4228	11.18	138	14.5	207	0.6	3.9	5.09278	14.8333	1
0	49.3696	1	0	0	0	0	0	0	0	0	NA	16.9	19	1.33	1.06	66.5781	NA	6.3	139	17	159	2.3	3.5	4.326	36	0
0	64.711	1	0	0	0	0	0	0	0	0	NA	30	26	1.1	1.28	65.3773	56.2371	6.9	142	NA	NA	0.33	4.8	3.92626	22.8	0
0	62.7794	1	0	0	0	0	0	1	0	0	1064.44	21	54	1.25	2.4	60.9468	36.5447	10.9	141.49	16.3	247	0.7	5.1	1.9768	7.66667	1
0	81.1095	1	0	0	0	0	0	1	0	0	691.82	20	36	1.42	1.6	45.0365	38.2589	30.09	138	14.7	251	NA	4.7	4.90258	3.36667	1
0	91.1211	1	0	0	0	0	0	1	0	0	169.36	20	30	0.8	0.8	83.2934	71.6402	5.15	139	15.2	155	0.5	3.3	102.822	6.43333	1
0	64.0084	1	0	0	0	0	0	1	0	0	476.32	13.72	18	1.2	0.66	62.9356	98.377	9	138	14.6	160	0.61	4.1	7.39359	1.86667	1
0	84.9375	1	0	0	0	0	0	1	0	0	NA	18	22	1	1.03	71.7591	66.4828	14.9	132	16	321	0.995	3.8	6.95776	13.4	0
0	66.0512	1	0	0	0	0	0	1	0	0	NA	11	18	0.84	0.8	86.7318	92.4775	5.41	136	NA	132	NA	3.1	4.09553	17.3667	0
0	80.2198	1	0	0	0	0	0	1	0	0	NA	38	NA	2.2	NA	27.5516	35.8469	9.1	134	14.1	333	NA	4.9	1.85866	0	1
0	61.4639	1	0	0	0	0	1	0	0	0	3877.56	24	20	0.9	0.84	83.6496	90.7808	11.1	127	17.2	288	NA	4.7	28.2099	3.1	1
0	63.4835	1	0	0	0	0	1	0	0	0	663.29	17	22.8	0.63	0.76	108.724	99.7031	11.71	126	NA	240	0.64	NA	2.02338	8.9	1
0	53.1044	1	0	0	0	0	1	0	0	0	1645.16	21	21	0.8	1.13	95.8102	77.1771	11.2	135	15.8	243	NA	4	2.34089	29.6	1
0	62.1354	1	0	0	0	0	1	0	0	0	1717.06	20	16	1.2	0.77	73.1658	93.9912	10.6	137	15.3	199	0.6	4.4	5.78901	24.8	0
0	67.1046	1	0	0	0	0	1	0	0	0	1005.22	27	24	1.2	0.8	66.3326	97.467	10.2	136	NA	295	NA	4.2	15.4949	36	0
0	55.0857	1	0	0	0	0	1	0	0	0	1489.68	25	18	1.13	1	71.5223	83.2606	19.8	131	NA	858.6	0.64	4.1	13.7948	7.53333	0
0	51.8556	1	0	0	0	0	1	0	0	0	605.169	19	21	0.84	1.13	93.5318	76.7044	13.99	134	14	146	1.88	3.8	8.75908	19.4	1
0	62.887	1	0	0	0	0	1	0	0	0	2536.52	43	35	4.76	4.1	11.4527	14.319	7.23	134	14.3	222	0.32	5.1	11.8758	36	0
0	57.9639	1	0	0	0	0	1	0	0	0	683.66	32	26	2.59	2.36	26.5924	29.1014	12.5	139	14.1	278	0.3	5.7	4.14127	36	0
0	66.4526	1	0	0	0	0	1	0	0	0	1789.25	58	65	3.83	3.6	15.3098	16.8917	6.33	139	14.9	199	0.6	5	13.6036	36	0
0	78.7081	1	0	0	0	0	1	0	0	0	867.18	32	47	2.44	2.52	24.4837	23.1644	9.62	141	15.8	255	0.66	4.3	5.30018	36	0
0	62.7612	1	0	0	0	0	1	0	0	0	2585.81	43.92	44	1.8	1.73	39.5332	41.8185	8.67	126	NA	159	0.44	5.1	1.96477	7.46667	1
0	53.467	1	0	0	0	0	1	0	0	0	196.65	22.01	37.6	1.4	1.5	55.3654	52.5739	24.51	136	NA	757.1	NA	4.4	4.89309	36	0
0	66.1362	1	0	0	0	0	1	0	0	0	764.77	48	46	1.5	1.43	49.051	50.435	7.5	133	16	227	1.75	4.2	0.242003	9.16667	1
0	79.5418	1	0	0	0	0	1	0	0	0	852.05	28	48	1.35	1.53	48.982	41.1474	6.8	139	14.5	69.1	0.5	3.7	6.6496	8.16667	1
0	85.5351	1	0	0	0	0	1	0	0	0	2584.32	35	33	1.4	1.41	46.2219	45.0379	10.18	143	14	184	1.17	4.2	3.04333	19.9	0
0	83.9898	1	0	0	0	0	1	0	0	0	1495.31	68	71	2	1.7	30.1814	35.3979	4.2	136.8	17.5	78	0.65	4.7	7.17019	9.53333	0
0	82.845	1	0	0	0	0	1	0	0	0	194.79	28	33	1.7	1.23	37.6713	54.6316	8.7	138.2	13.3	248	1.34	4.2	2.05154	31.9	0
0	53.5383	1	0	0	0	0	1	0	0	0	402.38	46	NA	1.8	NA	40.0065	34.9924	3.72	141	16.8	78	0.7	4.42	0.153192	0.833333	1
0	46.0221	1	0	0	0	0	1	0	0	0	1766.4	30	NA	1.13	NA	81.3037	83.6417	7.3	136	14.1	252	0.37	5	20.8912	7.83333	0
0	75.1503	1	0	0	0	0	1	0	0	0	2322.89	15	14	0.92	0.83	83.9142	87.7946	5.45	140	13.2	221	0.67	3.6	5.87824	30.5	1
0	82.0605	1	0	0	0	0	1	0	0	0	617.049	13	16	1.3	1.5	47.7683	41.9551	6.51	144	17	174	0.91	3.8	4.65404	3.1	1
0	74.1568	1	0	0	0	0	1	0	0	0	353.31	14	NA	0.77	NA	96.2225	101.727	9.7	140	16.6	325	0.41	4.3	3.10845	36	0
0	62.2289	1	0	0	0	0	1	0	0	0	NA	14	NA	1.1	NA	NA	NA	10.48	NA	NA	NA	NA	NA	4.05803	8.06667	0
0	71.8855	1	0	0	0	0	1	0	0	0	NA	18	17	1	0.96	81.0584	65.6599	8.2	136	NA	NA	NA	4.9	4.989	36	0
0	57.1062	1	0	0	0	0	1	0	0	0	NA	25	NA	0.94	NA	87.5347	93.8292	12.3	139	NA	245	NA	4.3	1.5596	16.2667	0
0	67.8131	1	0	0	0	0	1	0	0	0	NA	12	15	0.7	0.9	102.906	NA	11.46	139	15.5	310	0.29	3.6	4.98378	36	0
0	63.8664	1	0	0	0	0	1	0	0	0	NA	16	20	0.98	0.97	84	86.3168	10.3	139	16.6	320	0.4	4.1	4.02743	36	0
0	71.0582	1	0	0	0	0	1	0	0	0	NA	20	28.3	1.4	1.3	48.8137	52.9766	15.92	137	13.7	309.3	0.63	3.9	5.14834	36	0
0	66.5717	1	0	0	0	0	1	0	0	0	NA	29	NA	1.2	NA	62.3218	52.4801	12.77	143	14.1	202	0.71	5.2	6.64776	36	0
0	53.1307	1	0	0	0	0	1	0	0	0	NA	33	47	1.9	2.6	41.155	30.3596	10.1	137	NA	258	NA	4.6	9.73088	4.63333	0
0	63.0533	1	0	0	0	0	1	0	0	0	NA	24	17	1.43	0.94	48.0578	81.9426	7.6	138.7	14.2	213	NA	4.1	3.02074	36	0
0	57.9544	1	0	0	0	0	1	0	0	0	NA	12.3	21	0.91	1.3	90.7922	61.3408	13.8	138	12.3	274	0.43	3.8	2.94303	36	0
0	58.1738	1	0	0	0	0	1	0	0	0	NA	30	42	1.03	0.9	80.4806	87.9391	6.58	137	13.5	237	1.13	5	10.5556	35.4	1
0	54.6696	1	0	0	0	0	1	0	0	0	NA	23.7	36	1.13	1.04	72.0427	75.8486	10.3	135	14.6	222	0.84	4	11.1105	36	0
0	58.1767	1	0	0	0	0	1	0	0	0	NA	30	32	1.25	0.84	61.1024	86.6236	11	136	NA	170	NA	4.3	5.01245	36	0
0	83.0305	1	0	0	0	0	1	0	0	0	NA	46	29	1.6	1.14	38.9715	54.8426	10.1	141	14.8	175	0.5	4.8	2.04042	7.13333	1
0	88.8498	1	0	0	0	0	1	0	0	0	NA	29.54	23	2.04	1.05	27.641	60.021	8.5	130	14	347	0.45	4	4.90155	20.4	1
0	75.6725	1	0	0	0	0	1	0	0	0	NA	54	60	3.12	3.42	19.4001	21.2875	8.28	130	17.8	237	0.45	4.8	10.5532	36	0
0	74.7567	1	0	0	0	0	1	0	0	0	NA	20	24	1.03	1.1	69.6295	58.2525	12.2	139.7	15.3	219	0.62	3.7	2.11845	31.1667	1
0	60.8645	1	0	0	0	0	1	0	0	0	NA	11	11	0.8	0.8	96.2793	96.3604	6.5	140	13	235	NA	4.8	1.97322	36	0
0	60.1057	1	0	0	0	0	1	0	0	0	NA	28	23	1	0.83	80.4824	95.155	11.9	128	14.6	524.2	0.37	NA	8.38584	29.5667	0
0	75.7798	1	0	0	0	0	1	0	0	0	NA	33	30	1.6	1.5	40.9804	45.3905	8.05	144	14.3	180.5	NA	4.7	3.09166	36	0
0	55.2402	1	0	0	0	0	1	0	0	0	NA	9	9	0.9	0.86	88.9101	92.1387	7.79	142	13.3	325	NA	3.6	2.23515	29.7	0
0	75.2303	1	0	0	0	0	1	0	1	0	NA	17	19	0.98	1	77.8896	74.9555	7.3	140	14.9	181	NA	4.6	1.73795	36	0
0	71.9188	1	0	0	0	0	1	0	1	0	NA	31	25	1.9	1.66	34.5914	40.0767	8.77	138	13.8	478.9	0.3	4.6	3.33552	36	0
0	81.073	1	0	0	0	0	1	0	1	0	NA	32	38	1.3	1.16	49.4585	59.1586	12.4	141.8	20.9	289	0.56	4.7	2.24875	20.0333	1
0	69.5665	1	0	0	0	0	1	0	1	0	NA	61.7	39	2.19	4.82	28.8366	11.3334	12.18	133	15.1	321	1.32	5.2	91.7227	9.93333	1
0	78.7674	1	0	0	0	0	1	1	0	0	821.35	74	43	3.96	1.5	14.9299	42.3531	11.8	141	13.5	284	0.46	5.4	3.28804	36	0
0	65.2903	1	0	0	0	0	1	1	0	0	1570.57	18	23	0.98	1.21	77.793	62.3483	13.3	135.3	15.5	301	NA	4.6	4.57103	5.46667	1
0	61.5133	1	0	0	0	0	1	1	0	0	179.57	11	11	0.77	0.63	97.9016	110.686	18.71	130	NA	430	0.6	3.7	14.0047	9.93333	1
0	73.9732	1	0	0	0	0	1	1	0	0	1544.51	19	23	1.5	1.2	43.4255	57.8913	14.9	128	15.6	240	NA	3.8	10.8886	29.2667	1
0	79.7854	1	0	0	0	0	1	1	0	0	167.96	13.68	26	1.47	1.7	44.767	36.0814	18.4	135	14.5	333.7	0.56	3.7	34.0472	29.1667	0
0	85.1084	1	0	0	0	0	1	1	0	0	2036.49	26.54	43	1.13	1.43	58.3031	43.0655	9.47	135	19.8	309	0.42	3.8	1.0881	7.9	1
0	76.4421	1	0	0	0	0	1	1	0	0	522.91	52	41	1.53	1.93	43.5557	36.5977	8.59	137	14.3	319	0.34	4.6	2.49762	17.2	1
0	65.2443	1	0	0	0	0	1	1	0	0	NA	5.8	12	1.1	1.13	68.8377	72.2818	10.8	140	NA	220	0.39	2.9	19.0358	36	0
0	79.8066	1	0	0	0	0	1	1	0	0	NA	27	NA	1.45	NA	43.1389	26.3886	13.4	140	NA	392	NA	3.8	1.04524	22.4333	1
0	51.0304	1	0	0	0	0	1	1	0	0	NA	18	17	1	0.97	85.6939	96.3534	8.7	136	14.7	262	NA	NA	4.05644	9.9	1
0	71.0849	1	0	0	0	0	1	1	0	0	NA	13	12	0.9	0.95	83.81	79.4318	3.21	134	15.1	NA	0.66	4.2	5.25253	14.3	1
0	84.133	1	0	0	0	0	1	1	0	0	NA	59.57	48	4.8	4.02	10.3774	12.7743	17.2	139	16.3	256	1.03	5.8	0.27713	0.366667	1
0	83.0272	1	0	0	0	0	1	1	0	0	NA	87	75	3.3	3.37	15.7697	15.885	8.47	136	14.6	157	0.91	5.5	4.01576	5.66667	1
0	82.4377	1	0	0	0	0	1	1	0	0	NA	43	49	1	1.22	71.5223	56.4062	8.24	124	13.8	231	0.78	4.7	0.9292	1.33333	0
0	67.2729	1	0	0	0	0	1	1	0	0	NA	47	31	2.12	2.29	30.8933	29.2753	6.48	133	14.9	187	0.34	5.2	5.25142	36	0
0	61.0095	1	0	0	0	0	1	1	0	0	NA	15	25	0.85	1.3	88.0702	58.3311	10.8	139	14.8	440.7	0.57	4.3	0.93016	10.2667	1
0	73.2138	1	0	0	0	0	1	1	0	0	NA	20	27	1.1	1.2	65.2467	59.6438	17.8	137	15	321.5	0.8	4.6	23.2198	7.5	1
0	68.6472	1	0	0	0	0	1	1	0	0	NA	21.6	28	1.2	1.06	59.5147	71.5132	17.8	140	13.8	245	0.41	4.6	5.06683	7.9	0
0	59.3247	1	0	0	0	0	1	1	0	0	NA	52	26	2.4	1.49	31.9849	51.4198	11.2	140	15.7	197.5	NA	4.9	4.20621	36	0
0	69.8829	1	0	0	0	1	1	1	0	0	3319.97	41	48	2.2	2.33	22.4437	NA	7.5	137	19.1	215	1.11	5.2	2.11708	17	0
0	82.7093	1	0	0	0	1	1	1	0	0	2865.16	54	55	1.93	2.03	32.2786	30.3536	7.84	141	15.4	245	0.44	5.4	4.03788	1	1
0	67.5133	1	0	0	0	1	1	1	0	0	1017.78	46	52	4.3	4.3	13.302	13.835	10.1	138	16.3	187	0.67	3.3	13.021	13.7333	0
0	52.4529	1	0	0	0	1	1	1	0	0	1794.59	30	59	1.83	2.8	43.6237	29.5321	7.7	142	18.3	240	NA	4.31	5.58223	13.4333	1
0	80.5352	1	0	0	0	1	1	1	0	0	941.91	35	NA	1.4	NA	NA	33.4622	12	138	16	306	0.8	3.7	11.991	1.46667	1
0	55.9779	1	0	0	0	0	0	0	0	1	NA	11	11.9	1	0.98	87.9739	89.4232	5.5	137	15.7	245	NA	4.1	0.266756	36	0
0	38.2516	1	0	0	0	0	0	0	0	1	NA	17	19.7	1.06	1.12	86.4617	83.0339	7.1	132	13.6	265	0.32	5.5	4.09843	33.1333	1
0	76.3674	1	0	0	0	0	0	0	0	1	NA	39	57	2.13	2	28.5065	31.831	8.87	140	15.5	213	1.2	4.2	5.28368	36	0
0	59.6669	1	0	0	0	0	0	0	0	1	NA	84.26	117	2.6	3.1	25.5026	20.0218	4.2	137	17.3	262	NA	5.2	21.404	36	0
0	65.239	1	0	0	0	0	1	0	0	1	1321.3	22.9	NA	1.7	NA	40.3216	91.5312	10.1	134	NA	218	0.49	4	8.8867	36	0
0	65.8061	1	0	0	0	0	1	0	0	1	563.5	20	23	1	1.3	81.3003	69.1148	8.51	137	13.9	128.4	0.6	3.7	10.0923	36	0
0	63.6594	1	0	0	0	0	1	0	0	1	931.72	13	21.1	0.88	0.9	89.327	85.7462	12.1	130.8	14.9	153.9	1.05	4.4	4.11155	36	0
0	62.0791	1	0	0	1	1	1	0	0	0	NA	12	NA	1	NA	82.312	101.181	12.5	142	NA	336	0.8	NA	5.12091	36	0
0	59.2227	1	0	0	1	1	1	0	0	0	NA	11	29	0.6	0.85	125.846	108.054	19.41	130	NA	317	NA	3.9	42.0153	36	0
0	53.5564	1	0	0	1	1	1	0	0	0	NA	17.8	23	1.65	1.74	48.2345	47.0662	NA	136	14.8	298	1.097	4.3	15.1431	36	0
0	70.9589	1	0	0	1	1	1	0	0	0	NA	13	NA	0.96	NA	73.4945	57.8746	10.77	137	NA	NA	0.66	4.7	0.277589	1.23333	1
0	72.8089	0	1	0	0	0	0	0	0	0	874.64	13	22	0.83	0.83	86.4955	87.4861	6.3	141	15.7	212	NA	3.6	8.78559	36	0
0	83.0825	0	1	0	0	0	0	0	0	0	656.63	23	41	1.43	2	43.4684	33.0167	9.11	NA	14.9	254	NA	NA	6.93283	36	0
0	52.1712	0	1	0	0	0	0	0	0	0	74.9599	14	NA	0.63	NA	111.237	127.154	7.08	135	15.6	156	NA	4.1	17.3354	31.8333	1
0	58.174	0	1	0	0	0	0	0	0	0	998.14	28	NA	0.93	NA	84.9121	97.8714	9.14	135	14.7	318	0.69	3.3	14.0078	36	0
0	81.4189	0	1	0	0	0	0	0	0	0	1149.08	21	40	1.26	1.2	53.1443	54.9767	10.6	142	14.2	206	0.67	4.4	6.24809	36	0
0	79.9798	0	1	0	0	0	0	0	0	0	2749.89	30	44	2.24	1.4	27.2843	46.6718	5.61	135	15.6	140	1.2	4.3	14.2442	13.7333	1
0	93.1467	0	1	0	0	0	0	0	0	0	1213.13	29	55	1.51	2.49	38.6975	20.8168	14.7	141	14.2	194	0.5	4.2	2.30031	2.36667	1
0	71.1959	0	1	0	0	0	0	0	0	0	366.47	38	NA	1.3	1.12	56.6716	85.8663	10.8	143	19.7	494.1	NA	3.7	13.0893	1.4	1
0	82.0305	0	1	0	0	0	0	0	0	0	306.339	36	28	1.23	1.16	54.5055	59.4557	15.88	128	NA	217	0.57	3.8	13.2999	5	1
0	64.9351	0	1	0	0	0	0	0	0	0	616.049	27	25	1.2	NA	63.1937	90.7895	8.2	137	17.2	345.4	0.34	4.1	5.68476	6.3	1
0	83.0878	0	1	0	0	0	0	0	0	0	1562.76	30	24	1.23	0.9	52.2605	66.0457	5.9	145	18.3	160	1.61	3.9	7.29396	15.9333	1
0	78.1965	0	1	0	0	0	0	0	0	0	290.5	18	20	1.08	1.14	65.3779	56.6576	5.9	135	12.8	150	0.94	4.2	5.34342	36	0
0	76.6335	0	1	0	0	0	0	0	0	0	1235.13	38	44	1.5	1.7	44.676	44.5578	5.9	140	15.6	201	0.49	5	9.22505	36	0
0	84.1676	0	1	0	0	0	0	0	0	0	275.779	21	20	1.1	1.1	66.1739	59.7709	9.8	141	16.1	222	0.43	3.7	1.12489	10.6	1
0	63.1567	0	1	0	0	0	0	0	0	0	1443.07	14	NA	0.9	NA	88.2608	89.6181	8.5	134	16.8	77	NA	4.3	0.270915	36	0
0	86.6649	0	1	0	0	0	0	0	0	0	1005.17	20	22	1.23	1.19	50.238	NA	9.3	140	14.2	NA	0.54	3.5	4.217	36	0
0	47.236	0	1	0	0	0	0	0	0	0	541.49	12	12	0.74	0.86	100.308	94.0017	9.68	136	15.2	364	0.9	3.3	0.296157	23.6667	0
0	21.0672	0	1	0	0	0	0	0	0	0	488.14	11	14	0.65	0.73	139.303	114.55	7.4	139	18.6	183	1.02	4.1	1.15687	21.1667	1
0	53.6287	0	1	0	0	0	0	0	0	0	700.42	20	42	0.93	1.2	87.342	65.0881	15.07	139	14.1	247	1.27	4	9.82831	35.6667	0
0	77.947	0	1	0	0	0	0	0	0	0	330.2	31	30	3.7	3.5	19.9357	18.3816	7.4	136	13.8	162	0.75	3.2	6.02686	16.2	0
0	63.9911	0	1	0	0	0	0	0	0	0	418.39	15	31	0.8	0.77	97.0544	95.1414	6.17	138	13	156	0.81	3.9	63.9881	36	0
0	81.0385	0	1	0	0	0	0	0	0	0	2621.19	20	NA	1.2	NA	58.711	71.883	4.64	135	NA	187	NA	4.4	3.13074	11.6667	1
0	97.0215	0	1	0	0	0	0	0	0	0	1747.55	25	50	1.2	1.76	49.9112	36.1136	6.19	126	NA	137	0.4	4.6	13.4974	0.966667	1
0	86.0653	0	1	0	0	0	0	0	0	0	348.31	21	29.1	1.06	1.23	64.2866	NA	5.2	131	13.6	166	NA	4	5.11744	11.6333	1
0	91.1659	0	1	0	0	0	0	0	0	0	455.39	30	27	1.4	1.59	39.5576	39.2551	10.97	132	14	206	1.38	7.8	3.58245	15.7333	0
0	88.6817	0	1	0	0	0	0	0	0	0	3547.66	19	26.9	1.8	1.05	40.7131	58.9371	25.65	136	14	340	NA	6	15.1796	36	0
0	54.8321	0	1	0	0	0	0	0	0	0	1038.44	16	30	1.43	1.7	49.9524	45.0233	16.6	142	NA	254	0.6	3.1	5.67747	36	0
0	80.6791	0	1	0	0	0	0	0	0	0	NA	10	14	0.7	0.9	91.9926	76.7194	5.8	136	NA	206	NA	4.7	3.062	11.8333	0
0	66.4147	0	1	0	0	0	0	0	0	0	NA	14	19	1.35	1.3	52.3918	55.9719	6.39	140	14.6	206	0.52	4.8	3.38289	36	0
0	66.9785	0	1	0	0	0	0	0	0	0	NA	27	NA	1.33	NA	NA	NA	NA	NA	NA	NA	NA	NA	0.309864	36	0
0	57.3286	0	1	0	0	0	0	0	0	0	NA	23	24	1.63	1.28	45.9444	60.4875	31.9	139	16.1	245	0.47	4.2	11.9782	36	0
0	45.2945	0	1	0	0	0	0	0	0	0	NA	69	107.3	8.23	12.81	6.56924	4.40409	15	139	14.8	273	0.3	6.19	12.4861	36	0
0	79.5279	0	1	0	0	0	0	0	0	0	NA	82.92	86.4	4.02	4.14	11.6501	12.5256	22	133	14.6	NA	0.42	5.3	8.59859	8.6	0
0	77.3862	0	1	0	0	0	0	0	0	0	NA	30	43	1.69	1.59	40.5822	41.5746	6.25	142	16.1	NA	0.59	4.3	4.55868	36	0
0	84.3638	0	1	0	0	0	0	0	0	0	NA	15	18	1	1.1	69.3288	61.7892	6.71	137	18	174	NA	4.1	3.14707	35.7	0
0	81.6176	0	1	0	0	0	0	0	0	0	NA	19	16	1.2	NA	42.4965	59.1531	10.4	147	NA	303	NA	NA	9.02988	30.7333	0
0	52.8036	0	1	0	0	0	0	0	0	0	NA	15	17	1.2	1.2	80.9784	64.4102	10.7	140	17.6	354	0.75	3.7	2.12428	32.8	1
0	84.5349	0	1	0	0	0	0	0	0	0	NA	32	NA	0.97	NA	65.8112	65.4581	15.2	133	15.2	215	0.85	3.9	22.3887	36	0
0	59.845	0	1	0	0	0	0	0	0	0	NA	40.12	29	2.8	1.22	30.2337	65.3848	9.5	136	13.2	223	1.03	5.1	11.9627	36	0
0	53.9483	0	1	0	0	0	0	0	0	0	NA	9	NA	0.86	NA	92.0551	82.1021	8.2	142	13.9	252	1.21	3.5	3.12813	36	0
0	84.8257	0	1	0	0	0	0	0	0	0	NA	23	58	1	1.25	63.4345	49.0225	11.6	129	13.2	190	1.63	4.4	5.73582	36	0
0	45.4766	0	1	0	0	0	0	0	0	0	NA	16	NA	1.13	NA	70.9336	82.0424	8.27	140	13.4	192	1.3	4.2	7.17421	36	0
0	88.1531	0	1	0	0	0	0	0	0	0	NA	36	46	1.3	1.4	49.1514	43.8424	7.9	138	13.1	254	NA	4.8	2.72664	1.56667	1
0	78.71	0	1	0	0	0	0	0	0	0	NA	15	36	0.93	1.13	78.1321	61.4033	21.3	126	15.3	355.2	0.78	4	14.7908	6.56667	1
0	95.6507	0	1	0	0	0	0	0	0	0	NA	23	NA	1.1	NA	58.6655	64.8266	12.9	135	16.3	422	NA	4.6	4.1938	2.33333	1
0	89.0678	0	1	0	0	0	0	0	0	0	NA	24.3	NA	1.1	NA	59.5199	45.3764	12.51	132	NA	270	0.7	NA	10.7249	3.86667	1
0	66.411	0	1	0	0	0	0	0	0	0	NA	18	31	1.74	1.5	40.8899	54.8791	8.62	128	14.2	171	0.88	4.4	9.56818	8.43333	1
0	92.3137	0	1	0	0	0	0	0	0	0	NA	24.6	23	0.92	0.75	68.1773	78.2169	7.2	140	14.9	193	0.43	3.6	11.9128	28.4333	1
0	72.3137	0	1	0	0	0	0	0	0	0	NA	36	18	1.2	0.93	58.3205	71.1976	11.38	144	13	121	NA	4.4	13.0388	36	0
0	74.717	0	1	0	0	0	0	0	0	0	NA	21	NA	1	NA	74.8194	74.3219	6.9	139	17	227	0.29	3.4	3.18964	36	0
0	66.2454	0	1	0	0	0	0	0	0	0	NA	22	19	0.84	0.92	86.2083	82.6483	7.2	140	13.8	214	0.34	3.9	9.19672	12.1333	1
0	76.3864	0	1	0	0	0	0	0	0	0	NA	20	31	1.12	2.06	60.1814	34.0441	9.6	139	19.8	462	0.67	4.4	1.98314	11.3333	1
0	92.873	0	1	0	0	0	0	0	0	0	NA	28	NA	0.53	NA	93.2567	87.7697	7.9	140	NA	615.2	NA	NA	0.329704	7.2	1
0	52.7746	0	1	0	0	0	0	0	0	0	NA	22.9	24	0.83	0.8	102.192	103.075	6.1	135	14.7	214	NA	3.7	2.63442	25.4	0
0	39.5862	0	1	0	0	0	0	0	0	0	NA	15	23	0.83	0.49	109.648	135.643	18.8	133	13.3	266	NA	4.1	8.59956	22.3	0
0	53.117	0	1	0	0	0	0	0	0	0	NA	18	26	1	1.1	87.0881	87.031	9.6	137	13	319.9	0.46	4.6	14.9529	18.8333	0
0	65.247	0	1	0	0	0	0	0	0	0	NA	18	16	1.13	0.89	66.7794	84.3347	10.86	134	NA	214	0.59	5.1	4.75674	36	0
0	53.1231	0	1	0	0	0	0	0	1	0	547.99	23	23	1.5	1.5	57.998	58.6886	5.32	142	13.4	366	0.68	4.1	12.4902	26.3333	0
0	61.8278	0	1	0	0	0	0	0	1	0	960.21	17	NA	1.03	NA	73.3626	74.526	19.5	138	13.8	218	2.2	4.5	5.09797	36	0
0	70.2845	0	1	0	0	0	0	0	1	0	65.89	21	18	0.63	0.71	104.038	94.8842	11.7	138	17.2	88.3	0.49	4.3	3.82981	36	0
0	69.7622	0	1	0	0	0	0	0	1	0	3318.22	31	23	1.33	1.23	50.7336	58.1894	12.98	137	15.5	162	1	3.8	1.44552	3.33333	1
0	67.9906	0	1	0	0	0	0	0	1	0	178.95	27	30	1.05	0.92	65.5389	78.3224	16.4	139	NA	252	0.3	4.8	4.92745	15.5333	0
0	92.567	0	1	0	0	0	0	0	1	0	2061.39	46	38	1.6	1.17	NA	51.2265	6.3	127.05	13.7	50.7	NA	4.1	3.15006	11.4	0
0	80.6323	0	1	0	0	0	0	0	1	0	986.43	39	NA	1.3	NA	59.2839	51.8722	5.74	141.63	17.2	292	1	4.3	5.66451	28.6333	0
0	83.1758	0	1	0	0	0	0	0	1	0	475.84	16	24	1.2	1.49	42.4161	44.0616	5.24	141.2	14.2	343.2	0.63	3.9	4.19819	21.4	0
0	90.5543	0	1	0	0	0	0	0	1	0	695.54	31.7	35	1.53	1.3	38.9784	47.2882	20.72	139	14.1	202	NA	3.6	12.1791	29.0667	0
0	77.609	0	1	0	0	0	0	0	1	0	2354.9	35	38.6	2.6	2.19	35.357	27.321	10.21	136.3	15.6	354	0.72	4.6	9.14278	0.2	1
0	61.089	0	1	0	0	0	0	0	1	0	NA	28	34	1.5	1.33	49.5484	42.4297	15.7	138	15.3	176	1.14	4	6.23045	2.06667	1
0	95.1757	0	1	0	0	0	0	0	1	0	NA	11	NA	0.73	NA	84.5981	79.516	8.4	135.4	NA	194	NA	4.5	0.276268	4.73333	1
0	91.9769	0	1	0	0	0	0	0	1	0	NA	15	NA	1	NA	58.3716	54.5529	NA	NA	15.5	NA	0.99	NA	4.75927	36	0
0	68.2157	0	1	0	0	0	0	0	1	0	NA	26	29	1.3	1.01	58.7744	74.9407	5.5	143	NA	183	2.02	5	6.97556	6.03333	1
0	72.7729	0	1	0	0	0	0	0	1	0	NA	28.76	31	1.1	0.85	68.0435	91.7014	9.01	143	16.2	180	0.58	4.5	22.3171	36	0
0	63.9909	0	1	0	0	0	0	0	1	0	NA	16	26	1	0.98	77.1429	81.1954	18.02	137	NA	227	1.1	3.9	15.3618	36	0
0	23.3652	0	1	0	0	0	0	0	1	0	NA	19	23	1.03	1.07	91.6983	94.8935	5.8	140	24.7	NA	0.47	4.4	10.9235	36	0
0	84.3409	0	1	0	0	0	0	0	1	0	NA	24	NA	1.56	NA	40.4217	26.5717	29.9	139	NA	306	NA	3.8	3.2045	0.1	1
0	88.1382	0	1	0	0	0	0	0	1	0	NA	21	37	1.44	1.51	42.7331	46.3405	8.7	140	14.5	250.2	NA	3.3	3.11988	2	1
0	80.4424	0	1	0	0	0	0	1	0	0	1840.78	26	24	1.47	1.6	43.2085	43.0252	5.36	132	17.1	187	0.86	4.1	10.9262	17.6333	0
0	88.3046	0	1	0	0	0	0	1	0	0	1241.89	35	44	1.5	1.5	NA	NA	5.68	137	16.6	154	1.18	4.7	8.35019	4.3	0
0	92.1192	0	1	0	0	0	0	1	0	0	2484.19	48	45	2.37	2.2	23.3729	22.1706	5.8	140	NA	148	NA	5.1	5.07929	17.3667	1
0	47.3873	0	1	0	0	0	0	1	0	0	2.68	21	19	1.2	1.21	NA	77.7543	6.9	144	13.5	NA	0.69	3.7	0.197151	36	0
0	55.3916	0	1	0	0	0	0	1	0	0	473.8	22	25	1.2	1.13	85.3415	65.4667	6.21	137.5	13.7	117	1.44	3.6	1.09843	36	0
0	85.3135	0	1	0	0	0	0	1	0	0	463.74	17	20	0.75	0.72	NA	93.8168	5	133	14.7	118	1.13	3.4	2.50406	0.933333	0
0	53.1705	0	1	0	0	0	0	1	0	0	684.97	22	22	0.9	0.9	87.4934	95.4547	10.4	135	15.6	220	0.728	4	0.37225	24.9	0
0	74.059	0	1	0	0	0	0	1	0	0	662.08	65.82	76.6	4.8	5.3	10.9166	10.0676	6.6	132.8	14.3	152	0.73	3.9	3.47603	36	0
0	78.2873	0	1	0	0	0	0	1	0	0	1745.65	58	43	1.59	1.3	39.1698	44.5434	8.6	138	14.5	231	NA	4.1	7.28294	36	0
0	64.6367	0	1	0	0	0	0	1	0	0	3319.93	21	32	1.33	1.8	54.7066	42.0743	6.93	144	16.3	178	0.62	3.9	4.37359	7.96667	0
0	66.8897	0	1	0	0	0	0	1	0	0	473.45	17	16	0.77	0.83	98.66	90.6835	4.8	140	14.5	218.1	0.68	3.1	4.38842	18.3667	1
0	55.0486	0	1	0	0	0	0	1	0	0	2354.21	28	35	1	1.02	82.5442	83.8428	3.5	142	16.6	273	0.54	4.8	11.588	17.4333	1
0	71.5771	0	1	0	0	0	0	1	0	0	2425.44	13	16	0.94	0.97	80.5614	79.7535	6.37	138	15	173	0.4	3.6	3.44254	23.5333	0
0	72.307	0	1	0	0	0	0	1	0	0	232.82	20.2	NA	0.93	NA	77.5944	81.2208	4.9	138	15.8	NA	1.33	4.1	0.264401	36	0
0	85.7101	0	1	0	0	0	0	1	0	0	1589.36	32	48	1.7	1.97	36.2459	31.707	6.24	138	15.5	196	1.03	5.2	0.895135	11.2	1
0	84.905	0	1	0	0	0	0	1	0	0	616.28	17.1	26	1.4	1.43	45.8157	43.0962	4.24	144	15.5	78.6	0.9	3.9	4.90338	36	0
0	86.2979	0	1	0	0	0	0	1	0	0	640.88	11	17	0.97	1.11	70.4997	59.0639	3.8	140.37	17.6	NA	1.24	3.5	4.76433	11.5667	1
0	85.9835	0	1	0	0	0	0	1	0	0	416.28	35.27	80	1.8	2.4	33.1299	23.4822	9.8	137	15.3	180	NA	4.5	7.27764	5.53333	1
0	87.8652	0	1	0	0	0	0	1	0	0	717.11	24	27	1.38	1.5	45.9318	40.127	17.7	142	NA	211	NA	4.9	4.4612	35.6333	1
0	93.8809	0	1	0	0	0	0	1	0	0	1832.17	68	121.9	2.35	4.03	22.7606	11.9724	20.61	137	15.6	134	0.59	4.2	2.01236	0	1
0	79.7994	0	1	0	0	0	0	1	0	0	1734.79	26	37	1.5	1.7	36.0459	36.2967	6.71	135	14.5	141	1.75	4.2	4.03543	36	0
0	78.768	0	1	0	0	0	0	1	0	0	512.299	9	26	0.7	0.78	97.5698	92.1232	11.8	118	13.7	125	1.279	3.6	4.91136	7.53333	0
0	57.5502	0	1	0	0	0	0	1	0	0	194.85	41	NA	1.83	NA	44.1296	42.5548	12.62	136	13.8	137	1.04	4.1	0.255007	21.2667	0
0	91.5427	0	1	0	0	0	0	1	0	0	1321.44	27	25	0.85	0.8	78.7011	76.7344	9.56	131	15	276	0.44	4.4	3.1275	34.9	0
0	84.2525	0	1	0	0	0	0	1	0	0	677.15	38	49	2.3	1.8	26.8774	38.7612	15.13	132	13.5	370	1	4.8	3.15794	26.5	0
0	88.8482	0	1	0	0	0	0	1	0	0	387.56	22	27	0.93	0.67	66.3372	84.8634	5.69	139	14.9	NA	NA	4.5	5.09186	36	0
0	67.5965	0	1	0	0	0	0	1	0	0	279.529	15	18	1.23	1.17	58.2313	NA	9.8	138	15.7	240	0.34	3.48	3.84582	36	0
0	88.0389	0	1	0	0	0	0	1	0	0	2591.6	26	24	1.15	1.2	56.9254	56.9298	4.4	142	17.5	166	0.86	3.5	2.96271	21.6333	1
0	85.8571	0	1	0	0	0	0	1	0	0	850.09	26	39	1.3	2	49.4507	29.1549	10.2	143	13.4	174	0.82	4.7	2.42967	18.3	1
0	85.2349	0	1	0	0	0	0	1	0	0	392	48	62	2.3	2.69	24.9613	19.8539	14.7	138	16.1	260	0.58	5.4	5.15473	15.1333	1
0	74.9658	0	1	0	0	0	0	1	0	0	1696.84	55.54	47	1.8	1.5	35.585	44.6767	7.1	136.59	17.7	261	0.39	5.7	21.1083	17.1	1
0	64.1652	0	1	0	0	0	0	1	0	0	425	70	59	4.63	3.54	12.642	18.2077	7.6	137	15.1	186	0.37	5.2	8.17019	5.73333	1
0	57.9693	0	1	0	0	0	0	1	0	0	1213.88	31	25	1.33	1.34	60.7482	59.7658	17.4	141	13.4	343	1.13	4.8	9.09012	36	0
0	47.7699	0	1	0	0	0	0	1	0	0	236.82	9.98	23	0.8	1.03	102.864	84.4273	6.6	144	NA	203	NA	3.8	4.99631	36	0
0	66.7598	0	1	0	0	0	0	1	0	0	922.45	14	19	1.2	1.2	61.2384	59.6878	6.1	140.8	NA	125	1.44	4.2	6.7499	36	0
0	64.7796	0	1	0	0	0	0	1	0	0	452.5	16	31	1.13	1.3	67.733	55.1323	8.3	141.6	14.2	189	NA	4.2	9.01809	36	0
0	60.2321	0	1	0	0	0	0	1	0	0	112.46	18	NA	1.15	NA	68.8946	90.1985	10.72	141	14.2	289	NA	4.2	8.47623	36	0
0	85.9521	0	1	0	0	0	0	1	0	0	NA	33	25	1.23	1.04	51.4195	64.1023	6.2	128	13.1	164	0.4	4.5	3.01657	8	1
0	80.267	0	1	0	0	0	0	1	0	0	NA	88.71	86	4.7	3.91	11.1282	13.6893	5.73	142	16.7	138	0.4	4.1	7.06899	14.6	0
0	86.9791	0	1	0	0	0	0	1	0	0	NA	60	77	2.65	3.64	20.8467	13.9519	6.7	142	18.2	196	NA	4.5	2.64318	1.16667	1
0	72.6729	0	1	0	0	0	0	1	0	0	NA	16	NA	0.9	NA	82.5153	NA	8.2	135	14.4	251	NA	NA	7.39941	19.9667	0
0	74.5972	0	1	0	0	0	0	1	0	0	NA	25.8	26	1.38	1.5	50.1272	45.9617	8	136	16.3	175	NA	5.3	1.39909	36	0
0	88.3767	0	1	0	0	0	0	1	0	0	NA	42	39	2.4	2.2	23.8998	26.788	NA	137	NA	NA	NA	5.2	4.35175	19.3333	1
0	78.9656	0	1	0	0	0	0	1	0	0	NA	41.34	NA	1.58	NA	40.1225	48.7702	7.6	127	13.5	171	0.93	5.7	5.26143	3.96667	0
0	66.722	0	1	0	0	0	0	1	0	0	NA	26.66	25	1.3	1.17	56.8137	64.2134	8.9	140	13	225	NA	4.6	0.298482	18.5667	1
0	79.4531	0	1	0	0	0	0	1	0	0	NA	23	NA	0.93	NA	78.1757	80.2384	5.15	134	16.6	166	NA	4.1	9.15961	15.7333	1
0	99.052	0	1	0	0	0	0	1	0	0	NA	18	54	0.9	0.9	66.7484	69.5823	19.83	129	NA	345	NA	4.5	5.49695	1.16667	1
0	81.5858	0	1	0	0	0	0	1	0	0	NA	33	27.1	1.1	1.08	63.6791	65.2765	6.5	139	NA	155	NA	3.9	6.77483	36	0
0	93.2482	0	1	0	0	0	0	1	0	0	NA	17	15	0.91	1	70.1607	63.828	9.14	136	18.1	304	NA	3.4	1.90232	34.4667	1
0	74.2969	0	1	0	0	0	0	1	0	0	NA	20	11.1	1.09	1.2	69.4299	61.2449	24.67	127	16.2	465.3	0.5	4.1	6.4295	36	0
0	67.7241	0	1	0	0	0	0	1	0	0	NA	18	25	0.8	1.1	89.3331	71.1817	6	138	NA	103	NA	4.2	0.324033	36	0
0	80.1808	0	1	0	0	0	0	1	0	0	NA	14	9	1.2	0.8	56.817	89.9478	6.93	146.86	16.5	207	0.52	2.87	19.0263	9.16667	0
0	56.8442	0	1	0	0	0	0	1	0	0	NA	40	26	1.8	0.92	45.097	92.2246	15.7	141	NA	298	NA	3.7	1.35993	23.9333	0
0	82.7092	0	1	0	0	0	0	1	0	0	NA	39	23	1.6	1.1	38.6705	57.9932	16.7	132	16.1	227	0.4	NA	7.54271	28.5667	1
0	56.9422	0	1	0	0	0	0	1	0	0	NA	27	NA	1.03	NA	79.0067	90.8913	8.96	140	NA	228	1.52	4	7.5008	36	0
0	69.6774	0	1	0	0	0	0	1	0	0	NA	15	16	0.8	0.81	93.7394	92.8576	7.29	142	14.5	154	NA	4.5	4.00613	36	0
0	88.3764	0	1	0	0	0	0	1	0	0	NA	51	44	2	1.8	25.3868	30.0086	10.1	137	16	187	1.816	4.8	4.73182	36	0
0	51.8463	0	1	0	0	0	0	1	0	0	NA	25	22	1.5	1.8	51.9073	43.446	7.4	138	14.5	193	1.64	4.4	8.10538	36	0
0	56.3203	0	1	0	0	0	0	1	0	0	NA	20	39	1.23	1.49	68.7555	52.3586	8.78	137	17.2	194	1.54	4.3	7.25962	36	0
0	82.6537	0	1	0	0	0	0	1	1	0	683.9	25	21	0.9	1.13	71.8054	62.3564	5.25	131	15.6	122	1.12	NA	11.2233	27.5333	1
0	76.0334	0	1	0	0	0	0	1	1	0	460.52	69	57	1.63	1.7	37.8916	36.232	5.25	128	19	165	0.49	4.4	4.82635	5.56667	1
0	82.273	0	1	0	0	0	0	1	1	0	2699.1	48	39	2.9	1.63	21.1749	43.0023	4	136.4	16	172	NA	3.2	2.39797	2	1
0	91.3691	0	1	0	0	0	0	1	1	0	754.42	18	24	1.1	1.33	57.995	47.2458	9.4	138	14.2	214	1.27	4.8	1.78111	32.8	1
0	68.0088	0	1	0	0	0	0	1	1	0	581.929	35	31	1.58	2	44.2025	33.603	10.9	137	13.3	305	0.4	NA	2.76722	36	0
0	77.4789	0	1	0	0	0	0	1	1	0	567.549	32	28	1.83	1.6	35.1657	39.6905	11.7	141	17.3	NA	NA	4.39	2.74957	22.1667	0
0	87.9939	0	1	0	0	0	0	1	1	0	982.87	29	32	1.2	1.4	53.0915	45.0138	12.1	125	15.6	227	0.38	5.3	6.03001	36	0
0	84.9866	0	1	0	0	0	0	1	1	0	127	18	18	1	0.95	69.6363	72.0713	8.35	137	NA	196	0.927	3.54	5.05759	8.26667	1
0	84.5576	0	1	0	0	0	0	1	1	0	1051.21	21	30	1.06	1	61.4385	64.3305	5.2	138.4	16.2	191	1.1	4.8	5.20185	7.06667	1
0	63.161	0	1	0	0	0	0	1	1	0	342.59	14	16	0.58	0.63	113.811	107.084	5.9	137	14.1	117	0.79	3.7	6.61562	22.2333	0
0	80.8443	0	1	0	0	0	0	1	1	0	180.03	18.37	NA	0.96	NA	65.4481	80.821	6.78	134	13.9	257	0.4	4.27	5.14823	36	0
0	54.336	0	1	0	0	0	0	1	1	0	343.68	16	15	1.08	1.14	84.2958	82.9704	6.4	138	14.6	NA	0.61	4.1	9.17964	36	0
0	67.5921	0	1	0	0	0	0	1	1	0	196.13	25	29	0.91	1.1	81.6208	70.6834	16.85	141.6	13.4	546.6	0.4	4.4	4.23332	36	0
0	67.2206	0	1	0	0	0	0	1	1	0	1988.21	47	33	1.9	1.3	35.5127	55.3389	10.9	139	13.9	109.5	1.5	NA	3.98945	26.0667	1
0	88.0922	0	1	0	0	0	0	1	1	0	887.54	22.78	36	1.3	1.59	48.6108	38.4148	8.2	132	15.8	141	1.38	3.8	3.70754	36	0
0	78.2589	0	1	0	0	0	0	1	1	0	1124.45	24	29	1.2	1.33	59.539	50.1952	8.01	138.8	13.6	202	NA	4.9	4.08536	0.333333	1
0	59.7441	0	1	0	0	0	0	1	1	0	2242.69	24	23	1.8	1.61	39.3068	46.1747	6.9	136	13.5	238	1.2	4.4	6.16838	12.8	1
0	84.92	0	1	0	0	0	0	1	1	0	656.65	20	24	1.1	1.2	60.8251	54.9144	8.35	139	14.3	119	1.08	NA	1.86183	35.2	0
0	85.0782	0	1	0	0	0	0	1	1	0	NA	30	30	1.8	1.76	33.2213	35.1736	NA	139	15.1	NA	2.348	4	2.94278	19.0667	1
0	84.6008	0	1	0	0	0	0	1	1	0	NA	21	21	1.3	1.17	50.1588	58.5079	9.17	146.97	NA	136	0.49	4.2	7.82544	17.4	1
0	82.324	0	1	0	0	0	0	1	1	0	NA	32.19	26	1.63	1.44	37.913	43.9482	8.2	140	14.6	156	0.57	4.8	5.23493	8.56667	0
0	76.7394	0	1	0	0	0	0	1	1	0	NA	39	46	1.47	1.51	45.2033	42.3814	9.2	139.1	14.9	186	1.496	4.2	7.01285	17.8333	1
0	89.2784	0	1	0	0	0	0	1	1	0	NA	17	15	1.11	0.94	59.9162	73.5634	12.91	138	13.2	180	0.5	5.4	0.311856	19.3333	1
0	82.7652	0	1	0	0	0	0	1	1	0	NA	29	NA	1.16	NA	60.1512	38.2916	6.7	137	12.9	152	0.24	4.9	0.241316	36	0
0	75.5808	0	1	0	0	0	0	1	1	0	NA	20	NA	1	NA	75.4991	62.1852	6.8	133	14.7	152	0.62	3	5.68775	1.73333	1
0	61.1503	0	1	0	0	0	0	1	1	0	NA	20	16	1.4	1.01	54.5621	79.5757	8.88	139	19.7	184.7	0.7	4.7	2.191	12.3333	1
0	96.0444	0	1	0	0	0	0	1	1	0	NA	38.7	30	1.8	1.22	27.7394	45.3732	9.6	137	15.7	226	0.39	4.4	26.8303	7.7	1
0	88.7911	0	1	0	0	0	1	0	0	0	1151.33	19	121	1.3	4.82	49.0378	9.64466	5.33	135.4	14.3	158	0.41	4	17.2061	0	1
0	87.7954	0	1	0	0	0	1	0	0	0	3807.35	35	35	1	0.91	68.3815	75.5879	11.8	145	16.6	378	1.61	3.8	5.10059	3.6	1
0	86.1741	0	1	0	0	0	1	0	0	0	3027.34	54	63	2.74	3.33	20.0226	15.6923	10.39	134	14.6	195	0.74	3.9	4.15578	2.1	1
0	88.1688	0	1	0	0	0	1	0	0	0	3544.38	48	77	1.5	1.33	40.7994	46.4868	21.68	140	20.6	422	2.065	NA	15.4662	5.8	1
0	81.9584	0	1	0	0	0	1	0	0	0	1513.16	21	29	1	1.1	71.2909	61.7592	21.7	130	14.2	414	NA	4.2	2.89007	1.76667	1
0	78.6419	0	1	0	0	0	1	0	0	0	823.88	18	NA	1.1	NA	66.2929	59.6061	9.6	138	16.5	169	1.068	3.5	6.67583	36	0
0	56.8241	0	1	0	0	0	1	0	0	0	527.51	15	16	0.9	0.9	89.2143	88.3333	6.46	140	14.3	196	1.01	4	5.67536	36	0
0	81.217	0	1	0	0	0	1	0	0	0	1681.04	18	NA	1.02	NA	65.5973	49.2904	8.14	138.24	12.6	114	NA	4.3	10.7356	36	0
0	79.302	0	1	0	0	0	1	0	0	0	775.12	13	14	0.9	0.92	83.7005	81.0044	9.1	139.8	13.9	175	0.82	4.8	3.46332	16.1	0
0	78.8232	0	1	0	0	0	1	0	0	0	1592.8	18	19	0.99	1.3	59.6766	56.487	7	138	NA	244	1.34	4.5	6.59062	14.8333	0
0	79.73	0	1	0	0	0	1	0	0	0	204.86	22	27	0.93	0.75	79.0267	88.192	7.71	132	13.4	145	1.14	4.6	2.49737	36	0
0	78.9579	0	1	0	0	0	1	0	0	0	1597.38	12	12	0.66	0.73	NA	NA	7.9	140	14.7	157	1.2	3.5	4.6234	8.23333	0
0	68.8211	0	1	0	0	0	1	0	0	0	3105.38	20	19	1.03	1.14	75.4103	65.5464	6.5	143	NA	142	0.72	4	4.02398	36	0
0	59.3375	0	1	0	0	0	1	0	0	0	777.76	12	16	1.01	0.79	NA	95.0559	10.35	138	14.2	249	NA	4.5	3.28804	9.3	0
0	76.7011	0	1	0	0	0	1	0	0	0	1808.39	15	13	0.71	0.8	100.309	83.2915	9.1	140	NA	281	NA	4	3.3201	26.7667	1
0	55.1421	0	1	0	0	0	1	0	0	0	169.79	13	28	0.85	1.24	99.1586	69.102	10.4	141	14.7	334	0.59	3.3	11.9167	36	0
0	41.7406	0	1	0	0	0	1	0	0	0	1011.24	18	NA	0.73	NA	116.942	102.396	10.25	142	12.5	202	NA	NA	10.1497	34.7667	0
0	49.7007	0	1	0	0	0	1	0	0	0	175.1	14	15	0.86	0.86	101.582	100.24	10.2	138.1	15.6	301	NA	4.5	1.98103	36	0
0	81.3301	0	1	0	0	0	1	0	0	0	954.85	15	NA	0.93	NA	74.6951	48.4906	11.7	137	14.1	221	1.09	3.9	6.13573	20.2667	1
0	82.3494	0	1	0	0	0	1	0	0	0	682.94	18	NA	1.14	NA	52.5674	53.6287	10.39	141	13.4	237	1.27	5.1	11.1135	36	0
0	62.7773	0	1	0	0	0	1	0	0	0	482.91	26	23	1.3	1.23	57.8416	64.8729	18.5	136	13.3	345	1.18	4.6	3.49303	36	0
0	67.9785	0	1	0	0	0	1	0	0	0	516.96	16	NA	0.7	NA	102.282	95.1112	8.6	141	15.8	157	NA	4.6	4.71787	36	0
0	75.2727	0	1	0	0	0	1	0	0	0	1217.48	26	NA	1.33	NA	55.0358	64.4132	5.9	138	NA	209	NA	3.8	8.33189	36	0
0	56.7471	0	1	0	0	0	1	0	0	0	170.65	27	31	1.5	1.5	52.1316	50.5399	11.4	141	13.9	253	1.03	4.6	4.21541	36	0
0	85.1043	0	1	0	0	0	1	0	0	0	2544.03	25	32	1.9	1.89	30.7773	32.3719	8.87	135	NA	185	NA	3.8	3.94891	17.9667	1
0	80.0367	0	1	0	0	0	1	0	0	0	150.56	33	33	1.3	1.35	52.81	49.5801	NA	138	NA	NA	NA	3.8	2.86131	13.9	0
0	79.1991	0	1	0	0	0	1	0	0	0	365.01	13.2	15	1.2	1.2	58.4973	57.9096	NA	142.7	NA	NA	NA	4.6	1.92699	36	0
0	81.5641	0	1	0	0	0	1	0	0	0	317.85	38.12	33	2.1	1.89	28.1234	32.701	8.78	139	13.7	188	NA	3.9	2.92566	33.9333	1
0	83.7965	0	1	0	0	0	1	0	0	0	540.669	94.1	109	4.33	4.84	10.2958	9.16502	9.5	140	15.1	207	0.3	5.5	0.242706	23.1	1
0	63.7925	0	1	0	0	0	1	0	0	0	1208.73	47	35	1.93	1.76	37.2166	41.0919	10.7	138.1	17.2	205	0.49	4.1	2.0236	12.6667	1
0	54.6594	0	1	0	0	0	1	0	0	0	2656.47	24	22	1.8	1.83	42.0506	40.9846	16.3	136	16.8	214	0.52	5.4	7.02274	6.26667	1
0	49.9192	0	1	0	0	0	1	0	0	0	1948.43	38	40	3.13	3.08	23.589	25.5036	17.1	135	21.2	290.9	0.59	4.6	4.21037	3.8	1
0	76.1688	0	1	0	0	0	1	0	0	0	628.179	27	33	1.56	1.73	43.8393	36.7957	24.4	142	15.7	172	0.3	4.6	1.36888	36	0
0	86.8906	0	1	0	0	0	1	0	0	0	1543.26	21	34	1.3	1.73	49.768	34.7246	5.7	140.3	NA	154	0.6	4.3	3.7392	36	0
0	78.1119	0	1	0	0	0	1	0	0	0	2298.6	31	27.1	1.96	2.11	30.3442	28.6016	30.35	144	16.5	87	0.47	4.9	3.45608	20.8	0
0	65.7272	0	1	0	0	0	1	0	0	0	789.9	19.7	15	1.23	0.9	55.4031	85.6941	75.29	142	14.9	151	1.05	3.8	6.76053	36	0
0	89.4412	0	1	0	0	0	1	0	0	0	841.79	43.81	53	1.53	1.37	39.9905	46.697	7.8	136	15.2	125.3	0.24	5.3	6.37106	36	0
0	86.1436	0	1	0	0	0	1	0	0	0	937.32	50	70	2.6	1.6	21.9954	37.2145	5.46	128	NA	182	0.36	5.2	10.0128	24.4333	1
0	91.1888	0	1	0	0	0	1	0	0	0	954.92	40	45	1.74	2.6	33.5589	20.6356	9.2	135.4	14.5	205.2	NA	4	4.00428	19.1	1
0	69.8686	0	1	0	0	0	1	0	0	0	173	17	18	0.99	1.2	76.5522	59.4442	8.6	137	13.2	240	0.58	3.7	4.08955	30.6667	0
0	88.85	0	1	0	0	0	1	0	0	0	1908.94	39	39	1.8	1.35	32.7447	45.1244	12.64	136	14.9	120	NA	3.9	8.81212	29.8	1
0	88.3574	0	1	0	0	0	1	0	0	0	206.01	40	58	2.5	2.9	22.6376	18.1167	22.22	137	17.6	171	0.87	4.1	3.56625	16.8333	1
0	89.3613	0	1	0	0	0	1	0	0	0	1605.83	29	22	1.3	1	49.6976	67.1125	4.3	143	14.9	100	2.2	3.7	2.37339	32.2667	1
0	91.612	0	1	0	0	0	1	0	0	0	2295.44	38	44	1.83	2.19	31.1712	26.0984	8.29	143	15.2	202	NA	3.5	6.33124	1.7	1
0	54.8223	0	1	0	0	0	1	0	0	0	425.04	15	22	1	1.1	81.0231	73.419	5.94	136.4	NA	187	0.3	4.1	2.56724	36	0
0	82.9952	0	1	0	0	0	1	0	0	0	183.16	28	NA	1	NA	75.6181	80.8453	8.4	142	NA	170	NA	3.9	1.82179	19.4333	1
0	90.7612	0	1	0	0	0	1	0	0	0	145.86	17	20	0.89	0.97	75.3647	67.3376	6	146	NA	202	0.39	4.6	5.92238	33.4333	1
0	90.3725	0	1	0	0	0	1	0	0	0	780.34	24	41	0.93	1.03	71.8477	63.1674	8.7	140	15.2	162	NA	4.4	3.08321	36	0
0	74.6346	0	1	0	0	0	1	0	0	0	575.429	20	16	1.1	0.89	65.2051	82.423	11.28	142	NA	160	0.55	3.5	3.06774	36	0
0	57.1437	0	1	0	0	0	1	0	0	0	133.32	14.76	NA	1	NA	83.3092	81.7812	6.31	137	NA	283	0.272	4.2	2.30281	22.1667	0
0	76.2854	0	1	0	0	0	1	0	0	0	90.45	15	15	0.93	0.86	81.4283	85.8865	6.9	142	17.3	272.9	0.31	4.9	3.05117	36	0
0	64.2859	0	1	0	0	0	1	0	0	0	13.32	21	NA	1.4	NA	51.884	54.5787	12.2	145	NA	281	0.5	4.2	9.22367	36	0
0	68.9391	0	1	0	0	0	1	0	0	0	1889.54	19	19	1.03	1.11	73.5421	67.0577	9.9	133	NA	280.4	0.5	3.9	2.12651	3.83333	1
0	89.6596	0	1	0	0	0	1	0	0	0	266.08	21	24	1.1	1	60.067	65.6837	11.23	138	NA	266	NA	3.8	2.43116	21.7667	1
0	79.8135	0	1	0	0	0	1	0	0	0	2510.57	24.3	NA	0.95	NA	77.3984	67.199	19.3	132	17.1	245	1.09	4.3	6.09941	36	0
0	71.5804	0	1	0	0	0	1	0	0	0	233.38	15.2	NA	1.3	NA	54.3356	69.7464	22.6	137	14.9	327.7	0.5	3.2	8.30176	27.3	1
0	81.4006	0	1	0	0	0	1	0	0	0	NA	38	32	1.7	2.29	NA	34.1767	7.31	140	14	175	NA	5.7	1.61186	35.1	0
0	67.7305	0	1	0	0	0	1	0	0	0	NA	24	26	1.25	1.13	54.5666	64.6761	6.5	139	13.2	87.9	NA	4.9	2.11874	21.3333	1
0	75.3397	0	1	0	0	0	1	0	0	0	NA	38	44	1.72	1.21	34.4621	56.9567	3.72	134	15.4	NA	NA	4.4	3.2366	25.2	0
0	58.5157	0	1	0	0	0	1	0	0	0	NA	89	25	1.9	1	33.2465	79.8938	9	135.6	16.1	155	1.07	4	6.25498	11.8667	1
0	47.7009	0	1	0	0	0	1	0	0	0	NA	11	9	1.6	0.67	50.3423	118.734	19.1	134.3	14.1	425	0.43	4.8	70.4659	2.93333	0
0	70.2838	0	1	0	0	0	1	0	0	0	NA	15	21	1.03	1.04	73.6995	73.6963	25.46	136	18.3	650.7	NA	4.4	6.04286	32	0
0	61.9975	0	1	0	0	0	1	0	0	0	NA	23	35	2.5	1.5	26.7659	50.0291	28.51	143	18.8	252	2.2	4.3	17.2451	10.6	1
0	66.3672	0	1	0	0	0	1	0	0	0	NA	33	22	1.3	0.88	55.46	87.5089	6.2	138	15.4	118	2.18	4.4	6.25631	4.93333	1
0	77.8246	0	1	0	0	0	1	0	0	0	NA	19	57	2.13	1.9	36.0106	33.297	8.5	139	14	147	NA	4.6	7.26657	6.3	0
0	84.8675	0	1	0	0	0	1	0	0	0	NA	32	39	1.5	2	45.8218	29.752	9.6	140	NA	176	NA	3.6	2.02945	0.7	1
0	77.6173	0	1	0	0	0	1	0	0	0	NA	80	58	4.92	4.5	10.7639	11.8121	7.62	139	15.4	NA	NA	6.3	0.285514	0.166667	1
0	78.2469	0	1	0	0	0	1	0	0	0	NA	46	35	3.43	3.55	15.9513	15.6392	15.1	140	17.3	196	0.33	5	17.7593	23.0333	1
0	69.032	0	1	0	0	0	1	0	0	0	NA	23.67	37	1.49	1.69	45.4424	38.4696	14.4	144	16.1	210	0.47	4.6	12.1985	36	0
0	83.3451	0	1	0	0	0	1	0	0	0	NA	24	26	1.59	1.43	39.1801	43.2641	11.7	137	13.5	235	0.41	3.9	4.93078	29.4333	0
0	74.2101	0	1	0	0	0	1	0	0	0	NA	27	23	1.23	1.01	57.9705	71.1787	11.8	138.5	13.8	182	0.76	4.2	9.05904	22.1667	1
0	67.3032	0	1	0	0	0	1	0	0	0	NA	20	NA	0.9	NA	86.2216	102.931	8.1	138	19.2	175	0.29	3.8	12.4949	26.0333	0
0	78.1984	0	1	0	0	0	1	0	0	0	NA	21	38	2.2	2.55	27.8528	26.0971	13.6	142	13.1	187	0.9	4	15.9565	36	0
0	75.3174	0	1	0	0	0	1	0	0	0	NA	26	NA	1.37	NA	50.1576	57.0292	16.7	142	15	273	0.47	5	13.1586	36	0
0	59.2195	0	1	0	0	0	1	0	0	0	NA	23	NA	0.78	NA	NA	98.9998	NA	NA	NA	NA	NA	NA	1.96423	36	0
0	85.238	0	1	0	0	0	1	0	0	0	NA	20	NA	0.73	NA	87.5293	83.2279	10.85	123	16.1	277	1.88	4.2	0.326627	5.13333	1
0	87.8384	0	1	0	0	0	1	0	0	0	NA	24	23	0.73	0.8	81.0409	78.1324	6.8	136	NA	NA	NA	3.6	2.06541	21.9	1
0	82.943	0	1	0	0	0	1	0	0	0	NA	27	26	1.2	1.3	60.979	52.6638	8.5	129	15.2	145	0.85	4.2	2.88415	23.1	0
0	80.8934	0	1	0	0	0	1	0	0	0	NA	16	38	1.1	1.1	NA	NA	17.1	138	16	142	0.94	4.7	6.13882	0.333333	0
0	70.3821	0	1	0	0	0	1	0	0	0	NA	20	NA	0.83	NA	77.2379	82.4164	5.6	140.9	14.6	209	NA	4.5	0.281776	23.2667	0
0	76.0159	0	1	0	0	0	1	0	0	0	NA	19	24	1	0.9	84.2979	74.629	21.41	138	14.9	142	0.79	4.8	6.85305	17.8333	0
0	81.5455	0	1	0	0	0	1	0	0	0	NA	15	17	0.99	1.03	67.9496	66.1761	NA	140	NA	NA	NA	4.7	1.34082	34.7	0
0	59.8353	0	1	0	0	0	1	0	0	0	NA	15	22	0.73	1.05	88.2669	74.7841	10.56	139	NA	199	NA	NA	3.09376	36	0
0	78.3404	0	1	0	0	0	1	0	0	0	NA	24	NA	0.73	NA	105.471	95.2077	7.6	NA	NA	119.2	NA	4.1	1.12085	21	0
0	76.0078	0	1	0	0	0	1	0	0	0	NA	17	20	1.08	1	60.2944	70.7488	8	141	NA	212	NA	4.2	1.98662	36	0
0	76.0526	0	1	0	0	0	1	0	0	0	NA	19	19	0.93	1.2	79.8256	60.5338	6	143.5	NA	103	1	4.1	2.02448	19.3667	0
0	76.9308	0	1	0	0	0	1	0	0	0	NA	49	NA	1.5	NA	45.0849	82.8635	6.7	146	14	128	0.5	3.6	4.98378	13.7333	0
0	79.7338	0	1	0	0	0	1	0	0	0	NA	21	22	0.91	1.2	78.7894	59.2144	6.05	141	13.4	150	NA	4	3.2908	36	0
0	86.8127	0	1	0	0	0	1	0	0	0	NA	41.5	NA	1.63	NA	36.9048	59.1595	11.1	143	NA	164	NA	3.1	5.02818	10.4667	1
0	78.3021	0	1	0	0	0	1	0	0	0	NA	55	32	1.53	1.1	42.1987	NA	8.8	129.33	13.2	216	0.43	5.2	29.7701	36	0
0	85.1071	0	1	0	0	0	1	0	0	0	NA	67	25	2.33	1.33	23.8264	48.577	8.1	134	13.6	NA	0.59	4.2	25.178	4.46667	1
0	67.2605	0	1	0	0	0	1	0	0	0	NA	37.7	26	1.33	1.53	55.9756	44.6542	10.6	141	17.8	180	NA	5.2	10.4713	8.73333	1
0	79.2631	0	1	0	0	0	1	0	0	0	NA	34	27	1.36	1.6	49.6981	40.8687	5.33	142	NA	NA	NA	4.8	2.0588	25.6	0
0	90.3728	0	1	0	0	0	1	0	0	0	NA	51	44	1.4	1.2	43.8531	53.8897	5.26	137	13.9	115	0.46	4.3	4.054	20.1	0
0	83.4	0	1	0	0	0	1	0	0	0	NA	17	15	1.03	1.02	66.0455	66.1462	10.75	134	13.1	141	1.78	4.8	3.38514	36	0
0	91.7652	0	1	0	0	0	1	0	0	0	NA	32	34	1.47	1.58	40.716	37.7147	5.4	140	15.9	148	0.29	4.9	6.92566	3.76667	1
0	94.8577	0	1	0	0	0	1	0	0	0	NA	23	21	1.2	0.8	52.0495	78.4064	14.2	139	16.2	234	NA	NA	7.17001	5.9	1
0	82.8755	0	1	0	0	0	1	0	0	0	NA	15	10	1.03	1.06	67.1635	62.9358	13.1	136	12.9	206	0.7	NA	7.61927	36	0
0	93.3675	0	1	0	0	0	1	0	0	0	NA	35	31	1.2	1	51.4671	59.56	16.7	NA	NA	211	0.8	4.5	2.02892	20.3667	1
0	88.9648	0	1	0	0	0	1	0	0	0	NA	25	23	1	1.37	64.2868	49.0804	15	141	NA	223	0.75	4.1	2.65322	18.0333	1
0	83.0663	0	1	0	0	0	1	0	0	0	NA	32	16	1.4	1.13	49.3756	58.2755	11.7	138	15.4	150	0.81	4.8	4.98183	36	0
0	85.129	0	1	0	0	0	1	0	0	0	NA	9.94	NA	0.69	NA	92.3059	83.2305	10.18	140	16.1	257	0.79	4	16.8827	36	0
0	83.9641	0	1	0	0	0	1	0	0	0	NA	23	36	1.07	1.34	61.6199	48.261	10.3	136	NA	239	NA	4.3	4.94661	13.0667	1
0	85.7647	0	1	0	0	0	1	0	0	0	NA	17	24	1.23	1.24	47.9674	52.3267	12.3	140	NA	437	NA	3.6	5.46101	36	0
0	73.5902	0	1	0	0	0	1	0	0	0	NA	10	20.3	0.74	0.97	90.2816	79.4238	9.09	138	15.4	356.8	NA	3.7	5.28654	7.03333	1
0	89.9808	0	1	0	0	0	1	0	0	0	NA	28	28	1.33	1.19	45.8869	55.0777	9.3	134	20.3	263	1.22	5.2	3.04905	4.2	1
0	95.6193	0	1	0	0	0	1	0	0	0	NA	28	45	1.61	2.92	34.6884	17.5135	11.5	134	NA	309	0.37	5	10.4712	11.1333	1
0	52.5266	0	1	0	0	0	1	0	0	0	NA	18	19	1.5	1.5	53.213	50.2607	7.7	144	13.1	271	NA	4.4	1.86717	36	0
0	69.0143	0	1	0	0	0	1	0	0	0	NA	19	19	1.2	1.23	59.869	65.1978	12.15	140	14.2	232	0.67	5.3	1.11467	36	0
0	66.7594	0	1	0	0	0	1	0	0	0	NA	18.3	22	1.31	1.5	60.1572	46.4892	12.49	139	NA	496	0.6	4.3	0.724423	36	0
0	35.5791	0	1	0	0	0	1	0	0	0	NA	7	10	0.73	0.9	119.745	99.5249	9.4	139	13.6	217	0.4	4	2.19538	36	0
0	50.1474	0	1	0	0	0	1	0	0	0	NA	26	28	1.23	1.1	66.0002	81.5724	7.67	141	13.6	263	0.4	3.9	20.3627	36	0
0	62.8567	0	1	0	0	0	1	0	0	0	NA	40	41	1.5	1.6	49.4044	44.971	5.89	141	13.4	161	0.34	4.3	0.25414	36	0
0	61.7031	0	1	0	0	0	1	0	0	0	NA	15	18	0.9	0.8	88.7971	97.5084	15.1	140	NA	293	NA	4.9	8.75423	36	0
0	67.0286	0	1	0	0	0	1	0	0	0	NA	23	27	1	1.4	78.0013	51.0015	10.57	142	15.7	246	NA	4.1	2.28073	36	0
0	77.4026	0	1	0	0	0	1	0	0	0	NA	18	18	1.1	0.93	63.0835	76.7459	6.3	142	13.4	198	0.26	4.4	7.0717	36	0
0	70.0615	0	1	0	0	0	1	0	0	0	NA	35	34	1.23	1	61.6981	80.682	9.8	140	13.5	282	0.48	4	2.05465	36	0
0	75.58	0	1	0	0	0	1	0	0	0	NA	17	18	0.71	0.71	96.3675	97.0216	4.34	138	14.1	125	NA	NA	2.87768	36	0
0	63.3268	0	1	0	0	0	1	0	0	0	NA	15	24.6	1.3	1.14	59.772	67.6352	8.4	140.5	15.7	202	1	3.7	12.1653	36	0
0	71.6676	0	1	0	0	0	1	0	0	0	NA	13	15	1.27	1.2	56.003	59.9782	6.2	140	14	194	1.58	3.8	2.83617	36	0
0	68.5214	0	1	0	0	0	1	0	0	0	NA	22	31	1.23	1.3	59.4886	56.223	6.33	131.76	13	210	0.56	4.9	3.58683	31.9667	0
0	55.4908	0	1	0	0	0	1	0	0	0	NA	16	NA	0.91	NA	86.3774	88.0185	5.68	143	13.4	152	1.63	4.3	0.287363	17.5	1
0	79.7841	0	1	0	0	0	1	0	0	0	NA	14	18	1.23	1.08	54.3291	64.6792	14.4	139.3	13.6	215	NA	4.6	3.79257	36	0
0	56.8583	0	1	0	0	0	1	0	0	0	NA	17	14	1	0.9	85.4891	90.9909	10.3	143.15	15.2	NA	NA	5.3	1.04077	36	0
0	50.3527	0	1	0	0	0	1	0	0	0	NA	15	NA	0.8	NA	104.597	104.193	8.67	140	16.3	NA	NA	4.5	2.38158	36	0
0	67.8001	0	1	0	0	0	1	0	0	0	NA	26	19	1.1	0.97	66.9879	80.5224	11.2	143	NA	NA	0.6	5.1	2.72214	36	0
0	51.0831	0	1	0	0	0	1	0	0	0	NA	18	20	0.78	0.8	107.506	105.742	5.71	141	NA	NA	NA	3.9	1.78254	36	0
0	78.0181	0	1	0	0	0	1	0	0	0	NA	21	NA	1.18	NA	59.127	52.4715	5.7	138	16.3	159	0.65	3.9	2.00271	36	0
0	67.7965	0	1	0	0	0	1	0	0	0	NA	23.6	27	1.31	1.6	52.9387	43.0576	10.2	136	14	208	0.4	3.8	0.372966	36	0
0	72.2185	0	1	0	0	0	1	0	0	0	NA	12.6	13	0.78	1	96.2394	77.1204	7	134	NA	373.3	NA	3.6	2.79391	7.86667	1
0	59.2206	0	1	0	0	0	1	0	0	0	NA	19	16	0.97	0.9	84.6412	87.9877	12.69	134	NA	275	NA	5.2	2.79501	36	0
0	72.5626	0	1	0	0	0	1	0	0	0	NA	23	22	1.4	1.53	50.058	42.8664	14.78	133	14.9	359.1	0.6	4.5	2.22906	36	0
0	67.6496	0	1	0	0	0	1	0	0	0	NA	14	14	0.7	0.69	99.1635	98.0369	4.59	139	NA	NA	NA	3.9	2.30581	28.4667	0
0	63.6067	0	1	0	0	0	1	0	0	0	NA	23	23	0.68	0.69	101.63	101.784	8.4	138.2	NA	NA	NA	4.5	1.96446	15.0667	0
0	52.1671	0	1	0	0	0	1	0	0	0	NA	10.32	11	0.73	0.73	104.857	105.177	9.3	140.8	13	229	NA	4.3	2.02593	20.4667	0
0	67.6717	0	1	0	0	0	1	0	0	0	NA	15	15	0.9	0.89	87.9784	87.9727	7	139	NA	NA	0.67	4.51	3.17227	5.06667	0
0	83.1722	0	1	0	0	0	1	0	1	0	828.93	55	55	2.92	3.17	18.9258	17.9044	5.13	141	12.5	217	1.06	4.5	0.402889	1.23333	1
0	78.3937	0	1	0	0	0	1	0	1	0	1132	29	NA	1.4	NA	47.349	53.432	6.22	138	14	67	0.62	3.7	8.27108	36	0
0	88.6767	0	1	0	0	0	1	0	1	0	933.31	28	32	1.27	1.35	50.0579	45.1033	9.6	139	12.6	NA	0.64	3.7	3.08334	36	0
0	69.5462	0	1	0	0	0	1	0	1	0	707.51	18	14.2	1	1.17	79.5037	64.0671	17.5	142	12.5	326.7	0.5	NA	18.1167	36	0
0	65.2396	0	1	0	0	0	1	0	1	0	1595.42	32.4	39	1.4	3.2	51.5483	19.0009	8.3	134	13.8	119	1.291	4.46	21.4885	36	0
0	84.408	0	1	0	0	0	1	0	1	0	702.12	23	27	0.93	1	75.4414	69.4977	12.6	136	19.6	126	0.87	4.2	4.77528	36	0
0	67.1525	0	1	0	0	0	1	0	1	0	538.02	19	38	1.72	2.2	39.6562	30.7381	10.4	135	14.2	225	0.69	4.4	9.95113	36	0
0	81.5206	0	1	0	0	0	1	0	1	0	2143.89	47	41	1.5	1.2	41.9874	52.869	5.36	135	16.6	66.8	NA	5.3	9.16542	0.0333333	1
0	91.0702	0	1	0	0	0	1	0	1	0	1167.03	20	28	1	1.3	62.8273	40.1422	8.7	141	14	225.8	NA	4	9.58727	0	1
0	73.2218	0	1	0	0	0	1	0	1	0	1099.67	29	28	1.33	1.03	48.7286	68.2614	7.8	137	16.6	260	NA	3.3	5.77517	20.2	1
0	72.7903	0	1	0	0	0	1	0	1	0	3080.45	69	117.1	1.8	2.32	42.0016	39.2241	7.38	136	24.6	238	0.94	4.1	8.35021	11.2	0
0	55.865	0	1	0	0	0	1	0	1	0	538.13	10	10	0.63	0.47	111.007	135.346	14.31	137	14.1	319	3.035	3.8	2.54068	36	0
0	73.3226	0	1	0	0	0	1	0	1	0	NA	60	41	2.68	2.11	24.2547	31.9894	6.3	144	17.8	253	0.39	5	6.26977	31.2667	1
0	85.3071	0	1	0	0	0	1	0	1	0	NA	49	45	2.1	2.42	27.692	23.3637	6.33	142	16.8	132	0.3	3.5	3.84704	20.6	1
0	71.2328	0	1	0	0	0	1	0	1	0	NA	28	24	1.3	1.2	54.4269	59.6843	8.3	141	NA	287	2.369	4	5.78919	36	0
0	90.1997	0	1	0	0	0	1	0	1	0	NA	47	NA	1.7	NA	34.1484	43.9855	5.5	137	15.1	117	0.56	5.8	7.76756	24.5	1
0	52.1932	0	1	0	0	0	1	0	1	0	NA	17	NA	1.14	NA	82.036	84.6248	21.4	138	16.1	269	0.4	NA	13.1242	36	0
0	86.3203	0	1	0	0	0	1	0	1	0	NA	21	NA	0.91	NA	72.7925	83.4405	13.45	135	NA	286	0.84	4.9	4.70151	12.7	1
0	89.4215	0	1	0	0	0	1	0	1	0	NA	21	25	0.81	0.93	77.6829	70.4232	9.1	141	NA	364	0.72	3.8	5.23443	36	0
0	77.2111	0	1	0	0	0	1	0	1	0	NA	12.9	18	0.7	0.89	98.4443	83.6701	6.89	138	15.2	202	0.56	3.3	4.49298	36	0
0	86.8926	0	1	0	0	0	1	0	1	0	NA	26.4	28.1	1.2	1.13	53.9655	55.9722	12.8	131	15.4	145	0.75	4.2	2.05825	33.9	1
0	76.0947	0	1	0	0	0	1	0	1	0	NA	27	NA	1.1	NA	59.1278	46.9888	7.79	142	12.7	166	0.88	4.8	11.4934	36	0
0	68.8972	0	1	0	0	0	1	0	1	0	NA	35	34	1.64	1.53	42.4206	43.4812	7.44	139.9	NA	NA	NA	4.6	2.97295	33.0667	0
0	71.4396	0	1	0	0	0	1	0	1	0	NA	20	23	1.1	1.2	67.2412	62.0496	8.69	142	13.1	186	NA	3.2	3.99552	36	0
0	86.5436	0	1	0	0	0	1	0	1	0	NA	24	31	1.5	1.6	41.1479	40.2934	17.6	137	14.5	202	1.2	3.6	3.7347	20.4667	0
0	74.3185	0	1	0	0	0	1	0	1	0	NA	23	NA	1	NA	76.4917	79.4239	7.1	138	13.7	NA	NA	4.6	3.03017	26.5333	0
0	64.8328	0	1	0	0	0	1	0	1	0	NA	21	21	1.1	1.1	71.291	71.7273	7	141	NA	NA	0.5	4.4	2.02375	36	0
0	66.9633	0	1	0	0	0	1	0	1	0	NA	21	21	1.12	1.13	66.8517	66.5749	11.1	141	NA	209	NA	4.5	1.99115	23.2667	0
0	77.5889	0	1	0	0	0	1	0	1	0	NA	19	19	1.1	1.1	64.0606	64.1131	9.38	139	14.6	298	NA	4.1	1.04726	33.4667	1
0	69.2764	0	1	0	0	0	1	0	1	0	NA	16	16	0.65	0.65	99.1769	99.1067	6.52	140	13.8	179	NA	3.9	1.92504	36	0
0	83.2514	0	1	0	0	0	1	1	0	0	1009.2	27	28	1.25	0.73	49.7048	89.1748	12.5	140	16.5	215	0.57	3.3	3.78954	0.466667	1
0	89.7387	0	1	0	0	0	1	1	0	0	624.77	24	21	1.1	1.2	NA	58.7275	18.2	134	15.7	301	0.81	4.6	5.35109	13.8333	0
0	91.1115	0	1	0	0	0	1	1	0	0	1207.82	28	28	1.1	1.36	57.2873	45.208	10.43	141	15.6	181	0.41	4.3	5.55353	34.5	1
0	92.1951	0	1	0	0	0	1	1	0	0	874.99	35	NA	1.23	NA	50.4051	63.6878	9.09	135	NA	210	0.75	4.5	11.5132	4.63333	1
0	84.147	0	1	0	0	0	1	1	0	0	2786.15	24	34	1.33	1.34	49.3743	48.4948	14.46	124	NA	387	0.97	NA	21.0277	1.86667	1
0	87.6508	0	1	0	0	0	1	1	0	0	3059.47	23	NA	1.13	NA	57.9078	43.5462	17.8	131	14.7	309	0.65	3.9	15.7663	1.9	1
0	89.3566	0	1	0	0	0	1	1	0	0	609.7	31	44	1.63	1.61	36.5964	35.4061	16.43	126	13.9	194	NA	3.7	5.9061	0	1
0	87.2025	0	1	0	0	0	1	1	0	0	827.54	22	NA	1.25	NA	50.5177	37.4761	6.9	137	13.3	189	0.6	4.6	3.92397	11.6667	0
0	84.2316	0	1	0	0	0	1	1	0	0	832.4	9	NA	0.77	NA	83.3749	84.2552	11.93	133	NA	NA	NA	4.2	14.734	6.83333	0
0	69.6835	0	1	0	0	0	1	1	0	0	2062.11	22	25	1.31	1.33	53.8178	52.7264	11.4	138	14.4	NA	0.9	3.9	5.73074	36	0
0	68.3607	0	1	0	0	0	1	1	0	0	791.62	25	15	1.4	1.12	52.8513	67.6859	8	139	14.6	142.6	0.66	4.4	5.12244	17.2	0
0	68.4499	0	1	0	0	0	1	1	0	0	1267.15	35	33	1.33	1.6	47.3596	NA	22.1	138	12.9	188	1.13	5.3	9.18723	23.3	0
0	66.999	0	1	0	0	0	1	1	0	0	984.2	20	22	1	1.1	79.9884	65.533	8.9	143	NA	174	1.13	3.8	7.21564	36	0
0	71.2132	0	1	0	0	0	1	1	0	0	947.3	24	17	1.33	0.97	54.1296	59.8837	7.1	140	13.7	173	0.73	4.1	2.89975	36	0
0	79.3059	0	1	0	0	0	1	1	0	0	1694.42	36	17	1	0.73	NA	96.999	15.2	131.44	13.3	183	2.327	3.7	9.22767	9.5	0
0	91.7568	0	1	0	0	0	1	1	0	0	1154.69	18	20	1.1	1.02	57.3603	60.4484	3.93	131	NA	215	NA	4.17	5.29916	36	0
0	85.312	0	1	0	0	0	1	1	0	0	635.91	19	22	1	1	66.5743	68.6581	6.3	141	NA	155	NA	4.1	2.94236	36	0
0	69.5249	0	1	0	0	0	1	1	0	0	274.31	17	NA	0.97	NA	76.4709	73.1913	6.8	139	13.7	133	0.56	4.5	0.276762	19.5	0
0	91.35	0	1	0	0	0	1	1	0	0	379.72	17	24	1.14	1.1	53.769	57.8512	5.5	135	13.9	205.2	NA	3.7	2.7278	2.3	0
0	89.314	0	1	0	0	0	1	1	0	0	353.28	74	57	2.7	2.4	21.9118	25.5001	6.12	140.61	14.6	157	0.33	4.7	2.92442	21.4	1
0	67.9907	0	1	0	0	0	1	1	0	0	319.73	16	NA	0.92	NA	83.2222	67.3709	9.47	138	NA	229	NA	4.2	5.98885	24.9	1
0	73.955	0	1	0	0	0	1	1	0	0	687.85	21	19	1.72	1.4	37.8609	56.364	12.5	136	NA	238	NA	4.3	2.61942	36	0
0	86.6692	0	1	0	0	0	1	1	0	0	707.12	19	20	1.1	1.4	60.7012	44.8616	6.14	140.1	14.4	162	0.62	4	3.35825	36	0
0	77.9447	0	1	0	0	0	1	1	0	0	1917.72	21	22	1.35	1.33	49.7638	NA	8.7	140	14.5	175	0.66	3.4	6.33285	36	0
0	73.0487	0	1	0	0	0	1	1	0	0	467.47	20	26	1.21	1.59	60.0632	60.41	8.6	138	14.6	311	2.3	4.9	1.75858	36	0
0	78.7657	0	1	0	0	0	1	1	0	0	2147.32	20	35	1.4	1.44	48.8047	48.6439	8.5	137	14.3	234	1.5	4.6	6.03203	36	0
0	87.4861	0	1	0	0	0	1	1	0	0	719.22	28	22	0.97	0.84	70.3844	71.1945	5.9	139	17.1	149	0.47	4.1	1.96206	6.16667	0
0	63.326	0	1	0	0	0	1	1	0	0	1032.66	20	31	1	1.19	78.5652	63.6291	8.2	138	15.3	138	NA	3.77	5.22781	33.4	1
0	72.2146	0	1	0	0	0	1	1	0	0	464.87	14	28	1.01	1.03	73.1666	52.6016	7.8	145	13.2	121	1.12	4.4	3.72236	36	0
0	78.119	0	1	0	0	0	1	1	0	0	1358.79	31	38	1.33	1.67	49.5436	38.318	8.5	139	17.8	205	0.6	4.7	4.21377	36	0
0	85.9374	0	1	0	0	0	1	1	0	0	433.81	38	36	1.29	1.37	51.9716	47.0799	10.74	140	18.8	243	0.52	5.3	2.78197	7	1
0	82.4381	0	1	0	0	0	1	1	0	0	2268.04	37	41	1.8	1.93	34.5814	31.3127	7.6	133	19	385	0.55	4.4	2.62414	17.5	1
0	86.9885	0	1	0	0	0	1	1	0	0	1329.23	28	NA	1.71	NA	35.0428	36.7795	5.9	133	NA	125.8	NA	4.8	2.13858	19.2333	0
0	72.3418	0	1	0	0	0	1	1	0	0	NA	26	26	1.35	1.37	50.8089	51.0556	6.92	137	NA	NA	NA	4.5	1.94222	36	0
0	71.6029	0	1	0	0	0	1	1	0	0	NA	21	NA	2.9	NA	24.5604	37.0117	NA	139	NA	195	NA	NA	0.31266	33.0333	0
0	86.6702	0	1	0	0	0	1	1	0	0	NA	25	NA	1.03	NA	60.0252	80.7655	NA	NA	14.8	NA	NA	NA	1.14451	24.2667	0
0	60.255	0	1	0	0	0	1	1	0	0	NA	32	NA	1.33	NA	54.6834	62.7217	13.18	139	NA	280	NA	4.8	1.83788	36	0
0	65.7809	0	1	0	0	0	1	1	0	0	NA	19	29	1.01	1.13	73.3087	58.7331	7.98	142	13.8	157	NA	5	2.88039	36	0
0	75.6702	0	1	0	0	0	1	1	0	0	NA	59.74	50	1.43	1.26	42.4322	55.301	11.03	138	18.6	163	NA	NA	9.23211	15.8333	0
0	81.3235	0	1	0	0	0	1	1	0	0	NA	32	45	1.7	1.5	52.3824	47.5629	7.2	132	NA	260	NA	3.9	7.89379	0.933333	1
0	68.3497	0	1	0	0	0	1	1	0	0	NA	111	58	2.3	1.29	NA	67.9405	9.44	136	20.3	200	NA	4.3	5.57617	19.3667	0
0	83.6555	0	1	0	0	0	1	1	0	0	NA	32	NA	1.5	NA	34.0412	38.4303	7.8	139	NA	217	NA	4	0.247457	12.7	1
0	89.2579	0	1	0	0	0	1	1	0	0	NA	22	32	1.23	1.36	50.7352	36.2338	6.5	135.9	NA	NA	NA	4.3	13.3046	3.86667	1
0	78.6419	0	1	0	0	0	1	1	0	0	NA	24	NA	1	NA	72.8848	NA	10	122.73	14.2	163	1.12	4	4.72041	9.33333	1
0	76.7751	0	1	0	0	0	1	1	0	0	NA	27	36	1.4	1.4	49.2602	56.7463	8	134	15.7	NA	2.6	4.8	7.36816	11.8667	1
0	83.8545	0	1	0	0	0	1	1	0	0	NA	77	40	3.4	2	15.5921	30.6112	10.8	134	17.3	288	NA	NA	15.4368	0.0666667	1
0	85.961	0	1	0	0	0	1	1	0	0	NA	16	19	0.87	1.06	75.6423	65.3588	6.9	135	14.7	136	NA	4.5	2.45328	14.6667	1
0	83.1805	0	1	0	0	0	1	1	0	0	NA	37	35	2.6	2.51	25.563	23.1784	11.4	142	15	252	0.61	3.7	16.5667	12.0667	1
0	89.8404	0	1	0	0	0	1	1	0	0	NA	86	109.1	2.4	2.47	21.9918	20.522	8.9	136	15.2	138	0.6	4.6	7.19842	4.8	1
0	82.7233	0	1	0	0	0	1	1	0	0	NA	24	42	1.2	1.32	54.6462	44.8705	13	141	15.3	373	NA	3.8	9.54974	36	0
0	81.4267	0	1	0	0	0	1	1	0	0	NA	28	20	1.1	1.05	60.6045	64.8734	12.7	138	NA	302	0.63	4.5	6.61355	36	0
0	98.0892	0	1	0	0	0	1	1	0	0	NA	21	33	1	0.8	62.1429	69.4385	11	134	NA	334.2	0.38	5.5	3.23658	0.833333	1
0	76.4999	0	1	0	0	0	1	1	0	0	NA	19	19	1.38	0.78	49.8389	88.6612	14.9	136	14.4	175	0.19	3.9	8.87397	29.2333	0
0	85.9824	0	1	0	0	0	1	1	0	0	NA	17	NA	1	NA	67.6258	84.8566	10.01	137	NA	354	NA	4.1	15.102	33.7667	1
0	80.7593	0	1	0	0	0	1	1	0	0	NA	26	46	2	2	33.4988	32.243	16.9	139.3	15.6	154	0.84	3.8	22.7158	36	0
0	82.2383	0	1	0	0	0	1	1	0	0	NA	28	25	1.03	1.33	64.701	50.5132	9.3	143	NA	155	1.53	4.2	2.58515	12.7333	1
0	84.43	0	1	0	0	0	1	1	0	0	NA	18	40	1.03	1.63	64.6495	37.089	16.43	138	NA	233	0.43	4.4	7.97374	36	0
0	43.1326	0	1	0	0	0	1	1	0	0	NA	24	28	1.4	1.6	57.752	48.3238	9.18	142	17.1	275	0.8	4.2	4.3073	36	0
0	80.913	0	1	0	0	0	1	1	0	0	NA	14	14	0.8	1	86.245	NA	6.3	142	13.2	NA	1.12	3.8	2.21621	6.23333	1
0	57.9693	0	1	0	0	0	1	1	0	0	NA	9	9.6	0.8	0.78	99.1883	99.0956	8.9	140	15.7	226	0.87	4.3	2.09739	36	0
0	57.4137	0	1	0	0	0	1	1	0	0	NA	31	NA	1.64	NA	48.0414	42.7949	10	143	12.5	188	0.68	4.1	2.96155	36	0
0	70.6495	0	1	0	0	0	1	1	0	0	NA	16	21	1	1.27	75.7379	56.5445	9.6	135	12.8	300	NA	4.2	3.20972	36	0
0	69.6785	0	1	0	0	0	1	1	0	0	NA	21	20	1	0.93	70.3885	75.8995	4.6	139	15.4	140	1.14	4.5	0.28446	28.4	1
0	79.7227	0	1	0	0	0	1	1	0	0	NA	32	29	1	1.07	69.6603	65.3957	6.97	141	15.7	117	1.3	5.3	4.05741	2.53333	1
0	80.423	0	1	0	0	0	1	1	0	0	NA	21	19	1.23	1.2	55.125	56.7204	12.48	134	16.7	304	NA	4.7	2.87221	36	0
0	80.1478	0	1	0	0	0	1	1	0	0	NA	20	NA	1.6	NA	39.9025	39.3542	10.9	134	17	206	NA	4.1	2.64125	36	0
0	75.9869	0	1	0	0	0	1	1	0	0	NA	27	NA	1.18	NA	60.4179	56.541	8.1	141.4	16.3	244	1.3	5.3	4.80095	11.4333	1
0	69.4518	0	1	0	0	0	1	1	1	0	576.15	40	28	1.43	1.43	47.4863	48.2537	7.89	134	17.3	223	1	4.8	7.87057	36	0
0	86.7336	0	1	0	0	0	1	1	1	0	316.02	35	63	1.1	1.1	60.3271	61.7762	7.4	141	13.4	208	NA	5.5	5.17212	0	1
0	82.7222	0	1	0	0	0	1	1	1	0	1295.35	33	30	1.33	1.04	49.2738	65.6859	7.4	128	13.7	222	0.56	3.5	8.64407	16.2333	1
0	82.9536	0	1	0	0	0	1	1	1	0	1233.24	51	56	4.6	4.94	10.6407	11.1718	8.08	136	15	266	0.3	4.3	3.60757	0.766667	1
0	81.078	0	1	0	0	0	1	1	1	0	1981.09	27	27	2.13	2.24	27.908	26.1635	4.84	144	19.2	258	0.63	3.8	4.08928	18.6	0
0	74.1007	0	1	0	0	0	1	1	1	0	1577.05	27	23	1.64	1.5	40.29	43.0822	5	140	18.5	229	2.276	NA	8.3633	24.2667	1
0	76.7567	0	1	0	0	0	1	1	1	0	654.59	23	22	1.23	1.04	56.9206	75.3028	8	139	14.3	118	NA	3.8	8.03315	36	0
0	73.045	0	1	0	0	0	1	1	1	0	2415.59	21	16	1.43	1.22	39.48	58.6946	9.8	137	14.5	212	0.6	4	13.8181	36	0
0	89.6123	0	1	0	0	0	1	1	1	0	1519.92	18	27	1.1	1.26	55.2572	47.862	5.3	143	15.5	132	NA	4.7	1.94227	36	0
0	73.8042	0	1	0	0	0	1	1	1	0	2983.17	28	31	1.81	1.5	38.667	46.0705	9.3	141	15.2	150	0.8	4.7	7.50112	20.6	1
0	76.5562	0	1	0	0	0	1	1	1	0	567.12	64	37	2.48	1.6	27.6574	42.4307	3.8	140	NA	77.5	1.47	4.3	4.99758	4.9	0
0	79.52	0	1	0	0	0	1	1	1	0	1908.79	29.46	15	1.3	0.89	43.0524	82.0229	7.39	137	13.9	93	1.418	4.3	3.92899	31.5333	1
0	86.3	0	1	0	0	0	1	1	1	0	2133.16	23.5	NA	1.4	NA	45.4603	45.9458	9.9	145	14.1	342	NA	3.9	24.1617	36	0
0	83.26	0	1	0	0	0	1	1	1	0	1365.67	22	NA	1.2	NA	56.9633	56.3602	11.2	143	14.6	262	0.5	4.2	5.60052	27.9333	1
0	79.4242	0	1	0	0	0	1	1	1	0	469.25	13	NA	0.88	NA	85.881	70.381	5.15	139	16.3	179	1.07	3.6	10.714	23.2667	0
0	49.7562	0	1	0	0	0	1	1	1	0	390.47	24	28	1.6	1.39	47.6375	58.3763	16.4	141	16.8	210	0.92	4.7	10.7535	36	0
0	70.3739	0	1	0	0	0	1	1	1	0	NA	115	34	8.44	1.49	5.42917	47.8822	7.9	135.9	16.3	139.8	NA	NA	102.821	26.5	0
0	71.9803	0	1	0	0	0	1	1	1	0	NA	61	63	1.6	1.58	42.7854	42.6074	7	137	15.2	NA	1.2	5.7	5.33858	0.233333	1
0	64.8288	0	1	0	0	0	1	1	1	0	NA	57	38	2.94	2.03	21.4734	33.7446	6.86	141	17.2	157	NA	4.7	3.619	32.1	1
0	67.6467	0	1	0	0	0	1	1	1	0	NA	50	28	2.4	1.9	27.9887	34.9797	6.09	142	14.3	203	0.6	4	3.01818	36	0
0	74.163	0	1	0	0	0	1	1	1	0	NA	32	41	1.5	1.5	45.2679	46.3669	16.4	137	13.6	195	0.61	4.64	2.7793	36	0
0	91.0709	0	1	0	0	0	1	1	1	0	NA	26	43	1.21	1.3	50.719	48.1138	5.2	143	13.7	163	1.1	4.2	2.30299	8.93333	1
0	63.6692	0	1	0	0	0	1	1	1	0	NA	23	22	1	0.83	79.025	92.6012	6.6	138	NA	118	1.52	4.4	5.79911	36	0
0	76.0942	0	1	0	0	0	1	1	1	0	NA	19	22	1.3	1.17	51.5933	61.1737	8.1	141	14.1	182	NA	4.5	22.2388	36	0
0	66.4994	0	1	0	0	0	1	1	1	0	NA	16	17	1.9	1.2	36.6942	61.8018	10.4	136	14.6	258	0.4	4.3	7.69964	36	0
0	81.1419	0	1	0	0	0	1	1	1	0	NA	29	NA	1.3	NA	53.9131	46.0208	9.4	140	15.6	287	1.09	4.8	7.89526	36	0
0	69.136	0	1	0	0	0	1	1	1	0	NA	19.9	20	1	1.01	75.3586	73.32	14.9	138	15.1	333	0.64	4.6	9.06235	36	0
0	78.6031	0	1	0	0	0	1	1	1	0	NA	17	25	1.63	1.23	39.5574	56.1189	12.19	133	13.3	185	1.59	NA	2.93162	36	0
0	74.9975	0	1	0	0	0	1	1	1	0	NA	35	NA	1.2	NA	58.7064	70.9109	7.17	136	14.4	157	3.977	3.99	19.1537	16.4	0
0	77.9456	0	1	0	0	0	1	1	1	0	NA	15	27	1	1.07	69.4273	65.6046	8.9	139	19.7	221	NA	3.7	3.11209	29.0667	0
0	81.0202	0	1	0	0	1	0	0	0	0	2653.88	55	NA	1.95	NA	31.318	32.6226	5.4	138	18.1	165	0.6	4.6	0.282449	31.7	1
0	86.8795	0	1	0	0	1	0	0	0	0	859.19	38	NA	2.5	NA	23.1126	20.2154	9.6	129	14	154	NA	4.5	13.9711	32.7667	1
0	44.8642	0	1	0	0	1	0	0	0	0	2447.67	55	95	2.97	3.66	23.8128	18.6432	12.37	137	19.8	270	0.59	4	14.5273	22.7667	0
0	87.8667	0	1	0	0	1	0	1	0	0	NA	36	31	1.8	1.48	32.3987	32.4841	11.1	135	13.6	166	0.6	4.6	1.79812	36	0
0	76.6514	0	1	0	0	1	0	1	0	0	NA	98	124.6	4.9	4.4	10.6857	11.6109	7.58	144	14.4	NA	1.09	3.9	2.85665	34.9333	1
0	93.3593	0	1	0	0	1	0	1	0	0	NA	28	30	1.23	1.3	49.6744	45.1899	11	134	15.8	184	NA	4.51	5.31986	12.5	1
0	79.4021	0	1	0	0	1	0	1	1	0	NA	55.93	77	2.3	2.31	26.2952	25.5974	9.21	141	NA	234	0.8	5.2	14.6958	36	0
0	78.2288	0	1	0	0	1	0	1	1	0	NA	21	28	2.03	2.6	30.2057	23.8577	11.4	141.2	NA	161	NA	3.6	1.79297	36	0
0	78.5786	0	1	0	0	1	0	1	1	0	NA	44	36	2.3	2.03	27.7038	30.119	4.18	138.2	15.2	78	0.48	4.5	15.1432	11.2667	1
0	87.3842	0	1	0	0	1	0	1	1	0	NA	60	57	2.23	1.98	25.4252	28.5717	7.5	140	14.5	141	NA	5.6	4.43608	2.23333	1
0	84.595	0	1	0	0	1	0	1	1	0	NA	14.4	13	1.25	1.1	51.8709	62.4115	10.1	141	13.6	203	NA	3.9	5.36443	36	0
0	77.9224	0	1	0	0	1	1	0	0	0	1979.73	27	43	2.68	3	23.4102	20.2737	10.3	141	14.6	120	NA	5	5.14155	24.9	1
0	89.2748	0	1	0	0	1	1	0	0	0	2781.38	52	35	6	3.83	7.91828	12.594	10.69	138	15.4	197	0.4	4.2	3.47016	3.9	1
0	69.919	0	1	0	0	1	1	0	0	0	2229.91	32	45	1.68	1.94	41.2073	33.8774	9.59	136	15.3	238	0.93	4.3	4.75721	21.0667	1
0	76.3207	0	1	0	0	1	1	0	0	0	4144.54	59	50	1.79	1.65	35.8944	38.9005	7.12	139	18.3	223.2	1.4	4.2	5.14914	12.8667	1
0	68.0416	0	1	0	0	1	1	0	0	0	2841.27	42	42	2.5	2.81	26.3496	22.1426	11.4	141	17.3	236	0.37	4.7	5.13393	35.1333	0
0	97.0128	0	1	0	0	1	1	0	0	0	2591.76	28	NA	1.7	NA	35.6787	37.2688	7.4	137	14.2	105.3	0.55	4	3.12248	34.7667	1
0	83.5374	0	1	0	0	1	1	0	0	0	3985.26	75	103	5.22	5.68	8.06003	8.46424	9.57	132	15.2	252	NA	4.8	2.82431	24.4333	1
0	74.7394	0	1	0	0	1	1	0	0	0	1121.27	60	24	5.99	3.83	7.97478	9.47624	6.65	138	16.1	177	0.63	5.1	2.85609	36	0
0	74.3521	0	1	0	0	1	1	0	0	0	272.58	19.9	NA	1.03	NA	70.3276	60.8736	3.6	142	15.6	226	NA	4.2	5.16632	1.43333	0
0	52.7745	0	1	0	0	1	1	0	0	0	3355.28	66	61	9.45	8.35	5.887	5.90328	8.5	137	15.2	160	0.5	NA	6.53273	22.7	0
0	67.9883	0	1	0	0	1	1	0	0	0	NA	76	66	4.23	3.2	13.2367	18.8771	5.9	139	15.9	NA	NA	4.9	23.7732	26	0
0	69.457	0	1	0	0	1	1	0	0	0	NA	36.95	33	1.83	2.03	36.6061	32.2253	6.55	138	15.5	106	1.12	4.2	2.78151	36	0
0	79.4009	0	1	0	0	1	1	0	0	0	NA	35	42	1.8	1.7	35.0708	37.1411	6.07	140	13.7	261	NA	4.9	2.8355	15.3667	0
0	68.0655	0	1	0	0	1	1	0	0	0	NA	34	56	2.49	2.56	25.8957	24.1309	6.5	141.7	15.2	160	1.584	3.96	6.81024	20.1667	1
0	68.1788	0	1	0	0	1	1	0	0	0	NA	22	12	1	0.9	83.0435	88.0664	12.2	138	19.2	261	NA	4.5	4.96991	23.4667	1
0	94.6368	0	1	0	0	1	1	0	0	0	NA	61	110.2	2.53	3.8	21.0108	12.6056	15.7	139	NA	264	0.41	4.9	9.6843	36	0
0	91.635	0	1	0	0	1	1	0	0	0	NA	23	29	1.6	1.38	35.1722	45.7365	12.4	138	14.7	239	NA	4.3	2.7788	16.5	1
0	60.4589	0	1	0	0	1	1	0	0	0	NA	31	NA	1.2	NA	70.4949	53.6398	16	139.3	13.9	186	NA	4.5	4.14687	36	0
0	88.4572	0	1	0	0	1	1	0	0	0	NA	35	55	2.81	2.41	18.8563	22.5681	12.3	138	14.6	270	0.34	5.2	10.1052	20.8	1
0	59.818	0	1	0	0	1	1	0	0	0	NA	35.3	45	1.5	1.54	51.3153	46.2096	8.68	137	16.1	293	0.65	4.6	6.86198	36	0
0	46.1274	0	1	0	0	1	1	0	0	0	NA	95	64	6.75	4.63	8.11688	14.1262	8.18	140	16.5	317	0.3	4.9	5.78502	36	0
0	80.6722	0	1	0	0	1	1	0	0	0	NA	23	26	1.36	1.41	49.0204	46.7516	10.21	145	NA	201	NA	4.1	3.04879	10.4333	0
0	80.4259	0	1	0	0	1	1	0	0	0	NA	17	38	1.7	1.63	38.4535	39.974	22	140	14.2	303	0.91	3.9	5.307	22.3667	0
0	73.2524	0	1	0	0	1	1	0	0	0	NA	16	22	1.43	1.36	49.0096	51.4091	8.01	141	14.3	168	NA	4.7	2.17302	36	0
0	95.8212	0	1	0	0	1	1	0	0	0	NA	44	NA	2.1	NA	24.6579	27.5138	9.2	141	NA	144	NA	4.2	1.52639	1.73333	1
0	74.0674	0	1	0	0	1	1	0	1	0	3078.62	44	25	2.1	1.43	29.5674	46.4178	5.09	131	25.2	163	0.61	4.4	3.13463	11.9	1
0	91.9692	0	1	0	0	1	1	0	1	0	2062.13	46	116.4	1.9	4	30.3761	12.2025	11	144	15.2	NA	0.67	5.3	6.11519	0.666667	1
0	85.0995	0	1	0	0	1	1	0	1	0	3127.08	66	67	1.7	1.9	35.8101	31.3149	7.13	127	15.6	405	0.44	4.7	5.76428	0.266667	1
0	83.0307	0	1	0	0	1	1	0	1	0	936.7	50	65	2.93	3.22	18.5656	16.6468	5.96	135	15.5	232	NA	4.9	3.11647	4.2	1
0	83.7679	0	1	0	0	1	1	0	1	0	1062.66	40	42	1.93	NA	31.7844	33.0865	6.87	142	14.9	152	0.49	4.5	4.73615	16.4333	1
0	65.0804	0	1	0	0	1	1	0	1	0	1489.18	29	24	1.74	1.79	39.2662	39.0624	12.1	139	13.2	164	NA	4.8	4.05432	36	0
0	86.3949	0	1	0	0	1	1	0	1	0	416.13	26	NA	1.65	NA	36.656	35.3454	5.8	141	NA	173	NA	4.2	3.04879	28.8667	0
0	90.1995	0	1	0	0	1	1	0	1	0	NA	42	28	1.72	1.32	34.6119	47.4108	11.4	139.8	16.6	203	0.45	4.3	9.99195	15.0333	1
0	82.1904	0	1	0	0	1	1	0	1	0	NA	45	71	2	3	29.7567	18.2223	14.7	129	20.8	269	0.35	4.8	24.0183	13.9667	0
0	84.2041	0	1	0	0	1	1	0	1	0	NA	96.57	81	2.7	2.37	20.8058	24.3959	7	124	15	213	0.85	3.7	5.95656	3.76667	1
0	52.1742	0	1	0	0	1	1	0	1	0	NA	34	45	2.3	2.55	30.8291	28.2429	7.8	134	15.4	246	0.44	4.4	3.14708	36	0
0	88.2959	0	1	0	0	1	1	0	1	0	NA	28.01	33	1.53	1.63	39.6562	36.389	6.8	140	NA	223	NA	3.8	6.91083	3.73333	1
0	66.7796	0	1	0	0	1	1	1	0	0	4163.18	41	35	2.1	2.1	28.5933	30.0189	6.3	143	18	235	0.77	4	3.94741	14.7667	0
0	86.2556	0	1	0	0	1	1	1	0	0	391.53	26	NA	1.4	NA	NA	34.6772	2.59	138	16.8	NA	1.23	4.3	0.292133	5.26667	1
0	80.6076	0	1	0	0	1	1	1	0	0	1212.28	50	44	2.5	2.2	30.2021	31.6042	10.1	135	15.5	187	NA	4.1	3.13543	7.83333	1
0	89.2947	0	1	0	0	1	1	1	0	0	2507.36	23	20	1.4	1.26	35.6712	46.3755	8.47	143.3	14.9	134	NA	3.7	9.99184	2.8	0
0	59.2154	0	1	0	0	1	1	1	0	0	342.36	26.3	34	1.52	1.03	58.2686	74.695	11.6	141	16.6	212	1.24	4.5	30.6597	3.93333	1
0	74.1259	0	1	0	0	1	1	1	0	0	910.07	25	43	1.5	1.17	36.3693	60.7437	12.77	139	16.2	212	0.54	4.8	13.0755	36	0
0	73.2246	0	1	0	0	1	1	1	0	0	195.41	24.2	24	1.5	0.8	53.1807	89.1839	13.94	134	14.4	346	0.32	3.7	8.40879	1.4	1
0	76.4403	0	1	0	0	1	1	1	0	0	1477.57	56	77	5.3	5.17	9.74099	9.83833	8.5	142	15.6	180	0.92	4.4	6.09925	11.1333	1
0	81.6953	0	1	0	0	1	1	1	0	0	84.45	51	73	2.05	2.41	28.8966	23.5289	8.65	132	14.1	95.6	0.4	5.3	12.0628	22.0333	1
0	91.3929	0	1	0	0	1	1	1	0	0	1256.58	50	52	1.7	1.71	34.9284	34.3524	11.4	139	16.6	274	0.64	4	2.01333	9.03333	1
0	76.3953	0	1	0	0	1	1	1	0	0	2716.38	52	53	3.3	3.53	16.9978	15.8131	10.6	143	14.9	189	0.68	4.1	3.86761	21.3333	1
0	78.9389	0	1	0	0	1	1	1	0	0	656.8	43	42	2.4	2.6	24.6761	21.9934	6.86	139.3	15.6	178	1.467	4.1	6.80691	36	0
0	59.7312	0	1	0	0	1	1	1	0	0	2720.4	52.6	42	1.8	1.6	39.1097	40.4573	5.95	130.77	16.1	152	1.14	3.9	4.18496	12.6333	1
0	77.2353	0	1	0	0	1	1	1	0	0	1612.98	38	50	2	2.5	30.9962	22.8949	8.7	126.87	15.3	196.4	0.64	5.1	5.35798	11.8333	1
0	85.86	0	1	0	0	1	1	1	0	0	3658.25	27	NA	2.12	NA	26.6905	23.4925	8	142	16.6	148	0.56	4.4	3.92048	36	0
0	84.1629	0	1	0	0	1	1	1	0	0	1605.75	35	33	2.3	2.3	25.2644	23.6402	5.98	132	16.1	264	NA	NA	7.74954	0.8	1
0	70.3184	0	1	0	0	1	1	1	0	0	NA	25	36	2.6	4.4	24.6888	19.5438	8.59	142.7	16.3	NA	NA	3.6	2.2094	7.93333	1
0	83.1743	0	1	0	0	1	1	1	0	0	NA	68	90	2.53	1.64	22.9149	14.5104	7.87	138	19	228	NA	4.8	5.3236	0	1
0	90.2995	0	1	0	0	1	1	1	0	0	NA	162.01	144	3.2	3	15.5243	17.3974	3.54	133	16.8	NA	1.19	3.4	1.93754	0.2	1
0	83.0082	0	1	0	0	1	1	1	0	0	NA	30	NA	1.76	NA	35.4704	39.6699	NA	137	NA	NA	NA	4.1	3.12412	5.1	1
0	83.103	0	1	0	0	1	1	1	0	0	NA	17	20	1.1	1.1	65.8106	63.8291	6.58	140	NA	142	0.85	3.9	2.8571	2.8	1
0	70.0808	0	1	0	0	1	1	1	0	0	NA	13	NA	3.88	NA	11.3041	23.5599	12.3	143	14.6	403	NA	3.3	2.93069	36	0
0	84.9972	0	1	0	0	1	1	1	1	0	NA	29	45	1.63	1.92	37.6241	31.8282	10.6	137	16.2	266	1.22	4.3	5.76478	10.9333	1
0	76.0249	0	1	0	0	1	1	1	1	0	NA	39	NA	2.9	NA	20.8435	27.99	4.5	137	16.3	176	0.54	4.3	3.22693	26.6333	1
0	84.3095	0	1	0	0	1	1	1	1	0	NA	44	51	1.67	1.71	36.6905	34.2065	8.94	146	16	224	2.6	4	4.1087	0.3	0
0	74.8964	0	1	0	0	1	1	1	1	0	NA	21	NA	1.1	NA	63.8302	63.9649	7.75	141.6	15	NA	0.969	3.8	7.27897	36	0
0	90.2019	0	1	0	0	1	1	1	1	0	NA	38	27	1.61	1.38	37.0404	44.8497	7.9	132	13.6	NA	0.31	5.73	7.02746	14.0667	1
0	86.2561	0	1	0	0	1	1	1	1	0	NA	71	88	2.2	2.3	25.6941	24.9036	6.85	127	15.2	NA	NA	4.9	4.92327	16.1667	1
0	52.7706	0	1	0	0	0	0	0	0	1	2653.96	15	23	1.03	0.92	88.4256	86.5453	7.6	137	15.5	226	NA	4	5.62481	36	0
0	77.9224	0	1	0	0	0	0	0	0	1	682.96	15	17	1	1.21	79.8339	52.2801	9.6	142	14.2	214	0.32	3.4	1.92465	36	0
0	66.3119	0	1	0	0	0	0	0	0	1	1270.71	23	29	0.73	0.8	91.5267	85.998	8.7	140	12.8	232	1.03	4.1	4.08027	33.1333	0
0	28.3053	0	1	0	0	0	0	0	0	1	263.58	15	16	0.99	0.94	NA	NA	9.09	140	14.2	177	1.4	3.9	4.43387	20.3333	0
0	65.5141	0	1	0	0	0	0	0	0	1	269.22	13	20	0.8	0.9	83.6192	NA	9.7	141	15.5	145	0.67	4.1	4.86185	10.1	0
0	79.4722	0	1	0	0	0	0	0	0	1	505.1	17	16	1.4	1.22	42.4269	79.7632	6.3	141	13.8	140	0.94	4.7	1.30483	36	0
0	65.9127	0	1	0	0	0	0	0	0	1	1109.98	13	NA	1.3	NA	57.7261	65.785	7.63	136	17.1	263	0.99	NA	5.06988	36	0
0	86.4582	0	1	0	0	0	0	0	0	1	1136.33	26	18	1.41	1.22	43.9873	52.6278	7.1	140	NA	172	NA	4	5.26507	3.23333	1
0	79.2166	0	1	0	0	0	0	0	0	1	1494.5	27	22	1.3	1.31	53.9494	52.541	4.6	136	14.7	115	NA	4.9	7.17297	36	0
0	85.2194	0	1	0	0	0	0	0	0	1	185.08	22	29	0.9	1.34	77.4648	47.7873	9.6	139	14.4	176	NA	3.9	4.05805	5.76667	1
0	80.344	0	1	0	0	0	0	0	0	1	NA	14.98	NA	0.93	NA	NA	NA	NA	NA	NA	NA	NA	NA	2.48956	36	0
0	67.6531	0	1	0	0	0	0	0	0	1	NA	28	20	0.8	0.91	84.2328	84.9841	10.64	142	15.9	297	2.287	4.8	4.07591	11.1333	1
0	74.1759	0	1	0	0	0	0	0	0	1	NA	23	89	1.14	1.4	62.4451	51.389	5.7	144	NA	211	NA	3.8	2.62847	0	1
0	58.6661	0	1	0	0	0	0	0	0	1	NA	72	17	1.53	0.57	60.2022	113.873	12.2	137	16.6	187	2.18	3.9	20.0069	36	0
0	74.0232	0	1	0	0	0	0	0	1	1	557.54	17	23	1.15	1.5	66.7737	45.9386	9.2	140	13.7	182	0.61	4.5	0.955868	20.6333	0
0	77.8438	0	1	0	0	0	0	0	1	1	3089.6	8.08	16	0.7	0.65	101.719	97.6846	NA	135	13.6	145	1.428	4.18	5.364	36	0
0	95.5544	0	1	0	0	0	0	0	1	1	4515.21	32	NA	1.2	NA	48.0533	64.2999	7.9	131	21.2	383	0.24	4.1	6.12651	0	1
0	74.2637	0	1	0	0	0	0	0	1	1	1419.02	51	60	2	2.02	32.1566	33.5398	12.8	141	14.3	297	1.41	5.4	10.1397	10.1667	1
0	58.5027	0	1	0	0	0	0	0	1	1	460.05	19	22	1	1.06	79.4511	76.1246	12.73	136	NA	NA	1.811	NA	4.98534	36	0
0	56.8399	0	1	0	0	0	0	0	1	1	NA	14	14	1.1	0.96	82.4125	88.3476	8.7	143.8	16.5	372	0.58	3.7	7.29695	36	0
0	77.5566	0	1	0	0	0	0	0	1	1	NA	22	23	1.2	1	59.5969	72.9841	23	136	NA	343	NA	4.4	3.85522	36	0
0	59.0448	0	1	0	0	0	0	0	1	1	NA	14	NA	0.77	NA	103.189	98.7213	4.79	139	NA	312	NA	4.4	3.01514	36	0
0	83.9947	0	1	0	0	0	0	0	1	1	NA	22	23	1.36	1.32	42.9633	45.2151	7.4	141	NA	217	0.87	3.6	0.287059	36	0
0	86.8161	0	1	0	0	0	0	1	1	1	1451.04	53	NA	3.3	NA	15.6531	NA	NA	129	NA	NA	NA	4.6	16.108	2.9	1
0	79.4645	0	1	0	0	0	0	1	1	1	1825.25	34	30	1.3	0.99	52.5146	72.9016	4.6	141	14.2	135	1.2	3.9	4.02252	26.6	0
0	86.5891	0	1	0	0	0	0	1	1	1	371.98	44	34	1.13	1.11	60.4754	NA	7.5	141	16.3	141	0.81	4.9	3.72013	25.3333	0
0	66.3948	0	1	0	0	0	0	1	1	1	917.64	25	18	1.2	1.1	61.7649	46.2381	9	141	17.5	178	1.57	4.6	7.0543	5.16667	1
0	79.4162	0	1	0	0	0	0	1	1	1	NA	35	33	1.4	1.3	45.7246	50.6165	9.7	134	13.8	175	NA	4.3	15.1844	35.1667	0
0	90.9006	0	1	0	0	0	0	1	1	1	NA	24	33	0.9	1.18	79.3849	58.9549	19	124	20.9	333	0.8	3.8	6.47069	2.96667	1
0	99.7973	0	1	0	0	0	0	1	1	1	NA	37	38	1.6	1.63	32.8757	32.3632	5.9	138	17	162	0.87	4.1	7.80213	6.83333	1
0	70.8226	0	1	0	0	0	0	1	1	1	NA	30	21	1.6	0.97	43.9523	77.2351	13.06	138	16.1	329	0.7	NA	6.94219	27.9667	1
0	77.0199	0	1	0	0	0	1	0	0	1	1616.36	25	NA	1.23	NA	58.8983	65.6808	36.25	136.6	19	261	0.58	4.2	6.86639	8.8	0
0	85.6738	0	1	0	0	0	1	0	0	1	1589.37	39	28	1.5	1.3	38.9961	49.0156	8.8	136.1	17.5	195	NA	4.2	6.04022	23.9	1
0	56.6266	0	1	0	0	0	1	0	0	1	234.04	13	NA	0.76	NA	108.452	116.879	7.5	138	16.6	325	0.81	4.3	7.07121	36	0
0	86.8416	0	1	0	0	0	1	0	0	1	1917.72	19	24	0.93	0.89	69.1694	64.0845	6.96	130.7	NA	169	NA	3.8	3.94358	36	0
0	69.4062	0	1	0	0	0	1	0	0	1	2200.67	17	21	1.08	1.03	68.0923	69.9567	8.88	138	15.2	602.1	0.42	4.2	6.02148	36	0
0	51.5638	0	1	0	0	0	1	0	0	1	512.66	18	25	1.3	NA	68.9167	58.0847	12	140.3	16.8	260	0.81	3.9	2.74991	36	0
0	78.5733	0	1	0	0	0	1	0	0	1	1924.1	27.5	NA	1.9	1.15	32.6676	43.643	8.7	135	14.2	172	NA	4	13.3898	0.3	1
0	85.7106	0	1	0	0	0	1	0	0	1	NA	29	44	2.47	1.9	22.9683	30.7362	9.19	140	16.1	157	0.48	4.8	4.97323	36	0
0	65.4212	0	1	0	0	0	1	0	0	1	NA	16	NA	1.38	NA	51.6835	56.2435	8.1	137	14.7	165.6	1.35	4.1	11.2447	36	0
0	76.0129	0	1	0	0	0	1	0	0	1	NA	19	22	1.4	1.31	49.4002	52.2804	8.9	146	14.6	250	0.78	5.1	5.34137	36	0
0	81.0824	0	1	0	0	0	1	0	0	1	NA	39	39	1.42	1.69	45.9446	NA	5.77	141	15.2	122	0.92	4.8	2.16229	36	0
0	53.4063	0	1	0	0	0	1	0	0	1	NA	17	28	2.29	1.98	33.6406	40.2733	14.6	139	16.3	331.5	1.178	3.5	34.4608	36	0
0	72.7572	0	1	0	0	0	1	0	0	1	NA	15	34	2.6	2.81	23.652	21.6774	16.4	134	16	425	0.5	NA	2.52756	30.5667	0
0	82.7132	0	1	0	0	0	1	0	0	1	NA	25	42	1.3	1.31	48.4943	48.6092	19.1	134	14.7	196	0.22	4.3	4.76275	36	0
0	57.3479	0	1	0	0	0	1	0	0	1	NA	22	21	1.1	0.81	73.3488	96.7187	16.1	137	14.5	245	0.63	4.16	4.78375	36	0
0	83.9032	0	1	0	0	0	1	0	1	1	3349.04	63.89	45	1.85	1.64	29.7437	35.8398	5.6	134	14.1	138	0.44	5	4.7065	1.16667	1
0	79.1921	0	1	0	0	0	1	0	1	1	3705.63	54	35	2.27	2.03	22.0018	29.4477	5.11	NA	15.4	149	NA	NA	2.30247	5.66667	1
0	74.8921	0	1	0	0	0	1	0	1	1	1742.16	22	25	1.32	1.3	55.5538	47.178	6.47	141	18.7	137	NA	3.7	2.02298	29.3667	1
0	58.1461	0	1	0	0	0	1	0	1	1	673.47	13	16	0.96	1	85.6106	83.2899	10.83	142	14.4	251	NA	4.3	3.12683	36	0
0	74.0711	0	1	0	0	0	1	0	1	1	NA	26	44	1.33	2.56	51.536	25.504	6.77	133	14.7	403	1.05	4	4.99393	32.7667	1
0	83.1627	0	1	0	0	0	1	0	1	1	NA	31	55	1.43	3.36	44.6919	16.5947	9.47	142	15.2	NA	1.26	3.9	4.94242	0.466667	1
0	71.8324	0	1	0	0	0	1	0	1	1	NA	21	22	1.3	0.8	54.1045	93.8512	11.2	139.8	18.3	299	NA	3.9	2.97787	36	0
0	79.4674	0	1	0	0	0	1	0	1	1	NA	36	27	1.9	1.53	33.4264	42.1574	26.81	142	15.8	130	0.95	4.1	2.27241	27.7333	1
0	57.4025	0	1	0	0	0	1	0	1	1	NA	37	48	0.91	1.2	86.6062	67.1252	17.74	133	18.8	97	NA	5.1	3.53481	5	1
0	61.7011	0	1	0	0	0	1	0	1	1	NA	23	18	1.4	1.07	51.5047	73.4944	5.1	143	16.1	NA	0.5	3.8	8.11228	32.7667	0
0	76.1438	0	1	0	0	0	1	0	1	1	NA	38	47.3	2.2	2.51	28.5965	25.889	5.01	136	15.9	NA	1.05	4.7	3.12725	36	0
0	86.5801	0	1	0	0	0	1	0	1	1	NA	55.04	48	1.93	1.9	29.0231	30.3688	13.3	139	14.7	394	0.56	4.7	3.97576	5.56667	1
0	79.6334	0	1	0	0	0	1	0	1	1	NA	31	28	1.13	1.06	60.0909	67.0563	4.6	139	17.2	123	1.552	4.5	1.04554	2.33333	1
0	79.9704	0	1	0	0	0	1	1	0	1	320.5	17.1	19	0.93	1.1	77.6248	77.3863	4.6	136	14.8	NA	1.1	4	2.72126	36	0
0	74.5956	0	1	0	0	0	1	1	0	1	572.96	51	45	2.02	1.97	31.0718	31.0036	5.62	135	20.3	133.8	1.11	NA	13.0136	36	0
0	78.8581	0	1	0	0	0	1	1	0	1	808.64	25	23	2.59	2.73	23.8929	21.427	6.01	132	15.4	152	0.96	4.2	6.02935	36	0
0	85.9443	0	1	0	0	0	1	1	0	1	1593.95	68	81	3.03	3.42	16.9654	16.337	7	136	16.5	284	0.26	4.5	3.44048	1.73333	1
0	46.703	0	1	0	0	0	1	1	0	1	NA	29	15	0.9	0.86	94.3564	97.5211	12.8	138	14.9	241	0.16	4.3	3.01939	36	0
0	88.0493	0	1	0	0	0	1	1	0	1	NA	38	21	2.1	1.4	26.6877	43.2998	16.6	123.86	16.1	168	0.5	4.5	9.23103	29.7	1
0	76.7267	0	1	0	0	0	1	1	0	1	NA	9	14	1.02	1.09	71.6301	67.7232	8.9	135	16	243	1.17	3.5	9.01526	18.8	0
0	69.7817	0	1	0	0	0	1	1	0	1	NA	17	17.5	0.91	0.97	84.5669	81.441	7.1	142	15.4	126	NA	3.1	2.56104	36	0
0	73.8868	0	1	0	0	0	1	1	0	1	NA	29	NA	1.83	NA	34.9877	35.7334	6.55	137	NA	165	NA	4.3	3.10842	36	0
0	74.0645	0	1	0	0	0	1	1	1	1	473.06	24	19	1.45	0.98	47.1437	76.9403	7.6	139	NA	199	0.42	3.3	2.09444	18	1
0	71.4445	0	1	0	0	0	1	1	1	1	2511.6	37	33	2	1.87	32.7128	35.1309	10.8	139	23.4	258	1.34	4.7	1.20244	6.13333	0
0	83.7965	0	1	0	0	0	1	1	1	1	970.95	60	71	1.92	1.57	30.7693	38.6019	19.47	141	16.1	339	0.83	4	81.2814	0.0333333	1
0	75.3485	0	1	0	0	0	1	1	1	1	446.17	28	53	1.7	2.13	38.51	29.9009	7.06	137	NA	239	0.19	5.3	2.07932	25.9667	0
0	76.9096	0	1	0	0	0	1	1	1	1	1804.31	50	37	1.79	1.63	37.0155	41.0578	9.68	133.75	16.3	215	NA	4.7	4.26972	3	1
0	62.9842	0	1	0	0	0	1	1	1	1	3003.09	26	28	1.5	1.53	48.4573	47.3147	8.05	137	19.2	348.8	3.714	3.7	4.5714	35.4333	1
0	77.3423	0	1	0	0	0	1	1	1	1	1606	103.94	131	2.44	2.03	25.4788	31.0782	6.09	138	17.7	125	3.191	4.5	19.9081	7.96667	1
0	94.7129	0	1	0	0	0	1	1	1	1	1886.5	26.3	61	1.33	1.41	43.433	39.8736	9.88	136	15	169	NA	4.7	6.24979	3.26667	1
0	76.0189	0	1	0	0	0	1	1	1	1	NA	24	12	1.1	0.82	62.554	88.9971	11.2	135	12.8	215	0.851	4.1	2.73177	36	0
0	66.3931	0	1	0	0	0	1	1	1	1	NA	26	31	1.5	1.78	45.8591	37.7343	8.43	138.9	NA	164	1.09	4.4	4.41225	33.2667	0
0	86.0727	0	1	0	0	0	1	1	1	1	NA	19	19	1.2	1.27	50.7833	50.2553	6.31	137	NA	249	NA	5.2	4.73679	13.6	0
0	73.903	0	1	0	0	0	1	1	1	1	NA	30.14	18	1.73	1.2	42.4178	59.5846	14	137.1	NA	202	1.6	4.1	7.07469	36	0
0	75.1929	0	1	0	0	0	1	1	1	1	NA	7	13	0.7	1	100.862	72.385	8	137	13.3	290	1.43	3.6	4.98116	33.0667	1
0	72.1751	0	1	0	0	0	1	1	1	1	NA	19	20	1.04	1.13	68.1317	62.8247	5.9	139	14.9	145.4	0.67	4	0.284805	36	0
0	87.21	0	1	0	0	0	1	1	1	1	NA	50	39	2.5	1.92	22.9434	31.2568	6.24	138	19.8	173	1.02	4.8	6.7761	36	0
0	78.1108	0	1	0	0	0	1	1	1	1	NA	30	26	1.49	1.4	44.4842	48.1638	11.06	145	14.2	168	0.71	3.6	5.72443	36	0
0	84.0639	0	1	0	0	0	1	1	1	1	NA	37	34	1.1	1.2	63.2444	54.7283	7.96	136	16.3	205	0.66	4.5	2.34226	0.633333	1
0	85.8598	0	1	0	0	1	1	1	1	1	NA	32	23	1.22	0.99	53.6572	71.4568	9.4	142	NA	NA	NA	4.7	2.93371	13.3333	1
0	68.0264	0	1	0	0	1	1	1	1	1	NA	63.96	86.2	2.2	1.93	28.9796	26.8641	6.6	134	18.6	166	2.06	4.5	8.27104	0.7	1
0	84.121	0	1	0	0	1	1	1	1	1	NA	16	25	1.33	1.4	48.3238	44.5583	8.9	135	15.1	260	2.6	4.7	3.51391	15.9667	0
0	65.5942	0	1	0	1	1	0	0	0	0	NA	21	28	1.73	1.49	39.6562	47.3121	19	135	14.5	497	0.54	4	5.01035	36	0
0	55.6265	0	1	0	1	1	0	0	0	0	NA	48	30	1.59	1.46	47.7631	53.5825	13.16	134	NA	172.1	0.49	3.8	12.1936	36	0
0	80.0041	0	1	0	1	1	0	0	0	0	NA	44	48	2.1	2.4	29.1201	26.101	22.02	139	13.6	388.5	NA	2.7	8.16587	36	0
0	89.4074	0	1	0	1	1	1	0	0	0	751.62	31	41	1.6	2.28	38.4646	25.8343	7.58	NA	NA	133	NA	NA	2.64081	5.06667	1
0	88.9895	0	1	0	1	1	1	0	0	0	616.809	34	40	2	2.2	28.3201	25.4411	13.5	140	NA	278	NA	4	9.09375	5.8	0
0	65.0833	0	1	0	1	1	1	0	0	0	178.84	15	26	1.18	1.42	66.0556	51.8161	15.4	139	13.2	247	0.53	4.7	7.89605	1.16667	1
0	51.8511	0	1	0	1	1	1	0	0	0	2780.44	77	NA	2.1	NA	34.462	37.8703	7.5	141	NA	207	NA	4.4	8.30344	36	0
0	90.4425	0	1	0	1	1	1	0	0	0	3542.14	45	109	2.24	2.89	23.1891	17.3443	8.3	137	15.6	165	1.13	4.62	12.9108	0	1
0	76.8715	0	1	0	1	1	1	0	0	0	628.09	14.71	32	1.03	1.33	69.1431	50.8971	8.37	136	13.5	212	0.83	3.1	6.72298	36	0
0	83.8543	0	1	0	1	1	1	0	0	0	1120.86	38	44	1.06	1.08	64.6693	63.8999	7.1	138	19.3	297	1.19	3.5	5.65743	23.1667	0
0	69.0933	0	1	0	1	1	1	0	0	0	617.07	10	15	1.03	1.29	75.9091	56.5308	6.3	138	14.5	260	NA	4.4	5.36634	36	0
0	77.7395	0	1	0	1	1	1	0	0	0	2503.77	18	26	1.4	1.57	48.3369	42.4274	9.06	144	16.7	249	1.12	4.8	1.78271	36	0
0	81.5204	0	1	0	1	1	1	0	0	0	1161.16	22	32	1.46	1.43	44.4469	45.3129	10.42	129	14.5	192	0.47	4.2	5.18387	2.66667	0
0	79.8329	0	1	0	1	1	1	0	0	0	NA	14	NA	0.9	NA	82.5634	85.6974	10.3	137	12.9	103	1.2	4.5	0.250987	27.9333	1
0	85.6734	0	1	0	1	1	1	0	0	0	NA	28	30	1.7	1.53	38.3941	36.1614	6.5	131	14.1	175	NA	4.8	3.07495	11.5	1
0	63.3285	0	1	0	1	1	1	0	0	0	NA	45	51	1.4	1.44	51.5381	46.7104	12.1	141.1	13.8	107	NA	4.6	1.70341	0.633333	1
0	85.2618	0	1	0	1	1	1	0	0	0	NA	31	NA	1.5	NA	38.8155	32.3652	7	138	13.7	365.8	NA	4.4	17.7434	36	0
0	74.5919	0	1	0	1	1	1	0	0	0	NA	22	27	1.1	1	66.0848	78.1626	12.4	136	13.8	239	0.37	4.1	4.99389	9	1
0	79.1215	0	1	0	1	1	1	0	0	0	NA	65	53	1.79	1.33	34.7918	48.9641	9.35	138	NA	292	NA	5.4	9.82836	14.3	0
0	59.1656	0	1	0	1	1	1	0	0	0	NA	19	32	1.7	1.33	45.9125	59.6448	13.63	133	NA	178	3.813	3.5	7.14147	0.233333	1
0	62.0736	0	1	0	1	1	1	0	0	0	NA	21	29.7	1.3	1.49	55.7277	48.4164	10.6	139	15.4	286	1	4	11.6606	36	0
0	97.6947	0	1	0	1	1	1	0	0	0	NA	62	89	3.97	4.3	11.241	10.4425	13.7	140	15	365	0.55	4.7	8.1702	8.06667	1
0	87.0615	0	1	0	1	1	1	0	1	0	NA	21	27	1.2	1.28	55.7277	46.5002	9.6	136	15.8	206	0.95	3.5	15.738	18	1
0	76.5391	0	1	0	1	1	1	0	1	0	NA	31	NA	1.41	NA	47.4903	43.0539	10.1	136	14.3	NA	NA	4.8	6.89067	36	0
0	81.4902	0	1	0	1	1	1	1	0	0	2114.06	19	17	1.33	1.16	49.1201	61.2331	3.24	138	16.8	10	0.94	4.4	3.96934	36	0
0	81.193	0	1	0	1	1	1	1	0	0	1064.69	32	22	1.3	1	50.9471	73.4949	18.9	141	15.1	106	1	4.3	8.98145	1	1
0	86.5512	0	1	0	1	1	1	1	0	0	1087.28	23	31	1.4	1.43	43.8388	46.438	5.3	141	12.6	152	0.4	4	8.57174	7.56667	1
0	71.8826	0	1	0	1	1	1	1	0	0	1440.28	19	35	1.2	2.06	58.655	33.9406	7.4	134	14.3	149	NA	NA	3.83107	36	0
0	85.1525	0	1	0	1	1	1	1	0	0	537.33	53	53	2.2	2.19	26.503	25.1214	6.48	138	14.7	186	0.89	4.3	20.5705	12.7333	1
0	86.0869	0	1	0	1	1	1	1	0	0	1403.69	57	47	2.04	2	28.3161	27.3566	9.1	138	15.5	195.9	NA	4	9.10146	6.43333	1
0	82.0857	0	1	0	1	1	1	1	0	0	NA	18	19	0.95	1.23	72.8544	54.8195	4.8	133	13.4	54	1.26	4.5	3.92698	0.0666667	1
0	63.2034	0	1	0	1	1	1	1	0	0	NA	10	14	0.71	0.63	98.2316	103.401	12.5	133	14.9	187	0.76	4.8	13.8184	36	0
0	67.3611	0	1	0	1	1	1	1	0	0	NA	11.81	14	0.73	0.6	93.7024	107.407	10.15	137	17.2	242	NA	5.3	14.1545	36	0
0	80.9807	0	1	0	1	1	1	1	0	0	NA	67.1	47	1.4	1.06	50.2287	65.3615	6.8	140	15.8	201	1.52	3.6	3.21361	36	0
0	87.5446	0	1	0	1	1	1	1	0	0	NA	47	54	1.4	1.9	46.1441	40.3487	8.7	143	14.2	209	NA	5.2	10.388	18.6	1
0	63.3701	0	1	0	1	1	1	1	0	0	NA	35	36	2.4	2	32.0252	27.002	6.7	140	15.8	154	NA	4.4	3.1345	23.3	1
0	81.9436	0	1	0	1	1	1	1	0	0	NA	23	31	1.21	1.42	54.3398	39.0217	5.93	137	16.3	149	0.57	4.6	5.86709	6.33333	1
0	61.6881	0	1	0	1	1	1	1	0	0	NA	23	30	1.2	1.22	65.5002	NA	9.5	141	NA	172	0.28	3.9	4.02368	36	0
0	89.4597	0	1	0	1	1	1	1	0	0	NA	82	NA	3.13	NA	16.0802	28.447	10.36	140	16.3	195	0.35	3.9	0.333437	0	1
0	89.3208	0	1	0	1	1	1	1	0	0	NA	21	41	1.51	2.33	40.0044	23.4758	10.11	144	15.8	196	0.9	4.6	2.46952	15.7667	1
0	77.751	0	1	0	1	1	1	1	0	0	NA	67	80	2.91	2.55	20.0305	23.2321	8.6	133	15.5	176	0.75	5	6.11832	30	1
0	70.0301	0	1	0	1	1	1	1	0	0	NA	56	78	3.13	3.2	18.5815	18.6599	14	137	15.3	366	0.2	4.2	4.27954	8.46667	1
0	94.6969	0	1	0	1	1	1	1	1	0	NA	50	36	2.17	1.61	24.5223	34.8263	4.7	133	17.7	82	1.213	4	3.00866	0.0666667	1
0	84.6452	0	1	0	1	1	1	1	1	0	NA	26.4	24	1.4	0.93	45.1451	76.9168	5.98	138	16.3	218	0.55	4.3	19.5636	36	0
0	71.8498	0	1	0	1	1	1	1	1	0	NA	16	21	1.13	1.4	60.9227	46.9668	10.45	137	NA	182	1.449	3.9	4.16825	30.5	1
0	88.5032	0	1	0	1	1	1	1	1	0	NA	32	55	1.3	2.93	48.3727	17.9187	12.7	135	13.4	244	0.36	NA	5.27456	10.2	1
0	76.1767	1	1	0	0	0	0	0	0	0	189.13	46	78	2.23	3.6	27.582	16.6144	13.6	143	16.5	195	0.44	5.3	8.15413	1.16667	1
0	86.9044	1	1	0	0	0	0	0	0	0	1561.93	53	31	2.2	2.2	25.5864	25.0387	11	143	13.7	232	0.76	4.2	5.53544	12.1	1
0	72.4614	1	1	0	0	0	0	0	0	0	333.28	22.02	27	1.4	1.53	49.0377	42.7958	16.34	136	13.6	164	0.45	NA	5.67748	23.2667	1
0	80.9937	1	1	0	0	0	0	0	0	0	1068.53	34	50	1.5	1.93	43.1769	37.0407	8.58	143	16.3	253	0.53	3.5	7.20865	32.8333	1
0	94.1818	1	1	0	0	0	0	0	0	0	416.48	22	47	1.5	2.2	38.9781	35.6488	19.3	141	14.7	284	NA	4.2	3.12109	0	1
0	82.7371	1	1	0	0	0	0	0	0	0	2503.09	18	21	1.02	0.85	66.5762	69.9022	11.61	128.51	16	195.4	2.106	4.8	3.12948	36	0
0	73.7932	1	1	0	0	0	0	0	0	0	1314.22	18	20	1.19	1.32	61.7697	53.4337	7.8	143	14.2	159	0.82	4	3.31583	36	0
0	83.5939	1	1	0	0	0	0	0	0	0	426.93	21	22	1.2	1.05	56.6378	65.1941	5.51	140	14.8	132	NA	4.4	3.22716	33.2667	1
0	81.7429	1	1	0	0	0	0	0	0	0	715.03	20	22	1.43	1.33	44.0685	47.8438	6.82	137	NA	185	0.95	4	2.01234	36	0
0	82.8841	1	1	0	0	0	0	0	0	0	812.7	16	23	1	1.15	68.0847	59.0142	4.8	140	15.4	142	1.903	3.1	12.0902	36	0
0	63.3127	1	1	0	0	0	0	0	0	0	17.72	34	47	1.9	2.43	37.0747	28.4333	7.48	140	NA	191	0.31	4.9	6.14921	36	0
0	66.0461	1	1	0	0	0	0	0	0	0	658.96	18	33	1.2	1.05	60.0074	67.7358	13.1	127	15	420	0.55	4	4.14964	36	0
0	68.1303	1	1	0	0	0	0	0	0	0	387.73	55	NA	1.52	NA	NA	NA	16.41	136	13.5	330	0.58	5	18.9928	10.7667	0
0	73.8435	1	1	0	0	0	0	0	0	0	1207.33	18	32	1.1	1.26	67.9594	55.5669	6.9	139	15	271	NA	5.4	7.21346	1	0
0	72.2242	1	1	0	0	0	0	0	0	0	1042.26	22	29	1.33	1.3	59.0968	68.9849	14.8	134	16.6	315	NA	4.3	10.0569	9.53333	0
0	67.7994	1	1	0	0	0	0	0	0	0	1123.49	74	87	4.5	4.7	12.079	11.8146	8.27	146	16.5	149	0.9	5.23	3.21766	36	0
0	86.8907	1	1	0	0	0	0	0	0	0	1987.69	55.85	72	2.73	3.8	19.7686	13.6375	11.82	135	16.8	303	0.39	5.6	7.52733	8.23333	1
0	87.8175	1	1	0	0	0	0	0	0	0	1020.81	69	NA	2.66	NA	20.8585	18.5809	8.8	142	22.9	183	NA	5	4.08594	0	1
0	81.9829	1	1	0	0	0	0	0	0	0	858.94	25	39	1.63	1.36	38.2888	48.4091	7.43	140	15.8	233.8	0.55	3.5	22.7172	8.4	1
0	56.641	1	1	0	0	0	0	0	0	0	372.1	15	21	1.1	1.2	75.5323	65.8489	11.99	140	15.5	223	1.058	NA	2.767	36	0
0	55.9817	1	1	0	0	0	0	0	0	0	1436.29	40	37	2.35	2.13	31.1718	34.6401	7.98	137	20.6	174	1.25	3.1	16.6132	36	0
0	91.3641	1	1	0	0	0	0	0	0	0	1102.19	35	26	1.6	1.05	36.3209	61.2006	12.9	126	14.3	174	1.8	5.1	2.33436	9.43333	1
0	72.8842	1	1	0	0	0	0	0	0	0	1883.29	18	17	1.29	1.4	59.0019	48.4244	9.55	131	NA	335.8	NA	4	3.922	36	0
0	34.4245	1	1	0	0	0	0	0	0	0	173.11	16.2	19	1.3	1.1	69.3118	87.7884	7.7	138	13.4	251	0.71	4	3.81858	36	0
0	65.6039	1	1	0	0	0	0	0	0	0	504.25	18	16	0.93	1.13	81.2347	64.4322	7.62	141	NA	138	NA	3.8	4.14762	36	0
0	70.302	1	1	0	0	0	0	0	0	0	567	14	15	0.97	1	77.4781	76.7112	8.05	139	NA	136	NA	4.2	2.01422	36	0
0	81.7427	1	1	0	0	0	0	0	0	0	745.92	8	NA	0.89	NA	81.0556	94.655	9.7	137	14.8	241	0.63	3.3	5.18193	36	0
0	56.1706	1	1	0	0	0	0	0	0	0	622.58	32.59	15	1.65	1.3	45.7857	61.1714	7.9	138	14.8	333	0.3	5.3	7.0486	36	0
0	58.4914	1	1	0	0	0	0	0	0	0	34.94	18	10	0.83	0.63	93.5277	111.085	8.9	144	14.5	266	0.27	4.4	4.05665	36	0
0	46.079	1	1	0	0	0	0	0	0	0	283.49	19	18	0.94	0.93	89.5147	89.394	11.7	135	13.8	270	0.67	4	3.17396	36	0
0	67.9381	1	1	0	0	0	0	0	0	0	460.6	19	27.3	0.94	0.93	80.9839	82.6626	7.57	144	NA	176	0.73	4.3	3.54556	36	0
0	47.3125	1	1	0	0	0	0	0	0	0	1196.18	41	22	1.8	1.2	44.2369	67.1456	14.5	136	14.6	238	0.3	4.7	6.186	36	0
0	52.8752	1	1	0	0	0	0	0	0	0	484.16	57	31	1.3	1.24	61.7362	64.9229	3.7	137	13.7	168	0.18	4.9	8.65695	36	0
0	64.9353	1	1	0	0	0	0	0	0	0	1457.76	21	24	1	1.3	81.3128	66.5222	7.47	137	16.5	228	0.74	4.7	11.819	36	0
0	58.6876	1	1	0	0	0	0	0	0	0	567.549	16	40	1.05	1.21	79.6859	71.6075	11.2	137	13.1	256	0.6	3.5	12.2699	36	0
0	53.1205	1	1	0	0	0	0	0	0	0	1817.73	36	40	1.6	1.7	48.4581	48.2639	6.44	139	15.8	131	0.92	4.1	0.30606	36	0
0	72.3907	1	1	0	0	0	0	0	0	0	1110.08	23.02	38	1.05	1.22	68.6716	56.6529	7.75	139	14	196	0.63	4.9	5.24182	36	0
0	73.2592	1	1	0	0	0	0	0	0	0	788.21	19	29	1.03	1.26	71.7791	NA	25.9	141	12.9	451	0.61	3.9	3.39888	36	0
0	80.7828	1	1	0	0	0	0	0	0	0	1168.32	35	32	1.2	1.13	57.2019	58.8559	9.4	133	15	364	1.25	5.2	0.186688	7	1
0	59.1521	1	1	0	0	0	0	0	0	0	NA	19	NA	1.1	NA	70.8756	96.1862	9.53	136	NA	217	NA	4	2.12035	36	0
0	60.0889	1	1	0	0	0	0	0	0	0	NA	33	NA	1.43	NA	46.8509	71.7568	9.3	138	NA	NA	NA	4.6	1.97512	36	0
0	74.468	1	1	0	0	0	0	0	0	0	NA	23	31	1	1.02	82.7248	51.244	8.4	141	15.5	175	NA	4.4	1.12264	36	0
0	64.0235	1	1	0	0	0	0	0	0	0	NA	41	19	1.53	1.23	46.9511	61.4461	5.7	141	12.7	NA	0.67	4.7	17.5094	36	0
0	62.3796	1	1	0	0	0	0	0	0	0	NA	20	27.9	1.13	1.3	68.0432	59.6142	NA	142	NA	NA	NA	4.7	15.121	36	0
0	68.7934	1	1	0	0	0	0	0	0	0	NA	20	NA	1.6	NA	43.1916	41.1729	9.4	137.7	NA	238	0.6	3.9	0.319296	36	0
0	68.7548	1	1	0	0	0	0	0	0	0	NA	20	46.6	1.43	1.53	49.4799	45.0456	9	141	14.1	276	NA	3.7	5.9989	36	0
0	56.0849	1	1	0	0	0	0	0	0	0	NA	18	15	1.26	1.17	63.8196	68.5643	22.96	146	15.3	869.6	NA	4	5.17508	36	0
0	74.6878	1	1	0	0	0	0	0	0	0	NA	21	40	1.23	1.48	57.5246	46.7468	11.2	139	13.6	146	0.43	4.2	5.28389	14.2	1
0	72.3295	1	1	0	0	0	0	0	0	0	NA	69	29.1	5.14	4.81	9.97193	10.4417	7.68	138	14	241	0.5	4.5	3.21659	36	0
0	77.3661	1	1	0	0	0	0	0	0	0	NA	34	10	3.5	2.11	16.9048	29.8988	14.14	138.8	15	223	NA	4.1	1.61149	13.0333	0
0	46.7371	1	1	0	0	0	0	0	0	0	NA	43.99	62	3	2.9	24.0041	26.2885	11.3	140	14.5	300	0.31	4.8	5.91583	36	0
0	85.9251	1	1	0	0	0	0	0	0	0	NA	63.96	94	2.43	2.87	23.2089	18.6425	10	135	NA	182	0.4	4.9	5.03138	5.8	1
0	92.8766	1	1	0	0	0	0	0	0	0	NA	36	53.4	1.73	2.04	32.984	27.6239	85.45	133	14.6	758	0.6	5.6	3.48349	31.0333	1
0	65.733	1	1	0	0	0	0	0	0	0	NA	50	44	3.29	2.8	18.4669	22.8487	8.1	141	14.8	189	NA	3.9	1.5805	36	0
0	87.1672	1	1	0	0	0	0	0	0	0	NA	20	32	1.3	1.55	49.4104	38.9182	7.64	136	14.6	209	NA	4.4	7.83531	36	0
0	70.9904	1	1	0	0	0	0	0	0	0	NA	61	51	2.3	1.87	27.0222	33.6746	12.91	133	NA	198	NA	4.6	2.15295	0	1
0	86.4376	1	1	0	0	0	0	0	0	0	NA	15	19	0.93	0.99	73.1539	68.4776	15.9	135.5	14.8	144	0.83	4.6	3.012	36	0
0	58.2912	1	1	0	0	0	0	0	0	0	NA	24	30	1.3	1.3	59.8353	59.0622	7.7	133	NA	189	1.39	3.8	5.75628	36	0
0	79.4162	1	1	0	0	0	0	0	0	0	NA	31	21	1.03	1.01	66.0787	69.4204	8.1	139.7	16.7	408.9	0.35	3.9	5.13357	36	0
0	88.7544	1	1	0	0	0	0	0	0	0	NA	28	26.3	1.33	1.33	47.6832	47.9361	10.9	141	15	252	NA	3.9	4.9899	36	0
0	78.3464	1	1	0	0	0	0	0	0	0	NA	15	NA	1.38	NA	50.006	50.4302	5.93	145.04	NA	NA	NA	3.6	2.92906	17.7	1
0	50.6543	1	1	0	0	0	0	0	0	0	NA	10.86	14	0.63	0.71	114.998	108.482	9.68	136	14.2	209	0.5	4.6	5.38804	32.8	0
0	75.9417	1	1	0	0	0	0	0	0	0	NA	12	19	0.92	1.03	80.3916	69.4077	6.13	138	18.8	282	NA	3.7	6.11788	16.2333	0
0	61.3622	1	1	0	0	0	0	0	0	0	NA	15	13	0.74	0.77	98.2171	97.6823	10.59	140	13.6	250	0.3	NA	3.17665	36	0
0	59.9141	1	1	0	0	0	0	0	0	0	NA	12	20	0.86	0.98	93.9592	82.5342	7.23	137	13.9	264	NA	3.7	10.1441	29.2	1
0	87.5445	1	1	0	0	0	0	0	0	0	NA	33	35	0.81	1.2	83.3445	50.7392	1.91	133	16.2	178	3.214	5.2	5.20504	36	0
0	67.4506	1	1	0	0	0	0	0	0	0	NA	14	19	1.2	1.33	66.3432	64.0753	7.87	137	13.9	264	0.52	4	3.3281	36	0
0	57.994	1	1	0	0	0	0	0	0	0	NA	12	19	0.73	0.85	101.446	89.013	9.35	135	14.2	182	1.31	4	2.21028	36	0
0	87.8746	1	1	0	0	0	0	0	0	0	NA	20	NA	1.03	NA	61.9552	73.5626	13.3	143	13.4	298	0.32	4.5	7.19587	21.3667	1
0	74.494	1	1	0	0	0	0	0	0	0	NA	23.3	32	1	0.8	67.6243	86.2452	20.21	139	NA	459	NA	3.9	59.9843	0.7	1
0	78.3549	1	1	0	0	0	0	0	0	0	NA	22	23	1.1	1.1	64.5387	63.7522	7.31	138	NA	267	NA	4.2	5.28061	3.93333	1
0	76.4904	1	1	0	0	0	0	0	1	0	NA	14	17	1	1.8	71.144	39.7654	10.9	135	17.1	240	2.5	3.9	3.24121	31.9667	1
0	78.1541	1	1	0	0	0	0	0	1	0	NA	30	27	1.1	1.51	62.1576	44.1918	17.7	138.6	NA	316	NA	3.8	28.5463	20.2667	0
0	75.0763	1	1	0	0	0	0	0	1	0	NA	28	NA	1.33	NA	50.9483	92.4471	13.01	138.3	15.5	225	0.41	4.73	14.8432	36	0
0	84.4496	1	1	0	0	0	0	1	0	0	931.39	23	22	0.7	0.88	89.3367	79.3692	10.4	129.35	15.5	197	1.92	4.4	4.79536	5.93333	0
0	72.2793	1	1	0	0	0	0	1	0	0	1909.75	22	28	1.95	1.18	35.0556	61.3177	11.4	139	15.2	234	0.72	4	4.99736	0.2	1
0	73.5294	1	1	0	0	0	0	1	0	0	755.46	23.6	31.4	1.1	1.48	60.9326	46.3677	22	128	15.1	369	NA	4.3	5.88061	0.933333	1
0	70.9154	1	1	0	0	0	0	1	0	0	278.959	38	34	2.1	1.53	32.0306	42.3237	7.63	136	16	187	0.72	4.2	4.35943	13.9	1
0	63.5772	1	1	0	0	0	0	1	0	0	422.1	19	16	1.2	0.94	NA	62.9064	10.7	140	15.4	233	NA	3.8	5.33319	11.7333	0
0	68.355	1	1	0	0	0	0	1	0	0	325.839	13	23	1	1.23	NA	NA	6.45	138	15.3	134	1.097	4.8	6.30893	3.13333	0
0	63.2408	1	1	0	0	0	0	1	0	0	186.47	17	NA	0.9	NA	87.6677	82.6091	8.2	141	13.4	144	NA	3.8	6.08426	4.63333	0
0	75.5851	1	1	0	0	0	0	1	0	0	1328.21	25	26.1	1.3	0.97	55.951	86.3284	8.4	140	14.8	169	3.91	3.3	9.82501	26.8333	0
0	79.7062	1	1	0	0	0	0	1	0	0	251.21	23	20	0.94	0.87	77.7839	80.8342	7.2	141	14.6	67	0.8	4.8	2.64092	35.8667	0
0	67.9366	1	1	0	0	0	0	1	0	0	1281.44	17	NA	1.2	NA	61.8319	47.666	17.2	136	17.6	179	NA	4.6	2.71825	36	0
0	53.8278	1	1	0	0	0	0	1	0	0	647.2	27	30	1.12	1.33	75.8309	78.7755	8	138	18.1	177	0.9	3.6	6.14218	20.8333	0
0	66.0571	1	1	0	0	0	0	1	0	0	255.21	18	14	0.8	0.73	96.2609	88.1331	6.6	142	14.1	142	NA	3.9	9.01386	22.0333	1
0	74.6956	1	1	0	0	0	0	1	0	0	310.899	38	40	1.37	1.35	47.7631	41.0599	7.75	140	NA	254	0.66	4.6	5.79542	4.73333	1
0	69.2115	1	1	0	0	0	0	1	0	0	262.339	58.26	NA	2.4	NA	27.9505	28.2654	5.5	144	17.7	129	0.1	NA	4.34046	15.0667	0
0	66.0482	1	1	0	0	0	0	1	0	0	178.3	16	53	1	1.6	81.221	49.1579	10.81	137	NA	371	0.48	4.7	5.13721	18.3333	1
0	72.9028	1	1	0	0	0	0	1	0	0	104.3	11	14	0.72	0.62	88.4529	101.273	10	137	14.3	317	0.55	3.8	6.69733	36	0
0	54.2197	1	1	0	0	0	0	1	0	0	580.309	18	15	1.13	1.12	82.5608	75.5436	8.39	142	13.8	138	0.78	4.1	2.78252	36	0
0	65.244	1	1	0	0	0	0	1	0	0	1169.15	18	19	0.6	0.73	106.796	93.4786	8.29	138	NA	221	0.7	3.5	4.77867	25.1333	1
0	74.1149	1	1	0	0	0	0	1	0	0	516.15	16	24	0.9	1.12	83.0768	68.0762	7.71	136	15.6	214	NA	4.1	1.70254	10.2	0
0	60.2631	1	1	0	0	0	0	1	0	0	NA	21	26	1.94	2.01	40.1776	38.2957	10.96	137	NA	154	NA	4.5	2.01241	19.5	0
0	68.004	1	1	0	0	0	0	1	0	0	NA	26	NA	1.2	NA	51.2574	52.3651	6.3	139	NA	NA	NA	NA	1.07327	36	0
0	55.7227	1	1	0	0	0	0	1	0	0	NA	16	16	0.7	0.65	105.53	105.538	7.6	139.5	13.8	232	NA	4.9	0.329762	36	0
0	80.1718	1	1	0	0	0	0	1	0	0	NA	28	25	1.31	1.37	50.7267	47.9462	8.7	136	16.6	147	1.65	4.1	11.9067	30.8333	1
0	82.0848	1	1	0	0	0	0	1	0	0	NA	25	27	1.45	1.2	44.7962	57.0447	11.58	137.4	16.3	265	NA	4.8	5.21924	12.4	1
0	72.2113	1	1	0	0	0	0	1	0	0	NA	20	NA	0.92	NA	78.7779	56.6593	5.66	138	17	360	0.39	NA	12.054	5.36667	1
0	87.2028	1	1	0	0	0	0	1	0	0	NA	26	NA	0.9	NA	77.341	60.5126	28.42	135	14.9	175	NA	2.4	7.45216	1.86667	1
0	84.1224	1	1	0	0	0	0	1	0	0	NA	40	26	1.5	1.03	43.1924	65.6089	7.35	135	21.2	177	1.4	4.2	11.4213	4.33333	1
0	75.8224	1	1	0	0	0	0	1	0	0	NA	13	28	0.8	1.13	88.1335	63.4751	11	139	13.5	368	NA	4.1	13.8045	36	0
0	65.1201	1	1	0	0	0	0	1	0	0	NA	23	32	1.3	1.16	57.0285	66.5131	19.3	127	14.2	302	0.55	4.3	0.331637	4.5	0
0	78.0898	1	1	0	0	0	0	1	0	0	NA	17	35	0.87	1.4	80.3813	46.736	8.72	138	NA	208.3	0.72	4.4	3.76751	36	0
0	71.584	1	1	0	0	0	0	1	0	0	NA	41	40	1.7	2.15	40.1453	30.068	6.99	136	19.7	239	2.184	3.8	4.66888	36	0
0	67.245	1	1	0	0	0	0	1	0	0	NA	21	22	1.53	1.13	44.2567	68.8811	7.9	139.9	15.1	308	0.69	4.2	6.4379	36	0
0	88.3744	1	1	0	0	0	0	1	0	0	NA	34	33	1.03	1.28	63.951	49.5204	8.64	143	NA	231	0.59	4	3.51392	36	0
0	47.8455	1	1	0	0	0	0	1	0	0	NA	20	19	1.23	0.98	66.8325	84.6719	15.1	135	13.7	236	0.36	5	14.0552	36	0
0	56.0878	1	1	0	0	0	0	1	0	0	NA	20	21	1.19	1.4	68.4253	55.6364	13.3	141	14.5	436.1	0.3	3.7	9.93148	36	0
0	75.9073	1	1	0	0	0	0	1	0	0	NA	17	17	1.03	1.1	75.7501	69.3856	11	137	14.4	147	1.07	4.1	16.5768	36	0
0	78.5221	1	1	0	0	0	0	1	0	0	NA	16	20	1.6	1.43	41.127	48.119	12.5	141	14.2	228	0.66	4.5	2.52751	36	0
0	81.9801	1	1	0	0	0	0	1	0	0	NA	43	46	1.43	1.73	44.5605	NA	9.66	136	15.4	361.8	0.13	4.7	16.3397	36	0
0	61.0856	1	1	0	0	0	0	1	0	0	NA	20	22.8	1.04	1.08	76.7634	71.7127	6.1	139	15.4	174	1.19	4.8	18.237	8.46667	0
0	64.714	1	1	0	0	0	0	1	0	0	NA	21	32	1.5	1.41	48.6526	47.4952	19.05	135	13.3	286	0.22	4.7	7.76213	36	0
0	76.1413	1	1	0	0	0	0	1	0	0	NA	22	39	0.86	1.04	86.9361	78.4943	9.8	133	NA	280.7	NA	4	7.75948	26.7333	0
0	66.4423	1	1	0	0	0	0	1	1	0	1087.32	42	34	1.5	1.8	47.8481	38.674	9.3	131	19.8	NA	1.12	4.6	2.09802	7.93333	0
0	58.7099	1	1	0	0	0	0	1	1	0	1063.97	30	35	2.3	1.9	34.8838	40.1942	3.16	141	NA	104	0.5	4.3	2.71794	14	1
0	80.2498	1	1	0	0	0	0	1	1	0	156.44	27	44	1.4	1.71	39.7961	32.6279	5.9	137	16.5	181	1.17	4.5	5.27055	21.5333	0
0	74.56	1	1	0	0	0	0	1	1	0	191.19	46	34	1.98	1.37	NA	43.5516	10.5	137	15.3	462.3	0.75	5.2	2.08951	0.866667	1
0	76.9055	1	1	0	0	0	0	1	1	0	646.61	12	13	0.63	0.61	102.847	103.146	6.9	127	14.5	203	1.75	4.05	4.50668	17.8333	0
0	76.1206	1	1	0	0	0	0	1	1	0	319.32	25	23	1.3	1.1	55.3885	65.5803	7.87	132	16.5	289	1.26	3.5	2.03543	16.7667	0
0	86.4528	1	1	0	0	0	0	1	1	0	666.28	25	24	0.97	0.9	71.6102	73.9843	6.9	136	15.9	302	NA	3.71	13.6584	11.1333	1
0	74.3373	1	1	0	0	0	1	0	0	0	2989.55	22	NA	1.03	NA	68.6314	90.8133	6.6	135	14.1	162	0.67	3.9	14.0074	36	0
0	46.1533	1	1	0	0	0	1	0	0	0	229.04	32	NA	1.73	NA	NA	101.281	11.29	133	14.2	323.6	0.4	3.3	42.1265	3.86667	0
0	70.6283	1	1	0	0	0	1	0	0	0	1064.08	19	43	1.94	NA	30.7358	20.5055	10.83	137	14	296	NA	3.7	12.5353	36	0
0	68.1686	1	1	0	0	0	1	0	0	0	1098.68	24	82	0.98	2.41	79.2057	28.0069	13.1	143	19.1	453.2	0.17	4.4	19.7322	11.7333	0
0	84.731	1	1	0	0	0	1	0	0	0	3066.4	18	19	1.09	1.23	61.9896	52.2755	7	137	14.6	230	NA	3.5	5.28442	36	0
0	78.8517	1	1	0	0	0	1	0	0	0	934.74	22	23	1.1	1.4	63.9519	44.6839	11.7	143	14.4	173	0.6	4	5.71741	22.0333	1
0	71.7789	1	1	0	0	0	1	0	0	0	95.93	42	41	1.9	1.73	36.9121	37.2794	NA	131	NA	NA	NA	4.6	3.811	2.26667	1
0	51.8385	1	1	0	0	0	1	0	0	0	934.48	27	NA	1.22	NA	70.4945	82.1352	8.4	137	NA	NA	0.77	3.7	7.23043	30.4	1
0	66.0108	1	1	0	0	0	1	0	0	0	1093.81	22	22	1	0.89	81.0318	92.2169	7.3	134	16.6	NA	NA	4.3	2.00137	22.4667	0
0	51.7049	1	1	0	0	0	1	0	0	0	33.68	31	38	1.52	1.25	51.0209	64.4786	17.81	138.15	16.3	1180	NA	4.7	14.0554	36	0
0	47.6116	1	1	0	0	0	1	0	0	0	295.91	34	41	1.9	1.63	42.3152	46.831	5.8	134	13.5	212	0.4	4.4	8.26139	12.1333	0
0	53.7598	1	1	0	0	0	1	0	0	0	25.48	21	22	0.97	0.9	87.2183	92.5504	14.2	137	13.4	242	NA	3.9	7.20993	36	0
0	49.5065	1	1	0	0	0	1	0	0	0	165.47	30	NA	1.42	NA	56.6851	48.9903	128.54	141.1	13.3	609.7	0.42	3.7	3.07192	36	0
0	90.0027	1	1	0	0	0	1	0	0	0	1430.08	33	40	2.07	1.63	27.0148	22.9857	6.6	131	NA	140	NA	4.3	4.17253	36	0
0	79.5201	1	1	0	0	0	1	0	0	0	812.42	56	52	2.4	NA	24.4743	30.0209	9.5	136	15.9	176	0.45	4.2	3.87771	15.4333	0
0	74.5653	1	1	0	0	0	1	0	0	0	370.51	50	32	1.93	1.23	32.8113	48.5806	10.5	139	13.6	258	0.22	NA	11.3893	25.8667	0
0	76.7303	1	1	0	0	0	1	0	0	0	1498.76	46	NA	2.3	2.1	26.7993	22.2536	7.4	134	14.5	176	0.92	4.1	5.87174	36	0
0	72.0473	1	1	0	0	0	1	0	0	0	1038.56	48	49	1.74	2.04	36.3991	39.7648	11.1	129	17.2	244	NA	4.6	4.98153	0.7	1
0	83.0318	1	1	0	0	0	1	0	0	0	1908.83	63	58	2.5	2.81	22.8509	25.3151	8.7	132	14.3	172	1.23	5.3	5.22509	9.03333	1
0	63.1531	1	1	0	0	0	1	0	0	0	571.03	19.5	19	1.3	0.9	65.3784	90.0883	10.7	NA	13.6	276	0.92	NA	6.50893	36	0
0	50.0042	1	1	0	0	0	1	0	0	0	703.91	28	40	1.9	2.39	40.7964	31.1601	8.1	143	15	221	0.2	4.7	7.29378	36	0
0	65.497	1	1	0	0	0	1	0	0	0	305.69	23	41	1.21	1.52	42.8521	46.1846	NA	NA	13.7	NA	0.65	NA	18.8289	36	0
0	47.9894	1	1	0	0	0	1	0	0	0	2287.14	26	35	0.7	1.1	107.066	82.9618	8.2	134	17.6	NA	2.761	5.2	5.97434	30.1	0
0	58.2354	1	1	0	0	0	1	0	0	0	206.76	20	8	0.76	0.7	94.4034	105.557	8.39	136	13.5	135	0.5	4.5	7.11078	21.4333	0
0	61.4742	1	1	0	0	0	1	0	0	0	976.91	24	21	0.5	0.76	118.968	96.573	9.28	132	15.2	NA	1.4	4.7	7.03505	36	0
0	73.3337	1	1	0	0	0	1	0	0	0	1207.46	17	21	1.4	0.97	52.8463	79.4728	15.2	135.9	14.4	383.7	0.47	4.3	7.12132	9.6	0
0	38.8714	1	1	0	0	0	1	0	0	0	110.15	25	28	1.6	1.63	52.9712	52.4624	9.5	139	14.5	189	0.51	4.3	1.3611	36	0
0	63.6693	1	1	0	0	0	1	0	0	0	282.6	29.72	31	1.13	1.18	67.0375	64.1119	9.19	139	NA	219	NA	4.1	6.68716	36	0
0	63.9462	1	1	0	0	0	1	0	0	0	4156.93	45	35	1.37	1.1	50.7291	70.8119	11.69	141	15	351	0.18	5.2	0.340369	35.3333	1
0	73.8868	1	1	0	0	0	1	0	0	0	614.33	31	25	1.19	1.01	60.2337	73.0235	9.6	137	16.2	201	0.4	4.4	3.90065	22.4	0
0	75.1672	1	1	0	0	0	1	0	0	0	1081.91	16	NA	0.8	NA	90.231	86.7357	10.1	140	15.3	199	0.6	3.5	6.2511	36	0
0	58.9363	1	1	0	0	0	1	0	0	0	43.76	21	35	1	1.25	87.2773	63.2919	9.69	138	NA	253	0.34	4.8	1.78577	36	0
0	75.7257	1	1	0	0	0	1	0	0	0	528.59	33.9	NA	0.86	NA	84.8911	73.0129	8.5	139	15.8	NA	1.24	3.5	0.996055	7.76667	0
0	85.1094	1	1	0	0	0	1	0	0	0	621.87	15.3	38	1.5	2	43.2551	29.6029	9.2	137	NA	197.1	0.67	4.4	5.60358	6.73333	0
0	84.3839	1	1	0	0	0	1	0	0	0	2589.71	32	23	1.9	1.3	31.835	52.6151	7	144	19.1	175	NA	4.38	4.46977	36	0
0	75.2356	1	1	0	0	0	1	0	0	0	965.4	25	43	1.43	1.33	47.497	51.8167	8	132	14.7	174	0.97	5.4	4.05322	1.8	1
0	51.8213	1	1	0	0	0	1	0	0	0	3536.06	43	49	1.53	1.82	50.2376	40.8474	7	141.5	17.8	264	0.4	4.7	22.7066	5.16667	1
0	51.1379	1	1	0	0	0	1	0	0	0	416.29	16	NA	0.67	NA	113.74	125.239	7.66	137	13	145	NA	3.6	31.2865	20	0
0	72.204	1	1	0	0	0	1	0	0	0	206.35	12.45	NA	0.7	NA	93.2248	86.3386	4.6	139	16.5	181	NA	3.76	13.9958	11.9	0
0	64.1495	1	1	0	0	0	1	0	0	0	103.78	18	24	0.93	1.1	85.0562	80.6548	7.03	139.3	14.3	227	NA	4.9	3.83213	7.93333	0
0	75.6202	1	1	0	0	0	1	0	0	0	779.36	25	NA	1.2	NA	59.0114	57.1596	7.9	134	12.3	181	0.54	4.6	12.8544	13.9667	0
0	65.0467	1	1	0	0	0	1	0	0	0	2787.45	34	31	4.5	3.37	13.0963	18.6781	11.4	135	20.2	181	NA	5.8	4.76113	8.23333	1
0	82.2325	1	1	0	0	0	1	0	0	0	958.24	95	72	3.2	2.75	17.2383	20.0761	7.33	137	17.6	112	NA	4.9	23.8508	17.2	0
0	63.2543	1	1	0	0	0	1	0	0	0	1711.19	84	66	3.64	3.59	16.4953	17.464	5.2	136	13.4	108	0.5	5.8	10.8818	36	0
0	56.4398	1	1	0	0	0	1	0	0	0	2504	53	49.6	4.5	3.98	13.89	15.5277	4.55	NA	16.7	117	0.39	NA	3.07635	18.7667	1
0	71.5728	1	1	0	0	0	1	0	0	0	1212.56	117.19	65	7.26	5.63	6.84605	9.1473	10.1	137.7	19	117	0.33	4.7	10.7246	36	0
0	75.78	1	1	0	0	0	1	0	0	0	1603.25	13	18	1	1.08	73.3859	67.671	6.2	139	18.8	254	NA	4.17	3.07377	25.0333	1
0	76.2725	1	1	0	0	0	1	0	0	0	374.55	20	NA	0.83	NA	85.3445	74.3886	8.7	133	18.6	193	NA	5.4	3.08771	13.0333	1
0	84.7443	1	1	0	0	0	1	0	0	0	860.73	35	41	0.89	1.13	76.128	57.3436	7.61	137	14.8	85	1.34	3.7	7.04607	36	0
0	89.9631	1	1	0	0	0	1	0	0	0	1987.4	16	20	1.03	1.57	58.7772	37.9957	7.8	137	13.5	222	1.11	4.6	3.11825	28.5333	1
0	76.7424	1	1	0	0	0	1	0	0	0	777.42	19	17	1.09	0.94	66.6953	77.7146	5.85	139	16.8	221	NA	4.3	4.74934	11.6667	0
0	86.306	1	1	0	0	0	1	0	0	0	1780.14	26.29	21	1.3	1.1	52.33	62.0223	3.88	139	16.5	147	1.01	4.4	4.16506	26.9667	1
0	88.0493	1	1	0	0	0	1	0	0	0	118.53	19	25	0.89	0.8	87.7228	83.6905	8	136	14.7	220	0.88	4.6	0.350014	32.7667	0
0	73.2218	1	1	0	0	0	1	0	0	0	523.82	31	31	1.56	1.5	45.106	46.3669	5.91	142	13.7	NA	0.8	4.6	0.978024	36	0
0	72.2069	1	1	0	0	0	1	0	0	0	937.82	17	15	0.93	1.1	62.5219	66.2862	9.2	133	13.3	261	NA	4.3	2.06147	13.9667	0
0	68.8703	1	1	0	0	0	1	0	0	0	373.51	28	50	0.92	1.32	81.0256	54.7536	20.5	132	NA	320	NA	4.4	5.57628	15.5333	1
0	72.2723	1	1	0	0	0	1	0	0	0	1256.46	18	25	1.1	1.03	66.184	71.2724	10.59	134	NA	293	NA	4.4	2.56484	36	0
0	80.8315	1	1	0	0	0	1	0	0	0	342.3	23	34	1.3	1.57	52.5661	40.3234	6.4	137	15.2	169	NA	4.1	10.2153	36	0
0	78.6431	1	1	0	0	0	1	0	0	0	345.82	15	NA	0.77	NA	88.0743	81.6365	9.4	135	NA	321	NA	4	11.114	36	0
0	68.0159	1	1	0	0	0	1	0	0	0	191.49	10	16	0.9	0.64	83.5156	103.29	10.7	140	15.3	149	NA	3.2	3.38487	33.9	0
0	76.3131	1	1	0	0	0	1	0	0	0	576.47	24.6	39	1.1	1.14	65.6597	63.9699	12.7	132	13.4	214	0.39	3.8	3.17092	4.93333	1
0	91.2584	1	1	0	0	0	1	0	0	0	388.82	19	NA	0.89	NA	71.4986	65.2035	4.31	140	15.6	265	NA	4.2	10.0978	12.4333	1
0	79.1373	1	1	0	0	0	1	0	0	0	309.01	26	31	1.12	0.9	61.9881	77.7503	22.16	138	13.1	241	NA	4.5	5.81543	36	0
0	77.0129	1	1	0	0	0	1	0	0	0	287.56	22.5	21	1.33	0.91	51.3131	79.1428	5.5	136	17.6	137	0.66	4.2	2.83965	12.9333	0
0	61.5741	1	1	0	0	0	1	0	0	0	1685.78	23	15	1.16	1.1	65.5558	71.5775	11.7	136	18.7	240	0.9	3.5	3.86126	28.4	0
0	67.8807	1	1	0	0	0	1	0	0	0	1558.68	32	44	1.63	1.6	43.2452	44.3054	4.74	140	16.6	32	1.31	3.7	25.1453	34.1667	1
0	72.098	1	1	0	0	0	1	0	0	0	410.2	35	26.1	1.3	1.3	55.6721	53.7075	4.55	141	16.8	149	NA	3.8	12.1524	4.63333	1
0	68.9303	1	1	0	0	0	1	0	0	0	828.64	17	29	1.4	1.3	50.2988	56.1388	5.09	136	17.8	112	1.07	3.5	3.12716	14.4667	1
0	76.3408	1	1	0	0	0	1	0	0	0	3233.19	20	29	1.55	2.18	43.4292	30.6978	6.9	139	15	143	NA	4.9	6.17896	19.5333	1
0	85.0409	1	1	0	0	0	1	0	0	0	1376.5	32.07	31	0.86	1.03	79.9874	64.414	9.8	139	15.9	141	0.72	3.8	3.02708	36	0
0	66.0505	1	1	0	0	0	1	0	0	0	666.15	39	41	1.97	2.2	33.3087	33.4446	7.48	142	13.9	137	0.56	5.2	3.40234	36	0
0	65.2737	1	1	0	0	0	1	0	0	0	788	43	39	2.4	2.4	27.8384	25.4534	14.34	142	NA	240	0.4	4.4	4.07837	36	0
0	76.9446	1	1	0	0	0	1	0	0	0	1258.17	22.56	27	1.55	1.8	42.5353	38.4259	10.1	142	NA	174	0.85	4.9	2.32467	23.0333	0
0	69.687	1	1	0	0	0	1	0	0	0	343.07	20	28	1.7	1.6	39.8586	41.4684	7.9	137	15.5	182	0.48	4	3.03186	22.1667	0
0	77.4635	1	1	0	0	0	1	0	0	0	504.24	21	24.2	1.3	1.43	52.1573	55.6335	10.6	142	13.2	371	NA	4.5	2.4574	36	0
0	91.4674	1	1	0	0	0	1	0	0	0	3954.79	29	18	1.9	1.3	30.2003	47.2534	9.5	142	15.7	228	0.73	5.5	7.28959	12.3	1
0	93.6	1	1	0	0	0	1	0	0	0	3434.93	23.1	17	1.2	1.1	52.625	58.7463	10.9	127	NA	195	0.82	4.1	3.91848	7.4	1
0	82.6336	1	1	0	0	0	1	0	0	0	1321.41	18	22.8	1.3	1.09	49.7292	63.259	4.78	138	15.6	158	NA	4.1	4.17063	9.56667	1
0	83.6984	1	1	0	0	0	1	0	0	0	2646.24	49	35	1.5	1.5	42.3533	42.9258	10.41	128	NA	376	NA	5	3.51329	3.86667	1
0	73.7371	1	1	0	0	0	1	0	0	0	148.54	15	15	1.2	1.33	57.5193	56.8803	9.09	137	14	237	NA	4.2	2.0741	11.6667	0
0	64.4738	1	1	0	0	0	1	0	0	0	243.87	22	36	1.08	1	65.606	75.9342	8.69	139	NA	212	0.35	4.7	8.26677	27.1333	0
0	54.1383	1	1	0	0	0	1	0	0	0	208.9	12	15	0.9	0.83	92.8343	98.0234	7.3	133	13.9	146	0.48	3.6	6.18341	36	0
0	72.0972	1	1	0	0	0	1	0	0	0	634.46	9	NA	0.53	NA	116.57	98.5798	13.3	138	13.4	206	0.87	3.8	2.95317	36	0
0	70.1965	1	1	0	0	0	1	0	0	0	721.1	21	27	1.29	0.82	60.4734	85.5614	10.34	136	14.8	195	0.96	4.3	8.48686	12.8	0
0	72.4343	1	1	0	0	0	1	0	0	0	475.76	20	18	0.79	0.6	89.331	103.658	10.1	141	NA	160	1.52	4.3	4.15296	36	0
0	60.045	1	1	0	0	0	1	0	0	0	365.83	21	27	1.1	1.36	73.2646	57.1465	7.4	132	14.6	355	0.46	4.5	4.29907	31.9	0
0	62.521	1	1	0	0	0	1	0	0	0	298.1	17	28	0.9	0.89	90.3724	88.3442	5.75	139	NA	185	NA	3.7	2.54528	36	0
0	73.7221	1	1	0	0	0	1	0	0	0	1190.35	25	19	0.9	1.08	84.3686	67.695	8.24	138	15.2	319.2	NA	4.33	15.1233	35.6667	0
0	63.4504	1	1	0	0	0	1	0	0	0	2418.32	22	10	1	0.73	80.777	99.1556	15.1	136	14.5	327	0.64	4.2	3.85752	20.5	1
0	82.8448	1	1	0	0	0	1	0	0	0	95.85	10	22	1.35	1.51	50.0904	NA	5.65	140	14.8	140.2	0.46	4	2.31849	36	0
0	75.4382	1	1	0	0	0	1	0	0	0	315.8	10	19	0.8	0.89	85.6793	NA	6.55	129	15.7	179	0.71	3.8	5.27108	28.1667	0
0	83.9976	1	1	0	0	0	1	0	0	0	328.07	29	34	0.9	1.03	74.0472	66.4387	10.7	138	14.5	200	0.75	5	3.2903	36	0
0	61.5207	1	1	0	0	0	1	0	0	0	164.95	22	31.6	1.1	1.2	70.1456	50.6133	8.4	142	14.1	205	0.62	3.9	3.82996	29.1333	0
0	63.385	1	1	0	0	0	1	0	0	0	NA	22.8	NA	1.6	NA	NA	79.9016	NA	NA	NA	NA	NA	NA	2.03179	33.8	0
0	68.4289	1	1	0	0	0	1	0	0	0	NA	22	24	1.41	1.49	NA	55.8024	9.1	139	NA	NA	0.36	4.1	2.11981	8.53333	0
0	75.8229	1	1	0	0	0	1	0	0	0	NA	14	17	0.87	0.93	NA	80.0098	10.99	133.4	15.6	NA	NA	4	2.89083	4.53333	1
0	78.9665	1	1	0	0	0	1	0	0	0	NA	21	NA	0.84	NA	79.6543	82.5356	8.14	139	NA	170	NA	4.5	0.951929	6.16667	0
0	63.9908	1	1	0	0	0	1	0	0	0	NA	28	50	1.53	1.93	NA	NA	9.71	130	16.5	134	3.849	3.5	4.28999	1.86667	1
0	65.8418	1	1	0	0	0	1	0	0	0	NA	15	15	1.23	1.2	59.9919	61.9761	6.26	137	13.4	NA	NA	4.7	2.88751	36	0
0	61.6404	1	1	0	0	0	1	0	0	0	NA	18	NA	1.1	NA	69.4253	71.2084	7.93	136	13.4	NA	0.57	4.4	5.72558	36	0
0	65.835	1	1	0	0	0	1	0	0	0	NA	16.11	17	1	0.98	79.0412	80.3434	8.9	142	13.6	222	NA	4.3	3.99667	23.2333	1
0	76.4514	1	1	0	0	0	1	0	0	0	NA	26	NA	0.8	NA	91.1388	89.7451	6.4	142	14.4	159	NA	4.9	0.302739	36	0
0	59.6281	1	1	0	0	0	1	0	0	0	NA	13	14	1.3	1.23	60.7213	63.3615	12.93	138	14.1	NA	NA	4.1	4.92505	36	0
0	66.4026	1	1	0	0	0	1	0	0	0	NA	34	20	1	0.81	82.9019	93.996	10.42	139	18.3	392	NA	4	5.60013	27.2	1
0	42.6172	1	1	0	0	0	1	0	0	0	NA	25	25	1.15	1.1	79.6643	81.5983	6.5	141	17.1	257	0.62	3.6	15.9605	31.7	1
0	68.9423	1	1	0	0	0	1	0	0	0	NA	42	29	1.5	1.6	44.4854	43.1444	12.6	145	14.8	147	NA	4.6	7.07156	25.8333	1
0	68.2025	1	1	0	0	0	1	0	0	0	NA	17	17	0.83	0.92	92.8298	87.0298	5.9	138	16.1	135	0.58	3.2	5.93083	5.96667	1
0	60.4627	1	1	0	0	0	1	0	0	0	NA	13	NA	1.26	NA	62.639	NA	11.59	137	14.9	256	0.71	4.9	112.463	36	0
0	73.8358	1	1	0	0	0	1	0	0	0	NA	16	15	0.93	0.98	80.3962	79.4778	6.74	134	13.9	226	0.49	4.5	4.25562	33.5	1
0	68.1961	1	1	0	0	0	1	0	0	0	NA	24	NA	0.86	NA	85.2972	75.6069	11	140	16.3	207	NA	3.8	54.9899	0	1
0	67.9685	1	1	0	0	0	1	0	0	0	NA	18	NA	1	NA	77.395	66.9971	11.62	136	14.3	249	0.52	3.8	12.8753	36	0
0	51.8906	1	1	0	0	0	1	0	0	0	NA	30	20.2	3.62	4.18	18.5625	15.6931	9.77	140	NA	247.1	NA	6	0.278232	0.7	1
0	85.158	1	1	0	0	0	1	0	0	0	NA	90	65	11.57	7.02	2.9619	6.29872	6.7	141	13.4	136	NA	5.6	3.48776	12.3667	1
0	65.9543	1	1	0	0	0	1	0	0	0	NA	34	34	1.6	1.6	44.7789	44.6802	10	142	16.6	169	NA	4.1	1.74107	36	0
0	58.806	1	1	0	0	0	1	0	0	0	NA	26	26	1.1	1.1	72.8411	72.2619	8.3	139	NA	NA	NA	4.2	2.14281	6.9	1
0	65.6238	1	1	0	0	0	1	0	0	0	NA	46	45	3.33	3.43	18.7289	18.0117	NA	142	NA	NA	NA	4.3	2.00349	19.5333	0
0	75.1286	1	1	0	0	0	1	0	0	0	NA	21	21	1	1	74.3933	73.7496	8.1	137	NA	209	NA	4.3	2.63271	36	0
0	68.1114	1	1	0	0	0	1	0	0	0	NA	22	22	1.06	1.05	75.4988	73.3736	6.96	144	NA	245	NA	3.7	3.52666	36	0
0	75.0521	1	1	0	0	0	1	0	0	0	NA	28	24	1.12	1.5	58.234	46.7638	6.37	137	NA	176	NA	4.3	2.84844	18.6	0
0	50.4694	1	1	0	0	0	1	0	0	0	NA	17	15	1.1	1.13	81.7128	76.0474	9.1	138	15.2	280	NA	4.3	3.22844	36	0
0	56.3956	1	1	0	0	0	1	0	0	0	NA	23	23	1.02	1.03	81.533	82.915	7.9	139	NA	202	NA	4.8	2.05461	27.9333	1
0	65.9942	1	1	0	0	0	1	0	0	0	NA	23	21	0.54	0.6	110.951	107.381	5.3	137	15.5	NA	0.58	NA	2.00639	23.7	0
0	82.9701	1	1	0	0	0	1	0	0	0	NA	22	20	0.72	0.54	87.8647	96.904	5.73	134	13.6	176	0.7	4.1	2.31016	25.2667	0
0	73.3894	1	1	0	0	0	1	0	0	0	NA	47	36	1.03	1	63.8986	67.9418	3.13	139	14.2	98	0.34	5.4	3.21426	36	0
0	81.186	1	1	0	0	0	1	0	0	0	NA	47	25	1.4	1.2	47.6767	58.159	15.42	134.5	14.9	120.4	0.5	4.9	2.82517	0.466667	1
0	74.4942	1	1	0	0	0	1	0	0	0	NA	41	50	1.83	1.79	34.2873	36.1968	10.9	140.9	14.7	283	0.4	4	2.93099	36	0
0	86.5955	1	1	0	0	0	1	0	0	0	NA	64	94	3.11	4.12	16.4992	12.1146	10.7	119	14.1	147	0.39	4.2	5.73642	1.53333	1
0	63.1097	1	1	0	0	0	1	0	0	0	NA	34.32	44	2.9	3.49	22.9921	18.6624	23.1	142	14.2	247.1	0.3	4.4	20.3612	36	0
0	83.9379	1	1	0	0	0	1	0	0	0	NA	41	41	1.53	1.7	40.5692	34.126	7.1	140.9	16.6	236	0.2	5.6	3.33939	35.4667	0
0	80.1379	1	1	0	0	0	1	0	0	0	NA	46	39	2.3	1.15	26.7902	59.693	9.8	137	16.1	196	NA	5.5	24.3064	31.3667	1
0	82.4715	1	1	0	0	0	1	0	0	0	NA	77.74	60	7.18	3.13	6.05779	17.2212	16.9	139	13.8	312	0.3	8.84	60.6856	11.5667	1
0	54.3289	1	1	0	0	0	1	0	0	0	NA	48	39	2.03	2.01	35.3936	37.9651	9.3	135	17	408.1	NA	4.3	14.0623	9.86667	1
0	81.0751	1	1	0	0	0	1	0	0	0	NA	28	33	1.15	1.3	59.2539	49.8529	4.87	138	20.5	262	0.48	4.4	2.98306	12.3	0
0	56.0345	1	1	0	0	0	1	0	0	0	NA	40	57	1.93	1.66	37.7491	44.6114	8.2	138	19.6	240	2.088	4.8	12.4537	36	0
0	60.9201	1	1	0	0	0	1	0	0	0	NA	26.37	26	1.83	1.3	38.9792	58.8422	22.2	137	14	342.3	NA	4.5	5.66306	36	0
0	65.1862	1	1	0	0	0	1	0	0	0	NA	52	42	2.2	1.62	28.8881	42.8359	36	131.51	17.6	538	NA	4.1	10.8077	3.8	1
0	63.1349	1	1	0	0	0	1	0	0	0	NA	21	38	1.1	1.4	69.5897	54.5472	12.95	138.1	14.3	308	0.24	4.15	8.02561	36	0
0	59.2164	1	1	0	0	0	1	0	0	0	NA	60	50	2.63	2.6	25.8236	26.8542	10.9	135	15.7	169	0.77	5.4	8.1755	30.8667	1
0	74.0596	1	1	0	0	0	1	0	0	0	NA	64.84	89	3.08	3.1	18.1895	18.3882	9.8	141	17.6	218	1.52	5.2	7.56784	13.7	1
0	69.4567	1	1	0	0	0	1	0	0	0	NA	59.04	64	2.42	2.93	26.444	21.3109	8.29	140	14.2	236	0.42	4.9	14.6325	36	0
0	79.9539	1	1	0	0	0	1	0	0	0	NA	26	32	1.25	1.38	55.1809	49.4196	8.66	137	17.6	145	0.94	4.2	5.02924	36	0
0	69.2525	1	1	0	0	0	1	0	0	0	NA	13	26	0.9	1.1	81.8448	71.4284	17.25	137.9	14.2	199	1.8	4.3	6.71554	36	0
0	66.2103	1	1	0	0	0	1	0	0	0	NA	20	17	1.1	0.83	67.6955	89.9818	11.9	138	15.3	249	NA	3.6	16.3462	8.73333	0
0	60.9151	1	1	0	0	0	1	0	0	0	NA	9	NA	1.2	NA	65.9519	103.232	16.4	134	12.7	422	0.6	3.9	24.592	6.33333	0
0	64.8329	1	1	0	0	0	1	0	0	0	NA	11	22	0.63	0.88	105.072	90.0192	14.9	130.7	16.5	372	0.42	3.7	6.28192	11.3333	1
0	68.9829	1	1	0	0	0	1	0	0	0	NA	14.2	25	1.1	1.03	68.2851	73.3482	19.1	130	NA	220	NA	4	9.91061	28.9	0
0	75.2357	1	1	0	0	0	1	0	0	0	NA	17	19	0.8	0.86	89.9871	86.0958	9.9	135	15.5	228	1.22	4.4	2.28046	13.3	1
0	83.0989	1	1	0	0	0	1	0	0	0	NA	22	37	1.13	1.8	59.2721	34.1803	8.5	132	NA	172	NA	4.2	6.17674	36	0
0	81.969	1	1	0	0	0	1	0	0	0	NA	32	42	1.3	1.2	49.2925	55.805	6	138	15.5	157	NA	5	4.05519	33	0
0	74.7904	1	1	0	0	0	1	0	0	0	NA	24	NA	1.3	NA	53.77	54.5779	7.5	134	15.3	226	0.6	4.6	6.05599	36	0
0	64.1409	1	1	0	0	0	1	0	0	0	NA	33	26	1.43	1.2	51.4194	64.8344	5.67	144	15.5	67	1.4	4.8	3.88279	31.9333	0
0	59.26	1	1	0	0	0	1	0	0	0	NA	20	21	0.63	0.54	107.098	114.737	12.94	142	13.4	248	NA	NA	3.75169	36	0
0	54.3841	1	1	0	0	0	1	0	0	0	NA	13	15	0.93	0.9	93.9896	94.95	11.7	138	14.2	219	1.46	4	4.77592	36	0
0	62.5149	1	1	0	0	0	1	0	0	0	NA	13	17	0.73	0.78	99.1937	96.9899	9.9	144	14.7	280	0.6	4.7	2.45287	36	0
0	57.2136	1	1	0	0	0	1	0	0	0	NA	21	17	0.91	0.72	91.71	103.951	24.37	140	13.5	553	0.66	NA	8.85325	36	0
0	55.0578	1	1	0	0	0	1	0	0	0	NA	76	55	4.22	3.6	14.7767	18.5058	8.2	136	NA	266	0.003	NA	39.6032	9	1
0	76.8277	1	1	0	0	0	1	0	0	0	NA	66	31	1.9	1.13	33.0352	63.6861	13.2	129	14.8	234	0.3	3.9	2.8953	31.9333	1
0	63.2241	1	1	0	0	0	1	0	0	0	NA	94.08	59	3.4	3.5	17.803	17.8116	9.72	137	13.4	266	0.3	4.7	6.78517	36	0
0	81.1984	1	1	0	0	0	1	0	0	0	NA	59	109	2	3.32	29.7718	16.9295	8.21	139	14.2	245	0.3	5.1	2.38157	0	1
0	68.1962	1	1	0	0	0	1	0	0	0	NA	14	25	0.74	0.83	95.8715	84.8508	9.15	137	NA	270	0.8	3.1	15.1394	1.66667	1
0	63.5348	1	1	0	0	0	1	0	0	0	NA	18.3	15	1.33	0.63	55.0075	106.155	15.7	136	NA	188	0.61	4.1	15.1853	36	0
0	68.1686	1	1	0	0	0	1	0	0	0	NA	13	15	1.68	1.1	43.0319	66.3107	18.18	138	23.4	322	0.41	3.7	2.61347	36	0
0	65.7281	1	1	0	0	0	1	0	0	0	NA	15	18	1.1	1.22	71.2521	60.786	10.85	139	14.5	195	NA	4.3	4.09415	17.2333	0
0	68.2521	1	1	0	0	0	1	0	0	0	NA	36	35	1.17	1.15	61.9777	69.1549	28.36	133	14.2	212	0.78	5.9	17.2694	32.3667	1
0	50.2286	1	1	0	0	0	1	0	0	0	NA	31	NA	1.33	NA	61.9379	62.1796	20.85	139	NA	331	NA	3.9	4.01988	27.5	1
0	81.4765	1	1	0	0	0	1	0	0	0	NA	21	41	1.2	1.67	56.3693	37.26	12.5	132	NA	219	NA	3.6	6.96412	11.8333	0
0	57.7442	1	1	0	0	0	1	0	0	0	NA	21	34	1.2	1.14	68.7191	74.3713	15.7	135	13.6	222	0.75	4.5	7.06663	36	0
0	61.0872	1	1	0	0	0	1	0	0	0	NA	15	NA	0.93	NA	86.8912	97.8326	11	140.3	NA	123	NA	4	0.270206	0	1
0	69.8007	1	1	0	0	0	1	0	0	0	NA	21	32	1.01	1.3	76.4955	57.1692	15.9	137	15.1	407.4	0.75	4.2	4.8132	11.1333	1
0	73.5711	1	1	0	0	0	1	0	0	0	NA	30	45	1.74	1.54	35.1268	40.3359	17.1	134	14	375	NA	4.2	3.90296	5.6	0
0	64.905	1	1	0	0	0	1	0	0	0	NA	25.88	27	1	1.01	81.0554	79.4113	12.9	143	17.3	325	0.45	4.2	8.99432	36	0
0	59.038	1	1	0	0	0	1	0	0	0	NA	16	31	1	1.15	80.5876	NA	8.8	138	NA	298	0.46	3.9	7.56346	36	0
0	66.2258	1	1	0	0	0	1	0	0	0	NA	11	15	0.88	0.91	89.2625	82.3699	7.68	135	14.5	256	0.76	3.7	4.19866	36	0
0	78.2404	1	1	0	0	0	1	0	0	0	NA	20	18	0.8	0.96	84.4465	78.7784	10.3	135	13.3	400.8	0.31	4.5	4.53264	36	0
0	53.9204	1	1	0	0	0	1	0	0	0	NA	15	23	1.6	1.5	48.3717	51.5992	16	139	15.8	512	1.14	4.2	3.22708	36	0
0	62.9512	1	1	0	0	0	1	0	0	0	NA	13	15	1.33	1.32	55.5562	56.8447	12.68	142	14.1	207	0.52	3.7	2.32138	36	0
0	70.4966	1	1	0	0	0	1	0	0	0	NA	26	27	1.2	1.18	60.7267	61.8034	10.6	128	13.9	335	0.64	4.6	2.84635	36	0
0	54.0406	1	1	0	0	0	1	0	0	0	NA	16	15	1	1.01	82.3996	81.9974	10.7	140	14.8	265	0.38	4.4	0.234493	36	0
0	55.1765	1	1	0	0	0	1	0	0	0	NA	29	25	1.15	1.17	71.409	70.4599	12.5	137	14.4	265	0.66	4.5	1.07304	36	0
0	85.0939	1	1	0	0	0	1	0	0	0	NA	48	48	1.91	2.37	32.0377	25.5358	9	139	NA	224	0.903	NA	4.19163	1.83333	1
0	71.0245	1	1	0	0	0	1	0	0	0	NA	26	27	1.53	1.4	45.5019	49.9858	5.6	141	15.8	123	0.831	4.3	0.261539	27.7667	1
0	69.8786	1	1	0	0	0	1	0	0	0	NA	26	23	0.93	1.13	79.0335	64.6342	6.9	138	15.5	125	0.5	4.5	1.95076	13.5	1
0	86.4641	1	1	0	0	0	1	0	0	0	NA	21	23	1.3	1.1	49.6816	61.0424	12.4	131	NA	301	0.5	4.4	4.78642	36	0
0	86.2906	1	1	0	0	0	1	0	0	0	NA	24	23	1.33	1.4	46.3586	43.1952	6.45	140	14.8	142	0.79	4	2.0292	8.13333	1
0	75.262	1	1	0	0	0	1	0	0	0	NA	20	21	1.49	1.38	42.682	46.1764	6.45	137	NA	218	NA	3.6	1.80061	32.9667	0
0	53.0311	1	1	0	0	0	1	0	0	0	NA	19	19	0.84	0.81	98.23	100.083	10.7	133	13.9	232	NA	4.4	1.56132	36	0
0	53.1266	1	1	0	0	0	1	0	0	0	NA	10	NA	1	NA	85.7024	84.9841	10.21	138	16.5	255	NA	3.9	1.97389	33	1
0	55.243	1	1	0	0	0	1	0	0	0	NA	21	22	1	0.95	88.0541	90.8143	10.1	129.09	13.4	363	NA	5	2.02585	20.6333	0
0	57.4983	1	1	0	0	0	1	0	0	0	NA	25	NA	1.03	NA	84.2778	82.0559	7.8	139	13.5	197	NA	3.7	0.40546	36	0
0	79.5082	1	1	0	0	0	1	0	1	0	752.02	31	24	1.39	1.3	45.0588	52.8812	7.82	140	15.2	170	0.49	4.9	7.00879	27.4	1
0	55.0713	1	1	0	0	0	1	0	1	0	96.25	18	NA	0.9	NA	94.3623	77.2201	6.7	145	NA	165	NA	4.6	6.1016	36	0
0	90.6527	1	1	0	0	0	1	0	1	0	941.99	18	18	0.63	0.79	88.0561	86.1958	5.2	132	NA	114.6	0.5	3.8	5.37233	12	1
0	69.0528	1	1	0	0	0	1	0	1	0	194.38	18	NA	0.99	NA	81.6154	NA	7.51	138	NA	249	0.45	4.4	4.25059	36	0
0	91.5972	1	1	0	0	0	1	0	1	0	459.33	15	NA	0.82	NA	83.2343	84.4693	9.31	135	13.1	182	0.56	4.2	3.01629	22.8	1
0	82.8796	1	1	0	0	0	1	0	1	0	1144	62	93	2	2.24	28.9364	25.4251	4.64	144	15.9	81	0.52	3.4	8.63584	23.7667	1
0	81.1633	1	1	0	0	0	1	0	1	0	228.07	24	32	0.96	1.1	70.1976	62.9967	6.1	138	NA	NA	0.4	3.9	7.17766	24.5667	1
0	92.7671	1	1	0	0	0	1	0	1	0	2379.54	37	71	2.3	2.5	24.7341	21.5537	14.5	140	17.1	222	NA	4.64	11.1818	5.63333	1
0	73.4781	1	1	0	0	0	1	0	1	0	2235.9	41.91	49	1.9	1.9	33.3826	33.4215	6.2	130	16.3	345	1.52	5	7.89344	36	0
0	66.6581	1	1	0	0	0	1	0	1	0	NA	53	25	1.03	1.23	67.7133	57.8627	8.1	133	13.3	NA	0.28	3.5	12.0851	5.6	0
0	56.4401	1	1	0	0	0	1	0	1	0	NA	92	96	3.87	2.5	17.3872	28.9176	5.6	140	15.3	NA	0.41	4.4	4.99001	25.0333	0
0	58.9685	1	1	0	0	0	1	0	1	0	NA	59	51	2.33	2.13	30.975	33.3797	13.3	138	16.8	605.7	0.58	4.5	8.89096	36	0
0	64.6908	1	1	0	0	0	1	0	1	0	NA	26	17	0.9	0.88	83.3171	89.1696	6.87	143	12.7	NA	0.59	4.7	13.0226	36	0
0	76.874	1	1	0	0	0	1	0	1	0	NA	23	28	1.3	1.23	52.5784	56.8689	13.1	144	14.2	210	0.49	4.4	12.7786	36	0
0	67.8996	1	1	0	0	0	1	0	1	0	NA	17	38	1.2	1.5	62.0085	46.6699	11.2	137.4	15	190	1.2	4.7	8.10854	36	0
0	77.5209	1	1	0	0	0	1	0	1	0	NA	18	17	1.1	1.03	62.3792	69.1703	11.06	140	14.4	314	NA	3.6	3.07632	18.9333	0
0	77.5367	1	1	0	0	0	1	0	1	0	NA	70	57	2.3	1.61	27.0167	39.8328	26.3	141	15.2	341	0.47	5.7	122.918	36	0
0	77.1444	1	1	0	0	0	1	0	1	0	NA	21.4	27	1.08	1.42	67.0547	45.467	12.8	136	13.2	260	0.79	4.4	9.35186	32.3	0
0	85.3508	1	1	0	0	0	1	0	1	0	NA	26	30	0.94	0.98	68.9032	69.5491	9.38	140	15.4	187	0.42	4.9	5.26438	15.7333	1
0	77.7626	1	1	0	0	0	1	0	1	0	NA	24	21	0.9	1.48	78.0706	44.6777	4.07	133	14.5	173	0.68	3.4	3.05558	12.9667	1
0	79.7648	1	1	0	0	0	1	0	1	0	NA	48	40	1	1.3	70.7053	50.8299	3.78	139	15.3	NA	0.8	3.7	7.67365	4.06667	1
0	78.6781	1	1	0	0	0	1	0	1	0	NA	68	40	2.4	2.58	24.4095	12.2099	8.51	130	15.4	168	0.3	4.5	17.646	36	0
0	56.2791	1	1	0	0	0	1	0	1	0	NA	14	15	0.8	0.89	100.306	93.0821	23.3	140	NA	229	NA	4.4	3.63458	36	0
0	52.9881	1	1	0	0	0	1	0	1	0	NA	31	23	1.73	1.86	46.3722	65.5428	14.3	127	14.3	372	0.24	4.9	12.5397	36	0
0	68.0679	1	1	0	0	0	1	0	1	0	NA	31	30	1.86	1.5	35.1408	96.8134	9.3	140	NA	241.2	0.5	4.9	2.5991	36	0
0	74.1523	1	1	0	0	0	1	0	1	0	NA	21	23	1.13	1.27	60.2557	60.1958	6.9	143	15	77	NA	4.5	3.63208	36	0
0	60.2317	1	1	0	0	0	1	0	1	0	NA	29.13	32	1	1	82.5553	80.0418	6.85	138	NA	309	NA	4.7	1.95134	11.2	0
0	61.8733	1	1	0	0	0	1	0	1	0	NA	10	14	0.63	0.73	108.886	96.8557	5.12	141	14	NA	0.8	4	3.04326	36	0
0	65.0813	1	1	0	0	0	1	0	1	0	NA	15	18	0.83	0.98	90.3713	81.7818	6.3	129	13.4	181	NA	4.1	1.00138	34.1667	0
0	59.1688	1	1	0	0	0	1	0	1	0	NA	18	16	1.2	1.09	71.2909	61.7985	9.5	135	15	NA	0.6	3.8	1.49287	24.1	1
0	59.0499	1	1	0	0	0	1	0	1	0	NA	24	NA	0.99	NA	87.9583	90.8267	6.48	140.9	15.7	253	NA	5.4	3.45142	35.5333	0
0	73.4419	1	1	0	0	0	1	0	1	0	NA	13	27.4	0.83	1.03	85.2429	NA	7.83	138	NA	214	NA	4.2	7.17316	15.0667	0
0	89.4969	1	1	0	0	0	1	1	0	0	375.33	23.85	NA	0.83	NA	83.9997	83.4244	11.2	138	NA	NA	0.27	5.2	7.55413	32.6333	0
0	57.6305	1	1	0	0	0	1	1	0	0	280.75	26	NA	1	NA	82.8222	82.4294	11.47	146	15.7	288	0.9	4.2	3.06547	21	0
0	79.7156	1	1	0	0	0	1	1	0	0	252.57	23	22	1.5	1.5	42.1803	42.3352	8.61	133	NA	NA	NA	4.7	3.66028	20.8333	1
0	87.3012	1	1	0	0	0	1	1	0	0	1062.13	25	28	1.16	1.16	57.2316	57.3775	9.4	136	15.8	157	NA	3.9	2.32025	4.43333	1
0	72.5777	1	1	0	0	0	1	1	0	0	227.7	24	19	0.9	1	79.5437	72.3465	6.7	140	NA	162	0.6	4.8	2.40046	36	0
0	83.4574	1	1	0	0	0	1	1	0	0	412.54	35	39	2.1	2.1	31.036	31.0546	13.1	135	16.3	342	1.265	4.8	2.34236	7.06667	1
0	80.4332	1	1	0	0	0	1	1	0	0	1465.38	32	72	1.5	2.1	43.7192	28.6669	7.34	137	17.3	175	2.1	4.1	1.96114	2.5	1
0	79.6017	1	1	0	0	0	1	1	0	0	1570.75	39	27	1.53	1.4	42.1635	47.2272	6.6	143	16.2	NA	0.44	4.8	0.412084	3.06667	1
0	74.6357	1	1	0	0	0	1	1	0	0	370.49	25	23	1.23	0.97	NA	62.9481	6.8	139	NA	119	0.57	4.5	4.08668	1.26667	0
0	68.8231	1	1	0	0	0	1	1	0	0	518.73	23	16	1.24	1.09	60.4707	67.7366	9.6	140	13.9	231.6	0.64	4.1	4.95227	36	0
0	62.0226	1	1	0	0	0	1	1	0	0	220.99	25	24	1.24	1.15	59.298	73.3751	7.3	137	14.5	159	0.87	4	4.01568	33.2667	1
0	73.161	1	1	0	0	0	1	1	0	0	869.34	17	22	1.5	0.88	49.6578	77.1256	5.36	140	NA	152	0.44	4.4	13.825	27.3333	0
0	59.1787	1	1	0	0	0	1	1	0	0	953.29	22	20	1.43	1.5	51.9832	64.6827	5.2	140.1	17.2	178	NA	4.5	5.28675	36	0
0	73.1544	1	1	0	0	0	1	1	0	0	629.37	12	25	1.3	1.48	53.3188	48.1158	7.64	138	13	181	0.45	3.6	4.30305	36	0
0	57.2744	1	1	0	0	0	1	1	0	0	1258.58	18	NA	1.3	NA	60.726	NA	4.1	138	14.2	140	0.6	4.03	11.1564	36	0
0	71.7298	1	1	0	0	0	1	1	0	0	780.57	18	31	0.86	1.04	86.3992	69.2874	5.86	141	15.6	162	NA	3.9	4.06521	36	0
0	74.5762	1	1	0	0	0	1	1	0	0	754.02	29	13	1.3	1.11	54.1643	64.0815	12.1	131	13.9	179	1.09	4.3	17.9784	36	0
0	76.3519	1	1	0	0	0	1	1	0	0	268.089	23	22	0.97	1	75.3744	64.3267	10.43	139	14.4	286.3	0.49	4.2	4.82188	36	0
0	69.9249	1	1	0	0	0	1	1	0	0	527.799	19	18	1.3	1.16	56.8122	82.2777	5.89	145	14.9	194	0.57	4.5	1.55501	36	0
0	70.1626	1	1	0	0	0	1	1	0	0	137.97	8.53	13	0.8	1.09	91.3712	75.5033	5.68	139	18.1	242	1.2	4	2.21468	15.4333	1
0	67.7421	1	1	0	0	0	1	1	0	0	287.07	13	NA	0.89	NA	83.4881	93.9613	7.1	140	15.1	222	0.61	3.5	0.310094	19.6	0
0	67.7213	1	1	0	0	0	1	1	0	0	652.799	17	30	1.33	2	53.016	35.8989	11.8	142	14.6	186	1.33	4.1	19.695	18.7333	0
0	88.5584	1	1	0	0	0	1	1	0	0	498.15	30	42	1.1	1.18	58.8196	52.3749	4.6	136	19	123.4	1.29	3.8	6.94173	10.8	1
0	75.8131	1	1	0	0	0	1	1	0	0	1930.82	38	50	1.39	1.47	49.3952	52.9863	5.61	134	15.5	155	1.11	5.5	8.46288	5	1
0	75.1067	1	1	0	0	0	1	1	0	0	1723.77	69	66	2.93	3.54	19.1064	15.02	8	141	14.5	117	0.63	4.5	35.3313	1.46667	1
0	78.377	1	1	0	0	0	1	1	0	0	2456.94	16	24	1.6	1.44	39.841	NA	12.4	140	15.8	126.5	1.28	4.2	8.8579	11.3	0
0	71.4492	1	1	0	0	0	1	1	0	0	681.79	25	31.7	1.8	1.83	35.513	35.682	6.5	134	17.8	138	0.8	4.7	3.0475	18.3	0
0	87.0465	1	1	0	0	0	1	1	0	0	1066.45	47	45	1.7	1.63	36.3665	37.0998	14.9	128	15.2	342	0.8	5.2	4.32302	8.3	1
0	76.1794	1	1	0	0	0	1	1	0	0	2695.12	65	126.5	2.91	3.6	20.0191	15.4024	19.3	133	16.8	222	1.64	4.4	13.7338	1.7	1
0	85.2302	1	1	0	0	0	1	1	0	0	159.22	33	43	1.93	1.7	30.7204	36.1521	13.05	132	13.2	225	NA	4.6	8.34126	1.9	1
0	68.5846	1	1	0	0	0	1	1	0	0	1099.7	28	19	0.84	0.69	89.0462	98.4788	36.06	138	16.3	387	NA	4	4.72517	27.3	0
0	85.7494	1	1	0	0	0	1	1	0	0	3937.3	24	39	1.02	1.6	65.3987	39.3551	7.3	135	15	229	NA	4	9.26047	7.03333	0
0	61.1221	1	1	0	0	0	1	1	0	0	195.43	24	25	1.06	0.91	75.8743	84.4702	13.7	136	NA	219.5	1.458	4.5	10.6886	12.1333	0
0	75.0612	1	1	0	0	0	1	1	0	0	165.6	18	16	1.2	0.93	59.1487	78.1783	10.64	141	16.8	367	0.5	3.5	10.3071	21.5333	0
0	71.7237	1	1	0	0	0	1	1	0	0	777.32	25.06	13	1.61	1.2	45.0862	65.3738	11.4	134	15	225	0.99	4.5	7.43648	20.9	1
0	89.1974	1	1	0	0	0	1	1	0	0	120.7	45	51	0.81	0.93	79.0243	63.9873	8	138.6	15.5	314	0.46	4.9	6.10025	28.4667	1
0	92.9648	1	1	0	0	0	1	1	0	0	1927.38	16.2	14	0.9	0.68	63.1399	83.7233	8.96	130	15.5	243	0.71	4.15	6.86635	1.4	1
0	86.9865	1	1	0	0	0	1	1	0	0	1322.05	26.9	66	1.25	1.93	52.1501	30.9199	10.6	139	14.5	251	0.55	4.7	3.80606	24	1
0	80.5584	1	1	0	0	0	1	1	0	0	519.4	30	27.3	1.71	1.93	36.8398	32.7817	5.5	135	16	204	0.182	5.4	3.92353	11.0667	0
0	85.269	1	1	0	0	0	1	1	0	0	1367.03	76	97	2.83	2.7	19.1377	20.1358	8.82	134	15.7	243	1.01	4.4	0.247851	36	0
0	83.1744	1	1	0	0	0	1	1	0	0	816.59	21	35	1.2	1.36	56.6664	47.8535	8.6	140	15.1	135	1.873	4.4	4.05435	36	0
0	61.2614	1	1	0	0	0	1	1	0	0	448.64	68.4	52	1.7	1.77	42.3467	40.3774	8.1	129	17.2	113	0.65	4	1.72966	16.7	1
0	74.9412	1	1	0	0	0	1	1	0	0	726.71	25	28	1.31	0.9	53.3229	80.9926	11.7	137	13.4	401	0.52	4.4	5.68316	28.4	0
0	67.9724	1	1	0	0	0	1	1	0	0	365.01	24	40	1.3	1.53	56.2296	45.5573	10.46	139	15.3	222	1.09	4.9	3.61841	20.3667	1
0	74.1567	1	1	0	0	0	1	1	0	0	418.46	25	25	1.73	1.29	38.085	55.1393	12.9	137	16.2	252	1.37	4.4	2.04307	31.8667	1
0	65.2187	1	1	0	0	0	1	1	0	0	448.52	16	9.1	1.21	0.99	62.4433	78.7768	7.4	136	NA	217	0.62	3.7	18.2077	36	0
0	51.666	1	1	0	0	0	1	1	0	0	273.6	20	14	1.33	0.83	59.4596	94.6304	19.7	128	14.2	269	1.38	5.3	4.53243	16.6	0
0	88.6846	1	1	0	0	0	1	1	0	0	479.61	14	NA	0.88	NA	76.8895	71.8737	8.96	137	NA	231.3	NA	3.6	7.10474	36	0
0	80.3177	1	1	0	0	0	1	1	0	0	873.02	26	16	0.83	0.9	81.5664	76.3994	5.5	136	NA	220	NA	3.6	2.97141	36	0
0	69.4269	1	1	0	0	0	1	1	0	0	1773.97	27	25	1.63	1.92	44.8526	38.2143	7.5	136	19.7	207	1.29	4.1	5.71051	2.1	1
0	73.5064	1	1	0	0	0	1	1	0	0	448.17	12	14	1.1	1.11	60.655	61.0601	9.4	132	15.8	288	NA	3	9.80262	16.9333	1
0	71.0505	1	1	0	0	0	1	1	0	0	NA	13	19	1.1	1.04	67.3104	72.0651	7.7	138	13.1	180	0.88	4.2	7.00778	36	0
0	61.4477	1	1	0	0	0	1	1	0	0	NA	35	30	1.33	1.36	57.4263	56.2353	10.41	135.4	NA	308	NA	4.6	1.51762	36	0
0	76.5713	1	1	0	0	0	1	1	0	0	NA	21	21	1.5	1.5	45.1226	44.3528	5.5	138	12.9	NA	NA	4.35	1.99711	36	0
0	62.9387	1	1	0	0	0	1	1	0	0	NA	21	30	1.5	1.41	48.8032	51.4824	9.08	137	15.9	210	0.5	4.06	4.17992	36	0
0	66.1272	1	1	0	0	0	1	1	0	0	NA	13	13	0.86	0.88	89.1716	89.0842	NA	142	NA	NA	NA	3.9	2.56842	36	0
0	74.9744	1	1	0	0	0	1	1	0	0	NA	52	77	1.64	2.81	38.9856	21.4456	8.8	135	14.6	215	0.6	4.5	54.0725	31.5	1
0	74.9346	1	1	0	0	0	1	1	0	0	NA	23.5	17	3.03	3.24	18.4746	18.0251	6.22	139	21.2	166	NA	3.5	1.04326	1.2	1
0	85.6185	1	1	0	0	0	1	1	0	0	NA	61	35	2.5	1.98	22.1714	26.1941	5.31	137	23.9	NA	0.94	4.4	3.78173	4.36667	1
0	83.3203	1	1	0	0	0	1	1	0	0	NA	53	NA	1.3	NA	50.8656	47.8543	8.4	139	17.6	219	0.83	3.2	2.37593	1.2	1
0	71.0581	1	1	0	0	0	1	1	0	0	NA	32	22	1.9	1.33	34.2462	48.3593	7.51	137	13.8	173	1.47	4.4	3.57616	13.7333	1
0	86.0616	1	1	0	0	0	1	1	0	0	NA	30	42	1.3	1.04	34.9506	61.2205	9.4	134	15.2	236	1.006	4.8	22.5592	21.9333	0
0	69.7171	1	1	0	0	0	1	1	0	0	NA	17.29	25	0.86	0.83	95.7744	87.5252	6.59	134	15.1	193.3	0.6	4.3	5.27402	11.2	0
0	69.5145	1	1	0	0	0	1	1	0	0	NA	28	24	1.42	1.29	49.3726	57.3781	16.3	138	14.7	174	1.087	4.3	4.58285	12.1333	0
0	79.0239	1	1	0	0	0	1	1	0	0	NA	22	24	1.28	1.38	56.8953	48.818	11.2	NA	NA	145	NA	4.1	3.84019	36	0
0	71.991	1	1	0	0	0	1	1	0	0	NA	20	22	1.2	1.11	59.9739	65.7265	7.87	142.97	NA	171	0.5	NA	3.3849	21.9333	0
0	76.8564	1	1	0	0	0	1	1	0	0	NA	23	27	1.1	1.27	61.7565	54.8449	4.65	137.9	14	148	NA	4.2	3.12731	26.7667	0
0	75.1286	1	1	0	0	0	1	1	0	0	NA	16	NA	1	NA	77.7946	NA	8.5	138	13.3	219	0.72	3.6	5.5628	36	0
0	74.7171	1	1	0	0	0	1	1	0	0	NA	14	NA	1.4	NA	47.9673	56.2232	12.5	141	15.6	238	0.48	4.8	5.09006	36	0
0	79.4436	1	1	0	0	0	1	1	0	0	NA	24	27	1.6	1.3	NA	NA	10.35	133	16.8	337	0.36	3.9	5.09325	0	0
0	69.6773	1	1	0	0	0	1	1	0	0	NA	14	NA	0.88	NA	84.8924	87.9358	9.6	136	16.1	215	NA	4	5.23979	3.73333	0
0	71.4655	1	1	0	0	0	1	1	0	0	NA	51	37	1.6	1.55	43.0089	42.4975	6.56	143	15.5	154	0.33	4.7	0.251025	36	0
0	70.073	1	1	0	0	0	1	1	0	0	NA	27	47	1.46	1.63	47.5159	39.1947	24.51	139	16.3	314	0.48	4.7	2.07469	36	0
0	74.0987	1	1	0	0	0	1	1	0	0	NA	21	24	1.33	1.4	52.1483	45.7542	8.17	140	15.4	161	NA	3.5	1.6141	15.7	1
0	78.8189	1	1	0	0	0	1	1	0	0	NA	23	24	1.4	1.5	47.209	38.8887	11.07	136	NA	298	0.99	4.7	2.21465	23.7333	1
0	72.3004	1	1	0	0	0	1	1	0	0	NA	20	26	1.1	1.1	67.316	73.9756	6.96	139.11	NA	312	NA	4.4	2.30272	36	0
0	87.5469	1	1	0	0	0	1	1	0	0	NA	35	26	0.91	1.05	74.5839	63.1316	11.51	139	15.9	232	NA	4.2	3.51472	13.6	1
0	86.4538	1	1	0	0	0	1	1	0	0	NA	31	58	1.03	1.28	65.2051	50.2679	14.67	132.4	NA	288	0.45	4.3	4.17197	7.9	1
0	88.1658	1	1	0	0	0	1	1	0	0	NA	44	NA	1.3	NA	47.9531	38.8833	NA	129	15.2	NA	NA	NA	9.19666	36	0
0	86.8554	1	1	0	0	0	1	1	0	0	NA	30	28	1.2	1.17	54.424	55.6846	8.2	136	17.7	168.5	NA	4.1	4.00499	25.5333	1
0	64.1631	1	1	0	0	0	1	1	1	0	1760.34	31	35	1.75	1.81	38.3147	39.3971	4.17	138	17.5	155	NA	4.5	2.5679	36	0
0	67.6081	1	1	0	0	0	1	1	1	0	131.18	45	42	1.48	1.47	50.0251	49.5834	19.3	136	18.3	97.4	0.74	3.9	0.22889	26.7333	0
0	77.2263	1	1	0	0	0	1	1	1	0	1262.29	34	34	1.8	1.8	35.7617	35.2207	24.5	129	16.5	20.8	0.6	3.6	3.02265	3.96667	1
0	80.9441	1	1	0	0	0	1	1	1	0	2749.25	26	37.4	1.53	1.46	41.7886	44.874	9.52	137	NA	195	NA	4.3	6.45741	36	0
0	88.9877	1	1	0	0	0	1	1	1	0	1161.09	32	61	1.33	1.44	45.2808	41.7637	5.44	142	13.6	165	0.57	3.8	3.19294	14.1667	1
0	67.9458	1	1	0	0	0	1	1	1	0	1089.73	50	NA	1.6	NA	44.6459	44.4822	6.8	141	15.2	276	0.54	4.8	0.988344	36	0
0	77.6837	1	1	0	0	0	1	1	1	0	360.27	31	36	1.7	1.61	37.2492	39.1894	6.9	137	17	186	1.54	4.4	1.88825	36	0
0	82.2427	1	1	0	0	0	1	1	1	0	625.5	41	39	1.3	1.28	49.7709	50.2379	5.6	132	17.5	222	1.1	4.4	2.51058	7.53333	1
0	65.906	1	1	0	0	0	1	1	1	0	2305.61	13	NA	0.8	NA	93.1265	93.8206	10.3	140	15.2	184	3.021	3.7	18.3319	36	0
0	85.6098	1	1	0	0	0	1	1	1	0	1753.38	18	40	1.03	1.33	64.8299	48.2994	6.95	141	14.5	195	1.72	4.2	28.0121	6.93333	0
0	79.4735	1	1	0	0	0	1	1	1	0	651.679	19	42	1.3	1.31	51.3941	51.1996	5	142	14.6	176	1.12	4.3	48.8997	3.8	1
0	82.0852	1	1	0	0	0	1	1	1	0	1454.98	29	23	1.3	0.96	51.8047	73.0235	8.1	126	16.2	271	0.37	4.4	11.5959	6.9	0
0	81.4502	1	1	0	0	0	1	1	1	0	1321.24	51	18	1.83	1.07	33.4988	65.3925	8.3	127	15.2	300	NA	5.6	9.23131	15.7	0
0	91.3033	1	1	0	0	0	1	1	1	0	NA	21	45	1.12	1.4	55.1018	65.5781	5.11	137	14	127	NA	4.3	4.0605	11.9667	0
0	48.9642	1	1	0	0	0	1	1	1	0	NA	22	43	1.5	1.76	51.9755	56.4627	9.55	140	NA	226	NA	4.7	4.04002	36	0
0	77.3342	1	1	0	0	0	1	1	1	0	NA	26.11	28	1.13	1.03	55.9983	59.4356	6.8	138	15.3	99	0.41	4.2	4.74657	27.4	0
0	79.5895	1	1	0	0	0	1	1	1	0	NA	16	24	0.83	1.23	84.7812	64.0684	7	140	NA	NA	NA	4.1	3.12659	32.6667	0
0	71.671	1	1	0	0	0	1	1	1	0	NA	20	NA	0.89	NA	86.5807	107.546	7.8	134.3	15	203	NA	4.4	1.617	26.9667	0
0	81.0795	1	1	0	0	0	1	1	1	0	NA	58	48	2.4	1.5	24.8349	43.0203	8.53	137	18.6	196	0.66	4.7	9.60252	22.1667	1
0	79.9788	1	1	0	0	0	1	1	1	0	NA	42	43	2.1	1.91	28.2126	32.2273	10.3	144	NA	245	NA	4.5	3.69824	8	1
0	80.243	1	1	0	0	0	1	1	1	0	NA	31	45	1.95	3.03	31.2517	18.0686	6.89	144	14.6	215	NA	4.1	23.0722	5.2	1
0	53.9728	1	1	0	0	0	1	1	1	0	NA	17	34	1.69	1.75	49.4893	63.4066	8.95	138	20.3	155	0.91	4.6	23.177	36	0
0	70.5684	1	1	0	0	0	1	1	1	0	NA	16	27	1.1	0.96	66.0592	130.241	11.1	133	16.8	251	0.59	4.5	6.19369	36	0
0	86.278	1	1	0	0	0	1	1	1	0	NA	24	22	0.83	1	78.5779	47.1319	9.8	140	18.7	217	0.94	4.2	3.72614	36	0
0	76.4213	1	1	0	0	0	1	1	1	0	NA	22	18	1.55	1.26	43.0137	61.5546	7.84	142	18.2	138	NA	NA	5.08236	35.2	1
0	64.1553	1	1	0	0	0	1	1	1	0	NA	23.66	26	1.4	1.5	49.6589	48.4664	10.8	138	NA	251	NA	4.9	43.8593	36	0
0	73.9291	1	1	0	0	0	1	1	1	0	NA	30	64	1.67	2.14	39.4292	30.1355	6.39	145	17.2	240	1	4.6	4.45685	14.7	1
0	68.1884	1	1	0	0	0	1	1	1	0	NA	18	25	1.43	1.5	49.7905	47.2528	9.6	141	15.1	289	1.49	3.8	10.9377	36	0
0	81.032	1	1	0	0	0	1	1	1	0	NA	33	35	1.5	1.5	41.9679	40.9986	8.1	146.67	14.9	246	2.3	4.4	1.78424	4.16667	1
0	85.4053	1	1	0	0	0	1	1	1	0	NA	17	24	0.93	1.03	76.2892	66.4089	8.1	142	14.6	163	1.16	3.7	6.28347	36	0
0	77.0996	1	1	0	0	0	1	1	1	0	NA	50	62	1.7	2.19	38.0833	28.5137	12.8	138	14.7	206	1.4	NA	12.722	36	0
0	65.0801	1	1	0	0	1	0	0	0	0	195.76	33	34	2.54	1.93	25.8831	33.2206	6.5	139	16.5	127	0.38	4.5	2.8225	36	0
0	66.4007	1	1	0	0	1	0	0	0	0	609.61	48	110	4.2	6.63	14.3153	7.86021	6.1	126	15.3	241	0.3	4	14.5706	10.4333	0
0	81.9232	1	1	0	0	1	0	0	0	0	303.839	69	89.9	4.8	5.68	10.3993	8.48761	9.35	136	14.1	308	0.5	3.8	4.43293	11.4333	0
0	83.7931	1	1	0	0	1	0	0	0	0	888.17	56	85.3	3.6	4.1	14.462	11.6408	9.4	127	13.6	184	0.5	5.2	5.82679	1.96667	0
0	59.3397	1	1	0	0	1	0	0	0	0	1329.79	58	77	3.7	4.14	16.9038	20.6061	8.6	136	14.6	173	0.38	4.7	2.6237	36	0
0	60.8509	1	1	0	0	1	0	0	0	0	857.95	60.14	52	4.25	4.36	14.5703	11.9034	7.8	140	15.8	143	0.26	4.7	3.17079	12.8	1
0	76.0187	1	1	0	0	1	0	0	0	0	445.07	62	63	3.9	3.6	14.0499	15.1208	6.4	141	15.6	183	0.65	5.2	1.09114	13.3333	0
0	53.1355	1	1	0	0	1	0	0	0	0	3231.84	60	38	4.33	3.7	14.5662	25.6505	8.13	145	NA	217	0.63	4	8.18298	32.1667	1
0	54.0294	1	1	0	0	1	0	0	0	0	573.34	49	41	2.7	2.1	24.9235	31.6338	6.69	141	19	178	0.34	7.35	8.17746	0	1
0	59.1223	1	1	0	0	1	0	0	0	0	1874.12	65	57	6.21	6.5	8.62987	9.69302	7.79	139	17.1	180	0.3	4.1	3.26128	16.4667	0
0	78.7628	1	1	0	0	1	0	0	0	0	342.3	36	31	1.89	2.06	33.3843	27.9284	8.3	142	14.2	160	0.52	4.6	0.830668	36	0
0	72.2703	1	1	0	0	1	0	0	0	0	481.9	47	49	2.1	1.73	30.3432	35.1629	7.8	136	15.7	170	0.3	4.4	26.2975	36	0
0	65.3342	1	1	0	0	1	0	0	0	0	1317.08	31	26	1.4	1.1	51.8971	71.7081	13.5	138	NA	193	0.9	4.5	6.07779	36	0
0	69.5584	1	1	0	0	1	0	0	0	0	522.94	42	58	1.86	2.01	36.0832	32.3926	10	141	12.6	284	0.39	4.9	3.28733	36	0
0	76.8215	1	1	0	0	1	0	0	0	0	NA	70	34	6.89	3.33	6.52207	16.6458	15.2	133.24	16.1	308	0.3	5.9	8.73799	1.73333	1
0	53.2278	1	1	0	0	1	0	0	0	0	NA	43	32	2.9	2.3	24.4344	31.3234	12.6	143	16.2	202	NA	3.7	44.6248	21.5333	1
0	55.6034	1	1	0	0	1	0	0	0	0	NA	49	85	1.7	1.65	42.0439	42.9968	15.09	132	NA	157	0.39	3.5	0.358376	26.2667	0
0	63.4319	1	1	0	0	1	0	0	0	0	NA	28	NA	3.3	NA	19.1365	17.9017	11.7	137	15.4	301	NA	3.3	6.04122	36	0
0	84.3644	1	1	0	0	1	0	0	0	0	NA	33	34	1.93	2.37	30.3469	23.8492	5.8	132	15.5	128	NA	3.8	2.02347	10.9333	1
0	51.1312	1	1	0	0	1	0	0	0	0	NA	81	38	7.17	4.62	8.08267	13.3695	12.8	141.7	NA	292	NA	5	6.07189	8.1	0
0	78.1447	1	1	0	0	1	0	0	0	0	NA	57	35	2.8	2.04	22.4812	31.5364	11.99	136	17.2	201	0.6	4.7	6.38945	2.43333	1
0	84.5747	1	1	0	0	1	0	1	0	0	2625.71	27	35	1.53	1.49	48.3849	43.7881	10.4	137.8	14.7	214	1.2	4.2	3.09601	35.7667	1
0	59.2938	1	1	0	0	1	0	1	0	0	3066.34	28	22	1.49	1.13	49.5935	69.1685	8.8	142	17.1	163	0.56	4.3	4.87299	36	0
0	86.4618	1	1	0	0	1	0	1	0	0	213.92	29	75	1.6	2.2	43.8414	25.5582	8.9	136	17.3	348	0.72	4.9	15.0019	24.0333	0
0	83.3534	1	1	0	0	1	0	1	0	0	152.5	32.55	38	1.7	1.9	35.6454	32.2083	9.9	139	NA	213	NA	3.8	2.06695	7.33333	1
0	46.2442	1	1	0	0	1	1	0	0	0	397.79	22	23	1.7	1.37	47.9228	61.418	8.49	136	15.4	271	0.8	4.4	8.19475	30.3333	1
0	70.3965	1	1	0	0	1	1	0	0	0	3596.31	31	32	1.9	2.24	33.7233	26.8616	8.09	141	15.3	212	0.35	4.3	8.14285	36	0
0	51.7912	1	1	0	0	1	1	0	0	0	291.899	11.64	NA	1	NA	86.3454	93.6953	10.1	134	NA	265	NA	4.3	6.95887	36	0
0	69.4021	1	1	0	0	1	1	0	0	0	73.65	32	30	1.4	1.36	52.4468	56.7452	6.79	137	NA	81	NA	4.7	6.92529	36	0
0	68.559	1	1	0	0	1	1	0	0	0	887.98	42	36	2.05	1.6	NA	NA	5.4	137	NA	118	0.51	5.4	1.70052	2.46667	0
0	60.4764	1	1	0	0	1	1	0	0	0	1256.21	28	33	1.73	1.8	39.6993	40.0998	6.16	132	14.8	185	0.66	4.3	3.15017	32.5333	0
0	84.0335	1	1	0	0	1	1	0	0	0	3118.31	35.3	43	1.87	2.03	32.825	28.9478	6.7	136	NA	163	0.51	4.8	4.83085	4.06667	0
0	74.1822	1	1	0	0	1	1	0	0	0	1409.04	69	63	2.81	2.76	22.0227	21.2637	8.5	139	16.8	125	1.64	4.4	3.1208	6.03333	1
0	65.9742	1	1	0	0	1	1	0	0	0	782.81	29	44	1.8	1.93	38.4963	34.9187	30.85	141	18.3	355	0.48	5	5.11451	5.33333	1
0	77.9686	1	1	0	0	1	1	0	0	0	2539.63	36.92	32	1.73	1.45	36.692	45.7684	17.9	138	16.5	248	0.43	4.5	4.81929	36	0
0	76.1585	1	1	0	0	1	1	0	0	0	432.58	20	36	1.18	1.48	61.1735	45.4987	20.1	142	16.3	298	0.21	4	23.7755	22.6333	1
0	76.3437	1	1	0	0	1	1	0	0	0	2802.95	31	27	1.52	1.37	43.2679	49.1719	8.3	127	14.8	395	0.38	4.7	84.1908	3.06667	1
0	80.5988	1	1	0	0	1	1	0	0	0	219.84	52	29	2.3	1.14	25.4289	59.6193	9	138	13.4	281	0.25	4.6	3.39473	35.4333	0
0	85.4337	1	1	0	0	1	1	0	0	0	409.32	51	NA	2.36	NA	23.2166	45.9566	7.8	134.51	14.5	105	0.35	6.7	5.17346	15.0667	1
0	74.695	1	1	0	0	1	1	0	0	0	287.68	70	92	2.93	4.3	18.8924	12.7584	11.7	131	15	175	0.178	4.6	5.0926	15.0667	1
0	83.5339	1	1	0	0	1	1	0	0	0	372.13	31	24	2.86	1.54	23.7338	39.2818	10.5	137	13	179	0.52	NA	6.93111	6.93333	0
0	70.0317	1	1	0	0	1	1	0	0	0	901.17	64	95	5.15	4.24	21.6956	13.1387	17	137	15.2	332.7	NA	4.1	6.20266	4.73333	0
0	59.106	1	1	0	0	1	1	0	0	0	2425.53	69	54	4.17	5.01	7.99446	11.6888	10	136	16	277.4	0.46	5	10.3137	4.16667	1
0	77.553	1	1	0	0	1	1	0	0	0	1408.6	38	63	2.1	2	29.7554	33.0855	11.72	138	NA	176	NA	4.4	13.6518	25.1667	1
0	71.4389	1	1	0	0	1	1	0	0	0	513.58	34	NA	1.5	NA	46.2134	49.3677	10.29	133	NA	217	NA	3.6	6.68347	36	0
0	76.6944	1	1	0	0	1	1	0	0	0	898.76	34	29	1.6	1.37	41.5237	45.6014	9.47	139	NA	116	0.49	4.4	3.87163	36	0
0	65.4308	1	1	0	0	1	1	0	0	0	573.419	30	36	1.5	1.53	47.9628	49.4441	8.1	133	NA	211	NA	NA	4.1085	11.6667	1
0	80.7422	1	1	0	0	1	1	0	0	0	1116.18	48	57	2.8	2.81	20.9457	19.9988	4.6	142	13.5	148.1	0.57	4.4	6.46991	1.3	1
0	92.6534	1	1	0	0	1	1	0	0	0	1114.96	48	40	3.3	3.06	14.7891	16.4309	2.5	143	14.7	100	0.5	3.4	2.87926	4.8	1
0	82.3149	1	1	0	0	1	1	0	0	0	2584.39	70	83	3.14	3.46	17.4404	15.4708	6.1	138	15.2	166	NA	4.7	5.22473	24.2667	1
0	64.3961	1	1	0	0	1	1	0	0	0	2971.09	60	65	4.86	5.14	11.56	10.9299	9.4	141	18.7	257	0.3	5.3	2.12445	36	0
0	82.2721	1	1	0	0	1	1	0	0	0	3980.32	23	42	1.5	1.53	40.8295	39.9455	7.51	142	15.8	129	0.9	4.8	5.23326	36	0
0	74.1051	1	1	0	0	1	1	0	0	0	2457.48	35	NA	4.1	NA	14.0892	12.7063	14.3	139	NA	214	NA	5	2.01539	13.5	1
0	66.7807	1	1	0	0	1	1	0	0	0	1937.08	20.71	23	1.44	1.33	49.2577	55.6715	13.4	139	17.8	344	0.3	4.5	2.30618	36	0
0	62.8626	1	1	0	0	1	1	0	0	0	2632.1	24	40	3.2	3.62	19.3155	17.1012	6	138	15	203	NA	4.7	6.75043	36	0
0	61.5727	1	1	0	0	1	1	0	0	0	2842.78	54	61	5.02	5.2	11.4482	11.1758	7.9	127	15.4	284	0.46	4.9	6.82205	34.1667	1
0	56.9528	1	1	0	0	1	1	0	0	0	NA	75	53	5.1	5.88	11.425	9.72534	19.2	143	14.5	336	0.18	4.5	12.1513	36	0
0	87.3892	1	1	0	0	1	1	0	0	0	NA	83.27	103	3.87	3.97	13.2315	12.7658	12.7	136	NA	179	NA	4.2	6.14301	0	0
0	76.9115	1	1	0	0	1	1	0	0	0	NA	34	53	7.91	10.03	6.06081	4.5692	NA	140	16.3	NA	NA	5.2	3.79324	11.8	1
0	60.5817	1	1	0	0	1	1	0	0	0	NA	88.01	76	10.49	8.07	5.17825	5.45777	NA	141	NA	189.5	NA	4.4	1.80413	36	0
0	72.2011	1	1	0	0	1	1	0	0	0	NA	22	71	2.38	1.42	25.7972	43.9751	6.7	134	14.3	207	0.4	3.8	43.5348	36	0
0	82.2376	1	1	0	0	1	1	0	0	0	NA	51	59	1.43	2.21	44.3273	27.2184	6.63	129	12.9	233	NA	4.5	5.55544	5.1	1
0	67.991	1	1	0	0	1	1	0	0	0	NA	66	NA	0.96	NA	80.6231	62.4463	11.05	133	NA	237	NA	5.89	9.13258	0.9	1
0	71.6189	1	1	0	0	1	1	0	0	0	NA	55	66	4.3	3.07	13.2537	20.1081	10.45	138	NA	NA	NA	4.1	30.353	19	1
0	68.9921	1	1	0	0	1	1	0	0	0	NA	19	31	2.93	1.33	21.7771	51.5866	7.6	138	NA	NA	0.11	4.5	16.7262	30.5	1
0	75.3114	1	1	0	0	1	1	0	0	0	NA	38	NA	1.43	NA	46.9002	69.0629	14.2	142	18.1	366	0.39	3.9	14.2695	0.3	1
0	67.7301	1	1	0	0	1	1	0	0	0	NA	47	NA	1.89	NA	36.8688	38.5183	14.7	135	16.5	287	NA	3.7	46.2114	36	0
0	85.0526	1	1	0	0	1	1	0	0	0	NA	25	31.7	1.43	2.1	45.4541	37.2501	13.3	122	NA	655.1	0.443	4.5	10.8885	3.86667	1
0	97.284	1	1	0	0	1	1	0	0	0	NA	25	46	1.69	2.04	33.1547	27.8452	9.2	140	NA	342	0.87	4.9	2.99792	1.16667	1
0	78.6006	1	1	0	0	1	1	0	0	0	NA	46.04	37	2.23	1.37	28.1484	34.825	10.9	140	14.6	299	0.33	3.9	6.96304	36	0
0	65.928	1	1	0	0	1	1	0	0	0	NA	25	101	1.5	3	47.5799	20.783	9.44	148	14.3	383	0.5	4.8	3.71794	3.2	1
0	62.829	1	1	0	0	1	1	0	0	0	NA	22	46	1.67	3.1	43.1387	20.9643	12.4	141	15.1	328	NA	4.9	3.74938	6.83333	1
0	58.0274	1	1	0	0	1	1	0	0	0	NA	27	38	1.1	0.91	77.7899	83.6965	15.4	138	13.3	202	2.07	4.2	18.2526	36	0
0	67.8258	1	1	0	0	1	1	0	0	0	NA	56	53	2.7	3.03	22.9549	22.6703	9.8	136	15.4	106	0.61	4.6	2.007	0.366667	1
0	67.0422	1	1	0	0	1	1	0	0	0	NA	21	30	1.09	0.88	77.1987	87.0146	7.9	138	16.3	189	0.3	4.3	9.86209	36	0
0	81.8811	1	1	0	0	1	1	0	0	0	NA	41	44	2	1.63	29.6942	37.3637	11.8	132	15.3	92.5	NA	5.53	10.3886	8.26667	0
0	75.6295	1	1	0	0	1	1	0	0	0	NA	45	63	1.7	2.33	38.6141	26.1012	4.97	138	15.5	162	0.7	5.1	11.8191	9.2	0
0	82.7212	1	1	0	0	1	1	0	0	0	NA	53	58	1.6	1.6	38.9695	40.3723	7.5	131	16.3	232	0.45	5.4	3.95782	36	0
0	80.7595	1	1	0	0	1	1	0	0	0	NA	22.8	32	1.6	1.6	40.6607	39.8805	9.1	140	15.7	NA	0.37	4.5	5.47679	24.9	0
0	81.356	1	1	0	0	1	1	0	0	0	NA	34	37	1.44	1.9	44.8526	28.2109	5.2	137	17	142	NA	3.9	6.70731	12.4667	0
0	72.004	1	1	0	0	1	1	0	0	0	NA	81	98	6.47	6.5	7.95017	7.8905	3.5	138	14	236	0.13	5.4	9.63192	36	0
0	49.5364	1	1	0	0	1	1	0	0	0	NA	111.16	83	8.31	6.2	6.2791	9.5852	4.8	137	17	148	0.67	NA	8.39003	31.7	1
0	72.3603	1	1	0	0	1	1	0	0	0	NA	24	48	2.3	2.41	27.1822	25.6809	9.6	143	16.3	357	0.61	5.1	21.2749	36	0
0	68.8931	1	1	0	0	1	1	0	0	0	NA	60	57	2.7	2.56	24.1015	23.8308	4.4	136.3	17.2	152	0.2	3.96	3.97581	36	0
0	65.0274	1	1	0	0	1	1	0	0	0	NA	86	63	3.7	3.1	16.115	21.9926	3.66	132	14.1	99	1.01	5	7.72812	0	1
0	73.8868	1	1	0	0	1	1	0	0	0	NA	85	54	8.92	6.5	5.11286	7.75626	10.11	141.06	14	198	0.3	5	15.7432	36	0
0	87.9876	1	1	0	0	1	1	0	0	0	NA	27	27	0.86	1	78.488	68.7476	9.66	139	16.2	238	NA	4.3	1.69842	36	0
0	76.1001	1	1	0	0	1	1	0	0	0	NA	26	33	1.4	1.53	45.1313	40.894	10.3	139	NA	236	0.42	3.5	8.34608	36	0
0	76.4965	1	1	0	0	1	1	0	0	0	NA	44	45	2.3	2.3	26.9263	26.3979	6.5	140	14.6	148	NA	4.3	4.35295	22.2	0
0	65.2245	1	1	0	0	1	1	0	0	0	NA	34.31	36	3.2	2.77	21.5188	24.1308	5.9	138	14.9	264	NA	3.9	0.986308	36	0
0	70.5428	1	1	0	0	1	1	0	1	0	584.04	53	71	3.63	4.23	16.0548	13.6304	7	134	12.9	242	0.52	4.7	4.86822	0	1
0	90.3136	1	1	0	0	1	1	0	1	0	706.2	82.84	119.8	2.4	3.6	22.9539	13.9699	7.4	138	15.1	280	NA	4.2	4.54262	0.466667	1
0	61.2506	1	1	0	0	1	1	0	1	0	1281.25	75	47	2.93	2.3	20.8578	27.8415	8.51	132	15.5	217	1.06	4.2	4.82716	36	0
0	77.3422	1	1	0	0	1	1	0	1	0	641.58	59	47	1.7	1.46	39.1773	47.8374	11.4	141	15.8	213	0.67	5.3	3.60046	16.2333	0
0	75.087	1	1	0	0	1	1	0	1	0	1576.46	36	42	3.2	3.4	18.0745	17.7061	7.57	136	15.7	228	0.46	4.2	4.32189	36	0
0	56.6354	1	1	0	0	1	1	0	1	0	495.98	60	48	2.63	2	25.354	34.7581	5.86	130	18.1	176	0.54	4.4	4.99405	17.1667	1
0	78.1681	1	1	0	0	1	1	0	1	0	3241.56	60.05	46	2.2	1.55	27.9723	41.8104	3.5	139	14.7	124	0.46	4.4	5.88948	6.73333	1
0	90.7509	1	1	0	0	1	1	0	1	0	3423.65	36	56	1.9	2.4	29.7123	22.4364	6.53	143	NA	80	NA	3.7	4.71485	6	1
0	82.4911	1	1	0	0	1	1	1	0	0	2459.94	23	30	1.8	1.52	34.008	41.4905	7.7	137	NA	171	NA	4.6	2.11905	10.9333	1
0	73.3412	1	1	0	0	1	1	1	0	0	3969.54	126.93	74	4.13	2.76	13.471	22.3401	4.8	134.1	17.2	103.3	0.76	5.1	14.4568	0	1
0	80.6037	1	1	0	0	1	1	1	0	0	540.52	85	49	4.1	3.03	13.2429	18.8264	8.4	132	15.5	40.2	0.6	6.6	7.84407	0	1
0	86.1689	1	1	0	0	1	1	1	0	0	747.07	32.15	35	1.45	1.69	44.0181	38.7683	8.97	NA	NA	112	0.99	NA	5.51526	16.6667	1
0	75.0447	1	1	0	0	1	1	1	0	0	482.81	30	35	1.63	1.86	40.0061	34.9032	9.9	141	NA	262	NA	4.2	1.3556	13.9	1
0	89.7176	1	1	0	0	1	1	1	0	0	1562.69	29	26	1.73	1.7	34.1714	32.6122	8.1	143	14.7	153	1.03	4.8	2.7095	24.8333	1
0	94.3141	1	1	0	0	1	1	1	0	0	387.73	42	40	1.9	1.78	NA	35.2039	10.96	139.9	14.6	NA	1	4	1.92297	5	0
0	67.8567	1	1	0	0	1	1	1	0	0	976.97	39	46	2.5	2.7	26.5059	23.7237	5.2	140	NA	144	NA	4.49	4.22708	15.1667	0
0	69.4293	1	1	0	0	1	1	1	0	0	434.34	35	35	1.9	1.73	34.6885	38.175	8.85	125	17	176	0.4	4	7.11141	33.1	1
0	72.2552	1	1	0	0	1	1	1	0	0	674.43	25	19	1.35	1.03	52.2507	71.1457	7.4	139	NA	196	0.64	3.9	2.2806	26.4667	0
0	64.0837	1	1	0	0	1	1	1	0	0	144.9	24	22	1.4	1	52.1415	78.6113	8.24	140	13.5	125	NA	3.9	10.681	36	0
0	69.9253	1	1	0	0	1	1	1	0	0	2304.84	67	61.2	1.74	1.5	37.8934	46.7765	12.8	136	16	195	2.36	4.7	3.93011	36	0
0	80.8958	1	1	0	0	1	1	1	0	0	2773.49	24	22	1.33	1.2	49.5051	55.9733	9.1	134	18.8	311	1.02	4.4	8.88282	13.9667	1
0	69.7622	1	1	0	0	1	1	1	0	0	534.98	57	47	1.3	0.97	56.679	79.8594	4.8	133	17.1	171	1.09	5.2	4.25465	24.9333	0
0	59.2198	1	1	0	0	1	1	1	0	0	1536.85	20	22	1.7	1.3	44.241	58.9727	16.24	141	18.2	345	NA	4.5	5.03605	34.3	0
0	50.2312	1	1	0	0	1	1	1	0	0	NA	32	33	1.48	1.51	52.8561	49.882	9.03	130	16.3	264	1.28	4	7.36629	6	1
0	71.621	1	1	0	0	1	1	1	0	0	NA	36	53	1.86	1.9	35.7824	35.1625	9	139	16.8	262	0.39	4.3	10.0515	22.0667	1
0	75.3341	1	1	0	0	1	1	1	0	0	NA	55	71	2.1	2.52	31.0851	23.6706	15.1	136	14.7	123	NA	3.7	51.2746	1.16667	1
0	73.757	1	1	0	0	1	1	1	0	0	NA	47	36	2.43	1.64	27.6511	39.3776	8.5	137	18	268	0.7	4.2	12.1673	36	0
0	83.5312	1	1	0	0	1	1	1	0	0	NA	33	25	4.13	5.54	13.0191	8.56678	9.06	137	16.6	186	0.3	3.2	9.70345	5.56667	1
0	66.7598	1	1	0	0	1	1	1	0	0	NA	140.95	33	5.15	3	10.6206	20.1653	6.05	142.5	18.3	115	NA	3.8	19.035	9.5	1
0	79.8726	1	1	0	0	1	1	1	0	0	NA	22	58	2.7	4.23	21.4794	12.5249	5.36	140	13.9	121	0.44	4.1	0.331616	18.8667	0
0	92.0487	1	1	0	0	1	1	1	0	0	NA	17	NA	1.15	NA	54.5272	51.8715	8.88	135	14.5	281	0.67	3.4	8.17468	1.46667	1
0	51.4154	1	1	0	0	1	1	1	0	0	NA	30	29	1.8	1.63	42.1703	46.7635	7.48	142	14.5	137	0.64	4	2.73248	36	0
0	79.3244	1	1	0	0	1	1	1	0	0	NA	26	NA	1.7	NA	38.2021	42.0372	9.27	140	15.9	185	1.15	4.1	0.266426	36	0
0	81.4311	1	1	0	0	1	1	1	0	0	NA	20	25	1.5	1.13	43.2734	59.2419	17.7	138	14.6	178	0.5	4.1	10.7347	36	0
0	81.8959	1	1	0	0	1	1	1	0	0	NA	43	46	1.43	1.65	45.0555	38.4641	9.9	142.3	14.5	NA	0.38	4.2	2.79865	36	0
0	76.9382	1	1	0	0	1	1	1	0	0	NA	35	29	1.7	1.9	37.6245	35.0559	6.1	145.18	14.6	NA	0.67	3.84	3.55784	30.7333	0
0	71.2993	1	1	0	0	1	1	1	1	0	NA	42	16	1.97	1.3	32.8288	54.7998	5.1	142	14.2	151	0.48	3.9	3.21338	36	0
0	80.7671	1	1	0	0	1	1	1	1	0	NA	34	50	2.4	3.55	25.8408	15.1822	11.1	136	16.1	276	NA	5.4	8.74648	12	0
0	76.0986	1	1	0	0	1	1	1	1	0	NA	54	47	2.69	2.38	22.4799	23.2996	6.7	139	15.2	199	NA	4.5	1.82818	36	0
0	89.2141	1	1	0	0	1	1	1	1	0	NA	52	121	4.6	10.06	10.0168	4.35897	9.6	136	15.2	187	0.14	4.3	4.08722	0	1
0	67.802	1	1	0	0	1	1	1	1	0	NA	49	41	3.65	3.5	16.2968	17.2436	6.3	136	14.6	177	NA	4.4	1.96893	36	0
0	83.3815	1	1	0	0	1	1	1	1	0	NA	66	54	5.78	5.65	7.92745	8.59902	19.31	135	16.3	214	0.6	4.5	9.16587	34.0333	1
0	68.1053	1	1	0	0	0	0	0	0	1	567.09	16	35	0.93	1.2	79.6138	59.8881	6.33	135	14.3	193.9	NA	5.1	6.96208	36	0
0	53.9566	1	1	0	0	0	0	0	0	1	566.99	22	15	0.7	0.66	94.0896	100.902	8.14	145	17.2	205	NA	4.2	4.75331	36	0
0	75.0225	1	1	0	0	0	0	0	0	1	1330.57	25	26	0.93	0.84	82.3291	87.9358	6	143	14.6	106	1.1	4.2	12.1569	12.6333	1
0	62.5745	1	1	0	0	0	0	0	0	1	2504.44	69	107.2	7.39	6.3	8.36951	9.65229	4.8	139	18.3	188	0.5	5	7.00558	31.4667	1
0	78.1324	1	1	0	0	0	0	0	0	1	280.61	27.69	35	1.4	1.38	44.1598	45.4498	6.49	139	14.1	237	NA	4.8	13.3445	20	1
0	83.2541	1	1	0	0	0	0	0	0	1	NA	27	30	1.4	1.3	46.6847	51.3895	19	132	16.8	278	0.7	3.8	3.11599	36	0
0	67.0505	1	1	0	0	0	0	0	0	1	NA	20	46	1.73	2.83	40.93	22.0023	15.7	142	13.6	237	0.7	4.15	5.73395	36	0
0	79.0136	1	1	0	0	0	0	0	0	1	NA	59	55	2.1	2.16	30.9152	30.7704	7.2	138.5	NA	163	0.96	5	2.04074	2.6	1
0	32.5346	1	1	0	0	0	0	0	0	1	NA	22	31	1.24	1.38	69.6385	60.7879	12.4	132	16.7	587.2	3.523	4	0.380264	24.2	1
0	83.6035	1	1	0	0	0	0	0	1	1	NA	51	62	1.8	1.57	33.9115	38.9026	10.1	139	NA	236	0.7	3.9	12.0906	25.9	1
0	78.4463	1	1	0	0	0	0	0	1	1	NA	57	42	2.15	1.53	28.9046	42.4294	7.2	138	15.9	223	1.48	NA	9.96771	6.26667	1
0	64.1414	1	1	0	0	0	0	0	1	1	NA	20	23	1.12	1.23	68.8939	62.2263	6.55	137	14.2	NA	0.4	4.7	5.88034	22.3333	1
0	82.6669	1	1	0	0	0	0	0	1	1	NA	76	68	2.2	2.03	26.3423	29.4888	8.7	138	16.2	NA	NA	4.5	2.46664	17.8667	1
0	78.2834	1	1	0	0	0	0	0	1	1	NA	16	NA	0.83	NA	86.8651	91.4115	7.76	137	NA	171	0.43	3.5	1.27633	0.7	1
0	83.9372	1	1	0	0	0	0	0	1	1	NA	28	45	1.65	1.5	38.1376	42.3521	9.8	136	15.6	381	1.13	4.9	41.2401	6.16667	1
0	58.4354	1	1	0	0	0	0	0	1	1	NA	46	53	1.65	1.8	42.6787	39.0799	5.8	139	14.8	169	1	4.4	3.28887	36	0
0	80.4231	1	1	0	0	0	0	1	0	1	336.63	16	NA	0.9	NA	77.1503	75.8379	8.21	142.7	14.3	172	0.3	4.8	4.78609	36	0
0	86.4726	1	1	0	0	0	0	1	0	1	353.38	26.26	21	0.63	0.7	99.9965	97.7453	3.79	139	15.5	87	NA	4	7.84909	36	0
0	64.1565	1	1	0	0	0	0	1	0	1	166.79	27	35	1.4	1.33	55.5793	56.2072	8.3	135	19.2	231	1.52	3.2	3.93892	0.166667	1
0	69.1018	1	1	0	0	0	0	1	0	1	2097.48	25	31.5	1.23	1.8	55.1108	36.6019	10.1	137	13.9	407	2.18	NA	9.61704	29	0
0	78.6477	1	1	0	0	0	0	1	0	1	3945.95	29.32	34	1.5	1.6	42.631	38.6718	7.71	138	16.7	264	1.4	3.8	5.2013	36	0
0	53.5005	1	1	0	0	0	0	1	0	1	942.26	17	21	1.12	1.11	80.4817	73.731	9.7	139	NA	262	0.91	4.6	6.93087	36	0
0	78.112	1	1	0	0	0	0	1	0	1	638.16	56	30	2.3	1.43	24.6854	43.6925	15.9	129.9	15.5	134	1.2	4.6	16.11	36	0
0	83.3492	1	1	0	0	0	0	1	1	1	NA	36	64.9	1.35	1.5	49.8079	41.428	7.18	138	15.7	194	1.396	4.2	7.21598	36	0
0	87.3838	1	1	0	0	0	0	1	1	1	NA	43	27	1.1	1	56.0298	69.2145	7.4	137	15.1	217	0.92	4.4	2.94997	12.8	1
0	81.4013	1	1	0	0	0	0	1	1	1	NA	10.52	18	0.82	0.93	NA	81.3056	13.32	140	15.4	408	0.7	4.2	5.39146	25.3	1
0	90.8172	1	1	0	0	0	0	1	1	1	NA	34	46	1	1.27	54.4174	50.8999	7.2	134	16.5	153	0.8	5	19.0353	0.3	1
0	76.9143	1	1	0	0	0	0	1	1	1	NA	25	34	1.1	1.3	75.3287	52.3125	4.08	142	15.5	239	0.35	4.5	5.05152	2.36667	1
0	81.6187	1	1	0	0	0	0	1	1	1	NA	19.97	24	1.1	1.27	66.1455	50.9311	5.7	141	17	211	NA	5	9.22425	36	0
0	74.5051	1	1	0	0	0	0	1	1	1	NA	27	28	1.1	1.19	62.9171	62.7949	8.3	136	15.4	113	NA	5	2.79493	2.9	0
0	63.4914	1	1	0	0	0	1	0	0	1	1830.58	11	16	0.66	0.74	109.361	102.939	9	137	15.9	217	1.28	4.3	5.60372	36	0
0	46.7768	1	1	0	0	0	1	0	0	1	478.98	17	NA	0.89	NA	96.3735	102.15	9.7	144	NA	244	NA	4.3	6.0366	36	0
0	58.2874	1	1	0	0	0	1	0	0	1	759.2	23	14	1.48	1.16	49.7196	68.3441	8.9	135	13.4	248	0.43	3.51	14.2373	36	0
0	52.948	1	1	0	0	0	1	0	0	1	2231.6	38	29	1.01	0.91	86.8886	94.3431	6.6	130	16.3	176	0.99	4	6.36374	27.2333	1
0	67.2078	1	1	0	0	0	1	0	0	1	1094.39	46.52	30	2.5	1.41	25.6336	50.1463	8.5	139	17.1	215	NA	4.3	12.9535	22.9	0
0	62.5957	1	1	0	0	0	1	0	0	1	579.78	31.7	36	2.1	1.68	32.7934	42.7082	7.5	140	14.5	209	0.46	3.9	3.59507	23.4333	1
0	68.9671	1	1	0	0	0	1	0	0	1	153.9	36	35	1.42	1.3	50.2422	56.497	6.3	132	15.3	179	0.7	4.2	4.15572	36	0
0	49.3509	1	1	0	0	0	1	0	0	1	879.35	35.2	29	1.3	1.27	65.248	66.4144	8.72	135.7	18.8	172	2.984	4.8	2.12766	36	0
0	59.2698	1	1	0	0	0	1	0	0	1	832.4	39	34	1.33	1.13	57.3556	70.6716	6.8	134	NA	178	0.6	4.4	4.18544	30.9333	1
0	76.4016	1	1	0	0	0	1	0	0	1	521.94	19	25	1.3	1.11	51.4413	63.7766	7.4	139	19.3	231	0.7	4.7	12.0851	36	0
0	53.9339	1	1	0	0	0	1	0	0	1	1172.83	29	38	1.84	2.33	40.8654	31.7162	7.4	139	NA	NA	0.38	4.1	4.77774	36	0
0	70.7374	1	1	0	0	0	1	0	0	1	1307.6	31	27	1.3	1.12	53.7365	65.288	9.5	139	16.2	328.7	0.58	4.4	34.0345	26.2	1
0	79.5908	1	1	0	0	0	1	0	0	1	3053.62	37	44	1.56	1.6	40.8724	40.0659	9.9	134	17.6	262	0.4	NA	4.37359	35.6	0
0	82.0464	1	1	0	0	0	1	0	0	1	NA	21	35	1.7	1.63	32.9698	32.6875	6.1	128	22.5	265	NA	4.4	7.60128	1.16667	1
0	54.7497	1	1	0	0	0	1	0	0	1	NA	59	48	1	1	92.3414	93.0857	6.46	126	16.8	215	0.4	5.5	0.271635	36	0
0	36.4112	1	1	0	0	0	1	0	0	1	NA	31	46	1.1	1.3	84.4465	73.002	11.5	139.1	24.5	272	0.8	5	6.90112	36	0
0	62.6777	1	1	0	0	0	1	0	0	1	NA	32	23	1.1	1.01	72.853	77.4746	8.53	133	14.2	140	NA	5.1	4.30604	0.466667	0
0	63.5476	1	1	0	0	0	1	0	0	1	NA	23	30	2.6	1.57	26.1384	45.0053	20.6	141	NA	379.9	NA	4.2	21.6913	36	0
0	58.387	1	1	0	0	0	1	0	0	1	NA	16	33	1.2	1.43	67.0714	51.6197	13.4	141	13.1	175	0.49	NA	2.35338	36	0
0	75.4963	1	1	0	0	0	1	0	0	1	NA	23	28	1.5	1.33	45.3164	51.3903	7.3	140	15.3	144	NA	3.8	9.80432	35.1667	1
0	71.979	1	1	0	0	0	1	0	0	1	NA	84.85	NA	2.93	NA	20.5557	16.8845	7.57	130	NA	163	NA	6.1	13.4964	1.16667	1
0	81.3205	1	1	0	0	0	1	0	0	1	NA	66	55	2.3	2.2	25.5031	29.5665	7	137	16.7	147	1.09	4.1	10.485	21.6333	1
0	77.4003	1	1	0	0	0	1	0	1	1	199.39	22	16	1.2	1	58.7639	75.0995	6.1	143.44	19.3	77	1.6	3.9	8.43966	36	0
0	63.3316	1	1	0	0	0	1	0	1	1	934.47	37	25	1.43	1.54	51.9749	46.4406	5.7	133	14.2	150	NA	NA	16.0765	13.7	1
0	61.0256	1	1	0	0	0	1	0	1	1	279.69	37	27	1.63	1.4	43.2272	50.49	5.82	135	15.1	297	0.135	4.6	5.42639	30.6667	1
0	86.9169	1	1	0	0	0	1	0	1	1	1152.2	19	21	0.93	0.93	71.7949	70.6799	7.51	140	14	776.2	0.81	3.5	4.77102	36	0
0	58.6467	1	1	0	0	0	1	0	1	1	2808.96	57	94	2.2	2.6	31.7642	27.3884	9.52	132	NA	NA	NA	4.6	4.12193	34.7667	1
0	67.2571	1	1	0	0	0	1	0	1	1	1046.59	48	47	3.2	2.01	18.5813	32.6675	8.47	133	14.2	182	1.068	4.4	4.26544	36	0
0	90.7956	1	1	0	0	0	1	0	1	1	580.46	21	29	0.92	1	68.1585	62.9199	2.6	133	16.1	214	0.9	4.1	3.13537	16.1333	0
0	62.9656	1	1	0	0	0	1	0	1	1	NA	59	67	2.4	3.13	27.6632	20.4234	6.66	140.9	17.7	198	0.55	4.8	1.5599	16.5333	1
0	82.01	1	1	0	0	0	1	0	1	1	NA	40	48	1.6	1.8	38.9716	33.8727	5.35	138	17.5	205	0.43	4.4	8.16646	36	0
0	66.8641	1	1	0	0	0	1	0	1	1	NA	63	NA	2.1	NA	31.5154	40.0603	6.26	137	NA	118	NA	4.9	0.250783	36	0
0	77.69	1	1	0	0	0	1	0	1	1	NA	25	34	1.03	1.15	72.7978	62.4011	6.4	143	15.4	158	NA	3.8	6.17009	36	0
0	60.0764	1	1	0	0	0	1	0	1	1	NA	35	26	1.63	1.2	46.5166	55.1208	NA	139	NA	NA	0.6	4.7	1.71704	36	0
0	62.5512	1	1	0	0	0	1	0	1	1	NA	22	22	1.33	1.27	55.9877	76.4002	10.7	139	17.8	462	1.21	4.6	2.97868	36	0
0	81.3042	1	1	0	0	0	1	0	1	1	NA	34.95	48	2.1	2.33	26.899	18.8959	5	135	14.9	121	1.16	4.1	6.76454	1.46667	1
0	70.4965	1	1	0	0	0	1	0	1	1	NA	23	30	0.9	1.07	85.9374	72.2961	7.9	132	14.5	195.2	0.66	4.5	0.287409	36	0
0	79.1869	1	1	0	0	0	1	1	0	1	909.51	62.08	38	2.1	1.86	26.0452	32.4026	9.7	133	16.6	249	2.113	4.5	3.53051	29.5	1
0	83.9033	1	1	0	0	0	1	1	0	1	1917.21	46	51	1.7	1.3	37.3064	49.3844	7.2	138	17	231	NA	4	6.11606	5.16667	1
0	61.188	1	1	0	0	0	1	1	0	1	348.93	51	NA	2.09	NA	32.932	28.9095	11.4	143	15.2	NA	0.2	4	12.5363	6.9	1
0	76.6241	1	1	0	0	0	1	1	0	1	623.01	18.29	20	1.1	1.12	62.5095	64.7	3.32	140	15	103	0.44	3.7	4.68403	36	0
0	75.6313	1	1	0	0	0	1	1	0	1	309.26	17	25	1	1.13	71.6223	63.3091	9.83	137.9	15	130	NA	4.3	3.11615	33.8	0
0	74.9478	1	1	0	0	0	1	1	0	1	649.75	26	59	1.7	2.29	39.7488	27.8982	5.11	144	17.8	201	0.87	4.1	14.4067	36	0
0	66.1797	1	1	0	0	0	1	1	0	1	1146.09	36	NA	1.41	NA	51.9682	73.241	10	141	14.8	189	NA	4.2	6.1649	22.5	0
0	80.3858	1	1	0	0	0	1	1	0	1	362.3	16	17	1	0.98	67.7038	72.1196	7.13	140	14.7	225	NA	4.3	4.01768	19.0333	1
0	67.793	1	1	0	0	0	1	1	1	1	1726.05	48	51	2.6	1.5	25.8949	45.1187	8.8	137	18.7	164	NA	3.8	3.78719	21.8	0
0	81.8841	1	1	0	0	0	1	1	1	1	1269.54	64.07	67	2.5	2.16	23.0315	27.0909	6.02	135	16.8	152	0.651	5.5	1.02055	36	0
0	62.9418	1	1	0	0	0	1	1	1	1	364.7	22	22	1.63	1.59	43.1869	44.2897	9.17	141	16.3	260	NA	4	6.72545	26.4667	1
0	80.1907	1	1	0	0	0	1	1	1	1	2779.73	42	70.1	4.03	4.3	16.7877	21.513	5.6	129	14.6	165	NA	3.7	3.68952	20.9667	1
0	62.288	1	1	0	0	0	1	1	1	1	964.39	27	35	2.03	2.03	NA	52.9372	5.9	136	18.3	203	0.64	4.5	14.3612	2.1	0
0	74.9692	1	1	0	0	0	1	1	1	1	268.25	58.51	22	1.61	1.3	34.9622	39.1977	5.14	134	14.4	30.8	1.14	4.3	7.0718	28.3333	0
0	65.2766	1	1	0	0	0	1	1	1	1	554.169	25	21	1.2	1.27	69.6167	69.2931	9.56	142	14.3	263	0.46	4.3	5.60536	11.1	0
0	64.7555	1	1	0	0	0	1	1	1	1	578.98	15	14	1.3	1.1	58.6652	70.2292	8.5	136	16.8	223	0.79	3.7	2.08066	36	0
0	80.7726	1	1	0	0	0	1	1	1	1	308.899	18	NA	0.97	NA	73.9054	59.5458	11.62	141	14	99	NA	3.7	6.01764	36	0
0	83.1776	1	1	0	0	0	1	1	1	1	144.85	27	26	1.1	1.18	60.8037	56.9489	4.45	138	14.8	140	0.54	3.7	0.282435	25.8	1
0	69.028	1	1	0	0	0	1	1	1	1	305.709	29	31.4	1.33	1.1	53.8891	68.3879	8.8	134	NA	172	1.15	4.8	1.36213	14.4	0
0	75.3348	1	1	0	0	0	1	1	1	1	NA	70.61	NA	2.43	NA	25.0242	22.143	NA	138	NA	NA	NA	4.6	0.26369	2.43333	1
0	86.3461	1	1	0	0	0	1	1	1	1	NA	26	26	1.9	1.8	32.5464	33.8795	5.66	141	15.6	135	NA	4.5	4.07546	11.7	1
0	85.3434	1	1	0	0	0	1	1	1	1	NA	86	77	2.3	2.2	25.3055	26.8535	9.33	135	14.6	162	0.48	4.9	4.15291	0.133333	1
0	66.0399	1	1	0	0	0	1	1	1	1	NA	54	34	2.1	2	30.914	32.4428	4.41	134	22	125	1.9	4.2	2.8453	3.4	1
0	60.9479	1	1	0	0	0	1	1	1	1	NA	104.55	103	2.1	1.96	32.1261	37.0406	4.6	135	15.3	222	NA	4.4	2.09185	14.4	1
0	77.6868	1	1	0	0	0	1	1	1	1	NA	26	25	1	1.04	70.9201	65.194	4.4	146.18	15.2	130	3.778	4	5.18565	32.0667	1
0	67.4743	1	1	0	0	0	1	1	1	1	NA	26	20	1.1	0.6	71.2762	104.34	11.9	137	16.3	201	NA	3.8	38.352	9.86667	1
0	76.0283	1	1	0	0	0	1	1	1	1	NA	28	53	1.53	1.61	43.8138	44.6596	4.58	136	NA	130	NA	4.3	30.0164	11.6333	1
0	80.5509	1	1	0	0	0	1	1	1	1	NA	46	29	1.33	1.2	49.0546	52.5958	6.73	128	17.1	93.5	1.8	4	8.45722	21.4	1
0	82.6027	1	1	0	0	0	1	1	1	1	NA	34	31	1.2	1.37	57.591	46.9887	6	134	14.7	171	1.11	4.1	6.23031	36	0
0	70.4942	1	1	0	0	0	1	1	1	1	NA	31	42	1.05	0.82	70.9739	90.6979	11.28	134	16.8	470.6	0.72	3.8	9.35165	3.7	1
0	82.5161	1	1	0	0	1	0	0	0	1	1785.73	17	17	1.1	1	63.1377	69.6875	NA	137	14.1	NA	1.23	NA	2.2475	26.7333	1
0	59.2593	1	1	0	0	1	0	0	0	1	1777.1	37.2	38	3.31	3.24	19.1246	19.6112	4.67	137	17.3	164	0.58	4	2.07342	10.1333	1
0	52.6784	1	1	0	0	1	0	0	0	1	893.93	55	28	4.19	3.83	14.9641	17.1934	10.55	136	NA	204	0.22	4.6	15.091	20.1333	0
0	68.4296	1	1	0	0	1	0	0	0	1	396.89	62	55	4.87	4.63	11.002	12.3209	7.4	139	13	188	0.45	4.3	5.11499	10.9667	0
0	65.9141	1	1	0	0	1	1	0	0	1	2569.82	61	59	5.01	4.48	11.304	12.622	13.6	140	15.2	246	0.57	5	2.52491	36	0
0	72.2068	1	1	0	0	1	1	0	0	1	2457.64	24	NA	2.2	NA	29.7786	24.9612	11.38	138	NA	376	NA	4.5	119.808	36	0
0	76.7118	1	1	0	0	1	1	0	0	1	584.82	63	65	5.81	6.5	8.30731	7.12602	8.42	137	14	179	NA	5.1	4.19926	16.2333	0
0	63.7826	1	1	0	0	1	1	0	0	1	1937.46	27	45	1.33	1.48	52.7835	47.7352	9.9	139.5	18.6	243	0.56	3.49	2.89981	19.1667	1
0	84.0127	1	1	0	0	1	1	0	1	1	922.17	20	18	1.07	1.05	65.06	65.0864	11.4	127	14	207	NA	4.1	7.22352	5.73333	1
0	87.1962	1	1	0	0	1	1	0	1	1	600.72	80.19	NA	2.4	NA	22.9512	18.9961	3.98	141.1	18.8	NA	0.47	6.2	0.194033	0.7	0
0	88.8666	1	1	0	0	1	1	0	1	1	1616.51	55	65	2.1	1.5	26.5928	39.3508	6.08	140	17.3	123	1.39	5.3	6.71924	14.7333	0
0	65.917	1	1	0	0	1	1	0	1	1	789.65	51	50	2.4	1.87	28.3333	37.4409	7.6	141.6	16.8	287	0.34	4.1	8.2613	36	0
0	80.0577	1	1	0	0	1	1	0	1	1	2297.84	20	25	1.33	1.35	50.8468	50.97	8.81	138	14.5	317	NA	3.6	5.87363	29.7	0
0	62.3748	1	1	0	0	1	1	1	1	1	NA	37	38	2.2	2.4	30.9534	27.4121	NA	144	NA	NA	NA	4.2	2.01583	36	0
0	77.7069	1	1	0	0	1	1	1	1	1	NA	42	39	2.2	1.7	28.5821	38.0214	11.8	144	14.3	156	NA	4.9	3.02215	23.4	1
0	76.7116	1	1	0	0	1	1	1	1	1	NA	81	NA	2.5	NA	25.5597	25.9833	4.58	135	16.8	157	0.9	4.3	2.03993	8.7	1
0	67.2623	1	1	0	1	1	0	0	0	0	410.2	51	29	3.3	2.14	18.4873	30.6581	9.3	133	NA	317	NA	4.8	11.8928	11.6	0
0	84.8658	1	1	0	1	1	0	0	0	0	1176.69	35	46	1.9	2.04	30.0375	28.4014	7.6	137	15.4	114	0.56	3.8	17.25	22.8333	0
0	73.8386	1	1	0	1	1	0	0	0	0	194.42	26	47	1.1	1.5	66.039	44.6004	5.7	132	NA	247	NA	4.1	6.20111	17.8	0
0	69.6846	1	1	0	1	1	0	0	0	0	1102.22	43	59	2.03	2.4	32.81	26.7785	13	140	18.8	308	1.15	4.5	8.3637	36	0
0	67.9686	1	1	0	1	1	0	0	0	0	NA	20	40	0.64	0.87	111.163	89.5177	10.1	117	16.1	370	NA	3.8	15.0427	36	0
0	56.2471	1	1	0	1	1	0	0	0	0	NA	30	NA	2.2	NA	36.2294	43.8042	18.6	134	15.2	633.1	NA	5	18.5107	0.833333	1
0	71.0384	1	1	0	1	1	0	0	0	0	NA	49	29	4.5	3.6	11.4904	15.7665	16.9	134	15.9	406	0.3	NA	2.88016	26.8	0
0	68.3385	1	1	0	1	1	1	0	0	0	788.37	59.93	51	3.2	2.49	18.5589	25.5002	8.3	142	15.3	379	0.18	4	6.63124	29.9333	1
0	72.8992	1	1	0	1	1	1	0	0	0	740.83	51	50	1.53	1.23	44.2793	59.5449	5.39	139.7	19.2	119	1.51	6.54	12.3917	36	0
0	70.1739	1	1	0	1	1	1	0	0	0	315.93	32	60	1.99	2.1	33.2968	30.9986	11.8	136	14.5	NA	NA	4.1	18.3118	25.4667	1
0	90.3166	1	1	0	1	1	1	0	0	0	2090.51	62.79	65	2.4	2.6	23.1429	19.66	10.7	138	NA	159	0.69	3.7	6.85367	21.4667	1
0	59.749	1	1	0	1	1	1	0	0	0	1589.73	90	96.5	4.1	3.83	14.7119	15.6398	6.33	139	17.6	171	0.52	6.2	2.9433	18.8667	1
0	72.388	1	1	0	1	1	1	0	0	0	1557.83	37	33	2.6	2.3	23.8333	27.8283	8.82	139	13.5	205	0.32	4.3	2.53787	1.3	1
0	87.4184	1	1	0	1	1	1	0	0	0	3541.44	26.8	NA	1.63	NA	NA	57.9211	7.74	134	18	215	1.11	5.6	9.58742	3.36667	1
0	70.1842	1	1	0	1	1	1	0	0	0	1341.92	25.46	NA	1.1	NA	66.1811	57.2097	7.26	140	18.8	235.4	0.38	4.5	6.03682	1.86667	1
0	68.2429	1	1	0	1	1	1	0	0	0	3186.81	31	35	1.24	1.2	55.5234	69.5508	19.15	133	NA	178	NA	5.1	4.10486	4.6	1
0	70.9033	1	1	0	1	1	1	0	0	0	1306.58	40	35	2.13	2.39	33.247	23.8612	6.13	140.75	16.6	79.6	0.58	5.2	2.04565	3.26667	1
0	88.913	1	1	0	1	1	1	0	0	0	1627.44	68	34	2.6	1.79	20.1422	32.3955	7.42	131	14	204	0.5	5.4	2.19044	5.66667	1
0	72.4006	1	1	0	1	1	1	0	0	0	386.15	51	87.6	2.9	3.31	21.0107	18.0439	NA	126	17.5	NA	0.22	5.7	8.33643	36	0
0	61.3659	1	1	0	1	1	1	0	0	0	430.49	36	59	2.82	4.68	22.9551	12.4264	7.93	135	13.9	209	0.34	4.5	3.22681	33.0333	0
0	80.7247	1	1	0	1	1	1	0	0	0	191.4	50	50	1.55	1.4	41.3079	46.9236	9.35	128	13.4	270	0.5	5.1	8.41349	33.9333	0
0	66.7887	1	1	0	1	1	1	0	0	0	940.25	28	30	1.93	1.9	34.3433	35.6874	13.3	137	NA	354.1	NA	4.4	3.66032	10.6	1
0	58.5006	1	1	0	1	1	1	0	0	0	1015.03	45	39	2	1.9	34.5833	37.2399	6.6	137	15.8	270	NA	3.9	4.23092	36	0
0	73.1569	1	1	0	1	1	1	0	0	0	534.91	23	22	1.6	1.23	43.171	59.8329	4.5	140	13.1	112	0.32	4.6	10.0891	23.6667	0
0	83.0478	1	1	0	1	1	1	0	0	0	3926.92	30	103	1.93	3.13	30.1784	17.1496	17.2	137.8	14.9	314	1.2	5.2	3.81419	13.0667	1
0	69.4579	1	1	0	1	1	1	0	0	0	754.97	96	45	4.6	1.95	11.9581	33.6148	7.26	137	15.8	185	0.25	5.84	6.09268	0.833333	1
0	67.9496	1	1	0	1	1	1	0	0	0	2342.07	18	26	1.12	1.1	68.0998	68.9416	6.2	137	18.5	207	NA	4.2	7.05032	18.8667	1
0	72.1713	1	1	0	1	1	1	0	0	0	1360.44	18	19	0.8	0.9	86.5951	82.3524	9.8	135	14.2	247	0.41	3.4	3.19183	1.46667	1
0	74.4942	1	1	0	1	1	1	0	0	0	470.86	18	17.9	0.74	0.79	92.8288	90.7925	6.9	141	13.5	165	0.49	4.08	3.13835	28.3	0
0	72.8827	1	1	0	1	1	1	0	0	0	149.43	13	NA	1	NA	78.4854	78.9861	8.5	136	NA	167.4	0.61	4.4	5.13415	13.9667	0
0	78.2859	1	1	0	1	1	1	0	0	0	810.31	25	32	1.3	1.21	54.5396	59.6793	7.3	137	14	182	NA	6.65	2.89245	24.7333	1
0	50.6459	1	1	0	1	1	1	0	0	0	1289.58	22	18	1.33	1.41	58.879	54.9947	8.8	135	NA	227	0.9	3.9	1.70925	21.7667	1
0	68.2645	1	1	0	1	1	1	0	0	0	253.29	54.22	65.7	1.8	1.76	38.159	38.2439	9.3	142	18.5	218	0.39	4.5	1.03058	5.23333	1
0	74.655	1	1	0	1	1	1	0	0	0	1691.48	38	56	2.33	2.36	25.9183	26.3711	9.3	142.2	15.9	225	NA	3.8	11.0506	7.03333	1
0	54.6301	1	1	0	1	1	1	0	0	0	1326.09	25	14.1	0.83	0.8	91.8073	97.0755	11.8	136	14	206	0.67	4.4	11.9643	36	0
0	84.2122	1	1	0	1	1	1	0	0	0	109.23	17	23	1.43	1.27	44.2895	50.7388	16.1	133	15.1	191	NA	4.4	11.5427	36	0
0	79.8883	1	1	0	1	1	1	0	0	0	1697.34	23	45	2.1	1.7	28.7942	37.4985	7.03	NA	14.5	152	0.6	NA	7.03314	36	0
0	67.0358	1	1	0	1	1	1	0	0	0	1244.74	14	20	0.79	0.9	94.2023	87.177	7.6	131	15.4	288	0.52	4.2	4.03622	19.4333	1
0	81.9851	1	1	0	1	1	1	0	0	0	1013.24	27	29	1.8	1.85	34.6482	31.2773	8.01	142	NA	184	NA	4.1	2.08987	15.1667	1
0	81.6191	1	1	0	1	1	1	0	0	0	1423.78	36.55	40	1.41	1.49	46.213	48.122	5	141	14.9	104	NA	4	7.08139	36	0
0	47.7001	1	1	0	1	1	1	0	0	0	1720.22	45	65	4.5	5.13	14.3458	12.3527	12.4	141	15.6	293	NA	4.2	4.06069	36	0
0	69.4275	1	1	0	1	1	1	0	0	0	250.52	70	NA	2.6	NA	24.6629	NA	10.3	141	14	114	0.95	5.5	6.25619	36	0
0	60.3399	1	1	0	1	1	1	0	0	0	NA	16	NA	1.2	NA	71.1344	78.0252	8.23	137	NA	NA	0.64	4.4	1.6226	6.03333	1
0	72.4995	1	1	0	1	1	1	0	0	0	NA	15.62	17	0.83	1.04	83.1634	70.984	8.9	139	NA	NA	NA	4.4	3.10355	36	0
0	59.7316	1	1	0	1	1	1	0	0	0	NA	22	NA	1.1	NA	76.4055	82.4016	9.09	139	13.6	213	NA	4.7	1.08288	21.9333	0
0	61.0974	1	1	0	1	1	1	0	0	0	NA	19	NA	1.3	NA	62.5203	69.4852	6.47	140	NA	186.4	0.32	4.7	2.11785	36	0
0	84.6517	1	1	0	1	1	1	0	0	0	NA	22	36	2.1	3.36	28.1276	8.11994	11.1	138	15.6	134	0.34	4.2	5.13645	20.2667	1
0	75.9268	1	1	0	1	1	1	0	0	0	NA	69.21	49	5.63	4.42	8.76872	12.1914	16.8	130	17.3	435.3	0.29	5.4	2.26024	14.0667	1
0	78.8656	1	1	0	1	1	1	0	0	0	NA	79	129	2	2.6	29.9634	21.6606	14	141	13.9	328	0.27	4.8	9.16978	21.6	1
0	55.8837	1	1	0	1	1	1	0	0	0	NA	51	74	4.22	6.58	14.6631	8.47486	5.6	140	14.8	209	NA	5	2.84954	36	0
0	67.3457	1	1	0	1	1	1	0	0	0	NA	67.32	82	7.95	7.16	6.45501	7.07313	10.04	123	16.3	238	0.41	4.8	10.0027	22.4333	0
0	75.0866	1	1	0	1	1	1	0	0	0	NA	42.74	69	2.9	2.9	19.9854	21.2831	15.7	141	13.8	232	0.45	4.8	3.11185	14.4	1
0	60.2617	1	1	0	1	1	1	0	0	0	NA	70	69	5.3	5.76	11.0037	9.46905	5.62	138	14.7	178	0.64	5.6	6.04964	36	0
0	79.4941	1	1	0	1	1	1	0	0	0	NA	48	57	3.13	2.53	17.8019	22.8057	23	138	13.7	545	0.37	4.8	11.0528	7.73333	1
0	65.8453	1	1	0	1	1	1	0	0	0	NA	28	38	1.2	1.2	64.8935	61.4151	10.1	135	15.8	370	NA	4.5	70.7042	19.2667	1
0	66.3155	1	1	0	1	1	1	0	0	0	NA	26	28	0.97	1.1	84.5606	71.9368	8.26	141	16.3	277	NA	4.5	5.12863	11.1333	1
0	55.916	1	1	0	1	1	1	0	0	0	NA	22	25	0.84	0.88	97.9236	96.8453	7.6	139	16.3	218	1.5	4.5	20.3183	30.4	0
0	79.4786	1	1	0	1	1	1	0	0	0	NA	19	18	1.1	1.12	64.5367	62.7115	9.6	135.4	13.2	305.8	0.97	4.9	1.85682	36	0
0	52.8261	1	1	0	1	1	1	0	0	0	NA	15	16	0.82	1.03	100.914	81.7408	13.4	138	14.3	303	0.58	3.9	2.83264	36	0
0	76.7296	1	1	0	1	1	1	0	0	0	NA	24.6	22	1.04	0.95	68.2815	76.9241	7.08	139	13.7	NA	NA	4.2	2.57368	33.7	0
0	80.6699	1	1	0	1	1	1	0	0	0	NA	46	30	1.2	1.33	47.2808	48.4812	10	143.37	NA	178	NA	5.1	3.83091	36	0
0	72.7987	1	1	0	1	1	1	0	0	0	NA	25	25	1.8	1.5	42.1494	44.7447	18.8	139.8	14.4	368	0.32	5.2	3.22396	36	0
0	72.916	1	1	0	1	1	1	0	0	0	NA	14	17	1.3	1.11	64.0672	64.5188	14	133	16.8	307.8	0.44	4.6	6.04088	36	0
0	74.4763	1	1	0	1	1	1	0	0	0	NA	19	NA	1.14	NA	61.3146	NA	8.65	135	14.4	244	0.42	2.8	51.2266	36	0
0	67.6257	1	1	0	1	1	1	0	0	0	NA	26	27	1.13	1.1	65.3743	57.0292	9.06	139	15.2	360	1.102	3.6	1.30483	36	0
0	63.0759	1	1	0	1	1	1	0	0	0	NA	20	44	1.4	1.98	51.3144	54.5811	7.39	137	16.8	231	1.11	4	6.91111	36	0
0	72.3856	1	1	0	1	1	1	0	0	0	NA	26	NA	1.43	NA	47.309	31.0505	12.8	141	14.2	235	0.4	4.8	1.24823	36	0
0	60.5829	1	1	0	1	1	1	0	0	0	NA	69	NA	2.8	NA	23.2041	24.4147	7.53	129	17.6	218	0.48	5.5	14.1511	20.5	1
0	72.6745	1	1	0	1	1	1	0	0	0	NA	67	49	4.11	2.65	14.0171	22.3735	9.9	140	16.1	231	0.28	4.2	35.5849	36	0
0	73.7444	1	1	0	1	1	1	0	0	0	NA	105.03	107	3.2	2.6	18.04	23.4247	6.51	135	14.3	115	0.4	5.1	11.4916	3.6	1
0	84.6416	1	1	0	1	1	1	0	0	0	NA	64.5	NA	5.49	NA	8.5295	10.4956	6.33	133	17.8	144	0.78	4.7	4.67734	3.9	1
0	88.4436	1	1	0	1	1	1	0	0	0	NA	38	45	2	2.23	29.4585	24.0117	6.9	137	17.3	280	NA	5.1	4.34842	36	0
0	62.88	1	1	0	1	1	1	0	0	0	NA	51	44	3.5	3.26	17.7775	16.1104	12	142	17.6	241	NA	5	3.9732	36	0
0	74.9848	1	1	0	1	1	1	0	0	0	NA	34	NA	2.8	NA	21.5195	18.8369	8.14	135	15.2	264	NA	4.8	8.56993	36	0
0	93.5805	1	1	0	1	1	1	0	0	0	NA	44	48	2.3	2.16	23.4133	25.4039	10.36	132	NA	180	NA	4.3	3.33706	14.5333	1
0	65.1055	1	1	0	1	1	1	0	0	0	NA	23.53	25	1.4	1.03	51.9065	52.5779	8.9	141.6	NA	366	NA	3.9	3.17282	25.9	0
0	82.4181	1	1	0	1	1	1	0	0	0	NA	23	24	1.6	1.93	38.8259	31.7251	8.5	139	13.4	166	0.65	4.3	2.4356	30.1667	1
0	71.6703	1	1	0	1	1	1	0	0	0	NA	112	117	4.8	4	11.2925	13.639	5.7	138.1	17.8	302	0.48	5.5	0.233755	8.73333	1
0	64.318	1	1	0	1	1	1	0	0	0	NA	45	44	2	1.9	33.0703	36	5.4	146	18.5	115	0.7	4.3	0.212905	6.86667	1
0	79.4177	1	1	0	1	1	1	0	0	0	NA	21	21	1.25	1.63	54.9769	39.3779	7.22	143	13.6	NA	NA	NA	3.05154	36	0
0	69.7015	1	1	0	1	1	1	0	0	0	NA	97	86	2.7	2.5	23.532	25.3211	6.8	135	14.8	156	0.73	4.6	1.30796	15.0667	1
0	66.2235	1	1	0	1	1	1	0	0	0	NA	64	61	1.71	2.4	38.4477	27.0831	8	135.4	17.3	NA	0.6	4.7	2.09788	33	1
0	69.2548	1	1	0	1	1	1	0	0	0	NA	47	NA	2.91	NA	21.1129	21.0073	3.9	141	14.9	197	0.4	4.5	9.49768	1.4	1
0	72.917	1	1	0	1	1	1	0	0	0	NA	55	64	2.93	3.13	20.1853	18.6524	15.8	147	NA	212	0.58	5	5.05763	23.5667	1
0	76.7961	1	1	0	1	1	1	0	0	0	NA	37	96.1	1.93	2.64	32.5846	22.3459	12.91	142	15.5	135	NA	4.7	16.281	6.53333	1
0	66.8785	1	1	0	1	1	1	0	0	0	NA	67	63	3.16	3.32	19.1026	18.2188	9	143	16.8	182	0.34	4.3	7.94342	22.0667	1
0	53.1241	1	1	0	1	1	1	0	1	0	1340.43	47	40	1.5	1.5	51.9741	51.5129	21.54	132	15.3	429	0.67	5.3	2.61337	34.8667	0
0	67.4398	1	1	0	1	1	1	0	1	0	379.2	26	32	1.16	1.13	64.3367	65.8082	5.27	134	18.7	172	0.37	4.1	1.80047	6.6	1
0	77.6014	1	1	0	1	1	1	0	1	0	123.39	22	22.8	1	0.97	74.4634	73.8002	7.7	134	16.5	230	0.7	5.6	1.9518	36	0
0	81.884	1	1	0	1	1	1	0	1	0	1635.89	36.92	44	1.53	1.4	40.1049	45.8241	9.78	134	14.2	227	NA	4.2	14.1935	3.33333	1
0	63.8537	1	1	0	1	1	1	0	1	0	1154.58	66	67	2.91	2.21	22.0731	30.5835	6.39	136	NA	164	NA	4.4	3.23584	30.6	1
0	78.3502	1	1	0	1	1	1	0	1	0	718.05	42	44	1.2	1.44	57.6869	45.1233	13	134	15.3	174	0.95	5.8	3.07118	0	1
0	82.9702	1	1	0	1	1	1	0	1	0	2588.1	33	40	1.7	1.6	37.0505	39.8565	10.5	131	17.7	239	0.52	4.9	6.35059	31.4	0
0	74.8333	1	1	0	1	1	1	0	1	0	1037.6	28.6	NA	1.4	NA	47.837	48.7554	13	134	15.6	459.8	0.39	3.7	15.1785	27	1
0	72.6745	1	1	0	1	1	1	0	1	0	NA	46	32	2.1	1.53	30.6703	42.5529	7.77	138	18.8	134	NA	4.4	7.85396	1.26667	1
0	59.8489	1	1	0	1	1	1	0	1	0	NA	24	29	1	0.93	81.5253	85.2634	7.5	132	14.7	190	0.3	5	19.3897	36	0
0	62.8035	1	1	0	1	1	1	0	1	0	NA	46.51	49	1.47	1.59	50.2394	45.3533	8.18	140	NA	195	NA	4	5.29938	36	0
0	62.9107	1	1	0	1	1	1	0	1	0	NA	43.6	21	2.23	1.68	30.3446	42.3542	7.58	137	13.7	154	NA	5.7	4.02367	36	0
0	63.0757	1	1	0	1	1	1	0	1	0	NA	46	47	2.15	2.7	31.7859	24.5649	11.27	140	14.1	165	1	4.6	4.79795	36	0
0	78.4308	1	1	0	1	1	1	0	1	0	NA	17	15	1.3	1.2	52.9426	58.7414	6.7	144	19.5	198	1.185	3.6	3.17093	13.2333	1
0	60.2621	1	1	0	1	1	1	0	1	0	NA	42	49	1.3	1.41	57.8429	49.6824	9.2	139.1	13.4	206	NA	5.3	2.12632	36	0
0	52.4686	1	1	0	1	1	1	0	1	0	NA	28	25	1.3	1.27	61.5691	64.537	12.3	139	NA	NA	0.3	4.7	2.50559	22.3667	0
0	76.7132	1	1	0	1	1	1	0	1	0	NA	22	NA	1.61	NA	39.6419	34.9009	6.8	137	NA	243	NA	4.2	1.30769	34.4667	0
0	48.6865	1	1	0	1	1	1	0	1	0	NA	39	28	2.83	2.34	24.9454	30.7376	7.94	136	NA	NA	0.56	4.1	3.03169	23.0333	0
0	81.4727	1	1	0	1	1	1	0	1	0	NA	14	9	1	0.9	70.9777	83.227	13.9	137	14.4	158	NA	3.9	4.87983	36	0
0	69.6397	1	1	0	1	1	1	1	0	0	460.1	25	37	1.73	1.45	38.8383	46.825	8.9	136	13.6	160	0.78	4.8	4.30586	27.1	1
0	83.3807	1	1	0	1	1	1	1	0	0	582.73	60	51	1.83	2.3	33.2202	25.7718	3.4	139.1	16.5	194	0.1	5.3	1.78311	7.36667	1
0	65.8958	1	1	0	1	1	1	1	0	0	1273.31	59	69	2.53	2.3	25.6103	28.5796	20.1	137	16.3	270	0.78	6.44	1.36356	32.3	0
0	77.5448	1	1	0	1	1	1	1	0	0	1346.67	26	28	1.8	1.8	35.8206	35.4114	15.38	139	13.4	276	0.63	3.7	10.3344	36	0
0	85.9825	1	1	0	1	1	1	1	0	0	337.24	24	26	1.22	1.2	54.287	57.2609	9.4	140	18.5	241	0.86	4.5	2.94614	25.6667	0
0	76.4604	1	1	0	1	1	1	1	0	0	257.26	19	NA	1.04	NA	67.6028	78.7114	6.48	138	14	288	NA	4	17.303	8.86667	1
0	82.4483	1	1	0	1	1	1	1	0	0	2511.19	31.7	31	0.86	0.77	79.9858	87.2483	11.74	134	15.7	306	1.3	4.1	11.815	25.3333	1
0	82.01	1	1	0	1	1	1	1	0	0	1270.6	18	29	1.2	1.63	56.7053	39.1732	6.5	138	NA	243	NA	4.3	13.2121	1	1
0	80.4696	1	1	0	1	1	1	1	0	0	295.39	30	NA	1.41	NA	47.4218	61.4081	11.99	122.52	15.3	147	0.9	4.7	17.8342	11.6	0
0	82.8452	1	1	0	1	1	1	1	0	0	2221.92	27	36	1.7	1.26	36.4106	52.353	8.9	134.77	14.5	228	0.66	3	5.05334	18.2	1
0	83.7484	1	1	0	1	1	1	1	0	0	1116.52	45	54	2.5	2.01	23.0754	30.0044	6	135.4	13.4	184.8	0.81	5	6.83608	33.2333	1
0	69.2525	1	1	0	1	1	1	1	0	0	1289.82	67	51	2.1	2.51	31.5408	25.4349	11.02	133	NA	182	0.81	4.16	8.75942	24.8333	1
0	57.2063	1	1	0	1	1	1	1	0	0	1603.44	17	23	1.3	1.44	59.3007	51.2698	5.36	142	NA	157	2.2	3.8	9.138	24.4333	1
0	84.1598	1	1	0	1	1	1	1	0	0	615.02	31	31	1.5	1.4	42.2512	46.4709	10.08	134	16	288	NA	3.7	6.95773	9.3	1
0	64.8589	1	1	0	1	1	1	1	0	0	1848.81	30	24	1.78	1.37	40.1016	55.6554	6.84	NA	NA	203	0.79	NA	9.46104	18.3333	1
0	84.9265	1	1	0	1	1	1	1	0	0	3478.12	29.65	37	1.55	1.7	40.2829	36.8269	5.7	138	15.2	104.4	1.39	4.2	3.25192	24.2667	1
0	82.6724	1	1	0	1	1	1	1	0	0	1036.13	15	26	1.08	1.14	64.6874	59.2492	8.29	142	17.5	265	0.39	2.9	13.7186	22.3667	1
0	74.7846	1	1	0	1	1	1	1	0	0	271.899	31	32	1.3	1.4	52.8612	48.6253	6.5	144	14.5	177	0.44	4.4	3.02181	36	0
0	87.0406	1	1	0	1	1	1	1	0	0	941.97	18	19	1.1	1.12	60.1374	58.6512	6.3	141	13.4	89	2.722	4.6	2.07177	35.8333	1
0	86.346	1	1	0	1	1	1	1	0	0	NA	26	28	1.4	1.31	44.8509	46.3992	8.9	136	16.3	247	0.96	5	4.77876	36	0
0	79.1573	1	1	0	1	1	1	1	0	0	NA	64	121	1.63	2.05	38.9784	32.1107	7.4	136	18.3	246	NA	3.3	7.39251	10.4667	1
0	86.4579	1	1	0	1	1	1	1	0	0	NA	117.83	143.3	3.6	3.38	14.6242	14.5859	8.4	135	NA	97	3.901	4	11.919	1.93333	1
0	92.6142	1	1	0	1	1	1	1	0	0	NA	25	31	1.43	NA	40.8417	36.9969	4.8	123	13.8	134	NA	4	5.91217	30.3667	0
0	77.2595	1	1	0	1	1	1	1	0	0	NA	30	34.6	1.2	0.97	57.8452	74.6329	9.6	131	15.2	237	NA	4.2	14.1386	0	1
0	77.6853	1	1	0	1	1	1	1	0	0	NA	15	NA	1.1	NA	66.0185	59.7597	12.4	132	15.7	286	NA	3.3	5.13791	17.9667	1
0	74.1795	1	1	0	1	1	1	1	0	0	NA	34	24	1.78	1.34	37.5864	50.8768	6.83	140	NA	206	NA	5.4	3.9432	10.8333	1
0	74.5522	1	1	0	1	1	1	1	0	0	NA	18	35	0.9	1.53	84.1828	43.0912	9.03	144	14.6	271	NA	4.1	6.32469	26.8667	1
0	60.9944	1	1	0	1	1	1	1	0	0	NA	18	28	1.1	1.48	83.3303	51.3897	9.8	135	13.2	198	NA	5	1.16252	36	0
0	79.8586	1	1	0	1	1	1	1	0	0	NA	33	26	1.93	1.6	34.141	39.0796	13.4	132	14.5	210	NA	4.4	6.96333	36	0
0	60.8478	1	1	0	1	1	1	1	0	0	NA	17	21	1.31	1.2	53.3188	65.4684	8	137	13.6	162	NA	3.4	9.06504	36	0
0	79.52	1	1	0	1	1	1	1	0	0	NA	23	44	1.1	1.33	60.9649	47.7624	6.09	139.5	14.9	194	0.25	3.9	4.37705	25.0667	1
0	68.4268	1	1	0	1	1	1	1	0	0	NA	76	79	4.42	3.37	13.0267	20.3009	11.7	133	15.1	226	0.5	6.7	5.62128	11.8333	1
0	69.1825	1	1	0	1	1	1	1	0	0	NA	19	39	1.4	1.53	47.4953	NA	15.34	133	17.5	226	0.546	4.4	5.14946	11.5333	1
0	71.2906	1	1	0	1	1	1	1	0	0	NA	80.68	88	2.8	2.64	22.5909	NA	14.6	140	16.2	376	0.34	5.3	5.79021	0	1
0	72.1048	1	1	0	1	1	1	1	0	0	NA	41	NA	1.37	NA	52.5144	64.5896	6.6	137	18.8	241	NA	6.1	6.17264	1	1
0	87.385	1	1	0	1	1	1	1	0	0	NA	57	59	1.33	1.3	46.7636	47.6691	15.7	137.7	15.3	596.4	0.34	5.9	3.0352	0	1
0	74.6146	1	1	0	1	1	1	1	0	0	NA	38	35	1.95	2.01	32.9874	33.5685	7.5	137	NA	260	0.34	5.2	4.08907	29.7	1
0	61.3922	1	1	0	1	1	1	1	1	0	598.4	25	27	1.56	1.39	46.421	53.3343	8.22	135	19.8	258.2	NA	4	77.8723	36	0
0	80.9149	1	1	0	1	1	1	1	1	0	827.02	50.83	60	2.06	2.43	29.5688	23.7818	8.39	138	16.1	176	1.03	4.6	5.26127	28.4667	0
0	67.9824	1	1	0	1	1	1	1	1	0	232.92	23	NA	1.26	NA	58.4957	55.0561	8.46	135	13.6	220	0.59	4.3	1.51521	36	0
0	82.4892	1	1	0	1	1	1	1	1	0	1591.16	34	24	2.2	1.59	26.8602	40.3634	6.99	136	22.6	93.4	1.3	4.5	8.9349	17.3	1
0	79.121	1	1	0	1	1	1	1	1	0	484.33	50	33	2.01	1.43	31.0237	45.9906	10.3	117.91	19.1	193	1	4.7	5.92362	0	0
0	70.5971	1	1	0	1	1	1	1	1	0	NA	49	NA	2.9	NA	21.701	25.6782	5.31	134	16.2	128	0.4	5.1	6.37465	36	0
0	69.7541	1	1	0	1	1	1	1	1	0	NA	30	27	1.7	1.6	39.0155	42.0648	13.3	137	NA	246	0.445	3.9	9.65863	16.9	1
0	74.9365	1	1	0	1	1	1	1	1	0	NA	40	68	2.2	2.89	27.9015	20.8596	9.88	139	15.5	248	0.6	3.9	3.25705	36	0
0	88.1399	1	1	0	1	1	1	1	1	0	NA	33	NA	2.3	NA	24.1912	32.3932	14.47	137	13.6	370	NA	NA	9.54612	25.6333	1
0	65.9739	1	1	0	1	1	1	0	0	1	NA	79	179.8	4.8	8.71	11.1353	5.35958	10.4	137	15.9	206	NA	4.4	1.16138	0.833333	1
0	54.5218	1	1	0	1	1	1	0	0	1	NA	80	32	1.73	1.2	42.9592	67.0831	13.7	NA	16.2	383	NA	NA	2.98428	0.533333	1
0	68.1766	1	1	0	1	1	1	0	0	1	NA	60	16	1.62	1	43.3681	80.3162	10.72	131.8	22	122	6.468	4.8	4.23963	10.7	1
0	65.7814	1	1	0	1	1	1	0	1	1	NA	110	41	4.43	1.42	13.1123	50.7241	18.81	128	14.9	292	2.797	7.8	23.9595	25.3333	0
0	77.136	1	1	0	1	1	1	0	1	1	NA	112.6	118	4.32	5.14	12.6756	9.43651	5.53	137	16.8	164.8	0.31	4.9	5.92917	12.4333	0
0	75.2172	1	1	0	1	1	1	0	1	1	NA	112.68	89	4	2.42	14.008	25.4949	9.6	136	19.7	145.7	NA	4.9	11.9132	1	1
0	82.3388	1	1	0	1	1	1	0	1	1	NA	72	NA	2.2	NA	26.1999	18.8332	6.9	136	15.9	277	0.26	4.5	5.15514	3.8	1
0	59.253	1	1	0	1	1	1	0	1	1	NA	57	19	3.96	1.3	15.2237	58.8631	12.75	137	17.1	159	1.75	5.3	29.2603	11.1	1
0	64.117	1	1	0	1	1	1	0	1	1	NA	31	NA	1.53	NA	47.2328	39.0415	9.5	136	13.8	242.9	1.17	4.9	0.232898	32.5333	1
0	81.6938	1	1	0	1	1	1	0	1	1	NA	18	15	1.49	1.1	44.4046	63.1012	25.94	NA	NA	265.8	0.55	NA	9.77257	10.7	1
0	68.1914	1	1	0	1	1	1	0	1	1	NA	55.57	53	2.43	2.2	26.7345	NA	12.5	126	15.2	227	NA	4.7	7.55621	36	0
0	91.9758	1	1	0	1	1	1	0	1	1	NA	41	40	1.86	1.82	30.6348	32.0852	7.9	132	NA	277	NA	4.8	7.13419	34.9667	1
0	83.0287	1	1	0	1	1	1	1	0	1	3387.1	28	35	2	2.46	30.2052	23.4832	6.09	140	14.2	107.9	1.251	2.9	4.76025	3.2	1
0	70.1057	1	1	0	1	1	1	1	0	1	1988.22	44	46	2.6	2.8	24.7948	22.3366	7	144.5	19.6	210	NA	3.4	4.28067	12.9667	1
0	71.6571	1	1	0	1	1	1	1	0	1	847.45	58	77	1.93	2.03	33.6478	32.2879	12.51	143	17.5	305	0.6	3.7	5.08498	0.733333	1
0	79.0851	1	1	0	1	1	1	1	0	1	1420.6	65	59	4.1	3.68	13.0366	14.4195	8	141	NA	169	NA	3.9	8.85998	22.4667	1
0	64.6868	0	0	1	0	0	0	0	0	0	672.2	17	13	0.63	0.57	108.495	115.233	9.08	137.6	14.7	265	0.86	3.7	14.3536	36	0
0	49.8114	0	0	1	0	0	0	0	0	0	877.33	11	26	0.9	1.5	97.3115	65.4616	13.46	136	14.7	335	NA	4.4	6.90793	7.33333	0
0	53.7066	0	0	1	0	0	0	0	0	0	3975.47	26	22	1.58	1.18	51.6864	80.9648	27.8	144	13	206	NA	4.4	13.6991	36	0
0	77.0881	0	0	1	0	0	0	0	0	0	1809.42	23	34	1.41	1.5	43.9285	38.6643	7.4	144	NA	254	0.4	4.5	7.15856	33.4333	0
0	83.1758	0	0	1	0	0	0	0	0	0	306.1	17	32	0.9	0.62	76.0339	90.2444	12.04	137	15.4	331	0.6	4.6	6.18703	7.5	1
0	71.9834	0	0	1	0	0	0	0	0	0	1875.71	63.17	34	1.5	0.7	45.4349	97.4097	7.4	141	15.1	190.7	0.5	5.4	14.8518	32.3667	0
0	70.6149	0	0	1	0	0	0	0	0	0	NA	25	31	1.43	1.3	48.9948	56.3965	11	143.91	14.2	251	NA	4.2	4.87701	36	0
0	56.1058	0	0	1	0	0	0	0	0	0	NA	23	23	1.2	1.41	69.2936	53.9393	13.05	136	15.2	428	0.37	5.1	0.372443	36	0
0	66.607	0	0	1	0	0	0	0	0	0	NA	26	NA	1	NA	79.4302	94.4132	6.88	144	12.6	120	0.53	3.9	4.91863	36	0
0	81.3234	0	0	1	0	0	0	0	0	0	NA	26	35	1	0.9	69.7983	75.3538	10.5	141	NA	198	0.51	3.3	11.0455	4.46667	1
0	77.5824	0	0	1	0	0	0	1	0	0	146.669	22	28	1.3	1.15	NA	NA	7.92	133	17.1	172	0.7	4.1	10.1134	18.4	0
0	82.1162	0	0	1	0	0	0	1	0	0	802.58	41	34	1.32	1	61.1203	78.2381	6.5	141	19	266	1.24	5.3	6.25558	4.96667	1
0	63.1711	0	0	1	0	0	0	1	0	0	91.92	15.11	22	0.88	0.9	76.4078	80.6571	15.86	138	16.8	134	2.683	3.7	8.47501	36	0
0	65.0111	0	0	1	0	0	0	1	0	0	400.56	20	25	0.9	1.04	104.222	84.7415	7.2	139	15.2	247	NA	4.2	4.08848	7.4	0
0	88.495	0	0	1	0	0	1	0	0	0	169.4	32	36	1.67	2.19	36.2918	25.441	5.2	139	16.8	145	0.32	4.6	2.97312	16.1	0
0	83.8653	0	0	1	0	0	1	0	0	0	32.21	29	NA	2	NA	30.307	39.7057	10.3	138	NA	182	NA	4.1	0.245391	36	0
0	82.7839	0	0	1	0	0	1	0	0	0	425	32	37	1.4	1.9	45.7625	32.35	8.3	140	NA	118	NA	4.4	6.80245	36	0
0	69.9177	0	0	1	0	0	1	0	0	0	3537.38	47	53	1.43	1.62	48.9208	42.559	12.93	139	15.4	201	0.38	5.1	8.8134	24.1333	0
0	54.1206	0	0	1	0	0	1	0	0	0	365.22	12	19	0.73	0.7	100.881	105.349	8.2	137	NA	376	0.3	3.8	2.06205	36	0
0	72.448	0	0	1	0	0	1	0	0	0	696.42	19	27	1.13	1.6	65.1396	43.4166	7.2	135	12.9	147	0.7	4.85	11.7668	33	0
0	77.7001	0	0	1	0	0	1	0	0	0	352.49	22	26	1.04	1.1	63.6633	58.9826	10.7	134	14.8	196	0.6	4.3	18.4713	15.5667	0
0	70.1052	0	0	1	0	0	1	0	0	0	725.02	43.57	39	2.3	2.33	29.8815	30.13	5.99	140.72	NA	203	0.29	3.8	9.73318	36	0
0	63.946	0	0	1	0	0	1	0	0	0	NA	16	NA	0.58	NA	116.865	108.539	9	141	NA	245.1	0.3	3.9	0.998029	22.7333	0
0	57.732	0	0	1	0	0	1	0	0	0	NA	15	14	0.88	0.84	87.002	90.8498	4.4	139	14.4	189	NA	4.3	3.0757	36	0
0	69.198	0	0	1	0	0	1	0	0	0	NA	45	NA	1.43	NA	46.2785	47.0145	12.67	132	15	282	1.2	4.35	8.81798	10.0667	1
0	70.6475	0	0	1	0	0	1	0	0	0	NA	28	NA	1.23	NA	56.8092	59.2483	5.67	136.3	14.7	188	NA	NA	2.93102	36	0
0	45.304	1	0	1	0	0	0	0	0	0	NA	8	16	0.74	0.77	102.198	107.627	8.64	139.5	18.7	204	0.88	4	26.013	5.63333	1
0	48.1758	1	0	1	0	0	0	0	0	0	NA	19.5	15	0.83	0.9	93.8371	87.7138	13.6	135	16.3	368	0.79	2.8	2.04531	4.63333	1
0	69.7607	1	0	1	0	0	0	0	0	0	NA	17	26	1.43	1.3	51.3918	53.7612	15.2	134	15.5	202	0.7	4.2	15.1366	36	0
0	61.9942	1	0	1	0	0	0	0	0	0	NA	22	NA	1.58	NA	50.2806	39.1951	7.86	139	NA	164	NA	3.6	2.78216	36	0
0	84.2827	0	1	1	0	0	0	0	0	0	789.32	32	24	0.9	0.98	77.151	87.6216	9.1	137	15	183	NA	4.4	16.9027	36	0
0	84.8647	0	1	1	0	0	0	0	0	0	1712.32	12	22	1.09	1	59.1263	51.3138	12.4	145	13.4	263	0.3	3.6	2.79496	23.1	1
0	71.9912	0	1	1	0	0	0	0	0	0	647.179	26	NA	1.2	NA	62.2351	58.2289	14.6	141	NA	228.8	NA	4.5	24.9788	6.73333	1
0	65.5012	0	1	1	0	0	0	0	0	0	592.36	18	25	0.9	1.4	88.866	83.4745	11.3	136	14.2	179	1.5	4.3	6.54393	12.5333	0
0	85.8797	0	1	1	0	0	0	0	0	0	2355.87	79.5	NA	2.47	NA	NA	50.588	11.5	136	NA	147	NA	4.5	2.29399	11.8	1
0	87.0412	0	1	1	0	0	0	0	0	0	142.699	85.82	131	2.03	4.1	26.0221	9.29189	9.7	139	16.8	138	0.75	3.7	15.1793	11.5667	1
0	76.0113	0	1	1	0	0	0	0	0	0	848.5	36	31	2	1.5	34.2574	56.372	7.5	136	20.9	191	NA	4.8	4.15535	4.33333	1
0	91.758	0	1	1	0	0	0	0	0	0	644.78	21.4	59	1.2	2.3	54.1183	23.7581	19.79	143	17.3	481	NA	4.5	8.90494	0	1
0	86.3908	0	1	1	0	0	0	0	0	0	366.3	30	55	1.53	3.43	NA	31.3062	4.7	139	16.3	110	1.21	3.7	11.9913	0.2	0
0	84.0249	0	1	1	0	0	0	0	0	0	NA	20	57	1.1	1.96	58.1281	30.2552	6.3	141	13.3	335	NA	5.2	3.12129	12.1	1
0	81.8289	0	1	1	0	0	1	0	0	0	3762.55	21	23	0.76	1.3	83.322	51.7712	12.1	142	16.3	289	1.06	NA	3.48395	20.9333	1
0	60.3503	0	1	1	0	0	1	0	0	0	2943.64	26	24	1.52	1.4	47.764	53.4338	9	138	14.1	327	0.32	3.9	4.801	12.6	1
0	75.4356	0	1	1	0	0	1	0	0	0	3863.02	38	33	1.8	2.05	36.3477	32.444	14.9	143	14.3	110.9	0.44	4.3	5.9128	36	0
0	93.8657	0	1	1	0	0	1	0	0	0	787.8	21	26	0.8	1.15	78.5317	57.6712	10	134	14.8	185	NA	3.7	4.26971	11.8	1
0	75.1649	0	1	1	0	0	1	0	0	0	879.61	19	33	0.95	1.1	79.7738	67.3847	5.54	139	NA	134	0.42	4.3	3.12423	4.5	1
0	79.9005	0	1	1	0	0	1	0	0	0	810.09	25	24	0.9	1.19	79.0245	56.1193	5.26	136	13.2	252	1.02	4.1	3.10779	15.7667	1
0	66.5863	0	1	1	0	0	1	0	0	0	573	16	NA	1.44	NA	47.6335	54.6695	10.5	142	NA	279	0.72	4.1	10.9439	36	0
0	47.252	0	1	1	0	0	1	0	0	0	440.54	12	20	0.8	1	107.017	87.6864	6.9	141	NA	150	0.6	4.4	2.75055	36	0
0	60.4451	0	1	1	0	0	1	0	0	0	1087.28	16	50	1.2	1.2	66.1542	64.8285	8.09	143	14.4	180	NA	4.6	19.6647	36	0
0	71.3042	0	1	1	0	0	1	0	0	0	686.68	13	18	1.3	1.16	53.4635	62.4543	7.46	138	NA	144	1.4	3.8	3.95835	36	0
0	72.3316	0	1	1	0	0	1	0	0	0	2175.87	15	27	1.2	1.02	63.4588	73.5824	19.56	141	NA	176	NA	4.6	7.33299	20.6	1
0	83.9932	0	1	1	0	0	1	0	0	0	2543.46	22	NA	1.5	NA	41.5555	50.9921	13.1	136	13.4	124.5	0.99	4.2	1.02131	5.86667	1
0	66.8765	0	1	1	0	0	1	0	0	0	232.87	15	39	1.46	1.6	50.1213	44.3029	17.1	138	NA	154	NA	3.8	6.96099	13.0333	1
0	68.3639	0	1	1	0	0	1	0	0	0	1032.69	23.5	27	1.85	1.44	36.6027	48.4652	8.3	142	17.1	118	NA	3.8	6.32994	36	0
0	63.8009	0	1	1	0	0	1	0	0	0	1790.01	16	17	1.13	1.2	67.8229	64.574	10	137	14.9	357	NA	3.8	3.67721	36	0
0	70.5473	0	1	1	0	0	1	0	0	0	789.85	12	21	0.83	0.93	92.0712	81.3208	17.52	145	15	282.6	NA	4.6	4.27953	36	0
0	60.4517	0	1	1	0	0	1	0	0	0	804.21	27	19	1.1	0.97	73.0793	81.9046	8.46	138	16.8	293.5	NA	3.2	2.23974	25.7333	0
0	44.6421	0	1	1	0	0	1	0	0	0	NA	18	NA	0.9	NA	101.083	108.175	NA	NA	NA	NA	NA	NA	4.05643	26.6	0
0	73.7801	0	1	1	0	0	1	0	0	0	NA	17	23	1	1	79.5376	71.6966	6.87	138	NA	NA	NA	4.6	2.64318	36	0
0	68.3193	0	1	1	0	0	1	0	0	0	NA	24	17	1.1	1.03	62.4088	84.2314	8.59	139	NA	289	NA	4.1	3.08236	11.9667	1
0	75.6271	0	1	1	0	0	1	0	0	0	NA	20	42	1.09	1.13	66.8062	60.0702	9.06	137	14.6	403.5	0.45	3.7	10.8792	2.83333	1
0	67.7966	0	1	1	0	0	1	0	0	0	NA	41	60	0.8	1.6	92.8315	46.9968	4.3	141.1	18.1	100.6	0.87	4.6	3.99706	5.6	1
0	77.1447	0	1	1	0	0	1	0	0	0	NA	11	22	0.8	0.7	90.5995	94.2503	8.5	135	15.3	147	NA	4.2	16.3062	0.333333	1
0	90.4843	0	1	1	0	0	1	0	0	0	NA	40.27	27	1.73	1.43	33.8114	39.3503	4.9	144	14.7	117	NA	5	2.6363	36	0
0	77.4704	0	1	1	0	0	1	0	0	0	NA	48	123.2	3.13	5.8	18.3169	11.6354	15.05	142	16	394	NA	5.8	2.18271	0	1
0	57.9707	0	1	1	0	0	1	0	0	0	NA	32	20	1.9	1.53	36.7247	43.9097	25.19	138	NA	251	NA	4.3	36.9915	36	0
0	81.5711	0	1	1	0	0	1	0	1	0	NA	51	NA	1.8	NA	34.485	32.3724	11.5	138	15.6	178	0.73	4.3	2.0572	25.7667	0
0	57.9587	0	1	1	0	0	1	0	1	0	NA	17	33	1.2	1.66	65.5133	56.8172	15.1	141	16	432.2	0.7	3.6	53.9319	36	0
0	80.8713	0	1	1	0	0	1	0	1	0	NA	19	NA	1.29	NA	53.6556	59.4342	8.18	135	15.8	NA	NA	6.7	2.39368	5.73333	1
0	69.1937	0	1	1	0	0	1	1	0	0	1321.17	36	32	1.36	1.32	51.5679	52.1956	6.15	141.5	19.3	141	0.5	4.6	3.12973	36	0
0	49.3175	0	1	1	0	0	1	1	0	0	553.049	26	35	0.93	1.01	93.2372	86.2447	15.1	143.5	17	266.5	0.4	4.4	11.3988	36	0
0	70.2119	0	1	1	0	0	1	1	0	0	680.42	34	66	1.8	2.5	37.665	26.4903	4.8	143	NA	96.5	NA	4.8	5.34057	36	0
0	80.3276	0	1	1	0	0	1	1	0	0	748.76	13	19	0.8	0.9	84.4357	78.468	9.7	136	14.4	244	NA	3.9	5.38601	15.9333	0
0	48.6656	0	1	1	0	0	1	1	0	0	1034.19	10	9	1.5	1.1	59.538	83.3225	9.51	140	13.1	158	NA	4	8.88215	36	0
0	66.8098	0	1	1	0	0	1	1	0	0	945.09	14	31	0.8	0.82	90.3796	89.9851	22.5	134	14.1	294	0.59	4.9	3.27196	36	0
0	66.0154	0	1	1	0	0	1	1	0	0	660.3	14	16	0.62	0.64	104.806	103.32	8.59	140	NA	180	NA	4.9	3.81486	32.5333	1
0	84.3567	0	1	1	0	0	1	1	0	0	1196.31	26	16	0.93	0.84	79.4718	82.6952	6.46	134	15.5	156	0.8	4.5	7.19995	3.8	1
0	83.336	0	1	1	0	0	1	1	0	0	677.13	17.17	NA	0.61	NA	91.8954	95.4593	8.64	136	16.2	234	NA	4	6.7669	11.3667	1
0	85.2057	0	1	1	0	0	1	1	0	0	255.36	24	30	1.1	1.25	62.1819	55.2254	8.51	131	NA	102	1.491	4.8	2.02681	22.0333	1
0	84.3798	0	1	1	0	0	1	1	0	0	552.5	26	36	1.2	1.37	57.4231	51.5148	8.3	143	14.3	159	NA	4.3	1.21827	4.66667	1
0	82.487	0	1	1	0	0	1	1	0	0	439.02	42	29	1.49	1.1	44.0507	48.7605	8.7	143	17	160	NA	3.6	28.6767	0	1
0	86.9359	0	1	1	0	0	1	1	0	0	380.06	45.63	44	1.4	1.3	45.3638	45.9816	7	145	16.8	207	0.83	3.8	3.60701	26.7333	0
0	78.9036	0	1	1	0	0	1	1	0	0	207.43	27	23	1.1	1	64.3216	66.56	13.72	138	17.2	106	0.809	2.8	1.82178	17.8333	1
0	55.4803	0	1	1	0	0	1	1	0	0	NA	22.9	34	0.93	0.92	88.0472	90.2878	NA	138	NA	NA	2.296	4.5	6.42404	34.5667	1
0	90.294	0	1	1	0	0	1	1	0	0	NA	21	NA	1.3	NA	49.8873	47.2148	10.86	144.95	13.8	262	NA	3.8	2.75171	36	0
0	61.7248	0	1	1	0	0	1	1	0	0	NA	19	NA	1.01	NA	82.1561	92.7311	8.28	137	NA	258	1.471	4.7	7.03131	36	0
0	82.1622	0	1	1	0	0	1	1	0	0	NA	21	22	1.4	1.23	46.6407	51.271	5.37	137	15.9	190	NA	5.1	2.94884	36	0
0	60.0621	0	1	1	0	0	1	1	0	0	NA	24	27	1.3	1.3	59.2761	60.1704	5.2	139	NA	122	NA	4.1	3.10627	17.1667	0
0	79.085	0	1	1	0	0	1	1	0	0	NA	21	39	1.8	1.66	35.2608	38.8897	7.8	136	14.1	177.9	1.44	3.9	14.1304	36	0
0	81.8865	0	1	1	0	0	1	1	1	0	2738.02	22	59	2.09	2.8	31.1175	22.7277	10.96	141.3	14.8	292	0.81	4.4	37.8613	12.6667	1
0	80.1877	0	1	1	0	0	1	1	1	0	505.48	35	41	1.13	1.07	52.4746	57.329	6.93	139.33	15.3	67.5	0.74	4.5	4.15999	0.333333	0
0	61.3708	0	1	1	0	0	1	1	1	0	1035.99	29	26	1.03	0.93	78.6975	85.7008	6.5	139	15.5	218	NA	4.6	2.00587	36	0
0	80.1927	0	1	1	0	0	1	1	1	0	787.81	19.81	26	1.03	0.91	64.6641	75.9286	5.73	145	15.2	185	0.876	5.1	5.39029	11.2333	1
0	60.0337	0	1	1	0	0	1	1	1	0	422.28	20	NA	0.9	NA	92.2571	87.6319	8.55	137	16.5	123	NA	4.8	1.91834	1.76667	1
0	64.2759	0	1	1	0	0	1	1	1	0	265.25	12	27	0.43	0.63	141.117	105.682	11.2	139	17	252	NA	4.5	5.76477	31.7	0
0	79.9798	0	1	1	0	0	1	1	1	0	NA	19	65	1.3	2.2	50.3533	28.0413	NA	136	NA	NA	NA	NA	16.6517	11.6667	1
0	88.2081	0	1	1	0	0	1	1	1	0	NA	68.8	25	2.3	1.35	23.9119	46.9525	6.65	139	15	161	1.479	4.2	3.05976	22.1667	1
0	74.4694	0	1	1	0	0	1	1	1	0	NA	18	35	1.1	1.7	62.3341	37.8729	11.7	116	NA	NA	NA	3.7	6.37462	0.166667	1
0	76.4159	0	1	1	0	0	1	1	1	0	NA	19	19	0.79	0.89	87.8329	82.4221	7.5	132	NA	189	0.57	4.5	13.2588	36	0
0	69.4835	0	1	1	0	1	1	0	0	0	1038.08	21.1	60	1.5	3.37	20.0744	17.7337	10.62	140	13.5	205	0.52	5.1	3.56052	36	0
0	88.5537	0	1	1	0	1	1	0	0	0	960.34	14	21	1.03	1.2	64.6868	55.139	9.07	140	NA	117	NA	5.1	3.77389	13.4667	0
0	77.554	0	1	1	0	1	1	0	0	0	1676.52	34	50	3.3	1.99	30.3091	31.5246	13.8	139	14.8	301	0.36	4.4	4.11295	14.6667	1
0	51.9115	0	1	1	0	1	1	0	0	0	NA	14	NA	1.3	NA	61.8961	61.8046	NA	139	NA	NA	0.84	4.3	2.89272	36	0
0	69.6566	0	1	1	0	1	1	0	0	0	NA	81	78	5.21	5.13	10.0281	10.1808	14.7	136	NA	451	NA	5.5	3.86875	1.16667	1
0	68.1602	0	1	1	0	1	1	0	0	0	NA	37	44	2	2.75	33.6409	24.2083	14.48	140	14.5	203	0.32	4.6	5.79218	34.3333	1
0	87.5445	0	1	1	0	1	1	1	0	0	425	51	55.6	2	1.9	29.1925	32.4426	48.48	138	13.7	296	0.7	5.9	6.07291	13.8333	1
0	66.5332	0	1	1	0	1	1	1	0	0	3033.2	61	47	3.4	2.4	17.9387	27.4246	NA	140	20.6	NA	0.83	3.6	4.7731	0.2	0
0	90.76	0	1	1	0	1	1	1	0	0	75.58	24	44	1.23	1.6	50.9482	37.3069	2.93	143	14.6	150.4	0.77	4.7	5.06914	36	0
0	83.9195	0	1	1	0	1	1	1	0	0	863.82	22	40	1.43	1.9	43.3343	36.3118	24.82	138	NA	167	0.4	5.2	5.2284	11.1333	0
0	65.6203	0	1	1	0	1	1	1	0	0	1009.2	58	72	2.7	3.51	24.5518	17.6452	8.3	136	19.2	118	2.335	4.4	2.87991	7.03333	1
0	86.3353	0	1	1	0	1	1	1	0	0	4109.68	24	49	1.5	1.87	40.5882	30.1459	6.6	134	15.7	321	1.03	3.3	4.2632	27.5667	1
0	58.8413	0	1	1	0	0	0	0	0	1	1201.16	17	21	1	0.83	81.3036	89.1706	6.1	142	16.3	180	0.64	4.2	7.43409	36	0
0	84.9467	0	1	1	0	0	0	0	0	1	781.5	52	30	1.7	1.2	37.4906	54.1046	11.72	134	17.6	237	0.7	4.2	3.89455	20.1333	1
0	86.0398	0	1	1	0	0	0	0	0	1	235.55	22	56	1.8	3.3	33.5138	17.7222	8.5	141	14.4	147	0.3	4.6	3.57907	3.5	1
0	80.1852	0	1	1	0	0	0	0	0	1	238.18	15	22	1.2	1.03	58.6631	68.6102	6.46	140	NA	224	0.75	4.4	3.95936	2.8	1
0	73.0425	0	1	1	0	0	1	0	0	1	1885.05	22	30	1.35	1.26	45.034	70.4641	5.11	139	17.5	85	2.129	3.7	6.19825	36	0
0	71.2766	0	1	1	0	0	1	0	0	1	2180.11	25	38	1.22	1.12	NA	97.2997	5.8	135	14.4	256	0.929	NA	3.1533	0.533333	0
0	73.2743	0	1	1	0	0	1	0	0	1	720.13	31	27	1.7	1.28	46.2724	45.632	6	138.4	15.5	233	0.54	3.9	13.7226	24.8	1
0	65.0616	0	1	1	0	0	1	0	0	1	2538.67	26	12	1.37	0.7	49.9547	110.344	6.68	136.3	17.6	218	0.77	4.4	6.32375	11.3667	1
0	56.3601	0	1	1	1	1	1	0	0	0	478.14	18	21	1.49	1.27	53.2056	64.1246	18.9	141	13.6	221	0.3	4.5	4.36727	36	0
0	70.2665	0	1	1	1	1	1	0	0	0	232.7	16	30	0.9	1.1	87.9673	73.4457	8.32	139	NA	223	0.3	NA	4.02027	36	0
0	80.1715	0	1	1	1	1	1	0	0	0	864.96	24	35	1.56	1.7	40.1349	35.6391	7.7	143	14.4	166	0.71	4.1	3.9198	20.6	0
0	75.9244	0	1	1	1	1	1	0	0	0	2521.9	37	32	1.85	1.54	34.4196	43.7978	11.04	139.3	14	256	0.31	4.4	7.12337	34.0333	1
0	52.8414	0	1	1	1	1	1	0	0	0	620.46	21	31	1.4	1.26	55.8566	63.0503	16.34	140	19	267	NA	3.8	11.1281	15.3667	0
0	65.9191	0	1	1	1	1	1	0	0	0	1028.64	17	28	1.23	1.23	62.3137	63.0893	15.4	137	16.1	255	NA	4.5	3.95265	35.3333	0
0	61.7691	0	1	1	1	1	1	0	0	0	672.82	24	27	1.9	3.36	35.8889	19.346	8.95	135	16	212	NA	3.9	3.19681	3.7	0
0	79.2166	0	1	1	1	1	1	0	0	0	NA	87	NA	4.43	NA	11.8293	15.6437	NA	142	16.1	612.5	0.42	4.15	0.249771	36	0
0	72.4479	0	1	1	1	1	1	0	0	0	NA	67	42	5.41	3.97	9.76342	14.26	12.7	136	14.2	182	0.8	4.5	3.32939	36	0
0	71.4581	0	1	1	1	1	1	0	0	0	NA	17	60	1.65	2.54	40.6188	25.1389	6.69	129	22.2	174	1	4.2	8.90932	33.9333	1
0	83.6376	0	1	1	1	1	1	1	0	0	629.58	29	34	1.45	1.32	NA	49.2305	7.1	139	17.2	181	0.59	4	4.16983	11.5333	0
0	82.5736	0	1	1	1	1	1	1	0	0	2037.03	23	28	1.74	1.5	40.1378	42.9856	6.7	139	18.7	180	0.74	3.8	14.1761	1	1
0	79.3167	0	1	1	1	1	1	1	0	0	1915.58	25	34	1.41	1.54	43.8785	41.4268	12.1	138.7	16.6	NA	0.862	3.9	4.39384	16.6667	1
0	87.7965	0	1	1	1	1	1	1	0	0	575.63	18	20	1	1.03	53.1708	64.3	5.8	139	18.1	142	0.74	3.6	3.54658	9.7	1
0	86.8357	0	1	1	1	1	1	1	0	0	2083.81	53	38	2.93	2.42	NA	24.3217	9.8	136	16.1	159	0.8	3.5	2.89126	4.46667	0
0	82.5407	1	1	1	0	0	0	0	0	0	3899.43	72	69	1.9	2.17	31.7095	27.7064	5.78	140	17.7	240	0.63	5.3	4.81605	17.2	1
0	67.6	1	1	1	0	0	0	0	0	0	195.49	23	28	1.3	1.3	58.8508	58.16	6.14	138.2	14.1	302	0.68	4.5	3.69681	36	0
0	44.5378	1	1	1	0	0	0	0	0	0	18.59	21	40	1.13	1.3	76.2122	64.0839	7.68	136	NA	168	0.89	4.2	2.39319	31.6667	1
0	68.0206	1	1	1	0	0	0	0	0	0	687.85	19	22	1.26	1.21	60.0099	62.045	6.52	143	14.5	255	NA	4.4	2.50173	36	0
0	86.0654	1	1	1	0	0	0	0	0	0	557.7	31	22	1.06	1.36	64.9479	47.9447	7.9	138	17.3	274	0.41	5.3	11.2324	36	0
0	58.7584	1	1	1	0	0	0	0	0	0	44.69	27	37	1.3	1.54	62.0844	48.5836	8.65	138.2	16	165	0.42	3.9	6.78934	11	0
0	68.3187	1	1	1	0	0	0	0	0	0	2602.03	17	21	0.82	0.83	93.8231	85.6516	13.05	135	13.6	252	1.138	4.1	4.25456	11.4	1
0	70.6282	1	1	1	0	0	0	0	0	0	3249.85	23.6	22	1.2	1.27	61.9378	60.2031	7.2	133	NA	156	NA	4.1	2.92688	14.9	0
0	70.0316	1	1	1	0	0	0	0	0	0	1731.75	20	31	1.16	1.03	61.0803	58.1634	8.64	140	14.9	470.7	NA	4.5	2.74118	6.73333	1
0	76.251	1	1	1	0	0	0	0	0	0	NA	19.04	30	1.4	1.33	47.8517	51.1489	6.3	141	15.5	250	0.56	4	1.79497	32.1667	1
0	58.021	1	1	1	0	0	0	0	0	0	NA	25	13	1.3	0.86	64.4335	87.889	7.4	138	19.1	630.2	0.49	4.2	9.82321	18.8667	1
0	79.5776	1	1	1	0	0	0	0	0	0	NA	22	51	1.39	1.86	45.6622	34.454	12.1	140	12.7	270.3	0.35	5.6	2.85136	10.4667	1
0	81.8862	1	1	1	0	0	0	0	0	0	NA	42.38	45	1.63	2.5	37.091	22.5727	10.3	141	16.1	180	0.48	NA	2.09012	36	0
0	64.3483	1	1	1	0	0	0	0	0	0	NA	9	14	0.55	0.61	125.997	112.68	12.9	136	17.3	280.7	1.32	3.7	9.2265	36	0
0	86.0765	1	1	1	0	0	0	1	0	0	1780.36	29	27	1.24	1.33	52.6918	47.7874	7.57	136	18.7	178	0.87	4.19	5.14927	31.9	0
0	59.5802	1	1	1	0	0	0	1	0	0	802.96	21.2	31	1.27	1.4	61.0233	52.9752	8.5	137	17.1	285.2	0.8	4.1	10.3023	22.1333	1
0	79.2356	1	1	1	0	0	0	1	0	0	516.76	69	NA	2.6	NA	22.1431	66.7199	6.48	138	16.1	148	0.4	5	45.7248	10.4333	0
0	76.3952	1	1	1	0	0	0	1	0	0	864.32	25	21	1.4	1.2	49.0978	58.0543	7.13	140.49	17.5	178	0.57	3.9	3.57969	9.23333	1
0	38.8269	1	1	1	0	0	0	1	0	0	1166.35	25.51	20	1.23	1.04	70.9129	86.2448	61.78	137	16.5	216	NA	4.1	12.5695	36	0
0	66.7323	1	1	1	0	0	0	1	0	0	190.79	20	45	1.1	1.2	68.0515	64.1305	8.5	137	NA	360	0.36	4.2	8.75104	25.9333	1
0	75.3361	1	1	1	0	0	0	1	0	0	412.8	23	38	1	1.3	72.3334	49.5858	12.72	140	15.7	289.9	NA	4	5.30042	15.5333	1
0	71.8768	1	1	1	0	0	0	1	0	0	1584.4	34	NA	1	NA	76.2126	94.3248	10.8	140	NA	234	NA	3.9	8.00112	10.6667	0
0	65.0489	1	1	1	0	0	0	1	0	0	860.47	28	28	1.1	1.5	77.8922	56.2034	7.1	126	15.4	121	1.12	4	1.78216	15.9333	1
0	69.9184	1	1	1	0	0	0	1	0	0	220.5	20	24	0.75	NA	92.6039	95.5135	16.7	133	16.3	300	0.81	6.4	4.60754	7.5	1
0	73.8427	1	1	1	0	0	0	1	0	0	122.83	14	37	0.83	1	85.6941	64.3198	5.6	133	19.3	165	0.35	5.4	8.60553	8.46667	1
0	74.1936	1	1	1	0	0	0	1	0	0	1396.43	17	29	1.8	2	35.7057	34.3131	3.94	142	16.2	138	NA	3.9	11.0526	12.4	1
0	76.2592	1	1	1	0	0	0	1	0	0	NA	73	84	1.96	2.21	30.9985	26.8594	8.67	137	NA	265	NA	4.7	8.74794	29.4667	1
0	76.5683	1	1	1	0	0	0	1	0	0	NA	13	NA	0.88	NA	81.8324	78.1711	8.7	139	NA	NA	NA	4	0.312613	36	0
0	65.9771	1	1	1	0	0	0	1	0	0	NA	15	14	0.86	0.83	86.9569	89.9162	9.59	136	NA	174	NA	4.5	4.92805	36	0
0	62.6982	1	1	1	0	0	0	1	0	0	NA	25	26	1.3	1.35	62.056	59.1134	8.9	138	13.3	243	1.731	3.2	3.65174	36	0
0	66.8637	1	1	1	0	0	0	1	1	0	NA	34	58	1.81	1.81	35.5963	37.9919	12.1	134	16.3	206	1.07	4.35	8.2382	5.66667	1
0	66.0178	1	1	1	0	0	0	1	1	0	NA	23.96	43	0.91	1.26	81.4254	58.9321	10	142.5	15.7	NA	NA	5.3	1.78225	11.1333	1
0	64.3031	1	1	1	0	0	0	1	1	0	NA	15.4	14	0.7	0.82	101.425	96.1105	12.3	138.7	14.2	318	0.6	5.1	4.094	14.2333	1
0	74.1664	1	1	1	0	0	0	1	1	0	NA	75	62	2.2	2.34	29.1392	26.1356	11.1	134.29	NA	379	0.68	5	16.0314	0.0333333	1
0	78.1954	1	1	1	0	0	1	0	0	0	70.7	19	35	1	1.06	73.2437	80.844	8.8	136	13.6	242	0.4	4	7.21665	2.1	0
0	78.4228	1	1	1	0	0	1	0	0	0	574.77	16	29	1.23	1.49	58.7063	65.5325	10.9	141.1	NA	117	0.4	4.5	5.93625	1.9	0
0	78.6476	1	1	1	0	0	1	0	0	0	190.7	47	NA	1.4	NA	44.8748	38.8043	6.19	136	NA	184	NA	NA	1.70428	36	0
0	79.0167	1	1	1	0	0	1	0	0	0	441.57	21	31	1.31	1.23	50.4201	55.2588	10	141	14.6	160	NA	4	6.25719	27.7333	1
0	78.8225	1	1	1	0	0	1	0	0	0	537.52	25	27	1.42	1.07	47.8132	66.5749	18.4	141	19.8	222	0.5	4.5	10.9034	20.6	1
0	98.7236	1	1	1	0	0	1	0	0	0	946.81	22.8	22	1.42	1.08	39.6562	55.341	16.3	132	16.8	321	NA	4.8	5.72788	24.2667	1
[truncated: 2,584 more rows]
