# Supplementary material for: Analyzing Medical Research Results Based on Synthetic Data and Their Relation to Real Data Results: Systematic Comparison From Five Observational Studies
Source: JMIR Med Inform. 2020 Feb 20;8(2):e16492. doi: 10.2196/16492 (PMC7059086; doi:10.2196/16492)
Supplement: Multimedia Appendix 9 [file medinform_v8i2e16492_app9.zip › syn2_BUN.xlsx]

## Sheet: syn2_BUN
gender_0male_1female	age_YEARS	diabetes	hypertension	COPD	PVD	CKD	IHD	AF	VHD	PHTN	BNP	BUN_admission	BUN_discharge	creatinine_admission	creatinine_discharge	GFR_admission	GFR_discharge	WBC	sodium	RDW	platelets	bilirubin	potassium	length_of_stay_DAYS	time_discharge_to death_MONTHS	death
0	48.858	0	0	0	0	0	0	0	0	0	1258.04	66	65	1.1	1.1	78.9609	80.769	9.4	138	21.3	178	1.09	3.9	0.456785	5	1
0	49.6748	0	0	0	0	0	0	0	0	0	291.55	46	46	1.53	1.56	55.584	54.4359	4.4	127.42	21.6	114	5.765	4.8	0.245513	0.7	1
0	85.3589	0	0	0	0	0	0	0	0	0	1473.78	16	17	1.43	1.27	41.1355	48.994	10.5	130	17.2	289	0.52	4	1.63246	8.03333	1
0	52.8039	0	0	0	0	0	0	0	0	0	940.32	28.3	30	1.43	1.13	55.7184	75.2329	8.5	135	13.3	188	0.55	6.1	5.92177	0.0333333	1
0	67.3015	0	0	0	0	0	0	0	0	0	2625.98	59	28	2.65	2.32	26.9145	31.0429	13.17	136.4	14.7	274	0.5	5.3	17.2145	20.4333	0
0	97.8057	0	0	0	0	0	0	0	0	0	2842.13	50	81	2.1	1.41	23.9409	38.7523	10.16	134	15.7	243	0.61	5.2	2.08998	8.66667	0
0	72.492	0	0	0	0	0	0	0	0	0	864.76	16	23	1.03	1.13	71.3722	62.8191	14.21	140	15	280.3	NA	3.5	5.24171	36	0
0	83.9735	0	0	0	0	0	0	0	0	0	1894.17	31	16	1.2	0.99	58.0107	73.0235	11.5	136	NA	326	NA	5.2	18.0416	36	0
0	58.575	0	0	0	0	0	0	0	0	0	231.14	11	80	0.9	1.63	90.7198	42.7667	7.2	142	13.6	216	NA	4.1	10.2954	8.9	1
0	70.3167	0	0	0	0	0	0	0	0	0	2169.38	19	35	1.1	1.1	65.0712	65.6035	9.4	135	15.3	173	1.1	5.5	4.43465	34.6667	1
0	95.1345	0	0	0	0	0	0	0	0	0	31.87	20	24	0.83	1.1	76.4733	52.199	14.3	135	NA	283	NA	4.2	4.13928	2.26667	0
0	62.1408	0	0	0	0	0	0	0	0	0	1643.71	27	25	1.43	1.4	51.1385	56.6992	6.14	130	16.1	65.5	3.137	3.9	5.13697	36	0
0	58.1762	0	0	0	0	0	0	0	0	0	2235.27	81	38	2.2	1.21	34.0128	59.1192	7.92	138	16.6	156	0.51	4.2	11.1603	36	0
0	86.9888	0	0	0	0	0	0	0	0	0	546.22	23	17	1.4	1.05	42.4269	62.3828	4.65	136	17.3	57	1.64	4.6	5.98159	23.7333	0
0	63.3435	0	0	0	0	0	0	0	0	0	2501.3	15	NA	1.2	NA	64.4084	NA	6.64	141	15.8	206	1.412	3.7	2.61392	16.3333	0
0	56.6072	0	0	0	0	0	0	0	0	0	873.09	19.83	20	0.64	0.61	110.928	113.926	7.2	136	20.3	182	1.4	3.9	4.87136	26.2333	1
0	41.4379	0	0	0	0	0	0	0	0	0	76.87	11	20	1.8	1.41	55.452	79.4687	12	136	12.9	372	NA	4.3	8.77039	36	0
0	57.3729	0	0	0	0	0	0	0	0	0	629.69	20	17	1	0.9	79.8901	84.6437	10.56	140	15	184	1.27	3.9	2.74967	36	0
0	59.7949	0	0	0	0	0	0	0	0	0	2703.2	39	33	0.89	0.7	83.4493	99.6611	10.5	137	17	167	1.375	3.9	5.60016	3.36667	0
0	46.1453	0	0	0	0	0	0	0	0	0	539.86	32	20	1.2	1.51	79.429	53.1556	11.2	134.38	13.4	249	0.8	3.6	11.9667	36	0
0	49.4614	0	0	0	0	0	0	0	0	0	1491.24	16	55	0.93	0.86	87.5312	96.9895	9.3	138	16.3	379	1.46	4.6	5.95843	0.733333	1
0	43.028	0	0	0	0	0	0	0	0	0	2521.91	75	NA	3.7	NA	18.7577	93.9937	12.94	120	13.4	204	1.57	4.3	14.4402	10.2333	0
0	51.1536	0	0	0	0	0	0	0	0	0	419.47	12	29	1.03	1.18	83.8611	71.5174	8.4	142	12.5	288	0.74	4	10.197	36	0
0	44.8891	0	0	0	0	0	0	0	0	0	1640.33	26	40	1.32	1.1	62.4367	78.6112	9.3	139	14.6	160	1.6	4.8	42.0708	36	0
0	59.224	0	0	0	0	0	0	0	0	0	816.37	28	NA	1.4	NA	54.5617	63.0599	12.4	137	14.7	222	1.27	3.94	5.33336	27.7	1
0	51.1385	0	0	0	0	0	0	0	0	0	NA	14	NA	1.13	NA	73.7027	81.7224	16.4	137	16.8	312	NA	3.8	5.50694	9.26667	0
0	74.0647	0	0	0	0	0	0	0	0	0	NA	20	NA	1.03	NA	70.5002	75.5032	10.7	136	15.7	227	NA	NA	6.43383	36	0
0	43.3202	0	0	0	0	0	0	0	0	0	NA	10	NA	0.97	NA	93.906	96.092	8.87	137	NA	209	0.32	3.7	7.61097	36	0
0	79.2596	0	0	0	0	0	0	0	0	0	NA	33	36	1.4	1.1	47.162	67.4586	8.59	135	NA	414	NA	5.9	3.17021	1.36667	1
0	82.3276	0	0	0	0	0	0	0	0	0	NA	23	NA	1.1	NA	61.6125	58.2163	7.2	135	NA	93	NA	3.5	2.12938	0.0666667	1
0	72.3256	0	0	0	0	0	0	0	0	0	NA	19	13	1.3	1.05	54.989	72.0665	6.7	141	15.8	196	1.2	4.2	5.90046	10.4333	1
0	88.2456	0	0	0	0	0	0	0	0	0	NA	39	31	2	1.8	27.2577	28.5792	3.3	133	15.6	189	NA	4.5	7.29254	0.2	1
0	64.5052	0	0	0	0	0	0	0	0	0	NA	23	32	1.29	1.35	57.0117	54.0227	6.7	136	12.8	144	0.64	3.6	5.13245	14.8333	0
0	88.2215	0	0	0	0	0	0	0	0	0	NA	36	28	1.1	1.41	56.0882	43.2949	8.3	143	NA	367	0.3	3.2	5.99634	0.766667	1
0	65.9704	0	0	0	0	0	0	0	0	0	NA	13	13	1	1	82.3556	82.4954	9	140.97	NA	NA	1.071	4.2	1.92359	36	0
0	28.6712	0	0	0	0	0	0	0	0	0	NA	16	16	0.75	0.76	120.947	121.06	7.8	142	NA	NA	NA	3.9	2.21517	36	0
0	65.9268	0	0	0	0	0	0	0	0	0	NA	11	11	0.64	0.65	101.247	100.421	6.98	138	12.8	244	NA	4.4	1.96951	33.7333	0
0	66.4641	0	0	0	0	0	0	0	0	0	NA	19	44	1.6	1.51	38.707	46.2714	6.4	142	14.3	339	0.096	4.5	9.71901	36	0
0	60.651	0	0	0	0	0	0	0	0	0	NA	23	19	1.1	1.3	85.3026	63.5243	19.75	136	NA	185	NA	4.52	3.58323	36	0
0	22.0568	0	0	0	0	0	0	0	0	0	NA	20	25	0.99	1.1	103.597	87.6962	23.04	139	17	239	0.5	3.9	35.9112	36	0
0	48.37	0	0	0	0	0	0	0	0	0	NA	16	14	1.33	0.89	61.8473	99.7039	7.8	137	13.4	269	0.22	3.1	17.8879	36	0
0	29.6506	0	0	0	0	0	0	0	0	0	NA	13	NA	0.9	NA	101.9	110.614	11.5	139	NA	352	NA	4.2	5.08803	28.3667	0
0	59.7442	0	0	0	0	0	0	0	0	0	NA	11	16	0.93	0.88	85.8034	89.1802	8.9	139	NA	144	NA	3.5	2.17489	36	0
0	70.6849	0	0	0	0	0	0	0	0	0	NA	16	NA	0.8	NA	93.9818	80.84	10.7	144	13.4	260	NA	4.8	10.3217	36	0
0	41.706	0	0	0	0	0	0	0	0	0	NA	10	NA	1.1	NA	85.3286	117.709	11.3	138	13.6	317	1.13	4.2	13.1338	36	0
0	64.8583	0	0	0	0	0	0	0	0	0	NA	19	22	1.4	1	50.551	69.0531	10.8	146	16	171	1.46	5	2.37773	36	0
0	89.4378	0	0	0	0	0	0	0	0	0	NA	20	38	1.1	1.13	55.737	57.2236	18.6	137	18.8	469	0.55	4.3	7.99328	1.66667	1
0	89.145	0	0	0	0	0	0	0	0	0	NA	35	49	0.7	1.13	85.2971	57.8589	19.1	138	NA	394.1	NA	4.1	4.61463	12.8667	1
0	91.2359	0	0	0	0	0	0	0	0	0	NA	19	51	0.8	1.3	83.0318	47.6916	8.66	132	NA	321	NA	4.5	33.5818	0	1
0	50.2286	0	0	0	0	0	0	0	1	0	302.75	12	NA	0.97	NA	83.6311	84.0873	10.42	135	14.5	216	3.815	4.1	13.4633	36	0
0	34.4064	0	0	0	0	0	0	0	1	0	2755.25	13	21	0.74	0.79	100.859	108.699	15	131	15.6	162	1.41	4.5	50.9553	0	1
0	50.2943	0	0	0	0	0	0	0	1	0	1258.2	16.6	18	0.85	0.8	NA	NA	11	133	14.4	253	NA	3.6	4.41299	13.8333	0
0	21.4003	0	0	0	0	0	0	0	1	0	1342.19	21	NA	0.8	NA	NA	140.848	10.4	139.3	16.3	183	NA	4.4	22.2169	2	1
0	25.2923	0	0	0	0	0	0	0	1	0	3947.5	25	40.9	0.92	0.62	106.148	96.7182	11	131	20	242	2.826	3.9	4.00728	6.23333	1
0	18.3956	0	0	0	0	0	0	0	1	0	NA	9.45	20	0.6	0.7	NA	135.23	6.46	137	16.2	372.8	0.92	3.9	3.47287	18.2333	0
0	60.1054	0	0	0	0	0	0	0	1	0	NA	18	21.7	1.6	1.52	59.4092	59.7036	6.37	137	14.9	242	NA	5.1	7.19351	36	0
0	23.407	0	0	0	0	0	0	0	1	0	NA	13	14	0.66	0.73	127.079	115.145	4.7	138	NA	95	0.58	4.39	8.69304	36	0
0	64.15	0	0	0	0	0	0	0	1	0	NA	13	NA	0.9	NA	85.6098	85.7061	6.3	136	NA	262	NA	4.7	0.268095	24.9333	0
0	18.9143	0	0	0	0	0	0	0	1	0	NA	10	17	0.74	0.79	NA	135.508	6.35	138	14.6	157	0.76	4.2	5.1663	24.8333	1
0	68.0434	0	0	0	0	0	0	1	0	0	1268.25	20	31	1.44	1.8	48.1206	39.2078	9.27	140	NA	236	NA	4	7.2086	1.36667	1
0	81.3517	0	0	0	0	0	0	1	0	0	815.68	27	24	1.1	0.9	64.3197	81.6085	6.74	139.9	17.1	133	NA	4.2	11.8907	8.3	0
0	68.9909	0	0	0	0	0	0	1	0	0	319.18	26	NA	2	NA	33.5329	NA	18.9	134.37	16.3	NA	0.6	4.2	10.4226	36	0
0	90.345	0	0	0	0	0	0	1	0	0	147.69	20	34	1.03	1.06	64.396	63.1021	9.49	140	NA	160	0.95	3.7	3.63517	36	0
0	76.0682	0	0	0	0	0	0	1	0	0	491.41	16	16	1.3	0.97	54.7524	75.7962	13.8	139	15.9	142	0.67	3.8	3.35335	17.3	1
0	80.3379	0	0	0	0	0	0	1	0	0	3016	10	17	1.63	1.71	38.2138	34.7564	6.6	136	15.7	140	0.3	4.5	10.2748	24.4667	1
0	90.364	0	0	0	0	0	0	1	0	0	1160.75	67	50	5.77	5.12	8.08871	9.38611	2.9	142	17.1	76	1.04	NA	2.24147	0.533333	1
0	75.0848	0	0	0	0	0	0	1	0	0	733.17	21	25	1.3	1.34	52.453	49.5858	8	141	NA	150	0.63	4.2	5.30741	36	0
0	77.7514	0	0	0	0	0	0	1	0	0	2104.76	12	16	0.99	1.1	77.6327	66.4661	7.28	144	12.6	154	NA	4.4	8.17085	28.4	1
0	46.3206	0	0	0	0	0	0	1	0	0	567.61	41	30	1.55	1.31	50.8699	64.1686	9.2	135	NA	269.6	0.63	4.6	9.87377	30.1667	0
0	68.1749	0	0	0	0	0	0	1	0	0	NA	31.32	NA	1.1	NA	70.114	NA	6.11	139	NA	134	NA	4.3	3.74327	36	0
0	49.2293	0	0	0	0	0	0	1	0	0	NA	24	16	1.33	0.9	67.3456	95.1265	11.7	131	14.5	295	0.5	4	3.97591	36	0
0	50.7975	0	0	0	0	0	0	1	0	0	NA	18	21	0.92	0.56	94.3649	122.707	6.14	136	16.3	83.7	1.7	3.5	31.3908	0.733333	0
0	53.5448	0	0	0	0	0	0	1	0	0	NA	9	8	0.66	0.62	127.535	121.488	7.12	138	NA	277.6	NA	4.1	3.54178	12.1333	0
0	58.08	0	0	0	0	0	0	1	0	0	NA	15	NA	0.95	NA	85.5888	88.8575	6.7	138	18	233	0.46	3.6	10.0482	36	0
0	24.2511	0	0	0	0	0	0	1	0	0	NA	10	14	1	0.91	98.6762	101.377	8.78	142.1	NA	247	0.83	4.8	4.05435	20.2333	1
0	74.2176	0	0	0	0	0	0	1	0	0	NA	27	33	1.3	1.1	54.2863	64.841	12.5	141.78	14.6	140	0.83	3.8	8.96335	36	0
0	88.2307	0	0	0	0	0	0	1	0	0	NA	27	29	1.87	1.93	31.6877	30.1558	6.34	143	NA	NA	0.6	4.9	1.13674	36	0
0	91.6332	0	0	0	0	0	0	1	0	0	NA	32	27	1.55	1.41	38.1769	42.5782	8.3	141	14	232	NA	4.4	7.39664	36	0
0	36.376	0	0	0	0	0	0	1	1	0	271.83	14	15	0.68	0.49	119.56	127.815	7.2	130	13.3	200	0.84	3.7	15.1462	25.1333	0
0	81.6977	0	0	0	0	0	0	1	1	0	343.45	20	22	0.97	1.2	73.5358	57.4419	3.8	138	16	242	0.86	NA	2.48824	36	0
0	76.9013	0	0	0	0	0	0	1	1	0	778.1	22	29	2.1	1.73	29.5351	38.6064	6.99	139	14.7	144	NA	3.9	2.01528	20.8	0
0	68.1664	0	0	0	0	0	0	1	1	0	249.4	22	20	0.9	0.79	84.8809	90.1878	7.2	142.7	NA	NA	0.3	4.7	4.32779	36	0
0	79.1846	0	0	0	0	0	0	1	1	0	NA	51	34	1.2	0.86	73.6592	91.8217	20.7	136	15.6	233	0.81	4.1	2.296	2.33333	1
0	42.2849	0	0	0	0	0	0	1	1	0	NA	37	48	1.46	1.33	73.0478	73.4285	10.8	139	17	181	3.302	4.9	11.6822	14	1
0	63.5413	0	0	0	0	0	0	1	1	0	NA	24	18	1.2	1.18	NA	67.2285	11.5	136	13.4	213	1.39	3.9	3.91493	36	0
0	62.7188	0	0	0	0	0	0	1	1	0	NA	10	10	0.91	0.92	73.7002	80.997	17.8	139	NA	251	0.53	3.76	6.82975	29.8333	1
0	75.5007	0	0	0	0	0	0	1	1	0	NA	18	25	1.06	0.96	68.8794	76.6846	15.7	137	12.9	NA	0.53	NA	3.02939	36	0
0	83.0642	0	0	0	0	0	1	0	0	0	1095.99	21	20	1.3	1.07	51.7368	62.8283	16	138.74	15.4	208	NA	NA	4.07645	36	0
0	46.7738	0	0	0	0	0	1	0	0	0	229.96	16	17	0.9	0.92	94.1837	94.3401	15.3	137	13.4	140	0.49	4.2	5.0967	36	0
0	50.4074	0	0	0	0	0	1	0	0	0	400.96	21.6	28	1.1	0.8	77.1174	103.117	27.83	136.6	14.4	197	0.9	4.1	10.12	2.76667	0
0	40.4446	0	0	0	0	0	1	0	0	0	111.15	13	11	0.63	0.64	121.902	122.866	11.38	139	11.5	257	0.37	3.8	21.2665	16.1	0
0	81.6387	0	0	0	0	0	1	0	0	0	3248.39	56	90	2.54	3.2	24.6177	17.9312	7.58	141.97	15.7	177	NA	5.4	12.4642	33.9	1
0	63.9989	0	0	0	0	0	1	0	0	0	316.02	23	24.1	1.5	1.89	47.8798	36.5993	7.9	139	16.8	255	0.54	3.8	5.26944	36	0
0	92.8943	0	0	0	0	0	1	0	0	0	1358.51	81	86	3.46	3.73	13.9402	12.4492	9.9	138	18.3	415.2	0.58	3.9	10.9588	1.16667	1
0	75.8567	0	0	0	0	0	1	0	0	0	820.42	40	39	2.09	1.83	29.9154	35.1956	8.58	135	14	186	0.49	3.8	3.05913	36	0
0	71.302	0	0	0	0	0	1	0	0	0	4729.62	45	57	1.9	2.05	34.5394	31.6091	7.2	137	14.9	NA	1.29	3.8	5.73506	24.9	1
0	59.8626	0	0	0	0	0	1	0	0	0	631.97	18	23	1.25	1.26	NA	NA	8.46	140	NA	289	0.7	4.2	9.16871	8.83333	0
0	67.8481	0	0	0	0	0	1	0	0	0	1371.84	16.3	29	0.78	0.79	NA	NA	3.87	131	14.8	182	NA	4.3	3.0673	5.33333	0
0	77.8751	0	0	0	0	0	1	0	0	0	1164.58	22	25	1.63	1.78	47.5944	43.1808	13.7	141	13.3	95	0.67	3.9	0.309343	30.8333	1
0	76.5488	0	0	0	0	0	1	0	0	0	715.46	18	28	1.15	1.3	55.4495	47.5979	8.13	138	NA	347.2	0.54	4	10.2201	36	0
0	64.3552	0	0	0	0	0	1	0	0	0	1788.65	27	NA	0.96	NA	84.3468	67.1534	9.71	139	NA	172	1.3	4.5	25.4483	0	1
0	61.3956	0	0	0	0	0	1	0	0	0	1875.91	15	NA	1.3	NA	62.4191	69.3135	10.1	134	13.9	217	0.4	4.35	7.12351	36	0
0	67.0324	0	0	0	0	0	1	0	0	0	153.88	24	NA	1.02	NA	78.4997	69.462	9.9	138.7	NA	267	NA	4.2	2.15794	33.1333	0
0	51.7111	0	0	0	0	0	1	0	0	0	1586.16	20	19	1.12	1.08	73.1296	84.6159	11.9	135	14.7	215	1.26	NA	6.1278	36	0
0	46.183	0	0	0	0	0	1	0	0	0	285.82	21	19	1.33	1.36	69.3294	64.9553	11.64	138	NA	242	NA	4.1	1.09127	3	0
0	81.7029	0	0	0	0	0	1	0	0	0	579.72	20	15	1	0.93	72.4984	79.469	7	141	NA	193.1	NA	3.6	0.236739	4.66667	0
0	53.0918	0	0	0	0	0	1	0	0	0	474.87	13	21.8	0.93	0.8	92.8347	104.318	9.81	139.1	14.2	296	NA	3.9	4.75043	36	0
0	74.4978	0	0	0	0	0	1	0	0	0	NA	43	66	1.7	1.85	36.9799	30.6216	6.2	133	16.6	217	2.107	4.5	12.6292	1.16667	1
0	65.2227	0	0	0	0	0	1	0	0	0	NA	28	35	1.1	1.17	70.6638	NA	8	136	14.3	214.9	0.74	4.2	5.80509	36	0
0	68.4054	0	0	0	0	0	1	0	0	0	NA	22	28	0.93	1	84.0138	77.1086	9.5	141	16.3	437	0.98	4.9	1.09903	2.26667	1
0	74.9564	0	0	0	0	0	1	0	0	0	NA	67	61	2.2	2.32	27.6447	27.0736	8.6	138	15.8	214	1.14	5.1	0.380917	28.4	1
0	67.5174	0	0	0	0	0	1	0	0	0	NA	35	45	1.43	1.6	49.4586	43.3403	11.71	137	NA	502.1	0.47	3.8	9.80317	36	0
0	55.4674	0	0	0	0	0	1	0	0	0	NA	30	36	0.93	1.3	88.4867	60.1902	21.6	138.1	13.8	304	0.3	3.6	10.855	36	0
0	71.2118	0	0	0	0	0	1	0	0	0	NA	72	70	2.6	3	24.8643	20.4857	9	134	14.4	333	NA	4	1.96188	35.3333	1
0	70.7836	0	0	0	0	0	1	0	0	0	NA	17	NA	1.3	NA	51.2686	62.1057	9.5	139	NA	407	0.54	4.6	2.88157	36	0
0	79.8799	0	0	0	0	0	1	0	0	0	NA	23	24	1.1	1.1	65.3786	66.1828	9.2	139	NA	266	NA	4	3.83745	36	0
0	51.8064	0	0	0	0	0	1	0	0	0	NA	13	17	0.8	0.95	98.9322	87.6259	15.7	143	13.5	330	0.49	4.4	6.21638	32.9333	1
0	99.8202	0	0	0	0	0	1	0	0	0	NA	13	20	1.3	1.2	42.5273	46.1783	10.5	130	14.2	260	0.8	4.2	3.21559	4.66667	1
0	83.4095	0	0	0	0	0	1	0	0	0	NA	50	35	1.7	1.53	40.2042	42.9601	9.64	139	16	207	NA	4.7	2.79739	18.5667	1
0	85.5341	0	0	0	0	0	1	0	0	0	NA	23	27	1.44	1.56	43.5796	40.142	7.14	135	16.1	201	NA	4.9	3.48691	20.3667	1
0	67.7266	0	0	0	0	0	1	0	0	0	NA	9	NA	0.93	NA	82.5806	84.0002	7.9	136	NA	213	NA	3.8	3.00544	31.9667	0
0	50.6696	0	0	0	0	0	1	0	0	0	NA	15	NA	0.9	NA	99.3857	100.404	14.58	139	14.8	249	NA	4.5	1.98875	36	0
0	69.132	0	0	0	0	0	1	0	0	0	NA	14	NA	1	NA	74.8492	73.8051	4.3	139	19.7	27.7	1.4	3.8	2.02886	35.1667	1
0	46.6858	0	0	0	0	0	1	0	0	0	NA	14	15	0.85	0.83	104.838	105.5	5.6	132	18.8	342	0.81	4	3.31577	1.1	1
0	69.656	0	0	0	0	0	1	0	0	0	NA	28	25	0.93	0.99	82.3141	81.012	4.8	142	26.3	347	NA	4.2	2.25757	23.6	0
0	73.7183	0	0	0	0	0	1	0	0	0	NA	27	23	1.8	1.2	37.5638	43.4226	6.8	141	16	262	0.7	4.2	4.05812	12.3667	1
0	81.9547	0	0	0	0	0	1	0	0	0	NA	25	52	1.43	1.7	44.2246	38.1547	8.17	139	15.8	213	0.7	4.9	39.1835	28.2333	1
0	76.3293	0	0	0	0	0	1	0	0	0	NA	16.1	20	1.1	1.21	65.5761	63.6977	7.49	144	14.3	202	0.59	4.7	1.08547	36	0
0	68.2094	0	0	0	0	0	1	0	0	0	NA	18	NA	1.23	NA	58.7281	54.8518	6.7	140	14.7	NA	NA	3.8	7.20266	36	0
0	66.6973	0	0	0	0	0	1	0	0	0	NA	17	17	1.4	0.98	51.7181	80.7997	18.03	140	13.9	254	NA	NA	6.14802	36	0
0	80.8934	0	0	0	0	0	1	0	0	0	NA	25	41	1.6	2.03	39.7491	28.7293	15.87	145	14.1	154	NA	7.26	2.5095	36	0
0	60.6525	0	0	0	0	0	1	0	0	0	NA	22	28	1.73	1.4	41.1432	52.6087	10	140	15.8	330	0.39	4.4	9.75187	36	0
0	72.2993	0	0	0	0	0	1	0	0	0	NA	43	17	1.83	1.2	35.7835	61.803	86.02	143	15.9	202	0.69	5.4	24.5885	36	0
0	73.5682	0	0	0	0	0	1	0	0	0	NA	21	23	0.95	0.85	79.1204	88.6272	7.75	139	13.5	NA	NA	4.3	2.11831	11.9667	0
0	49.6295	0	0	0	0	0	1	0	0	0	NA	19	16	0.79	0.98	107.216	87.2936	10.5	133	NA	NA	NA	NA	2.12943	36	0
0	58.0465	0	0	0	0	0	1	0	0	0	NA	17	15	0.87	1	94.7091	83.5271	5.47	142	15.1	NA	NA	4.3	1.97263	36	0
0	50.1095	0	0	0	0	0	1	0	0	0	NA	10	9	0.79	0.8	105.058	107.242	10.1	140	13.8	NA	NA	4.4	1.18672	36	0
0	29.6052	0	0	0	0	0	1	0	0	0	NA	14.4	15	0.73	0.8	120.587	113.288	11	136.7	NA	254	NA	4.2	2.0239	36	0
0	82.5663	0	0	0	0	0	1	0	0	0	NA	28	28	0.69	0.83	88.1849	77.4963	8.3	137	15.1	NA	NA	NA	2.48514	36	0
0	51.6547	0	0	0	0	0	1	0	0	0	NA	10	NA	0.79	NA	105.315	97.0606	9.1	138	13.4	247	0.47	4.4	1.00865	36	0
0	76.3595	0	0	0	0	0	1	0	0	0	NA	15	NA	0.7	NA	94.03	102.369	6.71	136	NA	NA	NA	4.3	3.13751	36	0
0	52.0544	0	0	0	0	0	1	0	0	0	NA	15	NA	0.8	NA	101.583	90.8168	7.2	138	14.4	197	0.47	NA	2.13168	36	0
0	80.136	0	0	0	0	0	1	0	1	0	1350.14	20.85	46	1.5	1.83	41.3604	32.976	9.8	138	14.2	236	0.55	4.8	6.11505	25	1
0	67.3632	0	0	0	0	0	1	0	1	0	314.33	14	19	0.95	0.92	80.5636	82.0406	6	133	16.3	336	NA	3.9	2.40237	36	0
0	85.858	0	0	0	0	0	1	0	1	0	2534.78	27	30	2.1	2.1	29.15	29.8132	9.38	141	NA	209	0.45	5.9	1.20136	32.8	1
0	79.0184	0	0	0	0	0	1	0	1	0	400.45	17	22	0.77	0.77	88.7736	89.0518	1.32	138	14	27.1	NA	3.7	21.8869	36	0
0	66.6092	0	0	0	0	0	1	0	1	0	721.15	17.3	NA	1	NA	74.5166	81.8346	10.2	134	15.7	349.6	1.46	4.5	7.20412	15.4	0
0	82.8471	0	0	0	0	0	1	0	1	0	NA	57	71	1.3	1.53	51.0276	35.7446	6.73	141.6	17.1	206	1.3	3.6	6.81159	36	0
0	61.6369	0	0	0	0	0	1	0	1	0	NA	26	NA	1.5	NA	49.675	68.4688	5.91	133	NA	205	NA	4.6	5.84314	3.9	0
0	77.2768	0	0	0	0	0	1	0	1	0	NA	21	38	1.63	2.13	40.0624	27.5535	11.04	144	14.6	370	NA	4.8	2.11846	22.3	1
0	66.7337	0	0	0	0	0	1	0	1	0	NA	28	NA	1.1	NA	68.6115	68.6134	5.68	138.7	NA	145	NA	5	2.069	36	0
0	52.1356	0	0	0	0	0	1	0	1	0	NA	28	34	1.2	1.04	69.2981	73.5838	18.5	138.1	18.2	372	1.27	3.6	14.2512	36	0
0	68.2044	0	0	0	0	0	1	0	1	0	NA	25	NA	1.1	NA	67.5745	46.5355	5.7	134	17.1	134	1.37	5	12.0413	4.2	1
0	65.8716	0	0	0	0	0	1	0	1	0	NA	30	47	1.33	1.6	52.9579	41.2242	15.26	135	13.7	210	0.67	5.1	5.18952	19.4667	0
0	72.2075	0	0	0	0	0	1	0	1	0	NA	41	33	3.7	2.2	16.0636	23.9463	NA	140	15.1	NA	0.43	5.1	3.15088	33.6	1
0	84.6458	0	0	0	0	0	1	1	0	0	322.52	29	14	1.13	0.84	51.8655	73.2069	6.8	141	12.6	82	NA	3.7	6.75324	36	0
0	80.6293	0	0	0	0	0	1	1	0	0	327.61	71	43	3.36	1.5	20.5473	58.8484	10.8	131	NA	285.4	0.71	4.5	4.12029	3.16667	1
0	74.3796	0	0	0	0	0	1	1	0	0	419.32	24	26	1.04	1.2	67.1658	57.1809	9.19	139	18.5	249	0.91	4.4	0.277295	36	0
0	78.3188	0	0	0	0	0	1	1	0	0	396.8	14	21	0.73	0.87	93.3397	85.1066	5.69	138	15.1	115	0.92	4.3	5.08891	7.6	0
0	64.7929	0	0	0	0	0	1	1	0	0	508.1	15	19	1.13	1.2	68.6733	64.8061	5.77	140	13	280	NA	4	4.09645	36	0
0	78.765	0	0	0	0	0	1	1	0	0	1840.58	43.6	19	1.78	1.29	35.3567	52.7972	6.95	138	NA	162	NA	4.8	19.8601	36	0
0	46.6813	0	0	0	0	0	1	1	0	0	2603.44	33	31	1.7	1.53	44.6989	52.8683	11.4	126.5	16.8	288	1.3	4.7	12.8054	36	0
0	90.0874	0	0	0	0	0	1	1	0	0	NA	81	37	2.2	1.71	18.0119	33.1613	5.3	138	14.8	33	6.169	4	1.95077	1	1
0	89.0166	0	0	0	0	0	1	1	0	0	NA	28	236.3	1.63	4.82	38.9956	9.71199	8.2	136	15.7	163	0.28	4.3	20.0764	1.16667	1
0	80.9158	0	0	0	0	0	1	1	0	0	NA	43	NA	1.43	NA	43.3485	34.2723	9.1	139	13.6	111	1.2	4.3	1.0048	4.2	1
0	71.7741	0	0	0	0	0	1	1	0	0	NA	41	40	2	1.51	41.043	43.3243	7.6	137	15.8	227	0.59	5.1	2.33991	19.5333	1
0	61.2505	0	0	0	0	0	1	1	0	0	NA	20	21	1.28	1.2	58.7296	71.1803	12.4	141.7	13.4	315	NA	3.9	3.63011	4.5	1
0	63.3285	0	0	0	0	0	1	1	0	0	NA	12	NA	0.55	NA	109.564	112.4	5.2	141	NA	313	NA	3.9	2.80659	36	0
0	62.8836	0	0	0	0	0	1	1	0	0	NA	28	28	1.2	1.23	61.5834	65.1709	6.9	140	15	129	NA	3.9	1.82861	21.2333	0
0	73.271	0	0	0	0	0	1	1	0	0	NA	31	NA	1.3	NA	50.3623	49.8162	10.2	141	15.2	363	NA	4.9	5.11956	9.33333	0
0	72.2592	0	0	0	0	0	1	1	1	0	855.81	18	NA	1.24	NA	57.4257	52.5636	6.52	140.8	NA	168	0.5	4.1	8.98334	34.6	0
0	68.1782	0	0	0	0	0	1	1	1	0	675.08	28	32	0.95	0.93	77.4611	78.4919	10.4	132	13.6	158.6	1.4	4.3	13.0115	1.7	1
0	80.4566	0	0	0	0	0	1	1	1	0	1082.56	23	NA	0.8	NA	84.8443	81.8018	6.14	141	14.7	224	0.5	4.1	1.94737	31.8333	0
0	78.229	0	0	0	0	0	1	1	1	0	2777.08	24	24	1.5	1.58	45.4453	42.4395	8.76	128	20	265	0.4	4	11.4683	36	0
0	76.3026	0	0	0	0	0	1	1	1	0	NA	28	NA	1.3	NA	55.3038	70.8982	22.15	131	14.7	234	0.66	4.1	4.18906	36	0
0	60.4485	0	0	0	0	0	1	1	1	0	NA	15	19	0.9	1.1	85.8496	71.8537	7.58	142	NA	200	NA	4	3.33626	36	0
0	76.6546	0	0	0	0	0	1	1	1	0	NA	30	28	1.23	1.26	55.7287	56.1095	9.6	130	15.2	193	1.232	3.5	2.72458	2.1	1
0	80.6135	0	0	0	0	0	1	1	1	0	NA	24	24	1	0.98	70.706	70.9008	12.6	142	16	153	0.5	4.2	6.98846	36	0
0	44.4686	0	0	0	0	1	0	0	0	0	1489.37	47	67	3.7	4.8	17.8742	13.6399	3.09	135	18	100	0.74	4.5	2.03904	4.4	0
0	72.775	0	0	0	0	1	0	0	0	0	100.85	68.94	77	6	5.7	8.61836	9.14803	9.5	141	13.1	342	0.45	6.93	0.740242	8.86667	1
0	79.8212	0	0	0	0	1	0	0	0	0	910.98	55	69	3.31	2.7	16.559	21.4061	10	140	NA	159	NA	5.1	6.96069	7.4	1
0	26.8562	0	0	0	0	0	0	0	0	1	NA	15	19	1.08	0.88	102.829	92.5436	7	136	15.8	144.5	2.2	4.4	3.81425	6.6	1
0	60.0619	0	0	0	0	0	0	0	0	1	NA	23	26.1	0.9	0.71	82.5532	87.9711	5.8	134	NA	219	2.369	4.2	9.08737	36	0
0	53.9504	0	0	0	0	0	0	0	0	1	NA	34	21	1.35	1.34	76.4821	73.7411	11.4	134	18	183	2.375	4.5	8.64044	9.8	0
0	28.8623	0	0	0	0	0	0	0	0	1	NA	22	NA	0.53	NA	148.737	180.759	4.08	138.8	16.2	137	1.6	4.6	7.0314	32.7333	1
0	55.5968	0	0	0	0	0	0	0	0	1	NA	33	61	1	1	76.7638	49.0178	9.9	136	17	223	2.06	4.8	9.43996	1.83333	0
0	21.0553	0	0	0	0	0	0	0	0	1	NA	27	16	0.5	0.22	163.528	189.737	15.53	137	13.7	173	0.74	3.7	3.19474	35.0667	0
0	89.9667	0	0	0	0	0	0	0	1	1	NA	59	29	1.77	1.3	27.3979	40.832	13.1	126	16.6	166	0.9	4	6.22313	1.46667	1
0	71.0279	0	0	0	0	0	0	0	1	1	NA	39	34	1.22	1.26	65.3388	63.3946	5.3	138	14.7	173	0.88	4.6	3.06495	13.9	0
0	59.5789	0	0	0	0	0	0	0	1	1	NA	25	17	1.3	1.17	78.0188	86.1964	12.6	133.01	NA	270	NA	3.7	20.7561	22.3	1
0	46.6303	0	0	0	0	0	0	0	1	1	NA	20.07	23	1.04	1.03	90.3306	90.5978	14.33	139	NA	134	0.5	4.1	4.08036	11.2667	1
0	84.2105	0	0	0	0	0	0	0	1	1	NA	21	21	1.23	1.23	51.1598	49.5933	5.13	139	NA	245	NA	5	2.01058	31.1333	1
0	67.2634	0	0	0	0	0	0	0	1	1	NA	19	15	1.03	0.94	72.8544	83.6964	7.5	137	NA	NA	NA	4.7	8.08985	36	0
0	18.3491	0	0	0	0	0	0	0	1	1	NA	30	NA	0.93	NA	104.851	117.347	9.1	135	NA	282	NA	4	1.9872	4.1	0
0	47.3321	0	0	0	0	0	0	1	0	1	827.31	13	33	0.96	1.4	83.4306	59.8881	10.26	139	NA	249	NA	3.8	41.2366	8.03333	1
0	71.2329	0	0	0	0	0	0	1	0	1	774.78	32	38	1.4	1.73	57.6797	38.2813	6.8	138	17.2	206	1.2	3.5	7.03513	36	0
0	65.1022	0	0	0	0	0	0	1	0	1	1436.92	16.5	22.1	1.23	1.21	NA	NA	5.9	138	NA	203	NA	3.7	4.68098	11.9333	0
0	86.2027	0	0	0	0	0	0	1	0	1	635.299	11	15	1.4	1.49	47.9549	45.4202	8.28	142.5	NA	334.4	1.87	3.1	5.31134	30.0667	1
0	97.5094	0	0	0	0	0	0	1	0	1	631.36	17	30	1	1.2	57.6427	47.5656	6.09	141	14	101	NA	3.6	3.29703	11.4333	1
0	84.2683	0	0	0	0	0	0	1	1	1	1752.69	30	17	0.9	0.96	73.3738	68.6258	9.7	124	14.4	187	NA	4.1	14.1924	13.1667	1
0	90.8897	0	0	0	0	0	0	1	1	1	396.01	25	24	0.93	1.2	62.6064	45.7644	14.9	143	14.8	220	0.53	3.8	50.9579	4.06667	0
0	79.8103	0	0	0	0	0	0	1	1	1	1164.57	42	46	1.9	2.4	38.126	31.1605	7.1	139	14.5	98	0.88	4.8	3.88619	36	0
0	86.7169	0	0	0	0	0	0	1	1	1	504.62	24	24	0.9	0.8	68.3049	77.9227	6.3	137	14.1	184	0.6	4.3	5.06262	11.2667	1
0	52.0267	0	0	0	0	0	0	1	1	1	NA	63	62	1.7	2.01	NA	NA	7.22	138	14.5	210	0.99	4.6	1.85632	1.33333	0
0	57.9691	0	0	0	0	0	0	1	1	1	NA	65	21	1.7	1.03	44.4838	66.0356	7.2	136	16.2	118	0.9	4.9	14.7333	36	0
0	66.9064	0	0	0	0	0	0	1	1	1	NA	31	13.5	1.33	0.63	52.4849	110.952	5.5	136	18.3	120	1.336	4.1	11.3361	36	0
0	75.9129	0	0	0	0	0	0	1	1	1	NA	34	NA	1.8	NA	35.6069	47.3993	4.18	141	14.9	137	NA	3.9	10.9232	36	0
0	78.2929	0	0	0	0	0	1	0	1	1	922.19	75	71	1.8	1.9	31.6695	32.4025	5.61	139.3	16.5	227	0.47	4	8.03339	8.26667	1
0	54.142	0	0	0	0	0	1	0	1	1	592.09	19	17	1.53	1.38	55.9928	61.4469	9.81	141	NA	519.5	NA	3.2	11.6036	8.86667	1
0	59.6664	0	0	0	0	0	1	0	1	1	1895.11	17	17	0.7	0.73	99.5733	99.353	9	133	19.8	413	2.01	4.2	28.252	20.0333	0
0	65.8309	0	0	0	0	0	1	0	1	1	654.21	14	17	0.88	0.99	91.5713	83.0825	7.4	142	14.1	128	0.6	4.4	4.19511	36	0
0	69.4377	0	0	0	0	0	1	0	1	1	NA	27	34	0.9	1.53	84.0922	45.119	10.9	151.65	15.6	159	0.99	4.4	5.97262	24.1333	1
0	60.1945	0	0	0	0	0	1	0	1	1	NA	17.2	18	1.2	1.39	65.0965	54.2823	6.05	140	15.6	120	NA	4.4	2.44417	28.6	0
0	84.9792	0	0	0	0	0	1	0	1	1	NA	82	60	3.4	1.98	15.2286	29.1749	7.79	140	14.7	120	1.31	6.3	13.2996	1.13333	1
0	85.2395	0	0	0	0	0	1	0	1	1	NA	17	19	0.93	1.1	75.7336	62.9194	6.5	142.05	15.2	228	0.8	4.8	1.71508	36	0
0	66.6092	0	0	0	0	0	1	1	1	1	NA	28	27	0.83	0.78	87.4948	92.4907	7.8	141	16.8	159	NA	4.1	3.7018	21.5333	0
0	79.6324	0	0	0	0	0	1	1	1	1	NA	30	NA	1.23	NA	57.3674	50.7484	11.4	139	15.4	181	0.5	4.6	0.990815	12.6667	1
0	73.6228	0	0	0	0	0	1	1	1	1	NA	26.2	26	1.86	1.6	36.2364	43.4163	5.8	132	15.2	223	1.3	5.4	2.64118	36	0
0	92.3293	0	0	0	0	0	1	1	1	1	NA	64	59	2	1.65	26.5064	33.0904	4.01	132	13.6	118	0.7	4.4	10.046	36	0
0	28.5914	1	0	0	0	0	0	0	0	0	1070.08	20.4	NA	1.65	NA	52.4463	55.402	10.82	141	16.7	350	0.27	4.5	21.2408	36	0
0	71.1914	1	0	0	0	0	0	0	0	0	259.93	10	NA	0.8	NA	93.1081	89.5196	12.83	136	13.4	299	0.5	3.8	7.0268	0.333333	0
0	55.5959	1	0	0	0	0	0	0	0	0	1653.47	19	32	1.29	1.04	64.8534	78.9248	6.55	143	17.3	254	NA	4.4	60.3094	12.4	0
0	49.4954	1	0	0	0	0	0	0	0	0	516.88	85	NA	2.1	NA	34.0327	29.0205	8.9	138	15.1	253	0.57	7	14.9205	25.5667	0
0	55.7957	1	0	0	0	0	0	0	0	0	1780.28	13	18	0.7	0.67	114.769	111.433	10.2	141	13	222	0.9	4.1	19.0449	36	0
0	56.6045	1	0	0	0	0	0	0	0	0	75.58	22	22	1.03	0.94	79.7405	87.7073	8.1	139	13.8	313	0.65	4.5	2.08096	36	0
0	59.6946	1	0	0	0	0	0	0	0	0	531.669	19	22	1	1.01	83.5322	78.0263	10.1	138	15.5	262	1.1	4.2	4.75551	36	0
0	85.1929	1	0	0	0	0	0	0	0	0	NA	55.53	73	1.73	2.07	33.4987	27.548	6.5	139	13.2	125.5	NA	4.3	3.85743	1.3	1
0	52.1155	1	0	0	0	0	0	0	0	0	NA	15.3	16	0.7	0.72	107.862	105.933	6.94	140	NA	147	NA	4.4	4.42875	36	0
0	75.5115	1	0	0	0	0	0	0	0	0	NA	23	24	1.3	1.28	59.1285	59.7568	13.3	142	NA	152	NA	3.5	2.87781	3.9	1
0	61.3356	1	0	0	0	0	0	0	0	0	NA	42	35	0.93	1.06	75.4092	80.2065	8.6	136	18.3	NA	0.95	4.2	4.21396	16.2333	0
0	51.6163	1	0	0	0	0	0	0	0	0	NA	15	17	1.3	1.03	76.4731	83.0928	5.57	142	NA	289	0.5	4.6	4.15289	20.7	1
0	68.3995	1	0	0	0	0	0	0	0	0	NA	28	NA	0.7	NA	93.4974	65.6545	11.7	139	14.2	258	0.23	4.8	2.97633	8.66667	0
0	54.3243	1	0	0	0	0	0	0	0	0	NA	13.2	17	1.1	1.19	76.4708	75.017	7.9	141	16.8	NA	1.2	3.39	3.45785	36	0
0	74.3904	1	0	0	0	0	0	0	0	0	NA	14	16	0.73	0.9	94.3717	82.042	8.5	143	15.9	308	0.79	3.2	13.7332	16.0667	1
0	73.7582	1	0	0	0	0	0	0	0	0	NA	28	24	1.33	1.7	49.842	NA	9.28	142	NA	175	0.7	3.3	6.25871	36	0
0	54.8221	1	0	0	0	0	0	1	0	0	1166.35	16	28	1.7	1.37	45.0809	58.7484	24.4	138.4	14.9	239	0.64	5.3	1.07867	2.33333	1
0	79.701	1	0	0	0	0	0	1	0	0	214.75	15	19.4	0.9	0.51	82.3164	103.058	4.78	138	14.8	133	0.585	3.5	45.9777	3.7	1
0	90.074	1	0	0	0	0	0	1	0	0	314.57	21	32	1.1	1.13	57.4412	47.2567	14.66	138	14.6	207	NA	3.91	22.2321	4.13333	1
0	75.4379	1	0	0	0	0	0	1	0	0	728.27	23	60	1.1	2.2	68.478	34.0255	8.68	142	16.5	233	0.64	4.7	4.22411	9.3	1
0	86.6095	1	0	0	0	0	0	1	0	0	NA	42	35	1.8	1.96	33.9255	29.8647	14.8	137	14.9	368	0.95	5.08	3.29098	0	1
0	77.3425	1	0	0	0	0	0	1	0	0	NA	11	17	0.75	0.76	93.2371	94.3709	9.5	132	NA	213	1.06	3	7.45373	33.5667	0
0	74.5571	1	0	0	0	0	0	1	0	0	NA	25	31	1.7	1.33	38.8394	51.4065	7	134	14.1	253	NA	4.3	1.96095	0.566667	1
0	60.3641	1	0	0	0	0	1	0	0	0	3974.83	24.2	19	0.93	0.88	81.465	88.87	11.06	129	17.7	285	NA	4.7	30.893	4.06667	1
0	59.3466	1	0	0	0	0	1	0	0	0	861.05	19	24	0.59	0.9	113.972	90.9155	11.9	126	NA	NA	NA	NA	1.94228	10.6667	1
0	54.7231	1	0	0	0	0	1	0	0	0	1745.96	21	18	1	1.03	83.512	79.9435	10.79	138	16.2	215	NA	4.1	3.08035	36	0
0	65.9257	1	0	0	0	0	1	0	0	0	1133.1	18	18	0.93	0.67	85.6219	103.188	11	133	14.1	210	0.71	4.5	4.9267	11.9667	0
0	59.2419	1	0	0	0	0	1	0	0	0	352.53	13	17	0.85	0.87	94.0329	93.9172	12.4	137	14.1	196	0.67	3.8	13.0253	12.2333	0
0	59.3893	1	0	0	0	0	1	0	0	0	1098.69	33	27	1.04	1	76.5585	83.0889	11.5	134	13.6	195	1.21	4.1	10.3022	36	0
0	60.3841	1	0	0	0	0	1	0	0	0	1597.39	28	20	1.27	0.9	62.5344	90.4592	16.4	132.8	NA	1153.2	NA	4.3	16.6171	12.4667	0
0	75.8034	1	0	0	0	0	1	0	0	0	2240.73	51	70	4.1	3.88	13.268	14.2042	6	139	15.6	199.5	0.7	4.4	14.5419	36	0
0	63.0469	1	0	0	0	0	1	0	0	0	1489.42	32	27	3.6	3.27	16.5655	18.917	9.8	136	14.2	258	0.3	5.1	6.34453	36	0
0	55.0968	1	0	0	0	0	1	0	0	0	1542.27	50.68	39	3.85	3.4	16.5161	19.4654	7.8	137	14	221	0.35	5.9	9.91726	36	0
0	72.6585	1	0	0	0	0	1	0	0	0	520.75	30	38	2.07	2.1	31.0058	30.1307	11.99	142	15.3	276	0.54	4.7	3.89373	36	0
0	51.6796	1	0	0	0	0	1	0	0	0	692.16	27	38	1.6	1.6	47.6327	47.9351	20.3	130	NA	476	NA	5	3.6184	36	0
0	61.2855	1	0	0	0	0	1	0	0	0	444.08	41	43	1.43	1.4	51.735	53.5316	9.91	133	16.2	350	1.8	4.2	0.260773	23.0333	1
0	75.2357	1	0	0	0	0	1	0	0	0	2988.8	51	50	1.7	1.69	39.3426	39.3432	5.15	131	14	30.4	0.57	4.5	1.52065	0.433333	1
0	74.7286	1	0	0	0	0	1	0	0	0	348.77	23	NA	1.3	NA	53.9101	45.0967	9.95	140	14.9	172	0.55	3.6	8.87435	29.9667	0
0	71.2914	1	0	0	0	0	1	0	0	0	741.12	28	27.1	1.41	1.5	48.7959	46.2256	8.7	144	13.8	189	1.2	4.1	0.241418	10.4333	0
0	76.9546	1	0	0	0	0	1	0	0	0	2630.43	68	63	1.8	2.08	35.6039	30.9052	4.03	140	18.8	34.2	0.6	4.6	3.35964	3.2	0
0	92.1583	1	0	0	0	0	1	0	0	0	1059.88	35	40	1.6	1.2	36.5364	51.9803	10.2	138	13.5	233	1.28	4.3	8.86863	36	0
0	64.8563	1	0	0	0	0	1	0	0	0	150.77	44	47	2.04	1.69	33.142	40.814	3.89	138	15.8	115.3	0.78	4.5	0.283812	5.86667	1
0	85.49	1	0	0	0	0	1	0	0	0	1171.33	11	12	1	1	67.8299	67.3442	5.61	143	14.4	194	0.96	3.3	3.19007	22.7667	1
0	59.4344	1	0	0	0	0	1	0	0	0	1138.47	19	15	0.75	0.59	105.541	116.198	8.3	137	14	337	0.34	4.5	6.50175	36	0
0	76.1935	1	0	0	0	0	1	0	0	0	273.6	14.6	15	1.03	1.1	67.7307	65.6334	9.09	142	19.1	245	0.56	4.4	4.04609	18.4333	0
0	54.3886	1	0	0	0	0	1	0	0	0	2398.65	26	NA	1.32	NA	62.6453	61.9567	5.9	138	13.8	197	0.51	4.5	20.157	1.36667	1
0	69.7644	1	0	0	0	0	1	0	0	0	NA	14	NA	1.09	NA	66.0533	73.2524	7.96	134	NA	NA	NA	4.7	5.18871	36	0
0	65.1174	1	0	0	0	0	1	0	0	0	NA	19	19	0.94	0.93	86.8619	80.7507	11.4	138	NA	281	NA	4.6	3.79498	36	0
0	62.359	1	0	0	0	0	1	0	0	0	NA	32	NA	0.98	NA	82.3851	85.7023	7.4	138	NA	NA	NA	4.5	0.310728	36	0
0	70.1991	1	0	0	0	0	1	0	0	0	NA	21	NA	1	NA	70.9804	NA	14.7	140	13.7	241	0.53	4.3	6.49058	36	0
0	68.8529	1	0	0	0	0	1	0	0	0	NA	23	31	1.59	1.32	45.0874	58.0041	14.5	138	14.1	300	0.71	4.2	4.97019	36	0
0	66.734	1	0	0	0	0	1	0	0	0	NA	10.6	15	0.71	0.84	101.591	87.9358	10.85	137	16.3	376	0.26	3.4	4.00824	36	0
0	63.3695	1	0	0	0	0	1	0	0	0	NA	21	NA	1	NA	82.6223	73.5837	10.4	142	15.7	232	0.5	4.9	5.22827	36	0
0	53.4629	1	0	0	0	0	1	0	0	0	NA	16	31	1.23	2.3	70.02	34.6413	15.6	137	14.4	280	NA	4	4.98988	16.7667	0
0	56.4678	1	0	0	0	0	1	0	0	0	NA	48	46	1.83	1.5	39.6573	50.6176	6.9	138	18.7	235	NA	5.1	11.0699	10.9333	1
0	62.5142	1	0	0	0	0	1	0	0	0	NA	17	19	0.93	0.87	85.7722	90.057	8.2	139	12.1	245	NA	4.2	2.79555	36	0
0	54.0881	1	0	0	0	0	1	0	0	0	NA	25	48	0.98	0.96	86.693	84.2853	8.9	135	13.6	234	0.97	4.5	15.1985	36	0
0	59.9865	1	0	0	0	0	1	0	0	0	NA	23	20	1.43	1.02	49.3894	75.3003	9.32	137	14.9	209	0.72	3.8	4.2553	36	0
0	76.6395	1	0	0	0	0	1	0	0	0	NA	54	35.9	1.8	1.1	36.6143	61.0642	9.75	139	14.5	162	0.44	5.1	3.19685	12.3667	1
0	56.0317	1	0	0	0	0	1	0	0	0	NA	27	37	1.3	1.05	58.1233	71.7039	10.7	133	NA	191	NA	4.2	6.85184	36	0
0	77.1289	1	0	0	0	0	1	0	0	0	NA	21	22	1	1	72.2328	63.3942	12.6	142	15	195	0.63	3.9	1.24041	18.7333	1
0	82.4471	1	0	0	0	0	1	0	0	0	NA	50	50	3.2	3.6	17.655	17.9501	8.15	132	18.2	267	0.48	4.6	8.1382	34.7667	1
0	88.2015	1	0	0	0	0	1	0	0	0	NA	27	21	1.8	0.93	32.9985	69.0675	8.9	132	13.8	329	NA	3.9	4.0679	18.7333	1
0	56.6816	1	0	0	0	0	1	0	0	0	NA	7	NA	0.73	NA	101.912	98.9718	6.1	142	12.8	242	NA	4.5	1.10977	36	0
0	61.7809	1	0	0	0	0	1	0	0	0	NA	15	15	1.2	1.07	66.065	74.3729	8.9	142	13.9	306	NA	3.6	3.24041	31.0333	0
0	57.5991	1	0	0	0	0	1	0	0	0	NA	22	19	0.9	0.75	88.2826	103.588	11.1	127.35	14.2	537	0.38	NA	7.23625	30.2333	0
0	75.8815	1	0	0	0	0	1	0	0	0	NA	36	32	1.43	1.35	46.2421	51.3046	7.91	142	14.2	NA	NA	5	3.19182	36	0
0	73.7404	1	0	0	0	0	1	0	1	0	NA	17	18	1.01	1.03	73.7652	71.5135	7	140	14.3	200	NA	4.5	1.78322	36	0
0	78.8989	1	0	0	0	0	1	0	1	0	NA	27	NA	1.43	NA	45.2069	64.7036	10	141	16.7	384	0.28	4.5	0.338454	36	0
0	77.9894	1	0	0	0	0	1	0	1	0	NA	40	40	1.35	1.7	48.3258	37.0862	12.9	139	19.8	233	1.6	5	10.0562	6.7	1
0	67.1992	1	0	0	0	0	1	0	1	0	NA	59	33	2.7	4.82	23.6385	11.7839	10.6	133	13.7	449	0.6	5	46.4844	31	1
0	81.3455	1	0	0	0	0	1	1	0	0	481.6	57	38	3.93	1.45	14.7274	42.3393	12.6	138	NA	280	NA	4.5	6.22086	36	0
0	81.1942	1	0	0	0	0	1	1	0	0	2264.06	39	55	1.71	2.96	34.956	21.4313	9.1	135	15.5	240	0.38	4.3	2.77928	15.8	1
0	71.9845	1	0	0	0	0	1	1	0	0	84.8	10	18	1.03	1.23	72.6953	58.1586	18.8	131.9	14.6	387	0.54	3.5	47.939	16.5667	0
0	59.6551	1	0	0	0	0	1	1	0	0	911.16	16	17	1.23	0.93	59.6217	83.0717	19.54	134	14.2	285	0.46	4.6	14.2042	22.1	1
0	83.3532	1	0	0	0	0	1	1	0	0	1163.04	30	47	1.6	1.8	38.6495	32.6851	11.5	139	15.8	312	0.35	4.4	2.87979	19.4333	1
0	74.1248	1	0	0	0	0	1	1	0	0	1152.14	11	17	0.77	0.8	92.3126	90.0738	14.6	124	21	331	NA	3.2	5.99044	5.8	1
0	68.9301	1	0	0	0	0	1	1	0	0	582.38	42	26	1.1	1.1	68.7343	70.5752	9.2	138	15.1	378	0.3	4.8	1.65148	8.86667	1
0	69.6392	1	0	0	0	0	1	1	0	0	NA	18	16	1.15	1.1	64.8768	80.1105	6.9	137	14.2	260	0.73	4.7	4.68577	10.9333	1
0	73.6362	1	0	0	0	0	1	1	0	0	NA	7	NA	0.98	NA	76.4262	59.7549	5.6	137	NA	127	0.46	3	10.2448	36	0
0	63.1617	1	0	0	0	0	1	1	0	0	NA	11	22.8	1.3	1.3	58.7292	55.7998	21.11	141	13.8	372	0.4	3.2	6.03433	36	0
0	74.5648	1	0	0	0	0	1	1	0	0	NA	33.39	NA	1.15	NA	62.2393	NA	8.58	137	NA	NA	NA	3.9	0.262128	12.3667	1
0	46.2103	1	0	0	0	0	1	1	0	0	NA	13	13	0.8	0.84	104.062	101.265	5.4	133	15.8	NA	NA	NA	5.09304	14	1
0	88.0943	1	0	0	0	0	1	1	0	0	NA	70	NA	3.4	NA	15.1238	15.8516	16.42	138	15.4	235	1.6	5.6	0.271169	1.16667	1
0	77.4834	1	0	0	0	0	1	1	0	0	NA	35	36	1.04	1.25	69.643	56.2864	7.8	125	14.1	244	0.54	4.8	1.35313	11.2	0
0	78.6428	1	0	0	0	0	1	1	0	0	NA	73	62	1.83	2.09	33.2969	29.5134	6.3	132	14	150	0.62	5.1	5.71587	21.7333	1
0	72.7892	1	0	0	0	0	1	1	0	0	NA	57	35	5.33	4.38	10.166	12.7449	9.5	138	16.1	203	0.47	5.7	3.45558	36	0
0	57.1984	1	0	0	0	0	1	1	0	0	NA	47	26	2.1	1.49	35.8922	52.2159	10.5	140	15.5	210	NA	4.8	2.44496	36	0
0	71.9753	1	0	0	0	0	1	1	0	0	NA	25	NA	1.33	NA	50.563	69.4877	20.4	139.9	14	224	0.49	4.7	12.1977	10.4	0
0	69.5231	1	0	0	0	0	1	1	0	0	NA	21	26	1.13	1.3	64.6752	54.5662	14.6	137	15.6	340	0.86	4.5	13.7326	18.0333	1
0	63.4034	1	0	0	0	0	1	1	0	0	NA	13.2	26	0.8	1.2	91.7101	64.1456	12.39	140	14.3	430	0.5	4.2	1.12555	3	1
0	77.3128	1	0	0	0	1	1	1	0	0	1810.06	54	49	4.08	3.53	11.1319	13.4525	9.4	137	16.2	188	0.64	4	6.7148	10.6	1
0	66.1252	1	0	0	0	1	1	1	0	0	1270.74	41	61	2.3	3.1	34.8303	28.521	8.8	142.74	15.8	233	NA	3.9	10.3421	5	1
0	73.9744	1	0	0	0	1	1	1	0	0	786.61	32	42	1.56	1.63	NA	NA	12.1	138	16.6	286	0.99	3.4	14.0552	4.8	0
0	52.1821	1	0	0	0	1	1	1	0	0	2800.5	32	55	2.3	3.23	29.7216	19.5489	7.01	140	20.3	207	1.249	4.8	2.91065	28.1667	0
0	83.8016	1	0	0	0	1	1	1	0	0	3248.39	47	NA	1.44	NA	39.3592	34.7459	7.9	140	16.2	279	0.6	6	2.7982	0.966667	1
0	57.905	1	0	0	0	0	0	0	0	1	NA	29	35	1.53	1.6	50.9019	47.0567	3.87	137	17.6	260	NA	4.5	4.09712	36	0
0	78.2787	1	0	0	0	0	0	0	0	1	NA	52	77	2.6	2.39	21.9616	23.8848	8	141	16.3	213	1.37	4.2	6.69872	36	0
0	46.9891	1	0	0	0	0	0	0	0	1	NA	50	67.2	1.7	1.92	46.8888	40.6425	6.09	134	14.5	267	0.32	5.9	18.1432	34.1667	1
0	48.7009	1	0	0	0	0	0	0	0	1	NA	8	8	0.83	0.83	103.236	105.1	7.6	135	13.9	244	NA	4.4	0.255991	36	0
0	70.231	1	0	0	0	0	1	0	0	1	848.49	13	23	1	1.07	81.243	83.4854	11.01	127	14.8	149	0.7	4.2	3.72397	36	0
0	63.6795	1	0	0	0	0	1	0	0	1	823.69	27	20	1.4	1.43	50.8706	79.265	8.3	139	13.8	173	0.46	3.6	15.8565	36	0
0	54.8192	1	0	0	0	0	1	0	0	1	682.13	19	20	0.8	0.97	94.342	74.8689	9.8	139	14.1	138	NA	3.9	12.2897	36	0
0	71.0067	1	0	0	1	1	1	0	0	0	NA	23	73	0.66	0.9	106.08	103.715	14.8	135	13.7	286	NA	3.8	36.2628	36	0
0	39.5941	1	0	0	1	1	1	0	0	0	NA	15	13	1.3	0.92	76.5334	78.876	10.42	133	NA	410	NA	4.5	6.07844	36	0
0	65.6432	1	0	0	1	1	1	0	0	0	NA	32	56.8	2.8	2.4	21.2045	24.9099	9.1	137	15	325	NA	3.5	4.85858	7.93333	1
0	60.7577	1	0	0	1	1	1	0	0	0	NA	9.29	15.6	1.3	1.28	59.0978	65.0864	15	139	NA	335	2.484	3.9	69.6079	36	0
0	67.82	1	0	0	1	1	1	0	0	0	NA	16	NA	1.21	NA	56.6822	71.545	9.4	142	14	243	0.68	5.2	0.335835	21.7	1
0	46.6448	0	1	0	0	0	0	0	0	0	185.26	14	NA	0.58	NA	126.256	162.027	6.6	135	15.7	177	NA	3.4	19.0383	36	0
0	77.385	0	1	0	0	0	0	0	0	0	188.25	15	36	1	1.15	72.2052	60.6104	7.4	140	15.5	172	NA	4.8	8.45566	26.9333	1
0	64.5052	0	1	0	0	0	0	0	0	0	621.58	31.7	NA	1.1	NA	69.179	78.2175	10.2	NA	14.6	302	0.9	NA	12.3953	36	0
0	78.6421	0	1	0	0	0	0	0	0	0	1917.16	19	24.6	1.11	1.2	61.1996	59.2791	7.5	141	NA	287	0.6	3.5	7.20279	36	0
0	88.0964	0	1	0	0	0	0	0	0	0	2523.92	27	38	1.99	1.41	29.7215	43.8069	7.5	137	15.6	161	0.8	4.2	6.63672	10.4333	1
0	80.2882	0	1	0	0	0	0	0	0	0	1336.66	20	36	1.3	1.1	51.4516	62.1085	9.47	141	14.5	200	0.72	4.4	7.54198	36	0
0	71.93	0	1	0	0	0	0	0	0	0	1591.16	49	127.8	2.4	4.6	26.9512	12.2073	6.9	134	13.8	115.6	1.56	4.8	15.0745	0.5	1
0	76.8822	0	1	0	0	0	0	0	0	0	191.14	38	28	1.24	1.23	56.6809	69.5844	19.13	130	NA	330	NA	3.8	15.0739	1.66667	1
0	85.8316	0	1	0	0	0	0	0	0	0	1171.23	31	25	1.23	0.93	51.2437	56.9346	7.4	141	16.5	136.8	1.35	3.9	8.99202	15.1333	1
0	67.1297	0	1	0	0	0	0	0	0	0	706.32	26	NA	1.2	1.06	62.5782	88.2348	7.8	137	16.8	298	0.35	4.1	5.3266	7.93333	1
0	71.2111	0	1	0	0	0	0	0	0	0	677.87	34	23	1.27	NA	56.6342	87.9382	7.8	147	21.5	409.6	NA	3.8	9.90647	3.46667	1
0	71.0743	0	1	0	0	0	0	0	0	0	703.85	14	NA	0.93	NA	80.7085	74.4057	6.77	132	13.4	104	1.14	4.18	2.71148	36	0
0	84.4035	0	1	0	0	0	0	0	0	0	537.669	36	43	1.55	1.8	37.906	33.8106	5.68	140	13.5	266	0.52	4.6	17.7698	36	0
0	76.1888	0	1	0	0	0	0	0	0	0	287.089	19	18	1	1.02	79.8347	72.5788	8.24	139	16	142	NA	4.1	0.375731	24.8	1
0	68.828	0	1	0	0	0	0	0	0	0	2331.9	23	25	1.2	1.2	64.5225	68.6183	7.81	138	18.3	145	0.55	4.6	2.18875	36	0
0	87.988	0	1	0	0	0	0	0	0	0	613.69	18	18	1.12	1.05	57.5329	NA	11	141	14.8	NA	NA	3.2	2.11014	24.2667	1
0	38.4629	0	1	0	0	0	0	0	0	0	745.92	12	27	0.5	0.57	142.015	124.6	11.5	139	14.5	248	1.31	4.6	14.0025	36	0
0	24.4111	0	1	0	0	0	0	0	0	0	541.35	12	11	0.83	0.95	105.209	94.3475	9.8	137	19.2	282	1.033	3.7	0.190143	11.3333	0
0	60.9922	0	1	0	0	0	0	0	0	0	460.22	12	15	0.8	0.78	90.2768	95.717	7.46	135	13.7	288.2	0.8	3.4	4.99716	32.1667	1
0	68.9565	0	1	0	0	0	0	0	0	0	466.13	32	42	1.73	2.6	45.5847	26.9123	10.5	138	13.6	200	0.9	3.3	6.9424	32.3667	0
0	51.8024	0	1	0	0	0	0	0	0	0	361.79	14	21	0.83	0.8	101.027	97.9443	5.11	139	14.7	120	0.8	4	11.129	33	0
0	74.8064	0	1	0	0	0	0	0	0	0	2601.4	17	13	1.23	1.03	57.8042	NA	5.69	138	14.4	241	NA	4.1	5.76942	0.9	1
0	87.2082	0	1	0	0	0	0	0	0	0	681.03	23	26	1.08	1	63.4535	62.3489	4.37	129	NA	146.1	NA	4.3	3.00314	30.3333	1
0	89.0998	0	1	0	0	0	0	0	0	0	613.99	20	38	1.13	1.94	56.6226	27.8598	6.9	133	14.8	187	0.43	3.9	17.1722	0	1
0	97.2252	0	1	0	0	0	0	0	0	0	982.39	28	29	1.33	1.13	47.5432	51.8134	14.31	122	15.1	249	NA	10.05	5.10548	6.23333	0
0	66.6114	0	1	0	0	0	0	0	0	0	421.7	21	29	1.4	2.1	44.6761	37.131	11.7	140	NA	207	0.77	3.9	3.4696	30.5667	1
0	80.6358	0	1	0	0	0	0	0	0	0	3444.26	17	26	1.9	1.2	38.159	53.8846	24.9	139	13.4	328	NA	4.8	15.0409	36	0
0	70.5113	0	1	0	0	0	0	0	0	0	NA	11	17	1.1	1.28	65.122	55.0825	5.8	140	14.6	201	0.5	4.8	4.21041	36	0
0	80.3425	0	1	0	0	0	0	0	0	0	NA	13	14	0.73	0.8	88.0157	83.3291	6.33	133	NA	212	NA	4.5	2.09721	11.8333	0
0	59.3241	0	1	0	0	0	0	0	0	0	NA	19	23	1.4	1.2	55.677	65.8093	12.44	142	16.6	182	0.53	4	7.73879	36	0
0	65.7172	0	1	0	0	0	0	0	0	0	NA	69	114	5.33	8.75	9.71401	5.66579	7.3	140	15	181	0.4	5.7	6.37134	36	0
0	48.3605	0	1	0	0	0	0	0	0	0	NA	66	75	6.19	7.44	8.60843	7.80727	129.97	136	14.7	341.8	0.31	5.7	18.2453	19.6667	0
0	84.6228	0	1	0	0	0	0	0	0	0	NA	51	48	1.9	1.5	30.0924	40.4036	15.8	135.8	15.2	NA	0.55	4.5	6.255	18.3	0
0	86.449	0	1	0	0	0	0	0	0	0	NA	19	22	0.98	1.08	61.0601	63.9641	7.12	139	18.3	178	NA	4.1	4.68459	30.2333	0
0	67.7976	0	1	0	0	0	0	0	0	0	NA	11	12	1.16	1.23	73.1383	57.5164	8.69	141	NA	280	0.78	4.1	2.32294	36	0
0	58.4859	0	1	0	0	0	0	0	0	0	NA	24	28	1.13	1.14	67.9829	70.9935	12.5	141	20.3	366	0.59	3.6	4.15916	19.4333	1
0	89.8101	0	1	0	0	0	0	0	0	0	NA	31	40.9	0.83	1.1	70.9178	54.6527	16.1	128	14.5	194	1.1	4	14.8652	36	0
0	70.5866	0	1	0	0	0	0	0	0	0	NA	55	42	2.7	1.26	27.4635	58.0132	10.6	132	13.2	212	1.09	5.3	14.2149	36	0
0	55.6243	0	1	0	0	0	0	0	0	0	NA	15	NA	1.03	NA	79.2357	85.7019	9.6	141	14.7	253	0.87	3.6	8.3896	36	0
0	66.0501	0	1	0	0	0	0	0	0	0	NA	11	NA	0.91	NA	83.6414	64.5229	8.6	138	13.2	224	1.64	3.9	2.56727	36	0
0	45.5423	0	1	0	0	0	0	0	0	0	NA	17	NA	1.2	NA	67.3819	80.8193	8.19	140	13.2	189	1.35	4.3	7.01151	36	0
0	93.3285	0	1	0	0	0	0	0	0	0	NA	28	28	1.2	1.1	52.8367	59.0966	9.8	138	14.5	361	NA	4.8	2.34805	1.56667	1
0	90.7616	0	1	0	0	0	0	0	0	0	NA	36.96	NA	1.27	NA	49.6974	40.2446	8.69	137	13.6	240	NA	NA	4.88297	1.96667	1
0	76.4111	0	1	0	0	0	0	0	0	0	NA	18	47	1	1.3	70.4806	52.4338	15.61	130	14	292	0.78	4.1	10.8274	5.6	1
0	90.4796	0	1	0	0	0	0	0	0	0	NA	16	NA	0.93	NA	72.1992	64.4192	20.9	127	NA	405	0.71	4.2	14.0447	5.26667	1
0	74.5541	0	1	0	0	0	0	0	0	0	NA	17	34	1.52	1.24	45.209	63.1309	7.9	126	14.9	202	0.66	4.1	9.03926	3.03333	1
0	89.9965	0	1	0	0	0	0	0	0	0	NA	28	23	0.86	0.52	77.3412	97.235	8.6	141	14.6	223	0.52	3.3	10.681	8.06667	1
0	80.7222	0	1	0	0	0	0	0	0	0	NA	29	19	1.2	1.12	54.7506	54.2945	8.96	142	13.4	117	NA	4.5	13.8989	36	0
0	61.7691	0	1	0	0	0	0	0	0	0	NA	16	20	1	1.58	80.632	59.7595	8.5	139	17	302	0.33	4	5.50782	36	0
0	83.9111	0	1	0	0	0	0	0	0	0	NA	34	31	0.83	0.9	72.6985	56.3601	8	140	14.5	336	0.82	NA	2.9005	0	1
0	91.2331	0	1	0	0	0	0	0	0	0	NA	24	NA	0.7	NA	84.2715	69.1216	8.5	139	19.5	707.8	0.68	4.5	0.269609	18.5667	1
0	78.1559	0	1	0	0	0	0	0	0	0	NA	27	NA	0.8	NA	86.3316	95.0799	6.14	140	NA	187	NA	3.5	5.17503	20.2333	1
0	55.4752	0	1	0	0	0	0	0	0	0	NA	21	NA	0.85	NA	97.6626	106.112	7.8	133	15.5	189	NA	3.9	2.07425	36	0
0	65.9981	0	1	0	0	0	0	0	0	0	NA	19	19	1.2	1.19	62.6509	70.3928	9	136	NA	250	0.47	5.2	7.15061	36	0
0	45.6487	0	1	0	0	0	0	0	0	0	NA	14	21	0.91	0.55	99.1051	116.813	22.03	133	NA	274	NA	4.5	11.3361	31.0333	0
0	45.4466	0	1	0	0	0	0	0	0	0	NA	19	31	0.83	0.88	107.018	103.881	8	137	13.1	297	0.56	3.9	8.75416	9.5	0
0	52.6967	0	1	0	0	0	0	0	1	0	433.51	21.6	23	1.4	1.41	62.0022	61.0839	5.4	142	13.4	357	0.71	4.1	13.6767	34.9667	0
0	66.4077	0	1	0	0	0	0	0	1	0	179.92	24.9	NA	1.08	NA	65.5662	78.2434	17.2	139	NA	271	0.35	4.9	5.6415	25.6333	0
0	70.0969	0	1	0	0	0	0	0	1	0	2297.76	34	23	1.3	1.2	52.447	59.7598	10.82	137	15.5	166	0.61	3.9	1.90902	0.8	1
0	70.5624	0	1	0	0	0	0	0	1	0	51.94	20	18	0.61	0.7	105.429	96.4457	13.19	138	17	87	0.5	4.4	3.88018	36	0
0	63.1618	0	1	0	0	0	0	0	1	0	2101.01	18	23	1.15	1.11	64.2003	67.3617	19.5	137	14.1	202	2.71	4.3	3.58413	36	0
0	93.815	0	1	0	0	0	0	0	1	0	1155.23	51	40	1.5	1.1	52.9666	55.606	13.67	134	13.9	90.6	NA	3.7	7.11981	31.0333	0
0	84.2929	0	1	0	0	0	0	0	1	0	462.18	17	26	1.4	1.63	31.6853	38.8242	10.9	141.8	14	392	NA	3.8	8.93464	17	0
0	84.5114	0	1	0	0	0	0	0	1	0	685.92	25	26.7	1.1	1.17	62.6873	57.2413	3.3	141	15.3	230	0.9	4.1	3.04746	36	0
0	86.4375	0	1	0	0	0	0	0	1	0	2629.45	35	37	2.1	1.6	NA	35.8048	6.6	129	14	156	0.86	4.4	4.05416	0.9	1
0	75.6699	0	1	0	0	0	0	0	1	0	1630.01	43	38	1.93	1.76	42.7323	35.7505	9.98	140	17.5	425	0.86	4.5	10.9628	5.56667	0
0	83.9633	0	1	0	0	0	0	0	1	0	NA	16	NA	0.93	NA	69.5073	61.4542	10.7	134	15.7	163	0.87	4.5	0.290045	1.1	1
0	57.9186	0	1	0	0	0	0	0	1	0	NA	25	27.6	1.25	1.06	65.8088	79.4674	4.52	143	15.5	183	1.57	5.1	6.30904	3.43333	1
0	44.2776	0	1	0	0	0	0	0	1	0	NA	15	24	0.99	1.05	87.2754	85.986	12.1	137	NA	229	0.78	4	12.9119	36	0
0	48.1196	0	1	0	0	0	0	0	1	0	NA	25	27	1.08	0.93	84.6602	97.9474	6.4	142	22.3	NA	0.38	4.5	17.7705	36	0
0	82.98	0	1	0	0	0	0	0	1	0	NA	25	NA	1.11	NA	57.4264	80.0596	13.5	141	13.6	194	1.28	4.3	18.0992	36	0
0	78.39	0	1	0	0	0	0	0	1	0	NA	22	NA	1.53	NA	42.4263	36.3112	27.87	138.89	NA	237	NA	4	2.653	6.4	1
0	80.4844	0	1	0	0	0	0	0	1	0	NA	18	23	1.4	1.3	47.8524	63.7454	8.7	141	14.7	195	0.29	3.3	2.96158	1.16667	1
0	81.1541	0	1	0	0	0	0	1	0	0	1321.61	26	26.9	1.3	1.44	NA	59.2334	5.27	132	16.6	179.9	1.149	4.1	12.1663	9.8	0
0	91.3738	0	1	0	0	0	0	1	0	0	1725.7	51	66	1.93	1.6	NA	NA	6.8	138	17	144	NA	5	6.00569	1.26667	0
0	89.7039	0	1	0	0	0	0	1	0	0	2277.16	38	33	2	2.22	23.9537	19.2819	5.16	139.3	18.1	158	0.54	4.8	6.04353	29.6333	1
0	56.7438	0	1	0	0	0	0	1	0	0	14.77	20	21	1.22	1.2	52.6307	66.1458	5.2	142	13.2	122	1	3.5	0.248641	36	0
0	83.3451	0	1	0	0	0	0	1	0	0	424.58	17	19	0.73	0.7	NA	98.6736	5.9	133	15.2	148	0.92	3.6	2.11356	0.533333	0
0	37.3373	0	1	0	0	0	0	1	0	0	112.08	23	21	1.1	1.1	78.5629	88.6806	10.5	140	14.6	NA	0.6	4	0.232762	36	0
0	62.7931	0	1	0	0	0	0	1	0	0	1456.95	22	25	1	0.95	92.6425	78.8177	6.93	133	14.5	129	1.44	3.7	2.12549	36	0
0	66.4861	0	1	0	0	0	0	1	0	0	673.39	27	32	1.5	1.53	47.7755	47.9731	4.37	134	14.6	182	0.5	3.9	4.25571	36	0
0	62.9742	0	1	0	0	0	0	1	0	0	822.64	16	19	0.83	1.01	92.4668	79.5679	4.9	142	15.1	203	0.66	3.2	4.12023	9.5	1
0	65.1499	0	1	0	0	0	0	1	0	0	2424.85	19	18	0.69	0.6	107.058	112.967	5.05	142	15.7	288	NA	4.19	10.1471	15.3	0
0	63.9954	0	1	0	0	0	0	1	0	0	3880.55	17	26	1.3	1.56	58.1572	49.9255	6.5	142	16.5	169	0.44	4	4.11371	10.4667	0
0	82.7657	0	1	0	0	0	0	1	0	0	1009.05	36	31	1.9	1.77	28.9031	28.6116	9.9	134	13.8	159	0.8	3.4	3.08704	36	0
0	67.6462	0	1	0	0	0	0	1	0	0	1670.51	91	99	3.13	3.33	19.914	18.8263	6.3	140	15.4	223	0.97	4.7	8.74528	36	0
0	80.3191	0	1	0	0	0	0	1	0	0	246.23	11	13	0.83	0.87	84.1018	80.9348	3.4	141	17.1	NA	1.3	3.2	3.40641	33.3333	1
0	87.0597	0	1	0	0	0	0	1	0	0	1396.21	20	32	1.3	1.56	48.7645	39.5883	5.36	138	16.6	209	1.17	4.5	2.0549	4.5	1
0	74.6355	0	1	0	0	0	0	1	0	0	418.63	30.28	26	1.21	1.15	56.7732	61.057	5.8	138	15.1	116	1.19	4.8	0.24153	36	0
0	87.1672	0	1	0	0	0	0	1	0	0	960.21	19	34	1.6	1.8	37.9411	33.7416	4.6	144	15.5	108	0.86	4.2	5.19413	36	0
0	83.5762	0	1	0	0	0	0	1	0	0	372.32	35.07	44	1.8	1.93	33.4945	30.52	7.4	139	NA	184	NA	4.7	7.15942	12.3	1
0	89.7572	0	1	0	0	0	0	1	0	0	953.08	27	33	1.4	1.65	43.84	35.2951	22.6	141.8	16.1	200	NA	4.8	3.53448	26.9667	1
0	91.2585	0	1	0	0	0	0	1	0	0	972.66	51	131	2.06	3.62	26.9424	13.9333	16.38	136	15.3	153	NA	4.2	3.88304	0.2	1
0	81.4927	0	1	0	0	0	0	1	0	0	1027.58	34	23	1.9	1.5	38.7342	42.0815	5.81	139	14.5	157	1.29	4.6	1.7979	36	0
0	67.9906	0	1	0	0	0	0	1	0	0	832.87	30	57	1.54	1.86	36.7293	35.1628	9.52	134	14.2	131	1.58	4	2.38158	36	0
0	82.9115	0	1	0	0	0	0	1	0	0	780.35	9	23	0.7	0.78	94.3495	90.5882	9.9	119	13.8	129	1.38	3.7	6.08246	11.5333	0
0	68.1505	0	1	0	0	0	0	1	0	0	362.9	16.05	20	1.37	1.35	52.4619	60.8262	11.98	136	15.4	288	0.4	3.5	3.28808	36	0
0	83.5271	0	1	0	0	0	0	1	0	0	368.89	29	43	1.86	1.3	32.035	NA	9.8	137	13.8	247	0.76	4.7	4.12262	33.2667	0
0	92.0296	0	1	0	0	0	0	1	0	0	1482.33	38	37	1.16	1.04	54.3769	56.9231	12.6	127.3	14.1	353	0.7	4.8	2.96328	22.1333	0
0	88.6445	0	1	0	0	0	0	1	0	0	485.15	18	20	0.73	0.52	87.0459	95.136	5.36	139	15.9	146	NA	4.2	4.82816	36	0
0	73.0446	0	1	0	0	0	0	1	0	0	2440.81	45.4	32	1.63	1.36	39.5917	52.2137	4.18	139	17.1	187	0.43	4.5	11.0518	13.4667	1
0	79.436	0	1	0	0	0	0	1	0	0	605.26	48	65	1.9	2.41	32.0133	23.7225	14.3	138	14.6	260	0.48	6.7	9.30854	15.9667	1
0	68.2152	0	1	0	0	0	0	1	0	0	269.26	72	69	5.32	4.17	10.2446	13.9778	9.98	136.5	15.3	207	0.39	5.5	7.20796	6	1
0	89.208	0	1	0	0	0	0	1	0	0	1119.69	22	29	1.19	1.65	55.3643	35.344	7.7	144	13.9	149	1.1	3.9	1.00279	19.4333	1
0	87.9977	0	1	0	0	0	0	1	0	0	1442.41	37	37	1.43	1.4	42.713	44.4064	7.6	139	19.3	243	0.66	4.4	5.6661	22.6333	1
0	65.7283	0	1	0	0	0	0	1	0	0	164.96	20	NA	1.3	NA	57.8077	80.9647	10.7	140	14.2	261	0.41	4.3	10.0443	36	0
0	49.9585	0	1	0	0	0	0	1	0	0	456.41	22	25	1.1	1.11	82.7302	81.7142	15.1	142	13.4	386	1.43	4.4	7.20872	36	0
0	53.1172	0	1	0	0	0	0	1	0	0	165.7	9	26	0.8	1.04	99.1242	80.9543	5.56	144	NA	165	NA	3.7	5.30137	36	0
0	65.8504	0	1	0	0	0	0	1	0	0	1456.3	22	27	1.32	1.54	56.096	43.3416	10.2	141	13.9	201	0.99	4.6	9.44782	36	0
0	62.7074	0	1	0	0	0	0	1	0	0	783.11	13	18	1.13	1.13	68.1516	68.5897	6.5	141	NA	150	1.721	4.2	6.11059	36	0
0	87.6119	0	1	0	0	0	0	1	0	0	NA	28	25	1.03	0.97	63.1095	69.5828	8.22	131.5	NA	176	0.6	4.2	2.9037	3.2	1
0	80.2848	0	1	0	0	0	0	1	0	0	NA	82	65	4.33	3.1	11.989	17.906	4.02	138	15.8	139	0.25	4.6	5.21882	18.6667	0
0	88.6764	0	1	0	0	0	0	1	0	0	NA	48	71	1.92	2.93	29.7234	17.6636	8.4	142	17.6	211	NA	4.3	2.19346	1.16667	1
0	81.4514	0	1	0	0	0	0	1	0	0	NA	18.2	NA	1.11	NA	62.099	NA	NA	138	NA	NA	NA	4.4	7.08092	29.5333	0
0	79.279	0	1	0	0	0	0	1	0	0	NA	32	29	1.4	1.3	49.0703	53.0989	6.53	139	15.7	161	NA	4.4	2.03011	28.7333	1
0	85.6349	0	1	0	0	0	0	1	0	0	NA	35	NA	1.38	NA	45.8057	50.6132	6.01	126	15.7	151	0.9	5.1	15	6.4	0
0	68.3141	0	1	0	0	0	0	1	0	0	NA	21	23	1.12	1.21	64.6325	59.2996	8.2	134	15.5	197	NA	5.2	2.01298	31.1667	0
0	81.0346	0	1	0	0	0	0	1	0	0	NA	49	41	2.7	2.29	21.8702	28.1663	10.5	137	13	192	NA	6	1.60183	11.5333	1
0	64.7585	0	1	0	0	0	0	1	0	0	NA	20	22	0.89	0.81	85.2426	90.0405	7.3	136	13.2	235	0.832	NA	4.13256	8.56667	1
0	97.6883	0	1	0	0	0	0	1	0	0	NA	19	50	0.93	0.91	66.507	69.1623	22.59	128	NA	358	NA	4.6	6.88146	1.16667	1
0	93.2461	0	1	0	0	0	0	1	0	0	NA	15	13	0.9	1.02	71.8852	63.2979	14.3	132	19.1	429.9	NA	3.6	2.00255	23.9333	1
0	66.1225	0	1	0	0	0	0	1	0	0	NA	25	12	1.13	1.22	67.402	61.1906	15.5	132.47	15.1	319	0.48	4	7.89316	36	0
0	89.6194	0	1	0	0	0	0	1	0	0	NA	28	31	1.02	1	64.4005	66.2686	5.57	140	NA	152	NA	3.7	4.09806	31.7	1
0	58.5725	0	1	0	0	0	0	1	0	0	NA	43.12	38	1.2	1.03	67.6046	79.1619	12.69	134	NA	227	NA	NA	3.77451	36	0
0	83.6633	0	1	0	0	0	0	1	0	0	NA	18	11	1.23	0.86	50.9104	80.9476	8.6	142	NA	221	0.5	2.8	54.2851	15.0333	0
0	53.8226	0	1	0	0	0	0	1	0	0	NA	18	17	1.03	0.8	80.5278	103.621	6.8	146.69	NA	210	NA	3.8	3.12104	24.5	0
0	76.3402	0	1	0	0	0	0	1	0	0	NA	18	22	0.88	1.12	82.1989	62.9617	6.53	137	NA	103	NA	4	1.79346	31.1333	0
0	72.3598	0	1	0	0	0	0	1	0	0	NA	44	23	2.2	1	31.3404	79.5073	20.8	139	15.6	301	0.36	3.3	2.92688	17.5333	0
0	68.9071	0	1	0	0	0	0	1	0	0	NA	20	16	1.02	1.03	74.7525	75.4562	7.1	141	13.9	162	NA	4.5	4.72543	36	0
0	79.72	0	1	0	0	0	0	1	0	0	NA	54	48	2.7	2.9	20.2487	19.1719	9.8	135	16.1	206	2.3	4.6	6.74919	36	0
0	37.8974	0	1	0	0	0	0	1	0	0	NA	16	25	1.1	1.41	82.7131	61.0676	7.43	138	15.8	192	1.43	4.2	8.87498	36	0
0	81.1225	0	1	0	0	0	0	1	0	0	NA	21	32	1.04	1.03	69.6172	68.4067	9.2	139	16.3	169	NA	4.6	4.06681	36	0
0	87.5636	0	1	0	0	0	0	1	1	0	613.36	18	18	0.8	1.1	81.5666	63.5279	7	134	14.6	146	1.533	NA	7.01259	36	0
0	88.9329	0	1	0	0	0	0	1	1	0	2130.06	26	31	2	1.56	30.0039	43.0068	6.41	139	14.6	212	NA	3.9	0.624699	8.86667	1
0	82.3061	0	1	0	0	0	0	1	1	0	352.6	44	46	1.3	1.6	47.8892	37.4514	7.1	132	17.1	186	0.63	5	3.2173	12.9333	1
0	72.8499	0	1	0	0	0	0	1	1	0	1381.58	71	44	2.03	1.54	29.884	45.1003	3.07	129	18.3	132	0.5	3.1	7.23913	1.93333	1
0	89.1409	0	1	0	0	0	0	1	1	0	730.9	25	28	1.09	1.23	60.1809	52.0349	11.1	123.67	NA	214	0.4	5	6.7518	32.8	1
0	76.5629	0	1	0	0	0	0	1	1	0	169.7	22	21	1.11	1.2	62.4029	56.6541	8.72	137	14	242	0.61	3.6	3.78518	23.3	1
0	69.6727	0	1	0	0	0	0	1	1	0	1123.5	47	39	2.06	2.6	32.5467	25.3171	13.3	138	14.1	315	0.4	NA	2.32488	36	0
0	83.2351	0	1	0	0	0	0	1	1	0	276.839	23	22	1.4	1.2	47.0981	55.7997	10.1	140	NA	213	NA	4	3.61855	9	0
0	67.1445	0	1	0	0	0	0	1	1	0	708.91	13	15	0.8	0.8	93.2541	94.4101	3.28	135	15.8	87	1.14	4	8.93596	22.9333	0
0	70.1329	0	1	0	0	0	0	1	1	0	112.55	16	NA	0.78	NA	87.9934	93.8521	7.87	135	13.4	243	0.36	3.9	5.62973	36	0
0	83.1265	0	1	0	0	0	0	1	1	0	481.46	25	22	1.43	1.23	43.9495	51.7418	7.3	138	15	361	NA	5	5.13421	36	0
0	50.408	0	1	0	0	0	0	1	1	0	230.6	19.86	22	0.9	1.16	93.2363	83.0732	11.71	141	13.7	364	0.49	4.1	6.76221	36	0
0	80.5546	0	1	0	0	0	0	1	1	0	520.799	21	31	0.73	0.8	87.4948	83.0317	8.3	139.5	14.3	220	0.75	4.4	4.10459	7.6	0
0	78.2909	0	1	0	0	0	0	1	1	0	1109.01	31	NA	1.48	NA	45.0726	57.2356	10.3	139	14.3	81	1	NA	2.10421	36	0
0	63.5448	0	1	0	0	0	0	1	1	0	2101.28	24	25	1.83	1.67	37.5267	43.8383	7	135	13.9	216	1.04	4.2	5.99134	35.1333	1
0	67.0324	0	1	0	0	0	0	1	1	0	1516.71	26	25	1.3	1.28	54.6453	57.0671	8.1	140	13.1	205	2.471	4.9	4.05652	1.16667	1
0	78.2256	0	1	0	0	0	0	1	1	0	1610.95	37	40	1.61	1.51	40.2991	43.6183	9.6	135	14.6	146	2.2	NA	5.15569	36	0
0	91.0533	0	1	0	0	0	0	1	1	0	516.35	17	28	1	1.38	66.4804	43.0527	7.4	135	15.1	156	1.5	3.7	2.22579	36	0
0	86.3806	0	1	0	0	0	0	1	1	0	NA	21	21	1.43	1.3	43.8377	50.3292	NA	145	NA	NA	0.8	4	5.04041	19.9	1
0	79.2658	0	1	0	0	0	0	1	1	0	NA	28	28	1.3	1.21	50.7193	55.5868	11.2	143	14.3	163	0.44	4.6	10.3753	12	1
0	83.8692	0	1	0	0	0	0	1	1	0	NA	34	27	1.83	1.63	32.9663	37.9913	6.7	138.52	14.9	153	0.94	4.7	3.65906	10.1	0
0	79.0355	0	1	0	0	0	0	1	1	0	NA	39	46	1.63	1.73	39.1663	36.2281	7.3	138	15.1	180	2.8	4	4.66991	20.5	1
0	90.9946	0	1	0	0	0	0	1	1	0	NA	25	17	1.75	0.99	32.96	66.6872	13.3	139.9	16.1	229.2	NA	5.99	5.09415	15.8333	1
0	66.8314	0	1	0	0	0	0	1	1	0	NA	18.1	NA	1.03	NA	78.0285	62.1527	7.9	138	13.4	146	0.39	5.2	0.0811227	36	0
0	70.841	0	1	0	0	0	0	1	1	0	NA	29.22	30	1.42	1.33	49.1237	53.8065	6.3	136	18.8	178	0.52	3.6	9.31366	7	0
0	96.0847	0	1	0	0	0	0	1	1	0	NA	35	42	1.23	1.53	46.7937	34.4154	7.8	135	12.6	174	0.25	4.3	4.04247	28.3667	1
0	79.7981	0	1	0	0	0	0	1	1	0	NA	16	15	1.01	0.91	72.1514	81.3058	9.6	135	14.8	168	0.81	3.6	4.45558	0.866667	1
0	89.4218	0	1	0	0	0	1	0	0	0	973.76	25	76	1.73	3.22	33.7331	15.9884	5.8	137	14.1	123	0.5	3.8	18.4229	1	1
0	87.9878	0	1	0	0	0	1	0	0	0	3877.36	42.88	40	1.2	1.13	53.1178	57.556	10.1	144	16	300	1.4	3.8	4.73527	3.2	1
0	88.5245	0	1	0	0	0	1	0	0	0	3657.91	64	94	2.4	2.2	23.1458	25.3359	15.5	139	18.8	288	1.6	4	13.4261	5.03333	1
0	85.0922	0	1	0	0	0	1	0	0	0	2618.41	23	34	0.83	0.82	83.5118	85.664	25.78	139	17	633.6	1.4	NA	6.17729	3.9	1
0	82.5679	0	1	0	0	0	1	0	0	0	1662.53	29	38	1.6	2	39.5695	29.8459	14	123	13.5	250	NA	4.1	2.20245	1.3	1
0	79.72	0	1	0	0	0	1	0	0	0	632.03	14	12	0.94	0.93	80.8883	79.8904	9.6	139	15.8	189	0.94	4.3	3.31973	25.7	0
0	74.1517	0	1	0	0	0	1	0	0	0	683.42	19.24	NA	1.1	NA	70.9604	69.1145	6.69	139	16	161	0.86	NA	6.96295	36	0
0	60.3832	0	1	0	0	0	1	0	0	0	705.88	13	18	0.83	0.9	90.5997	86.2975	7	140	13.1	181	0.92	4.5	5.39479	36	0
0	80.1942	0	1	0	0	0	1	0	0	0	1407.09	18	NA	1.04	NA	63.6249	48.1265	9.73	138	13.6	137	0.91	3.9	10.056	36	0
0	76.5231	0	1	0	0	0	1	0	0	0	3867.21	15	NA	0.74	NA	89.0597	64.698	7.5	143.81	NA	263	NA	3.8	5.63063	20.4667	0
0	74.8871	0	1	0	0	0	1	0	0	0	333.71	14	16	0.83	0.71	82.9404	93.1482	10.4	134	NA	297	NA	4.6	3.1626	10.8667	0
0	67.6574	0	1	0	0	0	1	0	0	0	1027.91	22	24	1.11	0.94	79.5976	74.4275	7.6	139.1	NA	169	0.58	4.6	2.63283	36	0
0	67.5832	0	1	0	0	0	1	0	0	0	1475.34	15	19	1.13	1.19	NA	70.0894	7.4	139	NA	198	1.91	4.5	5.78326	11.5	0
0	85.5858	0	1	0	0	0	1	0	0	0	720.02	21	22	0.8	0.9	80.8369	77.4573	6.4	136	14.2	133	1.392	4	4.08507	35.2667	0
0	69.1234	0	1	0	0	0	1	0	0	0	1346.36	12	12	0.73	0.63	86.9152	105.746	9.1	141	14.2	158	0.81	3.6	3.12382	12.6	1
0	77.611	0	1	0	0	0	1	0	0	0	250.34	12	25	0.98	1.27	76.1312	49.0151	11.25	137	16.3	307.6	0.74	3.6	4.6609	30.1	0
0	56.4913	0	1	0	0	0	1	0	0	0	797.13	17	NA	0.83	NA	99.6514	97.8327	10.62	138	13.6	212	NA	4.9	2.7996	32.8	0
0	27.3938	0	1	0	0	0	1	0	0	0	135.16	14.16	19	0.8	0.93	119.359	104.945	9.7	142	14.4	330	NA	NA	5.78562	36	0
0	61.598	0	1	0	0	0	1	0	0	0	1138.55	16.6	NA	0.8	NA	99.0471	68.5937	10.9	141	12.7	208	0.953	3.7	21.2559	25.9	1
0	75.0279	0	1	0	0	0	1	0	0	0	1232.6	22	19	1.03	0.96	71.1941	80.4756	9.88	136	13.5	252	0.99	4.3	5.77502	36	0
0	82.8554	0	1	0	0	0	1	0	0	0	749.57	19	NA	1.23	NA	49.0995	50.5487	8.59	141	13.4	222	1.29	4.9	13.0117	36	0
0	65.4048	0	1	0	0	0	1	0	0	0	320.7	16	16	0.73	0.88	99.1055	90.0976	10.2	142	NA	168	NA	4.9	4.21031	36	0
0	57.5319	0	1	0	0	0	1	0	0	0	200.17	29	28	1.63	1.59	45.3145	47.9356	20.88	139	13.2	364	1.33	4.9	3.47906	36	0
0	64.5674	0	1	0	0	0	1	0	0	0	590.08	28	33	1.4	1.2	58.7147	62.959	6.34	139.5	NA	201	0.91	3.9	5.95815	36	0
0	85.2969	0	1	0	0	0	1	0	0	0	2222.48	33	38	2.31	2.14	24.4807	27.3251	8.66	135	14	182	0.74	3.6	4.11106	15.1	1
0	80.1216	0	1	0	0	0	1	0	0	0	110.56	46	39	1.5	1.5	43.0634	42.7075	NA	138	NA	NA	NA	3.7	2.94958	14.4	0
0	80.6644	0	1	0	0	0	1	0	0	0	558.97	16	19	1.1	1.2	61.9551	57.6537	NA	140	NA	NA	NA	4.3	2.17811	36	0
0	79.9533	0	1	0	0	0	1	0	0	0	320.61	19	19	1.53	1.43	41.1244	44.7484	9	142	NA	193	NA	4.4	2.02579	36	0
0	56.1405	0	1	0	0	0	1	0	0	0	2328.88	30	32	2.6	2.9	26.9303	24.817	17.6	136	17.6	247	0.5	5.7	5.72872	5.13333	1
0	44.7536	0	1	0	0	0	1	0	0	0	2297.48	30	26	2.01	1.8	39.5685	45.5171	15.8	135	21.2	262	0.67	4	5.2525	4.1	1
0	80.7888	0	1	0	0	0	1	0	0	0	527.929	98	117	4.74	5	9.53516	9.42253	9.7	140	16.2	229	0.33	4.9	0.235338	20.1	1
0	71.6229	0	1	0	0	0	1	0	0	0	1221.52	44	NA	1.83	NA	36.9799	36.7821	10.48	139	15.4	176	0.4	4.8	2.04863	17.3333	1
0	87.502	0	1	0	0	0	1	0	0	0	2356.71	25.95	40	1.6	2.71	37.3579	19.657	7.3	142	16.6	117.1	0.47	4.8	3.072	27.1333	1
0	75.3344	0	1	0	0	0	1	0	0	0	748.36	30	33	1.72	1.91	38.9901	32.9272	36.39	142.7	15.9	157	0.29	4.76	1.30726	36	0
0	76.677	0	1	0	0	0	1	0	0	0	665.9	18	21	1.1	1.03	62.4444	71.774	11.4	140	15	186	0.82	3.8	4.76112	36	0
0	67.3096	0	1	0	0	0	1	0	0	0	1502.39	25	17	1.6	1.18	40.0627	61.8051	NA	143	15.6	104	0.82	4.2	6.07182	33.3333	0
0	86.7215	0	1	0	0	0	1	0	0	0	960.63	53	75	2.47	1.46	22.9883	42.3293	5.4	128	NA	160	0.26	5.6	11.0058	31.9	1
0	71.1972	0	1	0	0	0	1	0	0	0	199.93	18	20	1.09	1.33	66.7818	51.1974	8.3	136	13	262	0.74	3.6	4.11142	23.2	0
0	92.9505	0	1	0	0	0	1	0	0	0	1250.36	50.34	60	2.1	2.8	25.9098	18.4489	8.4	134	14.6	190	NA	4.3	4.76016	19.4	1
0	86.3109	0	1	0	0	0	1	0	0	0	537.87	30	35	1.21	1.3	54.757	51.3855	8.96	137	15.1	145.7	0.3	4.8	5.03014	36	0
0	88.9823	0	1	0	0	0	1	0	0	0	680.69	30	27	1.46	1.26	42.3532	50.5686	6.22	142	15.9	118	2	3.9	2.02441	28.8333	1
0	90.2889	0	1	0	0	0	1	0	0	0	609.669	42	67	2.6	3.9	20.8738	12.7706	18.86	139	16.8	223	NA	3.8	5.68232	2.9	1
0	91.167	0	1	0	0	0	1	0	0	0	3757.03	34	28	1.4	1.2	43.8669	54.5702	5.2	143	NA	140	NA	3.5	6.71848	10.4667	1
0	87.7611	0	1	0	0	0	1	0	0	0	799.37	39	44	2	1.5	29.1363	39.8058	17.9	134	15.7	118	1.05	4.1	6.26855	36	0
0	64.8284	0	1	0	0	0	1	0	0	0	145.85	16	16	0.99	1	80.4806	79.4046	5.73	141	NA	199	0.24	4.1	2.89212	32.5333	1
0	71.8343	0	1	0	0	0	1	0	0	0	853.85	17	33	1	1.13	77.7843	65.1592	7	136	15.3	173	0.5	4.3	2.97841	36	0
0	86.9891	0	1	0	0	0	1	0	0	0	334.01	32	NA	1	NA	73.0284	76.4906	9.5	141	NA	159	NA	4	1.73614	22.0333	1
0	95.6192	0	1	0	0	0	1	0	0	0	213.18	19	25	0.87	0.97	71.9495	64.1555	6.89	146	NA	189	NA	4.6	5.88595	33.5	1
0	58.3955	0	1	0	0	0	1	0	0	0	12.32	19	NA	1.33	NA	57.7814	56.2665	10.12	143	NA	308	0.4	4.3	7.49174	36	0
0	66.4097	0	1	0	0	0	1	0	0	0	111.04	13	14	0.9	0.89	88.5014	89.0864	5.33	138	16.5	300	0.23	4.8	2.02941	17.4333	0
0	67.3968	0	1	0	0	0	1	0	0	0	564.78	19	NA	1.1	NA	69.9044	82.4017	9.9	140	NA	173	0.47	3.5	2.6427	36	0
0	79.2359	0	1	0	0	0	1	0	0	0	107.52	20	18	1.1	0.93	61.9614	75.9083	10.83	145	16.6	216.1	0.5	4.4	5.07086	36	0
0	85.3141	0	1	0	0	0	1	0	0	0	1018.57	24	NA	1	NA	68.8386	67.1526	21.02	135	17.5	251	1.1	4.1	6.73716	36	0
0	87.0995	0	1	0	0	0	1	0	0	0	273.589	20	NA	1.1	NA	59.7746	65.763	9.9	138	NA	277	NA	3.7	2.02097	11.1	1
0	68.0683	0	1	0	0	0	1	0	0	0	291.32	15	NA	1.3	NA	55.5524	69.8321	21.06	136	14.7	331	0.47	3.2	7.54342	21.3	1
0	69.0123	0	1	0	0	0	1	0	0	0	3236.04	21.07	23	0.99	1.1	80.0456	66.9887	11.2	131	15.1	262	0.66	4.2	2.89837	7.93333	1
0	72.9907	0	1	0	0	0	1	0	0	0	NA	26	28	1.5	1.1	52.5606	69.0982	4.7	136.7	14.2	NA	0.94	4.8	3.58406	2.4	1
0	67.7052	0	1	0	0	0	1	0	0	0	NA	72.81	24	1.84	1.38	51.5265	58.6453	10.17	138.8	15.1	198	NA	4.7	3.87892	16.2	1
0	85.3432	0	1	0	0	0	1	0	0	0	NA	36	44	2.13	1.83	NA	40.1677	3.31	136	15.9	NA	0.76	5.2	2.92687	9	0
0	67.6463	0	1	0	0	0	1	0	0	0	NA	31	NA	1.25	NA	48.0354	51.6613	7.53	139	13.2	104.7	NA	4.8	1.53013	36	0
0	59.3407	0	1	0	0	0	1	0	0	0	NA	18	12	1.12	0.63	69.6348	114.152	7.34	133	14.1	220	0.75	4.6	11.7732	3.83333	0
0	52.7607	0	1	0	0	0	1	0	0	0	NA	10	13	1.61	0.89	48.3269	94.3762	191.2	137	15.9	1091.7	0.439	4.7	51.0401	11.3	1
0	59.2205	0	1	0	0	0	1	0	0	0	NA	29	28	2.5	1.2	26.5874	65.7879	13.3	142	16.6	146	2.567	4.4	18.9929	3.6	0
0	75.2816	0	1	0	0	0	1	0	0	0	NA	23	35	1.15	1.33	61.0668	51.2698	18.5	139	20.3	336	NA	4.2	3.97623	31.8333	1
0	78.0661	0	1	0	0	0	1	0	0	0	NA	22	57	1.94	1.83	32.6336	34.4482	9.7	139	13.8	114	0.75	4.8	6.03432	10.6667	0
0	84.7241	0	1	0	0	0	1	0	0	0	NA	27	39	1.6	2.05	50.7149	28.5241	8.24	140	NA	222	NA	3.4	2.43717	0	1
0	80.2671	0	1	0	0	0	1	0	0	0	NA	50	28	3.43	3.68	15.8615	14.5656	13.19	139	NA	NA	NA	5.7	3.90415	12.9333	1
0	78.3496	0	1	0	0	0	1	0	0	0	NA	87	96	5	4.59	10.3997	11.7775	7.4	138	16.6	256	NA	5.7	1.09116	0	1
0	67.3566	0	1	0	0	0	1	0	0	0	NA	23.7	36	1.5	1.7	44.1764	38.292	14.17	145	16.7	203	0.43	4.6	14.9159	36	0
0	81.4977	0	1	0	0	0	1	0	0	0	NA	28	23	1.33	1.13	48.5762	58.2863	11.44	138	14.1	260	0.44	4.2	5.07593	18.6667	1
0	80.294	0	1	0	0	0	1	0	0	0	NA	20	35	2	2.2	29.8841	29.1315	11.66	140	13.3	187	0.63	3.8	10.8923	36	0
0	76.7856	0	1	0	0	0	1	0	0	0	NA	26	NA	1.8	NA	35.4662	36.5974	19.82	143	13.5	247	0.78	4.9	15.3918	36	0
0	74.6323	0	1	0	0	0	1	0	0	0	NA	19	32	1.16	1.03	63.0988	69.1666	15.4	136	14	153	NA	4.2	8.02555	1.16667	1
0	68.3731	0	1	0	0	0	1	0	0	0	NA	25	23	1.01	0.77	75.5023	91.7603	8.6	139	16.1	176	0.67	3.9	13.2556	36	0
0	83.6175	0	1	0	0	0	1	0	0	0	NA	27	27	1.03	1.13	64.5862	58.7514	7.4	134	14.4	113	0.61	3.9	3.14274	27.3	0
0	85.5173	0	1	0	0	0	1	0	0	0	NA	20	19	0.53	0.53	96.9707	96.6205	8.4	135	NA	NA	NA	3.6	1.30908	6.86667	1
0	87.1299	0	1	0	0	0	1	0	0	0	NA	24	20	1	1.12	68.9492	59.7776	9.3	122.25	15.6	246.4	2.2	4.3	1.25067	14.9	1
0	68.1478	0	1	0	0	0	1	0	0	0	NA	19	16	0.86	0.7	NA	96.1936	11.22	139	13.4	164	NA	4.8	5.35063	30	0
0	71.4362	0	1	0	0	0	1	0	0	0	NA	15	28	0.9	0.63	NA	NA	11.1	138	13.2	149.3	NA	4.9	13.3014	1.26667	0
0	73.2786	0	1	0	0	0	1	0	0	0	NA	19	NA	0.9	NA	NA	69.5852	6	140.1	15.2	204	NA	4.5	0.283197	13.7333	0
0	82.189	0	1	0	0	0	1	0	0	0	NA	17	18	1	1.1	63.9511	61.4878	NA	140	NA	NA	NA	4.7	1.22465	32.2667	0
0	79.5164	0	1	0	0	0	1	0	0	0	NA	19	NA	1.05	NA	67.7524	80.911	7.44	140	NA	194	NA	4.2	1.18091	35.8	0
0	69.5266	0	1	0	0	0	1	0	0	0	NA	22	NA	0.73	NA	100.658	91.8917	9.4	NA	NA	171	NA	NA	1.90656	7.4	0
0	78.8279	0	1	0	0	0	1	0	0	0	NA	22	NA	0.9	NA	84.3501	67.1555	8.03	141	NA	NA	NA	NA	2.27605	36	0
0	83.0662	0	1	0	0	0	1	0	0	0	NA	22	NA	1	NA	68.3238	56.3025	7.3	141	13.5	165	NA	3.7	3.98897	36	0
0	76.9585	0	1	0	0	0	1	0	0	0	NA	32	NA	1.1	NA	64.217	58.2757	6.1	146	NA	103	NA	3.8	2.02095	36	0
0	78.412	0	1	0	0	0	1	0	0	0	NA	44	NA	1.5	NA	44.1333	84.6706	7.17	144	13.7	145	0.55	3.6	6.25288	13	0
0	78.8226	0	1	0	0	0	1	0	0	0	NA	17	16	1	1.01	72.7901	69.1489	7.1	141	13.7	130	1.27	4	3.54656	6.03333	0
0	83.4178	0	1	0	0	0	1	0	0	0	NA	54	19	1.9	1.4	32.7241	46.7989	9.96	139	15	229.8	0.94	4.5	16.1149	5.56667	1
0	47.9561	0	1	0	0	0	1	0	0	0	NA	38	76.2	1.37	2.06	59.4707	37.7149	7.42	139.9	NA	158	NA	5	10.6761	0.133333	1
0	76.5528	0	1	0	0	0	1	0	0	0	NA	47	27	1.4	1.11	49.2332	NA	9.97	134	13.8	204	NA	5.5	21.5291	36	0
0	78.9914	0	1	0	0	0	1	0	0	0	NA	35.08	27	1.31	1.43	51.5484	46.4694	5.6	141	NA	NA	NA	4.6	1.97339	36	0
0	91.1681	0	1	0	0	0	1	0	0	0	NA	43	44	1.6	1.8	36.9536	33.1747	4.3	142	16.3	136	0.2	4.89	5.94586	1.43333	1
0	91.0542	0	1	0	0	0	1	0	0	0	NA	38	34	1.3	1.09	47.9549	60.2566	6.5	134	13.6	126	0.61	4.3	4.74218	30.5333	0
0	83.7563	0	1	0	0	0	1	0	0	0	NA	16	15	1.09	1.13	63.34	58.721	10.2	136	13.6	146	1.33	5	3.92829	36	0
0	93.5989	0	1	0	0	0	1	0	0	0	NA	33	28	1.21	0.93	50.5379	63.0055	16.4	141	NA	211	NA	NA	2.29965	20.4333	1
0	82.4556	0	1	0	0	0	1	0	0	0	NA	15	10	1	1.1	68.085	62.0232	13.1	136	12.9	207	0.7	NA	7.63164	36	0
0	89.3716	0	1	0	0	0	1	0	0	0	NA	27	26	1.03	1.4	63.0346	47.6653	15.5	142	15.2	222	0.79	4.2	2.10053	18.3	1
0	94.5575	0	1	0	0	0	1	0	0	0	NA	22	20	1.16	0.81	53.1265	77.1158	14.1	NA	16.3	235	NA	3.9	7.20763	5.83333	1
0	84.3875	0	1	0	0	0	1	0	0	0	NA	31	44	1.7	1.6	36.6314	40.1466	12.1	138	NA	294	NA	4.1	3.09099	36	0
0	85.8587	0	1	0	0	0	1	0	0	0	NA	10	NA	0.73	NA	84.5997	68.5923	10.29	139.8	14.9	395	0.73	3.6	11.8868	36	0
0	84.7451	0	1	0	0	0	1	0	0	0	NA	16	11	1.07	0.93	61.7569	71.9584	11.94	140	16	235	0.65	4.2	8.74855	36	0
0	82.9604	0	1	0	0	0	1	0	0	0	NA	23	17	0.98	1.09	73.1623	62.5155	10.2	136	NA	143	1.07	4.8	6.72435	15.7	1
0	83.2699	0	1	0	0	0	1	0	0	0	NA	14	24	0.74	0.86	89.0789	84.3344	9.3	143	16.8	351	1.06	4	3.32901	0	1
0	79.9432	0	1	0	0	0	1	0	0	0	NA	17	23	1.23	1.36	53.1975	49.9826	9.1	123	16.6	285	0.85	4.4	6.02972	31.4	1
0	97.378	0	1	0	0	0	1	0	0	0	NA	20	51	1.03	2.13	59.4578	25.6101	12.61	144	NA	400	NA	4.4	11.4295	0.1	1
0	71.992	0	1	0	0	0	1	0	0	0	NA	28	28	1.93	1.93	34.3155	32.2842	10.8	141	14.9	442.6	0.77	4.7	0.332684	36	0
0	37.0299	0	1	0	0	0	1	0	0	0	NA	9	12	0.9	1.09	103.255	83.3036	8.6	140	NA	289	0.41	3.8	2.08194	36	0
0	52.3476	0	1	0	0	0	1	0	0	0	NA	15	NA	1.19	NA	70.3276	73.2596	8.4	143	12.9	185	NA	4.8	1.9967	36	0
0	63.1945	0	1	0	0	0	1	0	0	0	NA	13	15	0.9	1.05	89.2963	82.4305	14	138	15.2	270	0.51	4.7	1.35711	36	0
0	65.9352	0	1	0	0	0	1	0	0	0	NA	20	24	0.9	1.03	87.4408	79.0502	17.65	141	NA	321	NA	4.3	3.40061	36	0
0	55.0485	0	1	0	0	0	1	0	0	0	NA	32	35.5	1.3	1.73	58.9469	43.5365	6.55	142	14.2	192	0.34	4	3.06577	36	0
0	72.0469	0	1	0	0	0	1	0	0	0	NA	17	18	1	0.98	74.243	75.8039	8.1	142	13.8	191.6	0.5	4.9	3.57966	36	0
0	60.2419	0	1	0	0	0	1	0	0	0	NA	17	18	1.02	0.8	79.2246	99.2195	9.3	141	13.6	299	NA	4.2	69.595	36	0
0	78.1931	0	1	0	0	0	1	0	0	0	NA	32	31	1.3	1.22	50.878	54.865	6.14	142	13.4	200	0.22	3.9	1.22779	36	0
0	57.7564	0	1	0	0	0	1	0	0	0	NA	39	39	1.38	1.1	58.3035	79.0406	8.66	140	13.2	242	0.57	4.2	2.02595	36	0
0	59.057	0	1	0	0	0	1	0	0	0	NA	15.3	NA	1.07	NA	76.0059	80.104	8.05	142	13.3	176	1.66	4.5	0.761794	16.7333	1
0	63.6071	0	1	0	0	0	1	0	0	0	NA	16	NA	0.78	NA	94.2024	94.0213	3	141	14.2	123	NA	NA	1.85937	36	0
0	75.271	0	1	0	0	0	1	0	0	0	NA	21	27	0.89	0.88	83.5322	83.4515	6.6	134	13.5	165	NA	4.9	4.05649	36	0
0	70.1057	0	1	0	0	0	1	0	0	0	NA	13	21	1.25	1.08	58.2308	69.8603	10.24	142	15.9	202	1.07	3.7	11.8806	36	0
0	81.5639	0	1	0	0	0	1	0	0	0	NA	13	15	1.17	1.06	56.9767	63.9121	9.2	139	13.4	197	1	4.4	2.21655	36	0
0	64.1634	0	1	0	0	0	1	0	0	0	NA	18	27	1.53	1.54	47.673	46.4938	6.7	136	13.6	234	0.99	4.3	4.97166	36	0
0	56.6301	0	1	0	0	0	1	0	0	0	NA	18	15	0.97	0.9	87.084	92.2786	9.2	143.21	14.6	NA	NA	5	0.862484	36	0
0	60.269	0	1	0	0	0	1	0	0	0	NA	19	15	1	0.91	81.8746	88.1684	12.78	142	NA	NA	0.61	5.4	2.61219	36	0
0	64.0092	0	1	0	0	0	1	0	0	0	NA	25	21	1	0.9	82.048	87.9356	8.3	142	NA	NA	NA	4.5	2.27538	36	0
0	44.9675	0	1	0	0	0	1	0	0	0	NA	14.6	NA	0.7	NA	120.895	113.906	6.02	139	15.2	NA	NA	3.9	1.99215	36	0
0	74.9351	0	1	0	0	0	1	0	0	0	NA	15	14	0.9	1	86.2249	73.7433	7.8	134	NA	365	NA	4.2	3.46146	36	0
0	77.54	0	1	0	0	0	1	0	0	0	NA	28	NA	1.7	NA	36.4184	30.7766	8.92	137	15.8	183	0.55	3.9	1.14488	36	0
0	59.6632	0	1	0	0	0	1	0	0	0	NA	23	20	1.15	1.03	69.7093	77.5516	14.8	134	NA	252	NA	5.4	2.26797	36	0
0	66.2583	0	1	0	0	0	1	0	0	0	NA	18	18	1.1	1.35	71.8895	53.6108	13.3	133	14.1	395	0.45	4	1.98847	36	0
0	71.2766	0	1	0	0	0	1	0	0	0	NA	16	19	0.9	1.08	84.7492	71.5039	5.5	137	NA	184	0.5	3.6	1.91188	18.0333	1
0	53.5498	0	1	0	0	0	1	0	0	0	NA	15	NA	0.7	NA	107.063	107.534	10.3	140	13.3	194	NA	4.4	1.73925	21.2333	0
0	66.7877	0	1	0	0	0	1	0	0	0	NA	17	17	0.86	0.86	89.4691	89.6945	7.95	139	NA	NA	0.66	4.7	2.9843	4.53333	0
0	61.0941	0	1	0	0	0	1	0	0	0	NA	10	9.5	0.8	0.79	97.9664	97.0203	5.9	140	13.3	NA	NA	4	2.77247	20.2333	0
0	69.9341	0	1	0	0	0	1	0	0	0	NA	20	20	0.65	0.65	99.1485	98.3707	5.2	138	NA	NA	NA	4.1	2.11346	23.5	0
0	85.2433	0	1	0	0	0	1	0	1	0	970.18	41	26	1.9	1.3	30.7533	49.882	5.2	137	12.2	112	1.33	3.5	1.93748	36	0
0	75.644	0	1	0	0	0	1	0	1	0	903.07	44	66	2.3	4.48	27.991	12.5231	6.1	144	14.5	214	0.5	5.1	4.52217	1.16667	1
0	79.9798	0	1	0	0	0	1	0	1	0	1123.49	23	NA	1.1	NA	64.7009	47.5414	9.55	140	15.2	98	0.36	3.9	16.6421	36	0
0	67.5965	0	1	0	0	0	1	0	1	0	443.58	16	21	1.31	1.43	54.3958	49.6794	14.73	140	13	340	0.49	4.2	12.0627	36	0
0	82.8728	0	1	0	0	0	1	0	1	0	672.55	24	37	1.1	1.2	60.0831	54.7658	10.7	133	20.8	114	0.95	4.3	4.49579	36	0
0	61.0871	0	1	0	0	0	1	0	1	0	1340.51	29	45.2	1.72	4.23	41.9338	14.1065	7.9	133	13.5	142	1.2	4.5	22.7329	36	0
0	75.5584	0	1	0	0	0	1	0	1	0	1027.74	23	16	0.87	1.1	85.37	64.8458	14.9	140	13.4	207	0.7	NA	14.6437	36	0
0	81.4902	0	1	0	0	0	1	0	1	0	3546.34	101	137.1	2.6	2.9	25.5549	26.1516	5	135	24.2	111	NA	5	13.0999	0.3	0
0	87.2437	0	1	0	0	0	1	0	1	0	1027.18	15	21	0.82	1	83.2372	59.6842	9.75	140	13.7	212	0.43	4.3	7.17347	0.7	1
0	52.5463	0	1	0	0	0	1	0	1	0	1033.65	17	23	0.88	0.82	91.7503	101.629	12.98	136	17.5	421	2.372	3.5	3.1644	36	0
0	67.9522	0	1	0	0	0	1	0	1	0	799.65	17	14	0.92	0.61	78.5591	101.632	7.96	135	14.3	149	2.245	4.3	4.18739	13.2333	1
0	84.6447	0	1	0	0	0	1	0	1	0	1383.86	35.78	42	1.5	1.46	39.5842	39.9792	7.4	139	16.3	262	NA	3.3	8.73948	4.96667	1
0	86.4793	0	1	0	0	0	1	0	1	0	NA	63	53	2.83	3	19.5437	18.2278	5.61	142	17.7	120	0.2	4	4.25517	9.5	1
0	78.0753	0	1	0	0	0	1	0	1	0	NA	54	34	2.1	1.53	29.8005	42.9716	6.09	141	16.5	233	0.58	6.1	8.32626	36	0
0	88.7373	0	1	0	0	0	1	0	1	0	NA	34	NA	1.34	NA	45.5744	51.0302	6.38	136.7	NA	130	1	4.7	6.32131	36	0
0	66.4881	0	1	0	0	0	1	0	1	0	NA	33	28	1.5	1.5	45.5739	45.7616	8.35	143.2	16.1	304	1.3	3.5	4.72989	36	0
0	84.555	0	1	0	0	0	1	0	1	0	NA	18	22	0.9	0.97	80.1883	69.4377	9.8	135	16.1	196	0.56	3.3	2.48463	36	0
0	52.0179	0	1	0	0	0	1	0	1	0	NA	18	NA	1.13	NA	81.7056	84.354	20.9	139	15.8	280	0.4	NA	15.1398	36	0
0	88.5599	0	1	0	0	0	1	0	1	0	NA	16	NA	0.7	NA	89.0604	89.5141	9.45	139	NA	419.6	0.72	3.9	5.1379	27.9	1
0	72.4173	0	1	0	0	0	1	0	1	0	NA	15	NA	0.83	NA	86.3026	74.1253	7.63	137	14.2	155	0.66	4.1	5.73012	36	0
0	87.7975	0	1	0	0	0	1	0	1	0	NA	31	35	1.3	1.09	48.1362	60.5163	16.9	132	15.5	190	0.91	5.2	3.10853	19.4667	1
0	82.7547	0	1	0	0	0	1	0	1	0	NA	28	NA	1.03	NA	59.4747	46.1284	7.3	143.5	12.9	206	0.9	4.4	9.91021	36	0
0	82.1953	0	1	0	0	0	1	0	1	0	NA	31	34	1.56	1.5	40.2937	43.2366	11.12	136	NA	NA	NA	4.6	3.01359	19.3333	0
0	62.8835	0	1	0	0	0	1	0	1	0	NA	29	29	1.37	1.33	53.916	53.8749	6.3	141	13.4	145	NA	4.3	3.09601	36	0
0	82.4393	0	1	0	0	0	1	0	1	0	NA	20	26.3	1.33	1.5	49.0172	44.1836	14.82	140	13.7	209	NA	3	4.11252	31.9	0
0	74.0944	0	1	0	0	0	1	0	1	0	NA	20	NA	0.91	NA	82.4118	82.8167	7.39	139	13.4	175	1.23	4.1	3.22368	31.0333	0
0	76.3146	0	1	0	0	0	1	0	1	0	NA	19	19	1.2	1.19	60.0079	59.7772	11.4	142	NA	NA	NA	4.8	1.96842	30.8333	1
0	78.4946	0	1	0	0	0	1	0	1	0	NA	13	NA	0.63	NA	96.7175	97.1124	NA	142	NA	NA	0.7	4.3	2.01567	36	0
0	62.7381	0	1	0	0	0	1	0	1	0	NA	19.5	20	0.85	0.86	86.4297	87.031	8.4	140	14	198	NA	4	1.95151	35.6333	0
0	65.8659	0	1	0	0	0	1	0	1	0	NA	21	21	1.1	1.1	71.5222	71.8919	7	141	NA	NA	0.504	4.5	2.05102	36	0
0	76.2937	0	1	0	0	0	1	0	1	0	NA	19	19	1	1	69.8309	69.7021	8.3	139	14.5	289	NA	3.9	1.0473	36	0
0	89.2033	0	1	0	0	0	1	1	0	0	716	23	19	1.1	1.18	NA	NA	19.6	133	15.8	336	0.9	4.4	5.18218	10.7333	0
0	86.7262	0	1	0	0	0	1	1	0	0	1249.08	34	35	1.25	0.87	50.1814	78.0255	11.9	140	15.9	215	0.5	4	5.05717	2.46667	1
0	94.5724	0	1	0	0	0	1	1	0	0	1589.72	27	NA	1.1	NA	56.6677	50.2068	16	135	14.8	289	0.41	4	10.0958	30.8667	1
0	73.6379	0	1	0	0	0	1	1	0	0	2804.25	21	76	1.3	2.42	54.5066	25.917	11.8	140	15.4	155	NA	3.9	5.92428	0	1
0	91.1648	0	1	0	0	0	1	1	0	0	2298	28	NA	1.24	NA	50.5059	62.9156	16.26	115	14.3	462	0.95	4.1	41.8305	0.866667	1
0	87.5083	0	1	0	0	0	1	1	0	0	884.21	31	26.3	1.2	1.3	54.7261	50.3116	7	143	NA	118	0.63	NA	5.202	9.3	1
0	81.7145	0	1	0	0	0	1	1	0	0	1789.85	25	43	1.43	1.62	45.6664	39.2962	12.08	133.51	14.9	246	NA	NA	9.02519	1.66667	1
0	89.1309	0	1	0	0	0	1	1	0	0	575.21	12.9	NA	0.9	NA	69.6632	60.7765	8.09	134	13.8	142	0.75	4.6	7.57626	4.1	0
0	75.1289	0	1	0	0	0	1	1	0	0	1520.51	11.77	15	0.9	0.84	76.8646	81.197	14.5	135	NA	NA	NA	3.9	12.7379	21.8	0
0	78.7118	0	1	0	0	0	1	1	0	0	1555.97	30	41	1.56	2	44.1329	34.1696	8.05	138	13.5	249	0.65	4.2	3.23359	32.9667	1
0	67.1432	0	1	0	0	0	1	1	0	0	839.8	25	15	1.4	1.13	52.4826	67.6837	8.14	139	14.6	146	0.67	4.3	5.11518	19.4333	0
0	74.6944	0	1	0	0	0	1	1	0	0	1602.2	34	24	0.98	1	NA	NA	21.78	136	13.1	187	2.32	4.2	15.5471	7	0
0	73.4951	0	1	0	0	0	1	1	0	0	1292.82	37	23	1.43	1.2	42.8067	60.2634	15.4	135	13.1	184.2	1.03	4.9	5.24296	32.2667	1
0	75.9744	0	1	0	0	0	1	1	0	0	1137.86	23	14	1.03	0.7	72.8543	87.5995	7.01	138	13.9	172	1.23	3.4	4.10893	36	0
0	62.8025	0	1	0	0	0	1	1	0	0	847.3	20	27	1.22	1.5	63.0793	44.0496	9.03	144	NA	175	0.74	4.5	5.27455	36	0
0	95.4096	0	1	0	0	0	1	1	0	0	845.92	15.67	22	1.05	0.99	57.1875	61.8037	4.37	131	13.8	236	NA	3.6	5.28705	10.4	1
0	91.5491	0	1	0	0	0	1	1	0	0	687.19	62.44	46	2.13	1.92	26.6862	30.8633	5.2	139	14.4	172	0.4	4.7	4.71759	36	0
0	79.2976	0	1	0	0	0	1	1	0	0	478.41	16	NA	0.99	NA	70.74	69.5838	5.31	134	13.2	167	NA	4.4	1.65619	21.7333	0
0	79.1293	0	1	0	0	0	1	1	0	0	570.58	16	18	0.9	0.9	81.0072	80.4565	6.59	141	NA	143	NA	4.2	2.02345	36	0
0	83.7965	0	1	0	0	0	1	1	0	0	174.51	32	35.3	1.6	1.5	40.7036	43.0712	7.3	141	14.5	148	0.36	4.2	0.799007	4.16667	0
0	80.1871	0	1	0	0	0	1	1	0	0	2106.71	22	23	1.5	1.49	43.4376	39.4419	8.64	140	14.6	172	0.65	3.4	5.30806	36	0
0	66.7823	0	1	0	0	0	1	1	0	0	508.08	19	18	1.49	1.16	47.5961	64.2049	13.81	135.73	NA	260	NA	4.34	3.25728	27	1
0	73.6807	0	1	0	0	0	1	1	0	0	456.47	16	NA	0.86	NA	85.9156	NA	7.73	140	14.1	197	0.65	3.9	7.01924	31.6333	1
0	85.841	0	1	0	0	0	1	1	0	0	627.559	19	20	1.21	1.44	52.9359	47.0186	6.9	139	14.7	175	NA	4.2	2.76891	36	0
0	80.7103	0	1	0	0	0	1	1	0	0	1934.74	19	33	1.3	1.2	52.5224	48.9726	7.86	139	14.1	178	1.03	4.5	6.1921	36	0
0	78.9955	0	1	0	0	0	1	1	0	0	542.95	20	26	1.3	1.5	54.5286	57.9323	8.2	139	14.4	324.2	1.66	5.1	1.62228	36	0
0	85.5203	0	1	0	0	0	1	1	0	0	643.179	27	22	0.91	0.82	76.8486	73.4547	5.9	139	17.2	129	0.49	3.9	1.99981	5.1	1
0	63.9546	0	1	0	0	0	1	1	0	0	1268.08	21	32	1.13	1.44	67.4329	61.3543	8.9	135	15.5	202	NA	4	5.01037	36	0
0	65.6608	0	1	0	0	0	1	1	0	0	403.63	14	29	1	1.1	79.0433	55.2012	8.1	145	13.3	118	1.5	4.2	3.81102	36	0
0	80.286	0	1	0	0	0	1	1	0	0	689.46	37	40	1.2	1.49	56.6855	44.306	11.2	141	20.6	263	0.52	5	4.01913	35.8333	0
0	88.5671	0	1	0	0	0	1	1	0	0	628.52	32	30	1.48	1.4	42.4329	43.3106	7.7	136	NA	154	NA	5.2	2.07723	5.66667	0
0	83.3296	0	1	0	0	0	1	1	0	0	1971.94	38	NA	1.73	NA	35.1409	32.3726	7.81	133	19.1	391	0.54	4.4	2.38968	11.8667	1
0	81.4444	0	1	0	0	0	1	1	0	0	2182.67	27	33	1.7	1.86	37.4737	32.9276	6.11	135	15.2	157	0.7	4.5	3.20568	36	0
0	72.3189	0	1	0	0	0	1	1	0	0	NA	18	21	1.42	1.5	48.8924	43.7796	5.9	140.2	NA	117	NA	4.7	2.03445	36	0
0	74.7087	0	1	0	0	0	1	1	0	0	NA	30	NA	1.3	NA	52.5057	59.0367	8.09	136	NA	NA	NA	4.5	1.69042	36	0
0	52.4643	0	1	0	0	0	1	1	0	0	NA	26	32	1.3	1.33	61.2564	55.3243	11	141	14.2	254	NA	5	2.20004	36	0
0	83.3294	0	1	0	0	0	1	1	0	0	NA	24	NA	0.9	NA	76.0121	84.4384	10.37	140	NA	162	NA	4.8	1.98868	29.1667	0
0	84.7964	0	1	0	0	0	1	1	0	0	NA	24	41	1.3	1.45	48.8648	42.5732	7.25	132	NA	223	NA	3.9	8.26786	4.23333	1
0	66.3286	0	1	0	0	0	1	1	0	0	NA	97	60	2.2	1.3	46.833	65.7281	11.6	138	21.6	199	NA	4.2	8.91257	5.4	0
0	78.14	0	1	0	0	0	1	1	0	0	NA	68	48	1.87	1.37	NA	57.2485	7.01	131.5	16.7	222	1.529	4.2	4.82467	19.5	0
0	84.852	0	1	0	0	0	1	1	0	0	NA	23	NA	1.2	NA	46.5755	52.4854	6.3	140	14.5	197	NA	3.9	1.22313	18.1	1
0	89.0776	0	1	0	0	0	1	1	0	0	NA	22	35	1.3	1.4	49.4594	36.1875	6.5	136	NA	NA	NA	4.3	14.9565	3.4	1
0	74.912	0	1	0	0	0	1	1	0	0	NA	25	49	1.49	1.43	46.4014	57.8566	8.47	135	15.5	NA	2.519	4.5	12.2518	6.73333	1
0	80.0923	0	1	0	0	0	1	1	0	0	NA	26	17	1.02	1	68.1104	NA	8.9	126	14.7	169	1.37	4.5	3.74821	15.3333	1
0	87.8461	0	1	0	0	0	1	1	0	0	NA	91.09	94	2.6	2.1	19.1147	25.9857	9.9	133	16.8	217	0.86	4.8	10.0028	1.3	1
0	79.5088	0	1	0	0	0	1	1	0	0	NA	24.9	27	1.13	1.2	59.0811	53.9506	16.49	142	NA	510.9	0.9	3.88	11.582	36	0
0	83.1687	0	1	0	0	0	1	1	0	0	NA	37	19	1.37	1.2	44.1265	58.8667	9.7	134	14.8	220	0.63	5	5.98631	15.6	1
0	86.1263	0	1	0	0	0	1	1	0	0	NA	14	23	0.8	1.03	83.3526	65.3754	7.35	137	14.5	150	NA	4.2	2.38551	32.6	1
0	82.4019	0	1	0	0	0	1	1	0	0	NA	40	33	2.99	2.4	20.8625	25.1384	10.83	139	16.5	290	NA	NA	18.4324	1.53333	1
0	87.761	0	1	0	0	0	1	1	0	0	NA	61	70	2.33	2.57	25.5743	20.5339	10	140	14.4	161	0.5	4.1	9.53116	15.1667	1
0	86.9507	0	1	0	0	0	1	1	0	0	NA	22.8	29	1.3	0.8	51.1624	82.0548	15.3	134	14.5	192	0.23	4.5	5.05722	5.73333	1
0	81.1297	0	1	0	0	0	1	1	0	0	NA	27	19	1.04	0.73	66.8445	89.5079	16.3	135	15.3	241	0.64	3.8	35.3717	6.53333	0
0	84.6424	0	1	0	0	0	1	1	0	0	NA	15	NA	1.13	NA	59.2796	84.4117	9.7	137	NA	306	0.2	4.2	8.5922	36	0
0	88.8547	0	1	0	0	0	1	1	0	0	NA	21	50	1.41	1.93	44.0192	29.8463	21.41	137	15.8	173	0.51	4.1	21.9387	36	0
0	82.9329	0	1	0	0	0	1	1	0	0	NA	30	27	1.2	1.4	56.4448	47.6493	9.78	143	13.9	141	1.66	4	3.50365	8.63333	1
0	68.0161	0	1	0	0	0	1	1	0	0	NA	20	28	0.93	1.43	79.4816	48.3085	10.3	141	NA	274	0.6	4.5	3.01584	36	0
0	49.2415	0	1	0	0	0	1	1	0	0	NA	26.91	34	1.9	1.85	42.5992	42.0288	10.73	142	17	228	0.88	3.9	9.01351	36	0
0	82.9678	0	1	0	0	0	1	1	0	0	NA	17	18	0.85	1.14	79.0449	NA	6.22	139	12.8	NA	1.33	3.9	2.28013	11.2	1
0	60.9404	0	1	0	0	0	1	1	0	0	NA	41	NA	1.7	NA	43.4395	40.6523	7.9	142	12.6	164	0.75	4.2	2.07308	36	0
0	59.4594	0	1	0	0	0	1	1	0	0	NA	13	18	1.02	1.21	80.7858	66.461	12.6	137	13.1	344	NA	4.2	3.88204	36	0
0	65.6361	0	1	0	0	0	1	1	0	0	NA	11	11	0.83	0.9	92.7803	89.4866	8	143	14.2	NA	0.8	4	2.24458	26.9667	1
0	66.7325	0	1	0	0	0	1	1	0	0	NA	14	14	0.83	0.77	86.4844	91.7184	5.12	138	16.8	169	1.18	4.6	0.289834	32.2667	0
0	77.338	0	1	0	0	0	1	1	0	0	NA	30	34	1.13	1.23	60.8729	55.6231	6.79	142	16	137	1.5	5.2	4.67482	1.7	1
0	79.9337	0	1	0	0	0	1	1	0	0	NA	29	24	1	1	72.2939	69.9165	8.5	139	15.9	189	NA	5.4	3.81596	14.6	1
0	81.5044	0	1	0	0	0	1	1	0	0	NA	20	20	1.5	1.5	42.4256	42.6985	11.8	131.5	17	206	NA	4.1	2.18865	36	0
0	77.4048	0	1	0	0	0	1	1	0	0	NA	21	22	1.33	1.37	50.4052	49.5858	11.2	137	16.8	352	NA	4.7	3.48738	36	0
0	76.9204	0	1	0	0	0	1	1	1	0	2104.66	42	23	1.8	1.35	35.8319	50.0311	8	125	15.6	257	0.73	3.47	11.0899	36	0
0	77.7586	0	1	0	0	0	1	1	1	0	186.47	28.3	44	1	1	73.1635	71.608	7	136	14.1	175	NA	5.1	5.31315	14.3	1
0	81.9899	0	1	0	0	0	1	1	1	0	1056.71	52	39	1.8	1.7	34.5601	37.5964	8.5	140	16	277	NA	5.1	7.75043	7.3	1
0	70.9869	0	1	0	0	0	1	1	1	0	931.15	46	35	1.7	1.4	40.1256	49.4398	10.8	136	16.8	196	2.18	NA	6.75106	24.4	1
0	79.1149	0	1	0	0	0	1	1	1	0	1346.55	20	19	1.53	1.46	42.3163	46.3674	3.6	141	15.8	186	NA	4	8.93505	36	0
0	81.1274	0	1	0	0	0	1	1	1	0	738.96	52	54	2.9	2.73	18.8933	25.3634	12.8	135	14	188	NA	4	3.7927	9.8	1
0	77.7689	0	1	0	0	0	1	1	1	0	1311.65	25	23	1.44	1.31	45.8411	51.4583	6.5	143	17.8	186	1.03	3.6	5.18278	36	0
0	89.607	0	1	0	0	0	1	1	1	0	1162.5	23.5	29	1.2	1.21	51.6937	50.4331	4.4	143	15.4	90	NA	4.7	1.01762	36	0
0	71.5747	0	1	0	0	0	1	1	1	0	1420.37	52	42	2.68	1.8	29.436	38.9729	6.22	141	NA	110	1.14	4.6	7.20272	5.66667	0
0	75.9682	0	1	0	0	0	1	1	1	0	821.78	47	19	1.78	1.1	32.0913	66.1757	5.26	137	NA	93	1.56	4	5.77031	14.2	0
0	78.9608	0	1	0	0	0	1	1	1	0	2122.21	19	22.4	1.4	1.46	43.686	45.2165	8.22	140	15.2	215	0.48	4.2	8.89976	36	0
0	76.5924	0	1	0	0	0	1	1	1	0	3517.43	20	15	1.25	0.96	47.6006	76.5378	11.83	137	14.2	157	0.83	4.4	6.68231	36	0
0	66.7817	0	1	0	0	0	1	1	1	0	277.58	14	NA	0.93	NA	83.4256	73.421	6.65	138	17.3	159	1.1	3.9	7.89773	20.2333	0
0	85.7682	0	1	0	0	0	1	1	1	0	1498.1	19	NA	1.2	NA	56.8086	51.4962	7.4	143	14.5	290	NA	3.7	26.316	36	0
0	88.1523	0	1	0	0	0	1	1	1	0	1816.57	21	NA	1.13	NA	58.3177	54.5647	9.7	144	14.3	283	0.5	4	6.52905	30.8	1
0	56.3483	0	1	0	0	0	1	1	1	0	723.81	30	32.9	1.9	1.5	38.4568	51.4199	21.3	143	15.8	256	0.74	4.8	11.1046	36	0
0	69.6814	0	1	0	0	0	1	1	1	0	NA	113	32	8.83	1.5	5.06903	46.8301	7.9	136	16.5	137	NA	NA	93.3316	33.7667	0
0	63.4739	0	1	0	0	0	1	1	1	0	NA	65.8	52	2.36	2	28.3028	34.5838	6.58	140	16.6	170	NA	5.1	3.27169	7.53333	1
0	77.4175	0	1	0	0	0	1	1	1	0	NA	26.52	23	2.03	1.63	30.0885	38.9651	8	141	16.6	NA	NA	4.3	4.01767	36	0
0	76.3667	0	1	0	0	0	1	1	1	0	NA	56	49	1.7	1.44	39.0489	46.2291	7.5	136	15	NA	1.33	5.5	8.30402	2.16667	1
0	76.3216	0	1	0	0	0	1	1	1	0	NA	46	29	2.03	1.7	31.2519	37.2121	4.54	143	14.3	188	0.748	3.9	2.75785	36	0
0	79.0438	0	1	0	0	0	1	1	1	0	NA	17	21	1.1	0.99	63.0934	75.5057	6.2	141	14.5	156	NA	4.4	21.0232	36	0
0	77.025	0	1	0	0	0	1	1	1	0	NA	32	38	1.9	1.93	32.7123	32.7362	14.27	139	13.4	232	0.39	4.5	4.23184	36	0
0	53.476	0	1	0	0	0	1	1	1	0	NA	29	22	1.24	1	63.7094	82.7839	9.5	136	NA	144	1	4.5	5.21007	36	0
0	87.8619	0	1	0	0	0	1	1	1	0	NA	25	44	1.1	1.13	62.4128	61.2288	6.99	140.9	13.8	147	1.49	4.3	1.99048	4.5	1
0	73.931	0	1	0	0	0	1	1	1	0	NA	13	17	1.2	1.2	61.7331	60.0764	14.3	139	17.3	356.9	0.28	4.4	2.94962	36	0
0	78.5053	0	1	0	0	0	1	1	1	0	NA	29	26	1.06	1.15	66.0466	59.8541	6.8	140	18.5	218	NA	3.8	11.1546	23.3333	0
0	65.9939	0	1	0	0	0	1	1	1	0	NA	16	26	1.5	1	47.2495	77.6899	9.53	134	14.5	184	0.74	NA	7.60191	36	0
0	70.6038	0	1	0	0	0	1	1	1	0	NA	30	NA	1.13	NA	64.741	67.2375	12.1	137.3	14	294.9	1.31	4.8	20.0283	36	0
0	81.4565	0	1	0	0	0	1	1	1	0	NA	21	35	1.1	1.1	62.1741	62.9541	9.9	136	14.6	170	2.76	4.33	3.69908	14.4	1
0	77.7656	0	1	0	0	0	1	1	1	0	NA	21	19	2.13	1.49	30.1919	46.171	10.11	135.5	13.4	221	1.08	5.1	5.35636	36	0
0	65.9524	0	1	0	0	1	0	0	0	0	3079.3	59	63	2.1	2.11	31.2398	31.0816	6.45	140	21.1	206	0.6	4.3	0.969826	23.5667	1
0	60.8525	0	1	0	0	1	0	0	0	0	1120.96	41	77	2.43	3.1	27.3945	21.2997	15.7	137	16.8	237	0.59	3.7	32.8698	5.06667	0
0	81.1649	0	1	0	0	1	0	0	0	0	1590.85	47	58	2.9	3.13	20.0861	18.3455	7.96	129	14.9	166	NA	4.8	7.84859	36	0
0	89.277	0	1	0	0	1	0	1	0	0	NA	28	25	1.5	1.3	39.9989	39.2166	10.8	132	13.7	NA	0.576	4.8	2.09894	36	0
0	98.7067	0	1	0	0	1	0	1	0	0	NA	31	32	1.2	1.3	50.759	47.4373	20.22	140	16.8	309	NA	4.3	4.27093	1.16667	1
0	79.9575	0	1	0	0	1	0	1	0	0	NA	69.1	85	2.93	3	18.7975	17.7207	7.11	140	14.8	141	0.97	4.1	4.14621	36	0
0	79.1234	0	1	0	0	1	0	1	1	0	NA	92	118.3	3.7	4.1	15.6333	13.0196	5.98	140	16.3	118	0.75	5.4	9.0296	8.73333	1
0	76.7369	0	1	0	0	1	0	1	1	0	NA	16	17	1.7	1.8	38.1536	36.3126	8.5	140	NA	137	NA	3.3	3.25667	36	0
0	87.1375	0	1	0	0	1	0	1	1	0	NA	31	24	1.7	1.4	35.4661	43.9878	6.19	139.9	14	NA	NA	4.8	5.36624	3.93333	0
0	84.4097	0	1	0	0	1	0	1	1	0	NA	25	NA	1.73	NA	34.2009	33.3823	16.6	142	14.6	256	NA	4.4	2.20977	36	0
0	80.8916	0	1	0	0	1	0	1	1	0	NA	32	32	1.7	1.41	37.5827	44.5246	7.26	140	NA	204	0.53	4.8	27.1609	32.9	1
0	74.3839	0	1	0	0	1	1	0	0	0	1494.83	26	41	2.2	2.69	30.0244	23.4796	11.1	137	NA	184	0.81	4.5	4.54213	22.1	1
0	82.8165	0	1	0	0	1	1	0	0	0	2711.15	35	42	3.43	3.17	16.3652	17.9153	9.8	142	15.2	123	1.1	4.8	4.99053	16.2333	1
0	87.9978	0	1	0	0	1	1	0	0	0	3337.04	60	37	4.6	3.1	10.9003	16.4394	9.6	137	16.3	233.8	0.43	4	3.59023	3.56667	1
0	68.098	0	1	0	0	1	1	0	0	0	3807.7	48	53	1.38	1.5	50.1537	45.8937	7.2	138	17.7	238	1.71	4.2	5.51471	21.1667	1
0	91.3382	0	1	0	0	1	1	0	0	0	2973.32	34	NA	2.03	NA	39.6523	36.3243	8.3	137	15.4	152	NA	4.2	3.48324	29.4333	1
0	61.5945	0	1	0	0	1	1	0	0	0	3231.32	55	66	3.2	4.61	14.1842	12.5363	12.37	140.2	17.3	276	0.33	5	4.97856	35.2	0
0	88.0337	0	1	0	0	1	1	0	0	0	3878.28	70	96	4.4	5.63	6.72063	8.23972	8.86	132	14.4	211	NA	4.6	2.50184	28.6	1
0	63.8649	0	1	0	0	1	1	0	0	0	2704.99	86	32	11.96	7.7	3.21794	4.43714	8.5	136	15.9	157	0.64	NA	3.48868	36	0
0	70.1139	0	1	0	0	1	1	0	0	0	251.31	24.88	NA	1.3	NA	55.7112	46.7845	3.31	142	15.9	214	NA	4.4	4.75116	7.36667	0
0	86.5786	0	1	0	0	1	1	0	0	0	1296.54	24	17	1.84	1.35	31.0414	36.9015	7.7	136	15.2	219	0.5	4.5	3.53435	2	0
0	68.1873	0	1	0	0	1	1	0	0	0	NA	73	72.1	4.42	3.26	12.6792	18.2652	5.9	140	15.7	NA	NA	4.8	26.6896	18.5	0
0	65.3011	0	1	0	0	1	1	0	0	0	NA	41	39	2.23	2.45	30.0153	26.3814	6.6	138.7	16.3	85	NA	4	4.77602	36	0
0	78.1682	0	1	0	0	1	1	0	0	0	NA	40	36	1.79	1.7	35.8392	37.4771	6.09	139	14.1	210	NA	5	2.47022	32.4	0
0	73.6069	0	1	0	0	1	1	0	0	0	NA	29	49	1.93	2.08	32.6447	30.5159	6.4	142	14.3	207	1.33	4.1	3.95051	13.4667	1
0	82.642	0	1	0	0	1	1	0	0	0	NA	24	15	1.23	1.07	59.7729	69.3747	13.73	138	18	260	NA	4.7	5.66551	12.4333	1
0	64.5292	0	1	0	0	1	1	0	0	0	NA	101.27	121	6	6.3	9.25794	8.49921	11.1	140	14.9	285	0.254	5.3	11.2949	36	0
0	89.0224	0	1	0	0	1	1	0	0	0	NA	34.03	54	3.73	2.6	11.3041	20.0279	10.55	138	14.4	272	0.38	4.8	5.18225	10.9	1
0	63.4684	0	1	0	0	1	1	0	0	0	NA	23	NA	1	NA	84.0141	68.0579	12.9	138	NA	221	NA	4.7	6.70401	36	0
0	84.4596	0	1	0	0	1	1	0	0	0	NA	46.16	63	2.2	2.28	27.3977	26.9523	9.3	137.2	16.8	335	0.51	4.7	8.52593	24.8	0
0	94.3114	0	1	0	0	1	1	0	0	0	NA	30	54.7	1.33	1.7	47.2306	34.8353	19.78	139	13.6	199	NA	4.5	4.04389	36	0
0	28.5398	0	1	0	0	1	1	0	0	0	NA	42	22	1.63	1.36	49.0617	60.0578	8.7	139	17	262	NA	4.3	2.84619	36	0
0	92.5473	0	1	0	0	1	1	0	0	0	NA	29.41	31	2.13	1.9	25.5906	29.6599	10.85	139	14.3	170	NA	4.2	2.04306	8.9	0
0	89.4454	0	1	0	0	1	1	0	0	0	NA	32	NA	1.66	NA	35.8359	35.3585	13.1	144	NA	213	NA	3.9	3.08275	1.5	1
0	79.2574	0	1	0	0	1	1	0	0	0	NA	21	21	1.4	1.35	48.6547	49.58	6.61	143	NA	NA	NA	4.7	1.80054	32.0667	0
0	67.1773	0	1	0	0	1	1	0	0	0	NA	13	31	1.42	1.41	50.5448	51.1473	17.28	141	14.2	294	1	4.1	5.40315	36	0
0	80.6037	0	1	0	0	1	1	0	1	0	3512.79	63	41	1.8	1.53	33.9031	40.7292	5.4	121	18	369	0.43	4.4	5.21512	0.733333	1
0	90.5543	0	1	0	0	1	1	0	1	0	3418.77	44	71	2.25	3.5	24.8837	15.031	6.7	144	18.5	NA	NA	4.5	9.19662	0	1
0	78.1931	0	1	0	0	1	1	0	1	0	2547.83	43	34	2.01	1.67	30.5047	38.0014	6.6	135	21.8	NA	0.7	4.8	3.07384	13.5	1
0	84.4397	0	1	0	0	1	1	0	1	0	1032.69	53	56	2.8	NA	20.4091	21.6233	5.7	140	15.1	172	0.61	4.8	3.65974	6.7	1
0	68.2804	0	1	0	0	1	1	0	1	0	1291.52	29	22	1.69	1.6	41.3515	43.7761	10.8	142	13.3	132	0.26	4.6	4.04162	36	0
0	86.6183	0	1	0	0	1	1	0	1	0	395.49	30	NA	1.9	NA	30.885	30.9992	5.15	141	NA	170	NA	4.3	2.50421	28.3	0
0	84.7965	0	1	0	0	1	1	0	1	0	1164.58	28	74	1.43	1.9	45.1301	32.2484	9.4	129	16.3	298	0.86	4.7	7.9134	0	1
0	85.4825	0	1	0	0	1	1	0	1	0	NA	63	88	2.13	3.2	26.117	16.4039	11.5	124	19.7	259	0.42	4.4	20.5229	5.96667	1
0	90.2838	0	1	0	0	1	1	0	1	0	NA	26	27	1.43	1.45	42.4788	41.5417	7.5	141	NA	218	NA	3.9	7.93822	4.9	1
0	90.3702	0	1	0	0	1	1	0	1	0	NA	81	46	2.19	1.52	25.5051	39.2172	8.3	134	15	193	0.76	3.8	6.98465	5.56667	1
0	73.2217	0	1	0	0	1	1	0	1	0	NA	29	35	1.9	1.9	34.9448	34.641	13.98	137	17.5	245	0.35	4.9	9.30854	36	0
0	57.4621	0	1	0	0	1	1	0	1	0	NA	49	61	2.59	2.96	26.794	23.2383	6.02	131	15	239	0.55	3.9	2.82474	21.4667	0
0	68.0491	0	1	0	0	1	1	1	0	0	2290.55	57	53	2.8	2.8	27.0134	25.441	7	137	17.3	250	0.5	4.3	2.01235	14.8333	1
0	90.9933	0	1	0	0	1	1	1	0	0	353.43	28	30	1.53	1.41	32.8336	39.8717	6.43	136	14.9	164	NA	4.1	2.52403	2.63333	1
0	81.964	0	1	0	0	1	1	1	0	0	4146.85	31	24	1.8	1.53	34.1971	41.0916	11.5	144	15.4	147	NA	3.7	13.7173	6.33333	0
0	82.5483	0	1	0	0	1	1	1	0	0	1504.86	24	26	1.37	1.4	NA	36.2921	2.67	142	17.3	NA	1.5	4.1	1.99095	6.86667	0
0	74.1604	0	1	0	0	1	1	1	0	0	967.49	28	48	1.6	1.36	34.6434	50.7577	10.2	138	16.3	184	0.6	4.7	11.0194	36	0
0	59.2162	0	1	0	0	1	1	1	0	0	347.48	27	35	1.53	1.06	57.9783	73.1921	11.3	141	16.6	208	1.27	4.5	29.3135	4.46667	0
0	73.0732	0	1	0	0	1	1	1	0	0	235.28	22.23	24	1.4	0.76	52.4645	92.995	17.5	136	14.6	361	0.33	4	10.7538	1.46667	1
0	77.3669	0	1	0	0	1	1	1	0	0	1038.31	35	48	2.8	3.2	20.3742	18.1036	9.9	140	14	168	1.14	3.8	1.35978	36	0
0	93.3284	0	1	0	0	1	1	1	0	0	616.83	61.9	63	1.5	1.53	40.4192	38.663	11.06	137	17.1	245	0.39	4.6	4.99441	3.2	1
0	81.6155	0	1	0	0	1	1	1	0	0	189.39	67	96.2	3.3	3.7	16.5652	13.8615	7.81	136	15.5	125	0.43	5.6	25.9714	5.13333	1
0	78.2381	0	1	0	0	1	1	1	0	0	910.76	64	69	2.85	3.18	20.3472	17.343	9.8	140	NA	146	NA	5	12.6979	10.7	1
0	76.4539	0	1	0	0	1	1	1	0	0	3132.53	38	NA	2.07	NA	30.7487	33.4509	5.8	140	16.7	157	NA	NA	4.48134	27.3	1
0	73.1581	0	1	0	0	1	1	1	0	0	1384.02	42	48	2.06	2.4	30.6221	25.9255	8.1	138.13	15.6	137	1.249	4.2	4.50751	36	0
0	81.7129	0	1	0	0	1	1	1	0	0	578.24	42	39	2.5	2.55	23.5447	20.8033	6.2	134	15.5	252.4	1	4.6	9.24591	4.5	1
0	65.1885	0	1	0	0	1	1	1	0	0	2521.92	47	45	1.8	1.8	37.9085	34.6129	6.8	117	15.7	194	0.73	4.6	5.05325	2.3	1
0	89.1396	0	1	0	0	1	1	1	0	0	3042.96	26	38	2.23	2.98	24.0005	17.919	8.6	138	16.1	198	0.42	5.1	5.10504	25.1	1
0	85.4089	0	1	0	0	1	1	1	0	0	NA	118.82	137.4	4.7	4.36	9.97333	8.60581	4.12	129	17.2	NA	1.18	4.1	6.11115	0	1
0	63.8607	0	1	0	0	1	1	1	0	0	NA	20	NA	3.43	NA	17.6276	9.309	10.3	140.2	17.3	271	0.9	4.8	10.7163	1.46667	1
0	83.1218	0	1	0	0	1	1	1	0	0	NA	69	NA	2.3	NA	26.0205	29.0822	6	141	16.3	NA	NA	3.1	0.288242	5.63333	1
0	84.3509	0	1	0	0	1	1	1	0	0	NA	15	16	1.23	1.12	57.0263	62.1061	7.17	141	NA	172.3	NA	3.65	2.89978	10.2333	1
0	82.7611	0	1	0	0	1	1	1	0	0	NA	24	NA	2.3	NA	24.1287	34.6373	4.2	139	18.3	NA	NA	3.7	3.14471	29	1
0	54.606	0	1	0	0	1	1	1	0	0	NA	15	15	4.35	4.24	9.71157	15.151	17.2	142	14.5	463	0.6	3.6	2.70644	36	0
0	76.3079	0	1	0	0	1	1	1	1	0	NA	34.9	NA	2.7	NA	22.4974	29.5559	4.7	136	16.2	180	0.48	4.3	3.63022	32.3	1
0	90.5236	0	1	0	0	1	1	1	1	0	NA	64	95	2.5	2.9	21.5358	18.2217	9.2	129	15.5	NA	1.02	5.2	4.75606	1.63333	1
0	80.6075	0	1	0	0	1	1	1	1	0	NA	27	33	1.4	1.5	46.6407	42.0097	9.8	148.93	16.3	255	2.6	3.7	4.76067	2.6	1
0	80.1698	0	1	0	0	1	1	1	1	0	NA	59	59	1.83	1.84	33.0212	33.2918	6.1	138	15.6	138	1.52	4.2	4.35205	21.0333	0
0	88.7874	0	1	0	0	1	1	1	1	0	NA	38	25	1.51	1.29	40.2072	49.1197	7.4	136	13.6	NA	0.37	5.49	6.84821	15.4333	0
0	80.3251	0	1	0	0	1	1	1	1	0	NA	21.85	24	1.2	1.26	58.2232	54.5647	9.3	136	15	172	0.78	4.2	8.33659	36	0
0	40.8878	0	1	0	0	0	0	0	0	1	446.51	14	21	0.7	0.83	99.6702	NA	11.7	141	14.7	215	0.7	3.5	6.68215	22.3333	0
0	68.6386	0	1	0	0	0	0	0	0	1	1091.51	23	28	0.8	0.81	84.6416	88.1931	7.96	140	12.8	203	1.27	4.4	3.96472	23.9333	0
0	72.8852	0	1	0	0	0	0	0	0	1	425.07	12.77	19	1	1	NA	NA	8	140	16	134	0.64	4.4	3.69663	22.2667	0
0	38.9486	0	1	0	0	0	0	0	0	1	674.7	16	17	1.23	1	58.3063	84.7836	7	138	NA	172	1.651	4.4	4.02698	34.1667	0
0	79.243	0	1	0	0	0	0	0	0	1	198.48	16	NA	1.13	NA	51.8022	53.2751	8.43	144	13.6	159	0.55	3.9	0.412044	36	0
0	73.5721	0	1	0	0	0	0	0	0	1	2771.33	17	22	1.1	1.1	NA	NA	7.92	139	14.5	251	0.41	3.7	2.92592	36	0
0	82.5735	0	1	0	0	0	0	0	0	1	924.86	19	16	1.33	1.19	47.7802	57.6746	8.59	140	15.2	NA	0.73	NA	4.73496	2.03333	1
0	74.9284	0	1	0	0	0	0	0	0	1	2509.92	22	16	1.53	1.23	45.9223	58.6885	4.41	136	15.5	144	NA	4.9	7.44735	36	0
0	70.5011	0	1	0	0	0	0	0	0	1	433.12	14	18	1	1.22	74.6361	59.6893	8.68	136	16.2	235	0.95	4.3	4.39383	36	0
0	89.1311	0	1	0	0	0	0	0	0	1	357	34	33	1	1.4	64.6651	43.8565	7.23	140	13.8	119.1	NA	4.1	5.09111	8.66667	1
0	55.3369	0	1	0	0	0	0	0	0	1	NA	20	NA	0.8	NA	NA	78.8015	NA	NA	18.5	NA	NA	NA	3.76058	0.133333	1
0	87.066	0	1	0	0	0	0	0	0	1	NA	18	NA	0.95	NA	60.2064	59.6814	4.95	147	NA	167	0.63	3.6	1.20667	9.33333	1
0	68.2836	0	1	0	0	0	0	0	0	1	NA	31	7	1.03	0.47	63.2739	126.554	13.9	133	16.8	179	2.896	4	8.47589	36	0
0	51.6781	0	1	0	0	0	0	0	0	1	NA	25	31	1.4	0.87	54.1545	92.7327	10.83	122	NA	191	0.68	3.7	7.54158	20.2	0
0	86.6274	0	1	0	0	0	0	0	1	1	1594.24	21	22	1.2	1.27	56.9274	46.1407	8.2	138	NA	240	0.32	4.3	1.61706	3.93333	1
0	93.1268	0	1	0	0	0	0	0	1	1	4812.32	20	21	0.99	0.7	64.2114	82.8102	NA	132	NA	NA	0.47	NA	10.9256	3.03333	1
0	59.8567	0	1	0	0	0	0	0	1	1	676.19	19	40	1.3	1.64	60.7256	47.5382	10.77	142	12.7	174	2.788	5.2	5.29542	36	0
0	63.1618	0	1	0	0	0	0	0	1	1	830.84	8.92	14	0.69	0.72	107.08	98.4685	8.58	134	13.5	141	1.63	3.9	3.09616	36	0
0	75.8775	0	1	0	0	0	0	0	1	1	1005.74	61	41	1.8	1.6	33.9268	40.8474	14.95	138	16.3	371.6	0.82	4.7	7.66358	6.4	0
0	56.4961	0	1	0	0	0	0	0	1	1	NA	13	13	0.77	0.8	104.835	99.951	4.3	140	NA	314	NA	4.3	3.14903	36	0
0	75.9652	0	1	0	0	0	0	0	1	1	NA	21	22	1.1	0.96	66.0544	78.8024	21.12	136	NA	350.1	NA	4.5	3.95807	36	0
0	84.7891	0	1	0	0	0	0	0	1	1	NA	23	23	1.37	1.32	42.114	44.6661	7.8	140	NA	216	0.81	3.6	0.282431	36	0
0	60.0632	0	1	0	0	0	0	0	1	1	NA	14.6	15	1.19	1	76.0232	83.7583	9.78	143.04	NA	365	0.52	3.6	6.96812	36	0
0	76.1217	0	1	0	0	0	0	1	1	1	911.17	33	28	1.8	1.84	35.4645	NA	NA	136	NA	NA	NA	4.9	13.4928	1.33333	1
0	69.8999	0	1	0	0	0	0	1	1	1	1723.14	26	21	1.1	0.9	64.1493	64.6749	5.86	142.1	14.9	158	1.49	3.9	4.22188	18.5667	0
0	89.3052	0	1	0	0	0	0	1	1	1	1560.28	58.62	NA	2.67	NA	20.0024	52.1164	4.2	132.81	14.7	105	NA	4.3	9.14253	10.9667	1
0	84.2378	0	1	0	0	0	0	1	1	1	370.5	38	28	1	0.98	71.4079	NA	7.85	142	16.3	148	0.87	4.9	3.10382	28.6	0
0	77.1428	0	1	0	0	0	0	1	1	1	NA	30	36.3	1.1	1.3	68.1095	54.4907	13.06	130	15.9	242	0.8	NA	4.3707	5.63333	0
0	69.9027	0	1	0	0	0	0	1	1	1	NA	28	20	1.44	0.9	46.7762	81.3501	16.4	136	15.4	328	NA	4.3	16.6256	36	0
0	99.1859	0	1	0	0	0	0	1	1	1	NA	29	40	1.12	1.43	52.4581	39.297	9.61	131	17.7	200	0.54	3.9	13.5954	7.9	1
0	88.8087	0	1	0	0	0	0	1	1	1	NA	56	47	2.4	2.27	22.9705	24.6647	3.3	142	13.3	76.7	NA	4.6	3.85762	10.4333	1
0	65.1841	0	1	0	0	0	1	0	0	1	470.82	12	19	0.74	0.9	103.238	94.0184	6.3	136	14.8	262	0.72	3.9	2.7788	36	0
0	69.6561	0	1	0	0	0	1	0	0	1	2212.4	21	27	1.4	1.44	48.0182	48.7539	7.83	138.4	15.1	430	0.48	4.1	5.26944	36	0
0	51.4214	0	1	0	0	0	1	0	0	1	574.19	16	NA	1	NA	89.4259	91.4356	25.2	140	20	455.6	0.65	4.3	5.6621	36	0
0	79.5949	0	1	0	0	0	1	0	0	1	2117.61	28.29	NA	1.9	NA	31.7853	30.8906	14.3	136	14.8	140	NA	3.8	5.18762	7.96667	1
0	71.0332	0	1	0	0	0	1	0	0	1	816.57	19	14	1.13	0.89	68.5611	85.8818	6.7	136	14.5	234	0.68	4.2	14.7657	3.96667	1
0	77.1485	0	1	0	0	0	1	0	0	1	713.78	32	NA	1.42	NA	50.3175	59.4579	10	138	19	183	0.88	4.3	5.1895	31.9	1
0	91.5392	0	1	0	0	0	1	0	0	1	3245.96	27	21	1.09	0.76	52.5684	62.3953	11	130	NA	233	NA	4.1	7.44746	10.9333	1
0	80.2894	0	1	0	0	0	1	0	0	1	NA	29	28	1.34	1.49	49.6134	45.1701	6.9	146	14.8	190	0.8	5.2	2.71659	36	0
0	80.7168	0	1	0	0	0	1	0	0	1	NA	19	NA	2	NA	30.3604	41.0106	10.7	142	15.4	218	0.54	4.8	7.87373	25.8333	1
0	63.1653	0	1	0	0	0	1	0	0	1	NA	16	NA	1.23	NA	59.4367	NA	7.7	139	14.5	176	1.57	4.2	10.03	36	0
0	84.0189	0	1	0	0	0	1	0	0	1	NA	38	50	1.92	1.98	30.8307	31.749	6.75	138	16	104	0.7	4.5	3.21573	36	0
0	58.4767	0	1	0	0	0	1	0	0	1	NA	25	23	1.1	0.83	74.7573	94.9201	16.3	138	14.6	201	0.61	3.8	12.3888	36	0
0	75.9755	0	1	0	0	0	1	0	0	1	NA	18	45	2.43	3.03	25.4097	19.6406	16.9	136	16.1	290	0.43	NA	11.2091	36	0
0	80.9416	0	1	0	0	0	1	0	0	1	NA	21	34	1.32	1.24	47.8203	52.3846	18.9	132	14.6	255	0.25	4.8	1.08341	19.4667	0
0	51.4206	0	1	0	0	0	1	0	0	1	NA	15	NA	2.4	NA	31.5588	40.8423	14.34	137	16.2	463	1.28	4	7.2375	36	0
0	53.953	0	1	0	0	0	1	0	1	1	603.919	10.96	NA	0.8	NA	96.8784	86.949	8.23	144	15.3	173	NA	NA	3.64467	36	0
0	83.3739	0	1	0	0	0	1	0	1	1	2865.49	56	41	2.54	2.36	17.8428	23.7009	6.08	139	NA	142	NA	NA	3.26904	3.2	1
0	80.9796	0	1	0	0	0	1	0	1	1	1286.46	26	29	1.73	1.51	40.8926	36.2377	8.01	140	17.5	152	NA	4.2	2.05442	9.96667	1
0	70.9982	0	1	0	0	0	1	0	1	1	3622.19	36.44	26	1.44	1.33	45.1706	51.6328	5.41	140	15.5	177	NA	4.6	2.26281	8.9	1
0	83.3285	0	1	0	0	0	1	0	1	1	NA	23	30	1.9	1.91	32.0255	31.5379	6.84	141	14.6	593.3	NA	3.4	3.92765	36	0
0	55.6239	0	1	0	0	0	1	0	1	1	NA	29	24	1.13	0.75	70.8811	102.935	12.1	137	18.8	184.8	NA	4.6	1.96845	36	0
0	73.3781	0	1	0	0	0	1	0	1	1	NA	49	46	1.58	3.1	44.2362	21.2873	13.59	140	NA	144	2.2	4.5	2.43543	3.5	1
0	78.7623	0	1	0	0	0	1	0	1	1	NA	21	55	0.96	2.06	74.5972	29.7863	22	118	17	184	0.6	4.1	14.0971	27.8667	1
0	82.601	0	1	0	0	0	1	0	1	1	NA	26	32	1.35	1.23	47.5905	53.1023	37.15	141.2	18	134	0.5	4	4.47588	10.7333	1
0	70.26	0	1	0	0	0	1	0	1	1	NA	25	18	1.2	0.92	59.2722	82.3819	6.26	143	16.1	111	0.56	3.9	5.20176	6.36667	0
0	88.8709	0	1	0	0	0	1	0	1	1	NA	57	58	1.7	1.81	34.179	31.0494	9.9	137	15.4	351	1.03	5	1.79048	1.96667	1
0	70.0852	0	1	0	0	0	1	0	1	1	NA	26	NA	1.36	NA	50.9533	55.7947	2.73	138	17.5	90	1.57	4.4	2.04399	31.7	1
0	74.2634	0	1	0	0	0	1	0	1	1	NA	38	39	2.53	2.4	24.8638	27.5733	7.77	139	14.9	NA	0.5	4.4	7.5414	36	0
0	83.1406	0	1	0	0	0	1	1	0	1	596.32	18	20	1.23	1.44	52.874	52.1538	5.33	135	14.1	172	0.7	4.2	2.05092	36	0
0	79.0972	0	1	0	0	0	1	1	0	1	477.37	39	43	1.29	1.35	52.6648	54.1628	5.2	137	18	157.9	0.77	NA	5.16641	23.2	0
0	72.8196	0	1	0	0	0	1	1	0	1	459.63	26	22	1.9	1.92	33.7375	32.4427	5.35	132	17.2	102	1.9	4	11.1359	36	0
0	84.2134	0	1	0	0	0	1	1	0	1	1807.76	78	83.3	5.24	4.81	9.21091	9.43151	7.4	134	17.3	264	0.3	4.5	5.83212	5	1
0	45.8149	0	1	0	0	0	1	1	0	1	NA	15	12	0.7	0.73	115.061	108.632	9.67	141	14.9	227	NA	3.5	2.89385	36	0
0	79.9012	0	1	0	0	0	1	1	0	1	NA	15	23	1.2	1.3	55.8889	50.5676	5.67	141	16	123	NA	3.1	3.28463	36	0
0	83.4699	0	1	0	0	0	1	1	0	1	NA	13	16	1.4	1.3	45.3131	51.0809	11.2	127	16.3	246	1.13	4	13.0159	15.0667	0
0	64.3193	0	1	0	0	0	1	1	0	1	NA	44	NA	1.7	NA	43.8469	47.3223	8.4	136	NA	191	NA	4.7	2.94521	36	0
0	82.029	0	1	0	0	0	1	1	0	1	NA	44	19	1.54	1.17	42.9747	61.1306	16.4	132	15.6	154	0.31	4.3	5.79531	36	0
0	73.6345	0	1	0	0	0	1	1	1	1	410.18	23	20	1.43	1	47.8078	75.3305	7.15	139	NA	195	0.37	3.47	1.96137	22.0333	0
0	70.0809	0	1	0	0	0	1	1	1	1	1044.92	27	41	1.83	2.38	36.6057	27.874	7.08	137	18.8	230	0.36	5.55	0.253406	25.6667	0
0	77.5366	0	1	0	0	0	1	1	1	1	2428.15	51	38	2	1.5	30.892	42.7121	17.11	140	21.7	297	2.254	4	7.89454	0.433333	1
0	83.1381	0	1	0	0	0	1	1	1	1	489.27	48	79	1.8	1.77	33.7272	34.1617	13.08	140	14.8	309	0.35	4.4	38.0753	3	1
0	75.6881	0	1	0	0	0	1	1	1	1	2109.17	33	26	1.55	1.52	43.4374	44.9671	10.4	133	16.5	266	NA	4.5	3.16504	5.6	1
0	95.4269	0	1	0	0	0	1	1	1	1	1605.76	38	86.1	1.5	1.5	37.4327	36.2923	9.21	136	14.9	135	1.05	5	8.5546	1.43333	1
0	70.0828	0	1	0	0	0	1	1	1	1	1645.4	108.79	111	2.6	2.1	25.3639	32.2555	6.18	137	18.3	144	2.565	4.5	15.9748	8.33333	1
0	70.8616	0	1	0	0	0	1	1	1	1	2969.71	25	34	1.43	1.51	48.2923	45.917	7.9	137	18.7	308	4.543	3.7	5.34028	34	1
0	83.5396	0	1	0	0	0	1	1	1	1	NA	29	19	1.7	1.23	37.5343	52.9378	9.36	137	NA	225	NA	4.8	6.23559	36	0
0	82.5736	0	1	0	0	0	1	1	1	1	NA	14	14	0.88	1	75.7687	68.6418	6.4	136	13.4	252	0.65	4.6	2.89013	11.6	0
0	73.2218	0	1	0	0	0	1	1	1	1	NA	9	19	0.86	1.4	85.8954	48.854	7.54	138	NA	254	1.54	3.9	6.27518	32.8	0
0	72.2064	0	1	0	0	0	1	1	1	1	NA	17.2	NA	0.99	NA	78.7492	92.4715	14.29	136	12.8	238	1.4	3.6	3.98666	36	0
0	65.8457	0	1	0	0	0	1	1	1	1	NA	44	29	1.93	1.57	34.6383	43.048	10.5	138	13.8	150	1.09	4.4	4.21569	36	0
0	80.1004	0	1	0	0	0	1	1	1	1	NA	26	26	1.34	1.36	48.6033	48.607	4.86	136	17.5	154	0.81	4.6	1.39845	36	0
0	75.3387	0	1	0	0	0	1	1	1	1	NA	24	23	1.4	1.31	47.0235	51.7594	9.8	145	14	162	0.74	3.6	3.35825	36	0
0	79.8	0	1	0	0	0	1	1	1	1	NA	33	29	1.24	1.33	54.2153	49.5997	7.3	140	15.8	150	0.6	4	4.17547	21.9333	1
0	90.9356	0	1	0	0	0	1	1	1	1	NA	63	48	2.14	1.7	25.5599	33.7287	10	138	18.7	258.8	1.11	5.1	7.05429	8.8	1
0	82.2163	0	1	0	0	1	1	1	1	1	NA	19	23	1.3	1.18	50.7432	54.6415	8.4	139	15.8	NA	NA	5.1	5.14915	31.6	1
0	79.4867	0	1	0	0	1	1	1	1	1	NA	28	66	1.96	2.73	31.5582	20.444	8.1	118	15.6	194	1	3.8	2.8855	0	0
0	69.3879	0	1	0	0	1	1	1	1	1	NA	79.9	94	2.2	1.9	28.4663	28.8412	6.8	134.3	NA	161	1.3	4.3	6.75105	0	1
0	54.0815	0	1	0	1	1	0	0	0	0	NA	28	22	1.58	1.2	47.4004	66.2733	19.76	126	13.4	387.6	NA	3.7	6.78533	36	0
0	69.063	0	1	0	1	1	0	0	0	0	NA	31	45	1.8	2.1	38.6709	32.889	12.32	140	NA	207	0.46	4.1	8.18353	7.36667	1
0	77.4285	0	1	0	1	1	0	0	0	0	NA	64	58	2	2.7	32.234	24.0891	15.8	140.78	14	209	NA	2.9	13.0728	26.2	0
0	46.6557	0	1	0	1	1	1	0	0	0	665.9	29	36	1.51	1.6	50.7642	47.6023	12.9	142	13.7	282.3	0.3	4.3	14.5872	18.5	0
0	87.5646	0	1	0	1	1	1	0	0	0	131.05	15	23	1.22	1.55	55.5192	41.0837	14.1	137	NA	217	NA	4.7	3.80897	0.433333	1
0	76.6487	0	1	0	1	1	1	0	0	0	1196.63	57	66	2.06	3.2	31.7215	19.348	6.9	138	NA	141	NA	4.4	5.11946	22.2333	1
0	81.2026	0	1	0	1	1	1	0	0	0	2632.78	32	98	1.76	2.63	36.0343	22.7483	7.4	136	NA	125.7	0.98	5	9.13876	0.233333	1
0	85.9481	0	1	0	1	1	1	0	0	0	3209.35	72	NA	2.42	NA	22.9551	28.4481	8.3	NA	NA	218	NA	NA	6.52978	18.4333	0
0	77.3703	0	1	0	1	1	1	0	0	0	376.89	16	29	1	1.2	74.8015	58.299	7.6	128	13.5	217	0.6	3.1	11.6339	32.8	0
0	81.2025	0	1	0	1	1	1	0	0	0	1205.49	26	27	1.25	1.2	54.757	57.3248	7.6	136	17.8	265	0.64	4.4	5.00739	11.6333	0
0	68.8923	0	1	0	1	1	1	0	0	0	1066.48	9	15	1.3	1.6	58.1091	43.0217	8.1	139	13.8	217	0.56	4.9	3.09633	36	0
0	77.6516	0	1	0	1	1	1	0	0	0	1212.83	20	28	1	1.2	73.1037	58.4736	6.6	143.38	17.6	306	NA	3.8	3.46879	36	0
0	83.9124	0	1	0	1	1	1	0	0	0	1974.38	27	49	1.5	1.5	42.0114	42.3235	11.3	137.2	15.5	205	0.9	3.9	3.10383	6.93333	0
0	83.9604	0	1	0	1	1	1	0	0	0	NA	67	78	2.7	3.1	21.4389	15.9612	11.2	135	14.8	286	NA	4.9	11.0662	12.6	1
0	73.3317	0	1	0	1	1	1	0	0	0	NA	21	NA	1.42	NA	49.0099	40.1538	5.2	140	14.5	196	0.54	4.7	6.04466	9.96667	1
0	86.5536	0	1	0	1	1	1	0	0	0	NA	17	NA	1.8	NA	35.3146	34.1286	15.11	133	NA	228	NA	5.6	4.28793	11.3667	1
0	68.2193	0	1	0	1	1	1	0	0	0	NA	26	28	1.33	1.52	51.4147	47.2456	22.56	142	14.1	169	0.6	5	3.03568	5.93333	1
0	81.9851	0	1	0	1	1	1	0	0	0	NA	22	34	1.5	1.3	46.5163	54.8767	14.92	135	14.6	226	0.54	3.8	4.75045	1.23333	1
0	90.5543	0	1	0	1	1	1	0	0	0	NA	45	61	2.23	3.2	23.918	15.742	11.67	142	14.7	394	0.47	4.6	10.7176	36	0
0	47.9591	0	1	0	1	1	1	0	0	0	NA	17	27	1.4	1.31	56.1023	61.6125	12.28	135	NA	195	4.017	3.4	9.71533	7.6	1
0	61.2677	0	1	0	1	1	1	0	0	0	NA	29	27	1.03	0.9	72.3195	84.6131	9.3	137	13.9	261	0.5	4.7	7.8079	30.9333	1
0	89.4393	0	1	0	1	1	1	0	0	0	NA	73	82	3.33	2.23	15.2513	24.5315	11.4	138	NA	289	1.14	5	8.886	2	0
0	62.6698	0	1	0	1	1	1	0	1	0	NA	25	NA	1.36	NA	55.7154	83.2306	NA	NA	NA	NA	NA	NA	3.09621	36	0
0	74.1554	0	1	0	1	1	1	0	1	0	NA	31	NA	1.18	NA	61.7555	49.8527	10.8	131	15.2	314	NA	4.2	12.9824	36	0
0	89.1995	0	1	0	1	1	1	0	1	0	NA	19	NA	1.29	NA	49.3918	47.2045	9.1	138	15.8	153	1.12	3.39	9.16931	6.3	1
0	85.8388	0	1	0	1	1	1	1	0	0	962.67	34	22	1.7	1.1	36.295	61.0634	5.9	140.87	16	64.9	1.03	4.3	11.8892	25.0333	1
0	80.0155	0	1	0	1	1	1	1	0	0	1537.95	22	20	1.12	1.02	60.9121	75.1833	14.41	141	14	104	0.7	4.2	5.27522	2.36667	1
0	86.3657	0	1	0	1	1	1	1	0	0	508.18	55.96	NA	2.01	NA	28.3293	22.7059	9.5	139	13	277	0.53	NA	22.7289	0.266667	1
0	71.7289	0	1	0	1	1	1	1	0	0	1268.3	19	30	1.25	1.86	55.9928	37.5322	6.26	134	NA	114	NA	4.7	4.20608	36	0
0	84.8215	0	1	0	1	1	1	1	0	0	1838.48	18.1	27	1.4	1.59	44.8518	41.0917	2.6	138.6	13.5	105	0.46	4.1	4.67709	36	0
0	83.8017	0	1	0	1	1	1	1	0	0	1524.51	54	40	1.94	1.86	30.9052	30.4788	9.35	137	17.3	162	NA	4.1	7.59878	14.0667	1
0	63.0377	0	1	0	1	1	1	1	0	0	NA	10	14	0.71	0.63	97.9842	104.299	12.7	133	15	193	0.77	4.8	13.9934	36	0
0	81.8751	0	1	0	1	1	1	1	0	0	NA	69	49	1.4	1.1	49.011	61.6262	6.4	140	15.6	187	1.56	3.6	3.04751	30.0333	1
0	67.6483	0	1	0	1	1	1	1	0	0	NA	12	14	0.75	0.6	92.6234	107.274	10.2	138	17.3	249	NA	5.22	13.8788	36	0
0	81.1634	0	1	0	1	1	1	1	0	0	NA	16	18	0.9	1.19	76.9791	58.1667	5	132	13.4	57	1.2	4.61	4.20879	0.2	1
0	89.9804	0	1	0	1	1	1	1	0	0	NA	41	49	1.33	1.9	44.9953	41.0772	7.11	141	15.1	188	0.67	5.4	10.8127	7.46667	1
0	68.2902	0	1	0	1	1	1	1	0	0	NA	21	26.3	1.4	1.4	50.7669	NA	5.9	136	NA	134	0.6	4.2	3.45962	11.5667	0
0	71.684	0	1	0	1	1	1	1	0	0	NA	25.34	34	1.1	1.24	68.8733	39.7689	10	142	NA	187	0.25	4.2	5.70082	36	0
0	64.1513	0	1	0	1	1	1	1	0	0	NA	40.28	NA	2.3	NA	33.5506	27.9642	7.82	142	14.9	170	NA	4.4	3.70041	33.5667	1
0	81.4531	0	1	0	1	1	1	1	0	0	NA	43	51	2.5	2.7	22.9461	21.1916	12.4	143	16.2	280	0.2	4	1.94302	6.23333	1
0	70.3636	0	1	0	1	1	1	1	0	0	NA	43	94	2.48	3.1	25.7674	19.1623	10.43	133	14.9	256	0.67	5.1	10.0973	36	0
0	86.9758	0	1	0	1	1	1	1	0	0	NA	84	49	3.2	2.1	16.5049	27.829	8.4	138	16.3	148	0.51	4.3	2.02375	4.86667	1
0	91.5756	0	1	0	1	1	1	1	0	0	NA	25	37	1.58	2.12	38.065	25.8552	10.9	142	15.2	212	1.35	4.5	2.94227	2.3	1
0	82.6693	0	1	0	1	1	1	1	1	0	NA	18	22	1.33	1.13	48.4327	60.1615	10	138	NA	158	NA	4.1	3.08803	36	0
0	84.9963	0	1	0	1	1	1	1	1	0	NA	24	39	0.93	1.5	76.4698	40.1114	9.7	136	14.7	187	1.52	4.7	7.9515	4.26667	1
0	91.2858	0	1	0	1	1	1	1	1	0	NA	30	29	1.63	1.27	35.9223	49.421	6.69	132	15.2	160	0.43	3.7	5.27456	36	0
0	78.1831	0	1	0	1	1	1	1	1	0	NA	35	27	1.8	1.48	33.9028	44.462	5.5	140	19.3	226	0.88	4.3	18.1417	19.0667	1
0	76.1002	1	1	0	0	0	0	0	0	0	151.4	25.8	44	1.46	1.93	45.9311	33.6147	15.2	140	15.6	157	0.42	NA	6.68673	0.566667	1
0	50.7565	1	1	0	0	0	0	0	0	0	373.72	58	91.9	4.4	5.3	14.1877	11.6108	17	133	13.4	262	0.38	3.8	9.80475	23.4333	1
0	86.7682	1	1	0	0	0	0	0	0	0	1324.23	32.33	21	1.55	1.5	39.3413	39.8317	12	141	13.4	195	0.73	4	4.79805	25.5333	1
0	80.673	1	1	0	0	0	0	0	0	0	2715.43	20	23	1.04	0.9	65.2229	66.6188	9.9	131	16.3	188	1.991	4.6	3.85751	36	0
0	90.701	1	1	0	0	0	0	0	0	0	646.52	19	34	1.33	1.5	47.0713	45.3122	18.6	138	15	272	NA	4.3	3.09004	2.76667	1
0	83.3107	1	1	0	0	0	0	0	0	0	905.76	41	65	1.7	2.6	38.1683	30.8567	8.3	144	16.2	256	0.42	3.4	7.80127	19.5667	1
0	69.1315	1	1	0	0	0	0	0	0	0	685.27	21	23	1.37	1.54	52.0856	44.6984	8.7	142	NA	174	0.55	4.4	2.82003	36	0
0	77.2629	1	1	0	0	0	0	0	0	0	416.4	18	27.8	1.07	1.3	66.5691	52.5583	5.3	142	14.6	142	1.18	3.49	15.0046	36	0
0	87.0978	1	1	0	0	0	0	0	0	0	2448.23	15	16	1.05	1	61.8463	67.3464	5.6	138	NA	152	2.285	3.4	2.93221	36	0
0	69.9188	1	1	0	0	0	0	0	0	0	43.88	30	41	1.92	2.16	34.2784	29.8462	7.16	138	NA	204	0.41	4.6	4.2888	36	0
0	81.259	1	1	0	0	0	0	0	0	0	255.78	24	25	1.3	1.15	51.8898	59.4849	5.82	140	14.6	139	NA	4.6	3.22703	32.1667	1
0	65.8133	1	1	0	0	0	0	0	0	0	563.63	21	NA	1.2	NA	59.7206	76.2326	12.42	129	14.3	410.7	0.5	4.2	4.82259	36	0
0	68.5216	1	1	0	0	0	0	0	0	0	443.46	51	28	1.61	0.86	NA	NA	21.1	134.51	14.1	337	0.67	4.6	19.9363	13.2333	0
0	73.482	1	1	0	0	0	0	0	0	0	974.6	24	31	1.15	1.1	65.5961	69.3659	7.46	140	14.3	266	0.66	5.7	10.3791	0.533333	0
0	72.405	1	1	0	0	0	0	0	0	0	1321.61	16	31	1.2	1.5	62.9129	50.6106	11.2	133	17.3	320	NA	4.2	6.01169	11.3333	0
0	81.9067	1	1	0	0	0	0	0	0	0	789.72	26	39	1.69	1.34	37.8379	48.7479	7.2	141	16.3	217	0.59	3.5	19.2333	6.4	1
0	91.5433	1	1	0	0	0	0	0	0	0	1553.23	58	NA	2.3	NA	24.1116	17.8777	10.8	136	20.7	272	0.37	5.3	6.51012	1.16667	1
0	76.5715	1	1	0	0	0	0	0	0	0	1717.34	54	74.9	3.3	4	16.7019	13.629	10.2	139	15.2	245	0.56	5.2	7.03197	36	0
0	75.4984	1	1	0	0	0	0	0	0	0	958.16	85.72	89	4.23	4.42	12.8743	12.1515	8	146.4	19.6	134	NA	5.4	2.36933	20.4	1
0	84.4482	1	1	0	0	0	0	0	0	0	528.09	19	21	1.11	0.94	61.3565	75.7031	14.8	134	13.9	205	1.463	5.4	1.02184	20.1333	1
0	86.8911	1	1	0	0	0	0	0	0	0	3154.87	60.07	39	2.4	1.5	23.5394	40.1366	9.4	128	17	169	2.105	4	8.81157	3.56667	1
0	44.9736	1	1	0	0	0	0	0	0	0	455.8	23	28	1.67	1.73	47.8384	45.5141	9.1	140	18.7	187	0.96	3.4	8.14288	36	0
0	74.1807	1	1	0	0	0	0	0	0	0	960.47	11.1	13	1.1	0.98	66.4997	80.8369	9.5	134	15.6	271	NA	4	2.85328	36	0
0	64.8122	1	1	0	0	0	0	0	0	0	232.73	12	14	0.85	0.86	85.8752	89.7433	7.44	143	NA	95	0.68	3.9	2.81067	36	0
0	32.5374	1	1	0	0	0	0	0	0	0	266.26	21.67	23	1.4	1.32	64.7019	70.519	7.56	138	NA	251	0.82	4.2	3.62853	36	0
0	78.2824	1	1	0	0	0	0	0	0	0	1702.62	19	17	1.02	1.37	68.6685	44.673	8.75	137	NA	193	NA	4	3.40042	36	0
0	75.2253	1	1	0	0	0	0	0	0	0	675.11	10	NA	0.93	NA	78.6635	88.8475	9.4	137	14.5	273	0.73	3.2	6.65159	36	0
0	52.4985	1	1	0	0	0	0	0	0	0	955.26	30	21	1.55	1.43	50.0123	56.0378	8.9	135	14.4	303	0.49	4.8	5.73645	36	0
0	62.3057	1	1	0	0	0	0	0	0	0	131.53	23	11	1.1	0.82	69.6576	92.4904	7.5	144	NA	288.4	0.2	5	5.84724	36	0
0	46.775	1	1	0	0	0	0	0	0	0	96.42	17	13	0.83	0.73	100.089	105.499	11.7	138	13.9	279	0.46	4	3.10901	36	0
0	66.7225	1	1	0	0	0	0	0	0	0	347.79	18	27	0.86	0.85	87.4976	88.6568	7.99	144	NA	171	0.79	4.1	3.11945	36	0
0	48.7454	1	1	0	0	0	0	0	0	0	469.34	30	NA	1.43	NA	55.8972	69.3917	10.3	136	12.8	227	0.27	3.9	8.171	36	0
0	55.9678	1	1	0	0	0	0	0	0	0	686.44	56	27	1.26	1.27	64.2169	64.3238	3.42	137	14.6	168	0.2	5.3	8.91472	36	0
0	52.6829	1	1	0	0	0	0	0	0	0	1694.14	32	20	1.52	1.23	51.5143	66.6189	14	136	16	246	0.43	4.8	7.08254	36	0
0	66.1956	1	1	0	0	0	0	0	0	0	900.42	14.6	33	0.9	1.27	88.7853	69.729	8.8	137	14.4	250	0.99	3.9	14.8612	36	0
0	74.8593	1	1	0	0	0	0	0	0	0	1165.18	26	38	1.1	1.2	66.0811	56.2827	7	138	14.4	201	0.71	5.1	3.52915	36	0
0	62.8801	1	1	0	0	0	0	0	0	0	1820.17	45	38	1.56	1.5	46.2973	49.6341	6	135	16.6	171	1.27	4.6	0.160937	16.6667	1
0	58.6705	1	1	0	0	0	0	0	0	0	1109.51	21	35	1.2	1.51	64.0781	NA	13.39	142	13.4	214	0.57	3.7	5.09722	36	0
0	82.8466	1	1	0	0	0	0	0	0	0	789.44	23	NA	1	NA	68.8845	65.2769	21.39	137	13.3	633.6	0.87	4.6	0.327908	27.1333	1
0	60.5319	1	1	0	0	0	0	0	0	0	NA	19	NA	1.08	NA	72.6291	93.4782	9.5	136	NA	214	NA	4	2.11252	36	0
0	74.8793	1	1	0	0	0	0	0	0	0	NA	24	33	1	1.06	80.4026	48.4436	8.4	141	15.4	174.6	NA	4.4	1.12087	36	0
0	67.6469	1	1	0	0	0	0	0	0	0	NA	34	20	1.8	1.43	38.6932	49.4345	5.86	138	NA	117	0.71	4.3	4.02659	36	0
0	66.0182	1	1	0	0	0	0	0	0	0	NA	15	27	1.33	1.6	54.429	44.374	15.29	140	NA	411	NA	3.8	1.09531	36	0
0	63.1859	1	1	0	0	0	0	0	0	0	NA	26.12	27	1.2	1.23	62.6306	61.269	NA	141.8	NA	NA	NA	4.9	34.9288	36	0
0	55.2435	1	1	0	0	0	0	0	0	0	NA	20	14	1.23	1.1	65.1758	73.7049	20	146	14.3	595	NA	4.3	8.83885	36	0
0	67.9547	1	1	0	0	0	0	0	0	0	NA	21	43	1.43	1.5	49.89	46.9754	9.2	141	14	287	NA	3.8	6.65228	36	0
0	61.7067	1	1	0	0	0	0	0	0	0	NA	28	NA	1.48	NA	48.3112	35.569	9.6	140	13.6	184	0.36	4.6	8.15586	36	0
0	51.4211	1	1	0	0	0	0	0	0	0	NA	51	31	4.68	3.36	14.3557	21.4986	12.19	139	14.9	327	0.37	4.7	3.76956	36	0
0	76.7513	1	1	0	0	0	0	0	0	0	NA	67	20	5.62	4.66	8.66485	10.8489	8.1	138	14.2	235	NA	4.3	2.43073	36	0
0	80.3315	1	1	0	0	0	0	0	0	0	NA	22.15	13	1.73	1.5	37.7082	44.9231	14.7	139	14.4	166	0.55	4	2.13936	5.8	1
0	67.8412	1	1	0	0	0	0	0	0	0	NA	42	58	2.8	3.6	22.7464	16.1751	7.36	139	15	172	NA	4.1	1.75469	2.03333	1
0	84.407	1	1	0	0	0	0	0	0	0	NA	35	48	2.4	2.9	24.2986	19.7795	14.8	139	15.3	381.3	0.32	4.5	2.13942	36	0
0	86.9946	1	1	0	0	0	0	0	0	0	NA	31	46	1.53	1.63	40.4012	36.207	6.9	135	NA	151	0.41	4.5	10.0016	36	0
0	82.5678	1	1	0	0	0	0	0	0	0	NA	23	30	1.5	1.67	43.1235	37.1588	15.9	135	14.9	375	NA	4.7	2.80873	15.6333	1
0	68.3371	1	1	0	0	0	0	0	0	0	NA	85	64	3.32	2.2	17.5218	28.4358	12.8	135.4	13.8	185.5	0.9	4.5	1.9919	1.46667	1
0	71.5985	1	1	0	0	0	0	0	0	0	NA	32	36	1.22	1.23	59.9799	59.6438	10.9	130	14.7	249	0.91	4.1	6.74996	36	0
0	83.3915	1	1	0	0	0	0	0	0	0	NA	30	NA	1.38	NA	48.3314	51.7343	6.5	145	15.8	358	NA	3.6	4.96703	36	0
0	84.2983	1	1	0	0	0	0	0	0	0	NA	15	19	1.1	1.14	60.6436	58.2162	8.8	141	NA	174	NA	3.9	3.17417	36	0
0	45.4945	1	1	0	0	0	0	0	0	0	NA	20	18	1.39	1.33	59.1058	60.4872	5.78	136	NA	NA	2.251	NA	4.02404	0.433333	0
0	79.4733	1	1	0	0	0	0	0	0	0	NA	22	18	0.9	0.91	77.9822	78.2401	12	135	17	240	0.537	4.5	3.91468	30.4	0
0	72.0745	1	1	0	0	0	0	0	0	0	NA	13	15	0.8	0.88	86.9356	85.6812	7.8	139	17.1	262	NA	3.8	3.87592	25.0667	0
0	70.0333	1	1	0	0	0	0	0	0	0	NA	12	22	0.99	1.11	82.814	65.7823	6	138	15.7	289	NA	3.5	10.2212	20.2667	1
0	54.2736	1	1	0	0	0	0	0	0	0	NA	15	14	0.72	0.74	104.869	102.951	11.05	139	12.9	240	0.3	NA	4.0838	36	0
0	51.2489	1	1	0	0	0	0	0	0	0	NA	10	15	0.66	0.76	111.26	104.162	8.8	135	14.3	215	NA	4.5	6.97707	29.2	0
0	88.6829	1	1	0	0	0	0	0	0	0	NA	26	28	0.88	1.29	80.0712	47.7075	2.32	135.3	14.5	164	2.43	5.3	2.84267	36	0
0	81.1321	1	1	0	0	0	0	0	0	0	NA	18	NA	0.88	NA	80.2334	87.633	17.6	142	13.9	280	NA	4.3	7.32226	10.5	1
0	84.5599	1	1	0	0	0	0	0	0	0	NA	34	32	1.12	1.03	56.4041	61.6762	7.9	138	NA	349	0.26	4.3	18.7891	0	1
0	76.0476	1	1	0	0	0	0	0	0	0	NA	20.4	29	1	0.9	70.7137	81.1936	13.9	139	15.9	370	0.6	4.1	23.9056	27.5333	1
0	67.8877	1	1	0	0	0	0	0	0	0	NA	12	16	1.26	1.2	62.0516	69.7764	11.21	140	NA	282	0.26	3.9	2.92331	36	0
0	55.8235	1	1	0	0	0	0	0	0	0	NA	14	21	0.77	0.98	99.7965	81.8254	6.4	129.79	15.5	181	1.613	4	2.91608	36	0
0	79.6113	1	1	0	0	0	0	0	1	0	NA	14	18	1.05	1.13	66.5601	59.5916	8.6	126	17.5	170	3.217	4.3	5.05017	9.9	1
0	72.8171	1	1	0	0	0	0	0	1	0	NA	23	23	1.27	2.63	56.0836	29.1608	19.6	141	14.6	363	NA	3.9	7.05443	36	0
0	78.0705	1	1	0	0	0	0	0	1	0	NA	28	37	1.1	0.64	65.811	97.3405	11.5	137	15.5	218	NA	4.2	21.1123	36	0
0	80.9967	1	1	0	0	0	0	1	0	0	395.88	36	47	1	1.8	63.0072	32.3744	8.06	132	17	192.4	0.49	4.9	10.7038	16.0667	1
0	64.689	1	1	0	0	0	0	1	0	0	728.25	30	40	3.6	1.9	21.0228	36.3292	11.27	138	15.6	264	0.35	4.1	5.41283	1.96667	1
0	76.1139	1	1	0	0	0	0	1	0	0	654.22	23	16	1.17	0.77	59.9477	92.2715	11.1	133	14.6	210	3.426	3.71	1.94978	4.6	0
0	82.9009	1	1	0	0	0	0	1	0	0	2656.1	23	46	1	1.48	61.8446	42.4576	9.66	137	16.6	206	0.44	4.9	16.2042	0.8	1
0	66.6582	1	1	0	0	0	0	1	0	0	609.7	23	17	1.23	0.9	57.6758	68.3895	11.2	141	15.2	232	1.6	3.5	5.78563	20.8	0
0	62.5207	1	1	0	0	0	0	1	0	0	196.05	12	19	0.96	1.19	NA	NA	7.23	138	15.1	158	NA	4.8	5.85372	1.16667	0
0	69.8434	1	1	0	0	0	0	1	0	0	948.92	20	25.2	1.2	1.03	66.5826	85.9936	7.9	139.14	14.3	172	2.43	3.3	12.1304	10.0333	0
0	70.1774	1	1	0	0	0	0	1	0	0	145.88	19	NA	0.83	NA	NA	83.5049	7.9	141	13.5	100	NA	4.2	3.71836	13.1333	0
0	81.191	1	1	0	0	0	0	1	0	0	547.299	23	25	1.1	0.99	NA	79.4814	6.8	140	15.4	84	1.61	4.7	3.83532	35.8	0
0	76.8776	1	1	0	0	0	0	1	0	0	536.75	30	33	1.5	1.5	42.4322	32.0971	10.6	139	NA	244	0.84	4.9	3.84206	23.7667	0
0	61.3642	1	1	0	0	0	0	1	0	0	415.67	60	50	2.1	1.93	33.8709	38.9608	6.4	141	20.2	172	0.35	3.8	4.88116	9.4	1
0	65.273	1	1	0	0	0	0	1	0	0	177.37	25	21	0.88	0.82	89.3053	86.3226	5.33	142	14.6	174	0.37	3.8	11.887	3	0
0	70.1869	1	1	0	0	0	0	1	0	0	338.92	27	NA	1.43	NA	50.3237	43.0819	7	143	15.8	111	NA	NA	4.32304	36	0
0	58.2689	1	1	0	0	0	0	1	0	0	1267.73	15	17	0.9	1.14	90.5912	83.2613	14.8	135	16.8	174	NA	4.1	4.10919	36	0
0	55.6346	1	1	0	0	0	0	1	0	0	547.38	18	28	0.9	1.23	90.4173	65.5493	9.82	140	NA	233	0.67	4.2	5.34309	36	0
0	76.4489	1	1	0	0	0	0	1	0	0	157.419	12	23	0.61	0.71	94.8082	92.2987	10.26	134	15.8	441.8	0.49	3.8	7.37	25	1
0	63.4143	1	1	0	0	0	0	1	0	0	210.67	13	10.9	0.93	0.76	83.4324	95.1301	8.9	140	13.7	182	NA	3.9	3.92319	36	0
0	70.0033	1	1	0	0	0	0	1	0	0	226	16	40	1.2	1.8	69.5672	46.1666	9.1	137	NA	265	0.47	4.7	2.09187	11.7	0
0	66.9903	1	1	0	0	0	0	1	0	0	1545.37	19	16	0.72	0.82	99.4819	88.663	7.18	138	NA	159	0.7	3.5	2.09392	18.5333	0
0	71.929	1	1	0	0	0	0	1	0	0	NA	24	25	0.7	0.73	92.6612	92.1538	7.61	140	13.6	188	NA	4.5	1.82178	30.1667	0
0	54.1104	1	1	0	0	0	0	1	0	0	NA	17	NA	0.91	NA	84.5704	85.7051	6.75	139	14.9	211	NA	5	0.296384	36	0
0	59.8908	1	1	0	0	0	0	1	0	0	NA	20	25	1.63	1.6	49.4434	46.5563	11.4	138	NA	161	NA	4.5	2.01444	18.8	0
0	80.4064	1	1	0	0	0	0	1	0	0	NA	23	28	1.4	1.18	47.8496	59.1323	11.98	138	16.3	289	NA	4.8	5.20502	6.03333	1
0	83.2565	1	1	0	0	0	0	1	0	0	NA	34	28	1.6	1.5	38.5072	41.8986	9.2	135	16.5	141	1.64	4.2	12.305	32.6333	1
0	81.5739	1	1	0	0	0	0	1	0	0	NA	32	21	1.5	1.04	44.054	66.0623	3.78	136	21.3	227	1.35	5.6	12.0156	1.76667	1
0	90.1045	1	1	0	0	0	0	1	0	0	NA	37	NA	1.2	NA	54.338	65.7695	21.44	133	NA	131	NA	2.6	7.76702	1.16667	1
0	73.3038	1	1	0	0	0	0	1	0	0	NA	20	NA	0.83	NA	84.6412	54.186	10.5	138	16.2	318	0.3	NA	11.319	9.5	1
0	75.5858	1	1	0	0	0	0	1	0	0	NA	17	29	1	1.38	74.6203	49.4421	8.01	140	14.9	336	0.7	3.9	18.785	36	0
0	78.0518	1	1	0	0	0	0	1	0	0	NA	13	33	0.73	1.2	90.7905	58.1741	11.2	138	NA	244	0.46	4.5	4.08134	36	0
0	69.2677	1	1	0	0	0	0	1	0	0	NA	38	45	1.5	1.83	47.6611	37.099	11	129	17.3	238	1.4	4	1.51122	36	0
0	63.8689	1	1	0	0	0	0	1	0	0	NA	18	23	1.3	0.96	57.519	84.1855	16.4	134	13.5	378.3	0.4	4.3	3.02263	10.4667	0
0	70.8444	1	1	0	0	0	0	1	0	0	NA	29	27	1.69	1.5	38.4107	46.1339	6.09	140	17.6	233	1.338	4.1	5.26946	36	0
0	89.0143	1	1	0	0	0	0	1	0	0	NA	19	23	1.29	1.57	49.9273	39.1817	9.61	143	14.9	223	0.898	3.8	2.61844	36	0
0	68.5208	1	1	0	0	0	0	1	0	0	NA	29.5	29	1.2	1.3	62.1387	55.0788	11.27	142	14.4	390	0.28	4.1	4.61555	36	0
0	66.2739	1	1	0	0	0	0	1	0	0	NA	17	18	1.43	1.1	50.2928	72.3536	13.81	136	13.8	176	0.6	5.2	5.72616	36	0
0	44.524	1	1	0	0	0	0	1	0	0	NA	15	16	1.23	1.2	69.2708	70.0875	16.23	137	14.1	314	0.38	4.1	19.4292	36	0
0	78.0815	1	1	0	0	0	0	1	0	0	NA	25	22	0.9	1	82.811	73.1633	9.88	138	14.5	161	0.79	4.1	16.1052	36	0
0	83.3804	1	1	0	0	0	0	1	0	0	NA	43	49	1.3	1.63	49.6586	NA	9.6	135.5	16.6	372.9	0.15	4.5	14.6559	36	0
0	61.6477	1	1	0	0	0	0	1	0	0	NA	23	26	1.6	1.44	45.5724	47.2212	10.8	138	12.9	232	0.33	5.2	14.2313	36	0
0	71.4312	1	1	0	0	0	0	1	0	0	NA	20	39	1.1	1.2	68.879	61.5471	17.74	132	NA	309.4	NA	4.2	5.99151	36	0
0	66.8135	1	1	0	0	0	0	1	0	0	NA	20	26	0.84	0.96	90.1749	83.5461	5.84	137.45	19.3	188	1.5	4.4	14.1552	5.73333	0
0	68.9428	1	1	0	0	0	0	1	1	0	890.75	27	28	1.14	1.5	61.9143	45.7515	7.83	128.01	18.8	NA	1.78	4.4	2.74669	17.4333	0
0	79.1156	1	1	0	0	0	0	1	1	0	874.6	37.7	38	1.6	1.5	44.2522	45.0208	5.35	139	19.2	201	0.33	3.7	7.07742	14.5667	1
0	62.7378	1	1	0	0	0	0	1	1	0	386.1	25	29	1.83	1.52	40.1862	47.7145	4.6	137	NA	157	1.3	4	1.20281	21.4	1
0	67.6469	1	1	0	0	0	0	1	1	0	948.67	22	24	1.23	1.14	58.1723	60.9465	4.7	138.9	NA	152	NA	4.8	4.87229	8.3	1
0	83.3014	1	1	0	0	0	0	1	1	0	560.61	14	12	0.63	0.5	NA	111.004	9.3	124	14.2	357	1.18	3.6	5.09465	12.6333	0
0	86.0383	1	1	0	0	0	0	1	1	0	100.85	24.6	34	1.13	1.2	49.4586	47.1929	7.38	136	14.8	303	0.99	4.5	7.29378	13.7333	0
0	70.361	1	1	0	0	0	0	1	1	0	295.38	64	41	2.69	1.8	25.4923	34.4538	12.07	136	16.7	399.8	0.76	5	1.20008	0.8	0
0	71.7369	1	1	0	0	0	1	0	0	0	3066.34	23	22	1.13	NA	59.5145	73.1857	6.38	136	13.4	175	0.55	3.8	10.2176	36	0
0	43.8014	1	1	0	0	0	1	0	0	0	109.32	31	NA	2.1	NA	NA	95.1701	14.51	133	14.7	388.2	0.3	3.3	60.5992	3.8	0
0	70.9864	1	1	0	0	0	1	0	0	0	764.84	18	NA	2	NA	31.3413	25.2399	12.6	136.9	14.7	311	NA	3.78	17.0067	36	0
0	76.007	1	1	0	0	0	1	0	0	0	463.51	22	31	1.6	1.48	44.7051	47.228	8.8	141	NA	149	0.6	5.5	3.40068	7.3	0
0	85.0525	1	1	0	0	0	1	0	0	0	1420.58	22	23	1.22	1.7	51.5215	31.3168	9.6	141	NA	200	NA	3.6	8.29107	36	0
0	80.3889	1	1	0	0	0	1	0	0	0	2654.62	18	18	0.93	0.96	77.3882	79.5122	6.8	136	NA	NA	NA	4	2.29226	36	0
0	58.9768	1	1	0	0	0	1	0	0	0	1221.51	22.6	22	0.99	1	83.7183	85.4683	10.3	140.1	16	189	0.58	3.9	5.02892	26.3333	1
0	58.474	1	1	0	0	0	1	0	0	0	730.63	29	29	1.4	1.17	57.9175	73.1675	NA	131	16.3	NA	0.89	3.8	5.89063	28.2333	1
0	70.2121	1	1	0	0	0	1	0	0	0	89.3	39	38	1.64	1.53	43.5793	43.4164	NA	133	NA	NA	NA	4.8	2.89557	0.966667	0
0	49.8562	1	1	0	0	0	1	0	0	0	127.85	33	30.8	1.6	1.63	49.4772	47.0851	191.15	142	14.2	NA	0.37	4	4.56992	36	0
0	50.0233	1	1	0	0	0	1	0	0	0	168.52	25	NA	1.2	NA	70.2419	65.2483	12.6	137	12.6	192	NA	3.7	3.90089	36	0
0	48.1718	1	1	0	0	0	1	0	0	0	196.05	36	47	2	1.6	38.3725	48.1125	6.1	134	14.6	306	0.34	4.8	13.2375	12.4333	1
0	54.6689	1	1	0	0	0	1	0	0	0	12.02	23	25	1.03	0.9	82.3848	92.3014	17.87	138	14.7	429	NA	4.2	11.8775	36	0
0	84.5538	1	1	0	0	0	1	0	0	0	2039.67	37	44	2.21	2.12	26.0843	17.2644	6.3	130.22	15.3	145	0.9	4.2	4.55537	36	0
0	70.9865	1	1	0	0	0	1	0	0	0	370.04	46	50	1.7	1.97	38.7865	48.9949	10.34	138	14.2	228.8	0.47	NA	6.60788	36	0
0	87.5619	1	1	0	0	0	1	0	0	0	772.53	38	34	2	1.32	28.4612	34.4484	8.09	135	NA	177	0.22	4.3	6.04843	36	0
0	83.473	1	1	0	0	0	1	0	0	0	1840.65	69	NA	4.15	NA	11.9554	13.8398	8.36	135.34	16.3	157	0.41	4	3.81459	2.93333	0
0	74.1299	1	1	0	0	0	1	0	0	0	1385.71	65	59	2.3	3.55	26.3343	31.7112	10.46	128	15.6	198	NA	4.8	6.55708	7.73333	1
0	83.991	1	1	0	0	0	1	0	0	0	1409.18	69	78	2.6	NA	21.8096	16.1277	8.7	133	14.6	184	1.317	5.6	3.67505	1.5	1
0	62.8004	1	1	0	0	0	1	0	0	0	327.58	20	24	1.23	1.02	58.2997	79.6926	13.3	NA	13	304	0.8	NA	18.3734	36	0
0	55.3524	1	1	0	0	0	1	0	0	0	900.22	24	24	1.7	1.34	52.8613	57.6729	7.9	141.4	14.9	224	0.38	4.4	3.88974	36	0
0	74.2163	1	1	0	0	0	1	0	0	0	654.49	22	32	1.2	1.3	45.2996	54.8093	8.08	NA	15.7	NA	1.35	NA	3.15033	36	0
0	62.1174	1	1	0	0	0	1	0	0	0	2521.92	24	40	0.63	0.96	104.01	82.8174	10.6	132	16.8	NA	1.992	4.8	6.64314	36	0
0	45.228	1	1	0	0	0	1	0	0	0	1088.28	26	21	0.61	0.93	114.963	92.536	7.2	134	16.2	NA	2.11	5.2	6.08876	31.5	0
0	63.5648	1	1	0	0	0	1	0	0	0	220.59	20	9	0.63	0.62	101.911	107.531	9.03	135	13.4	128	0.52	4.4	7.52449	35.4	0
0	70.0301	1	1	0	0	0	1	0	0	0	943.86	17	17	1.5	0.97	51.485	81.7446	13.9	136	14.2	355.4	0.44	4.3	7.03968	6.6	0
0	46.4456	1	1	0	0	0	1	0	0	0	34.04	23	37	1.5	1.53	58.7184	54.2699	9.88	138	14.7	184	0.25	5.1	3.77519	36	0
0	60.1459	1	1	0	0	0	1	0	0	0	2232.04	36	33	1.33	1.19	55.5186	67.3082	11.2	140	15.5	310	0.25	5.2	0.246765	23.0333	1
0	54.6926	1	1	0	0	0	1	0	0	0	171.72	18	NA	1	NA	82.7981	66.8426	9.3	140	NA	196.8	0.91	3.5	2.35282	36	0
0	74.4528	1	1	0	0	0	1	0	0	0	132.37	23	28	0.77	1	98.4591	73.6031	8.98	138	NA	NA	0.6	4	2.05779	28.6	1
0	61.2938	1	1	0	0	0	1	0	0	0	604.01	53	38	1.38	1.3	52.3939	57.6509	8.9	139	NA	NA	0.577	4.2	1.70256	32.3	1
0	75.1766	1	1	0	0	0	1	0	0	0	3547.86	27	22	1	0.87	70.9748	83.2683	10.91	141	14.9	265	0.28	4.2	6.03611	36	0
0	78.907	1	1	0	0	0	1	0	0	0	539.6	24	17.6	0.93	0.9	77.463	81.3822	9.1	137	16.3	180	0.8	3.6	5.23462	21.2333	0
0	70.5114	1	1	0	0	0	1	0	0	0	758.53	19	58	1.33	1.9	53.9479	34.6139	8.9	131	14.5	214	0.53	5.01	7.52292	0.0666667	0
0	65.3937	1	1	0	0	0	1	0	0	0	3054.95	55	84	1.63	2.54	44.2306	27.1881	7.9	142	18.8	208	0.94	4.3	20.7617	1.56667	1
0	83.0038	1	1	0	0	0	1	0	0	0	1282.3	31	37	1.63	1.3	37.9124	52.6205	7.73	137	16	150	NA	4.9	3.20401	8.66667	1
0	70.5593	1	1	0	0	0	1	0	0	0	3081.82	27	21	1.7	1.26	40.5001	57.6047	6.6	143	NA	240	0.41	4.7	7.30792	36	0
0	60.4711	1	1	0	0	0	1	0	0	0	708.65	24	NA	1	NA	85.01	90.7932	9.5	134	11.5	161	0.37	4.3	17.1314	17.8	0
0	61.9446	1	1	0	0	0	1	0	0	0	349.17	13	NA	0.6	NA	108.861	110.241	5.4	138	14.8	149	NA	3.3	39.6063	18.3333	0
0	59.2647	1	1	0	0	0	1	0	0	0	87.43	15	20	0.8	0.89	99.0323	94.947	6.57	140	15.1	213	NA	4.48	4.91912	8.83333	0
0	80.2917	1	1	0	0	0	1	0	0	0	331.09	19	NA	1.1	NA	57.2498	46.9594	6	138	14	212	1.03	4.7	7.03479	9.96667	0
0	62.7616	1	1	0	0	0	1	0	0	0	2777.29	38	33	4.53	3.53	13.0077	17.9194	10.7	135	17.6	174	NA	6.2	5.18234	15.1667	0
0	62.0687	1	1	0	0	0	1	0	0	0	2410.98	49.95	43	5.04	4	11.5731	14.6956	6.7	137	21	137	0.39	NA	3.17093	9	1
0	70.0681	1	1	0	0	0	1	0	0	0	1576.5	68	67	2.68	2.5	23.3963	25.1522	4.29	NA	14.1	106	0.58	5.3	11.2757	29	1
0	60.1673	1	1	0	0	0	1	0	0	0	1589.91	110.09	71	6	5.3	9.22186	10.4776	5.9	137	14.6	99	0.35	4.8	7.39634	36	0
0	83.0902	1	1	0	0	0	1	0	0	0	858.71	115.57	70.1	4.7	3.82	10.8034	13.3828	11.09	138	20	118	NA	5	27.9552	23.1333	1
0	77.7695	1	1	0	0	0	1	0	0	0	763.84	16	NA	0.8	NA	85.703	62.24	9.5	135	17.5	207	0.99	4.7	2.99302	27.8333	1
0	70.8872	1	1	0	0	0	1	0	0	0	913.26	15	13	1.1	0.9	68.6656	84.67	5.06	139	21.1	284	NA	4.7	3.09514	7	1
0	88.3252	1	1	0	0	0	1	0	0	0	2587.59	23	24	1.29	1.23	51.8976	51.4458	4.37	139	15.6	150	1.37	4.13	4.00545	36	0
0	81.689	1	1	0	0	0	1	0	0	0	410.35	38.8	25	0.9	0.97	76.8198	72.8404	6.93	135	16.3	106	NA	4.5	5.73271	26.3333	0
0	82.2056	1	1	0	0	0	1	0	0	0	1299.41	23	32	0.99	1.13	68.6645	59.7054	6.72	139	15	149	1.034	3.5	6.19271	36	0
0	88.5203	1	1	0	0	0	1	0	0	0	1498.9	16	18	1.03	1.41	59.786	43.3017	7.7	137	13.7	236	0.87	4.8	3.13246	19.3667	1
0	67.2067	1	1	0	0	0	1	0	0	0	1190.15	18.6	16	1.09	1.27	53.1273	58.6667	8.4	136	13.2	245	NA	4.3	2.0658	19.6	0
0	91.0148	1	1	0	0	0	1	0	0	0	117.85	25.4	28	0.9	0.97	68.4459	64.4243	7.6	137	14.7	238	0.997	4.7	0.331738	36	0
0	58.4667	1	1	0	0	0	1	0	0	0	720.63	22.61	28.3	1.8	1.3	61.7338	62.9478	5.74	143	13.6	NA	0.67	4.5	1.04289	36	0
0	70.1054	1	1	0	0	0	1	0	0	0	534.97	19	25	0.73	0.91	92.6436	83.2852	18.94	131.7	NA	435.3	0.9	4.3	5.15019	17.6667	0
0	74.1597	1	1	0	0	0	1	0	0	0	294.76	30	56	1.13	1.7	62.9628	39.5337	12	135	NA	222	NA	4.3	7.73061	34.7333	1
0	82.4907	1	1	0	0	0	1	0	0	0	302.5	16	NA	0.96	NA	72.349	62.294	6.2	137	15.2	221	NA	3.9	14.4571	36	0
0	74.0588	1	1	0	0	0	1	0	0	0	1166.47	19.03	27	1.22	1.17	58.3125	61.6535	9.1	135	NA	249	NA	4.4	2.91136	36	0
0	72.6854	1	1	0	0	0	1	0	0	0	168.97	10	NA	0.94	NA	78.7078	102.513	7.2	140.5	17	138	NA	3.4	3.79943	35.6	0
0	64.3482	1	1	0	0	0	1	0	0	0	341.22	22	35	1.22	0.9	64.0628	83.8679	35.75	134	13.1	180	NA	3.9	2.66472	23.6667	0
0	88.6367	1	1	0	0	0	1	0	0	0	336.72	25	NA	1	NA	63.7242	67.9183	9.3	140	14	281	NA	4.7	10.0988	30.2667	1
0	81.7776	1	1	0	0	0	1	0	0	0	406.98	28	26	1.32	1.1	49.9739	64.1116	4.88	134	16.8	162	0.54	4.39	3.1538	6.23333	0
0	83.928	1	1	0	0	0	1	0	0	0	490.39	17	26	0.88	1	79.9885	68.8822	7.76	137	14.1	243	NA	3.6	5.63995	6.73333	1
0	72.137	1	1	0	0	0	1	0	0	0	887.78	18	30	1.27	1.2	56.5006	61.0317	5.9	136	17.7	114	1.1	3.4	2.43132	22.0333	0
0	74.6567	1	1	0	0	0	1	0	0	0	3483.4	22	40	1.7	2.26	39.5899	30.6992	6.25	139	15.2	78	NA	4.6	10.0641	35.5667	1
0	79.0852	1	1	0	0	0	1	0	0	0	1671.05	23	19	1.02	1.24	67.8764	53.9395	10.03	138	15.9	242	0.46	4.3	2.42713	14.4333	1
0	80.9945	1	1	0	0	0	1	0	0	0	579.7	43	47	1.18	1.3	57.7795	49.6017	4.2	142	15.8	69.6	NA	3.8	14.0855	16.3667	1
0	70.2003	1	1	0	0	0	1	0	0	0	1591.41	31	21	1	1	74.4899	75.9075	11.46	138	18	169	1.1	3.3	4.99361	36	0
0	55.9065	1	1	0	0	0	1	0	0	0	822.1	24	22	1.8	1.52	42.3522	49.684	4.7	138	18.1	151	0.86	3.7	14.3225	6.06667	1
0	75.4889	1	1	0	0	0	1	0	0	0	478.51	24.7	27	1.4	1.5	49.2733	52.5531	10.1	143	13.1	340	0.35	4.7	2.7936	36	0
0	68.1013	1	1	0	0	0	1	0	0	0	350.6	23	29	1.85	1.7	36.6002	37.9054	10	138	NA	234	0.39	3.8	3.27718	35.4333	0
0	66.0676	1	1	0	0	0	1	0	0	0	1097.9	49	42	2.38	2.6	27.514	23.7332	13.6	144	NA	202	0.5	4.9	3.97481	36	0
0	66.7419	1	1	0	0	0	1	0	0	0	585.46	31	38	1.9	2.06	34.5618	34.8698	6.7	140	14.3	112	0.64	5	3.17502	36	0
0	78.8637	1	1	0	0	0	1	0	0	0	1022.57	19	24	1.4	1.57	47.8931	44.9236	9.9	141	NA	206	0.76	4.7	2.12494	20.7333	0
0	84.0494	1	1	0	0	0	1	0	0	0	2785.52	31	26	1.9	1.4	32.0242	46.3478	7.11	141	15.9	258	NA	5.4	6.07615	9.8	1
0	90.2479	1	1	0	0	0	1	0	0	0	2423.54	16	16	1.25	0.99	50.2233	66.6172	6.1	138	15.3	125	0.79	4	4.96346	12.1333	1
0	82.8644	1	1	0	0	0	1	0	0	0	1654.63	31	32	1.21	1.26	53.9998	52.5471	8.2	121	NA	277	NA	4.3	2.88037	3.83333	1
0	94.5599	1	1	0	0	0	1	0	0	0	4282.97	38	18	1.52	1.3	38.4757	46.167	15.7	133	15.3	280	0.79	5.1	5.10807	7.46667	1
0	61.0856	1	1	0	0	0	1	0	0	0	295.79	20	26	1.6	1.1	52.2327	74.6808	7.9	133	14	190	0.44	4.1	10.0016	12.3667	0
0	65.8119	1	1	0	0	0	1	0	0	0	769.08	18.38	22	0.73	0.47	99.086	117.742	10.1	139	NA	142	1.356	4.1	8.15786	36	0
0	75.2691	1	1	0	0	0	1	0	0	0	711.93	12	21	0.7	0.8	94.3809	87.283	13.91	138	13.4	236.8	0.8	4.1	3.83988	35.5667	0
0	66.0323	1	1	0	0	0	1	0	0	0	165.7	22	28	1.03	1.04	65.6963	73.1968	8.3	140	NA	209	NA	4.7	5.63154	27.1333	0
0	61.0323	1	1	0	0	0	1	0	0	0	195.08	9	NA	0.7	NA	106.799	96.2623	8.6	135	13.5	168	0.53	3.5	2.90424	36	0
0	77.5857	1	1	0	0	0	1	0	0	0	304.29	18.8	16	1.1	0.94	61.5291	74.3725	10.16	139	15.5	210	NA	4.3	2.27675	11.9	0
0	57.6285	1	1	0	0	0	1	0	0	0	365.82	16.25	23	1	0.86	85.6955	91.8148	7.1	137	NA	213	0.45	3.8	1.66503	36	0
0	72.3601	1	1	0	0	0	1	0	0	0	1093.27	22	18.8	0.83	0.86	90.2454	85.9612	7.7	140	15.5	241	NA	4	8.67975	36	0
0	65.0955	1	1	0	0	0	1	0	0	0	2540.33	25	10.4	1.05	0.87	75.8547	88.3469	15.9	134	14.4	410	0.64	4.4	5.78648	16.2333	1
0	64.9015	1	1	0	0	0	1	0	0	0	310.74	22	33	1.03	1.5	77.7621	49.1684	6.24	134	14.9	335	NA	4.5	7.20521	36	0
0	87.9772	1	1	0	0	0	1	0	0	0	177.75	12	22	1.06	1.22	59.3884	NA	6.78	137	15.1	150	0.56	4.5	2.88019	36	0
0	72.2455	1	1	0	0	0	1	0	0	0	136.229	27	36	1.3	1.4	57.6061	43.2694	9.06	144	13.9	190	0.58	4.4	2.75024	36	0
0	67.9062	1	1	0	0	0	1	0	0	0	147	8	19	1.1	1.15	70.9199	NA	5.4	137	15.1	164	0.55	3.4	4.15013	21.4333	0
0	75.0693	1	1	0	0	0	1	0	0	0	473.19	23	29	0.73	0.83	88.9373	81.5746	10.03	134	14.9	221	0.89	4.4	5.20878	36	0
0	76.2354	1	1	0	0	0	1	0	0	0	NA	25	NA	1.01	NA	NA	73.4946	7.84	140	NA	157	0.76	4.5	1.00302	7.03333	0
0	71.9762	1	1	0	0	0	1	0	0	0	NA	17	18	1.13	1.2	63.5394	62.4453	9.99	138	NA	NA	0.23	4.2	2.15067	8.33333	0
0	77.4259	1	1	0	0	0	1	0	0	0	NA	15	18	0.8	0.83	86.4419	85.8983	10.3	133	15.4	NA	NA	4	2.52694	3.23333	1
0	61.9937	1	1	0	0	0	1	0	0	0	NA	28.27	53	1.8	2.34	NA	NA	9.8	131	16.6	147	2.616	3.4	4.60936	2.46667	1
0	50.8175	1	1	0	0	0	1	0	0	0	NA	13	14	1.3	1.2	70.9037	73.728	13.63	136	13.4	NA	NA	4.3	4.07953	24.9333	0
0	62.0284	1	1	0	0	0	1	0	0	0	NA	16	NA	1.14	NA	65.0083	68.1857	8.4	138.35	13.3	NA	NA	4.2	7.21226	36	0
0	53.159	1	1	0	0	0	1	0	0	0	NA	23	NA	0.7	NA	116.212	113.899	10.67	138	13.6	206	NA	4.3	0.295697	36	0
0	74.6662	1	1	0	0	0	1	0	0	0	NA	23	NA	0.9	NA	82.9403	81.9569	6.5	140.3	13.9	222	NA	5.1	1.93365	16.1333	0
0	57.7465	1	1	0	0	0	1	0	0	0	NA	18.33	19	1.03	1.04	80.6419	80.8357	10.2	134	13.7	195	0.59	4.4	3.22597	36	0
0	56.5185	1	1	0	0	0	1	0	0	0	NA	18	18	1	1	84.467	84.6755	6.7	134	13.1	267	NA	4.7	1.77502	36	0
0	69.2823	1	1	0	0	0	1	0	0	0	NA	38	24	1.06	0.9	76.7679	85.9742	11.42	139	18.2	372	NA	4.1	6.14186	22.0667	1
0	42.6174	1	1	0	0	0	1	0	0	0	NA	26.81	26	1.15	1.06	79.9197	83.5857	6.87	141	17.5	297	NA	3.6	15.9436	33.3333	1
0	68.2095	1	1	0	0	0	1	0	0	0	NA	22	13	0.97	0.93	83.6549	85.6842	7.4	141	15.3	136	0.61	3.7	3.90183	20.9667	1
0	65.7981	1	1	0	0	0	1	0	0	0	NA	38	50	1.53	1.98	43.5774	35.367	11.06	144	15.3	152	NA	4.4	14.0969	12.4667	1
0	60.2687	1	1	0	0	0	1	0	0	0	NA	16	NA	1.16	NA	67.7607	NA	13.11	139	15.8	241	0.7	4.6	125	9.1	1
0	73.1787	1	1	0	0	0	1	0	0	0	NA	24	18	0.8	0.8	87.537	86.2357	8.39	138	15.3	202	NA	3.9	10.7467	0.366667	1
0	67.2957	1	1	0	0	0	1	0	0	0	NA	19	NA	0.99	NA	78.7078	66.9987	12.59	137	14.6	246	0.53	3.7	17.2136	36	0
0	69.7492	1	1	0	0	0	1	0	0	0	NA	13	NA	1.1	NA	69.4676	62.3493	7.5	133	13.7	249	0.56	4.9	6.7413	36	0
0	73.6639	1	1	0	0	0	1	0	0	0	NA	61	31	11.27	6.5	3.83164	7.84894	7.3	143	NA	160.8	NA	6	1.9346	11.3	1
0	84.5093	1	1	0	0	0	1	0	0	0	NA	59	78	2.32	3.16	25.8339	17.3434	7.2	133	13.4	184	0.91	5.2	3.88944	1.26667	1
0	64.1903	1	1	0	0	0	1	0	0	0	NA	48	47	3.7	3.7	17.3609	16.8038	NA	144	NA	NA	NA	4.2	1.98155	31	0
0	75.9984	1	1	0	0	0	1	0	0	0	NA	22	22	1.1	1.1	65.5682	65.1894	7.8	141.6	NA	NA	NA	3.95	2.94577	36	0
0	64.7559	1	1	0	0	0	1	0	0	0	NA	32	32	1.4	1.4	50.9077	51.6823	10.2	138	NA	149	NA	4.4	1.40959	36	0
0	60.3927	1	1	0	0	0	1	0	0	0	NA	24	24	1.03	1.03	80.0188	79.0747	7.21	143	16.2	NA	NA	3.8	2.9502	36	0
0	67.9776	1	1	0	0	0	1	0	0	0	NA	22	23	1.1	1.08	69.2302	69.0939	8.09	137.7	NA	205	NA	4.3	2.88262	9.33333	1
0	67.1396	1	1	0	0	0	1	0	0	0	NA	22	18.5	1.1	1.4	63.8943	54.5812	7.26	137	NA	184	NA	4.3	3.04152	28.6	0
0	54.6222	1	1	0	0	0	1	0	0	0	NA	24	22.2	0.71	0.82	102.103	96.8143	6.28	139	NA	NA	NA	NA	1.98877	25.6333	0
0	81.8068	1	1	0	0	0	1	0	0	0	NA	21	19	0.55	0.43	103.263	107.719	5.2	133	14	183	0.76	3.8	2.11974	23.1333	0
0	67.8825	1	1	0	0	0	1	0	0	0	NA	23	23	1.07	0.92	72.765	81.4961	7.5	137.97	14.1	188	NA	4.8	2.19313	28.5333	0
0	74.915	1	1	0	0	0	1	0	0	0	NA	46	35.2	1	0.96	64.8839	69.3892	3.05	139	14.1	97	0.359	5.3	3.2187	36	0
0	86.4068	1	1	0	0	0	1	0	0	0	NA	62	105	3	4.29	16.9479	11.7797	10.2	124	14.5	169	0.3	4	8.87397	1.23333	1
0	75.4494	1	1	0	0	0	1	0	0	0	NA	43	53	1.93	1.92	32.0227	32.8654	10.9	139.5	14.5	269	0.42	4	2.73036	36	0
0	78.4266	1	1	0	0	0	1	0	0	0	NA	41	35	1.4	1.3	48.5858	52.2037	12.5	140	16.5	218	0.27	4.3	7.30197	3.43333	1
0	78.658	1	1	0	0	0	1	0	0	0	NA	68.6	59	6.23	4.49	7.3031	11.7881	19.82	141	13.6	326	0.21	7.16	34.7068	16.9667	1
0	82.5553	1	1	0	0	0	1	0	0	0	NA	61	45	3.7	1.3	14.7895	50.7328	11	137	15.3	222	NA	6.7	54.9399	20.1333	1
0	84.6091	1	1	0	0	0	1	0	0	0	NA	41	39	1.49	1.5	43.0427	40.3561	6.6	140	17	224	0.25	5.6	3.3997	35.5	0
0	63.5785	1	1	0	0	0	1	0	0	0	NA	31	40	2.2	2.33	30.644	29.1778	19.02	141	14.7	221	0.4	4.2	16.8155	36	0
0	55.1705	1	1	0	0	0	1	0	0	0	NA	39	38	1.73	1.9	42.827	40.6788	7.4	136	16.5	343	NA	4.4	11.9223	25.0333	1
0	65.6172	1	1	0	0	0	1	0	0	0	NA	25	47	1.17	1.5	65.0969	48.991	10.33	138	16.2	298	0.338	4.2	9.14852	36	0
0	59.28	1	1	0	0	0	1	0	0	0	NA	25.88	27	1.73	1.31	42.2908	58.2758	98.56	136	13.4	432.7	NA	4.2	7.14401	36	0
0	81.028	1	1	0	0	0	1	0	0	0	NA	32	31	1.3	1.33	50.866	48.706	7.5	136	19.3	336.7	0.38	4.3	3.1165	4.03333	1
0	63.9698	1	1	0	0	0	1	0	0	0	NA	27	41	1.51	1.36	47.8094	53.9558	7	139	NA	208	1.33	4.9	5.84078	36	0
0	56.0277	1	1	0	0	0	1	0	0	0	NA	67	51	3.2	1.93	21.019	38.0896	22.1	132	19.7	451.4	NA	4.3	17.9128	4.1	0
0	58.1892	1	1	0	0	0	1	0	0	0	NA	63	51	2.7	2.81	25.5028	25.1141	10.4	135	14.9	180	0.57	5.4	10.211	36	0
0	75.3051	1	1	0	0	0	1	0	0	0	NA	49	59	2	2.4	31.9601	25.9018	7.9	140	14.7	228	0.49	4.7	12.1476	36	0
0	78.6478	1	1	0	0	0	1	0	0	0	NA	27	32	1.3	1.4	52.5082	48.7471	9.2	136	18.3	140	1.15	4.3	4.51625	23.0667	1
0	70.8013	1	1	0	0	0	1	0	0	0	NA	70	93	3.6	3.46	15.9721	16.6361	10.14	140.8	17.3	219	1.47	5.4	8.09091	11.6333	1
0	63.3244	1	1	0	0	0	1	0	0	0	NA	11	20	0.86	0.97	94.8642	84.2276	11.4	137	13.7	157	1.66	4.3	6.13803	36	0
0	69.0355	1	1	0	0	0	1	0	0	0	NA	20	27	0.9	0.98	82.3601	79.0676	13.1	136	16.3	217	NA	3.6	8.91261	17.0667	1
0	65.9747	1	1	0	0	0	1	0	0	0	NA	10	23	0.8	0.95	92.8132	83.4482	19.59	124.39	13.8	327	0.47	4	6.96124	21.1333	0
0	65.0855	1	1	0	0	0	1	0	0	0	NA	14	13.9	1.6	0.82	48.6162	90.3082	16.8	135	12.4	266	NA	3.9	26.0691	12.7667	0
0	60.8996	1	1	0	0	0	1	0	0	0	NA	11	NA	0.83	NA	86.9556	105.497	13.04	136	15	462	0.5	3.6	15.4493	3.76667	0
0	74.3894	1	1	0	0	0	1	0	0	0	NA	19	20	0.83	0.83	87.5799	88.7024	9.1	137	15.4	206	1.4	4.6	2.11561	12.0667	1
0	67.9393	1	1	0	0	0	1	0	0	0	NA	23	22	1.23	1.23	59.2309	59.9787	7.67	137	15.4	181	0.85	4.5	5.27291	36	0
0	85.2094	1	1	0	0	0	1	0	0	0	NA	24	NA	1.2	NA	54.4225	44.9021	7.8	128	NA	253	NA	4.6	5.76443	36	0
0	80.2069	1	1	0	0	0	1	0	0	0	NA	23	34	1.13	1.6	61.0654	39.6785	8	136	16.3	139	NA	4.3	5.18861	29.9667	1
0	70.8676	1	1	0	0	0	1	0	0	0	NA	42	35	1.63	1.2	42.5562	61.1945	4.85	144	15.3	78	1.072	5.1	3.99456	35.1333	0
0	54.6498	1	1	0	0	0	1	0	0	0	NA	15	16	0.83	0.78	100.292	103.319	12.1	138	13.7	204	1.27	3.9	4.60325	36	0
0	56.2302	1	1	0	0	0	1	0	0	0	NA	17	16	1	0.84	88.0906	96.0224	20.43	139.1	14	469	0.85	NA	7.90616	36	0
0	61.758	1	1	0	0	0	1	0	0	0	NA	12	NA	0.73	NA	100.343	96.3695	8.9	144	14.8	232	0.7	4.6	2.11938	36	0
0	60.2685	1	1	0	0	0	1	0	0	0	NA	23	21	0.68	0.52	104.216	115.042	17.11	143.04	13.3	369.4	NA	NA	4.79765	36	0
0	67.8892	1	1	0	0	0	1	0	0	0	NA	61.7	69	2.89	2.83	21.9875	23.0531	8.17	137	14.6	252	0.072	5	11.8552	0.233333	1
0	51.8297	1	1	0	0	0	1	0	0	0	NA	97	49	4.69	3.89	13.2531	16.4621	9.1	136	NA	274	0.14	4.8	24.1123	36	0
0	79.9	1	1	0	0	0	1	0	0	0	NA	68.13	104.4	2.12	3.6	27.9099	15.2234	8.7	139	13.8	250	0.4	5	2.08271	3.73333	1
0	76.8287	1	1	0	0	0	1	0	0	0	NA	68.91	31	1.9	1.13	32.8769	62.8123	13.44	129	14.7	235	0.33	NA	2.59061	36	0
0	67.1468	1	1	0	0	0	1	0	0	0	NA	17	25	0.8	0.71	93.0592	96.6449	10.1	136	NA	240	0.86	3.3	30.0313	2.8	0
0	69.8863	1	1	0	0	0	1	0	0	0	NA	14	21	1.1	1.42	66.411	49.2187	13.4	138	18.7	320	0.53	3.8	3.05916	33.9	1
0	65.7522	1	1	0	0	0	1	0	0	0	NA	16	14	1.9	0.79	38.1209	93.5475	21.36	137	19.2	256	0.46	4	6.0057	36	0
0	67.2531	1	1	0	0	0	1	0	0	0	NA	37	33	1.2	1.13	60.8313	72.0103	27.02	133	13.8	187	0.8	6.1	17.7449	31.7	1
0	64.1631	1	1	0	0	0	1	0	0	0	NA	14	15	1.1	0.97	69.417	79.1636	10	139	14.2	183	NA	3.93	5.11954	21.4	1
0	56.3647	1	1	0	0	0	1	0	0	0	NA	20.54	26	1.1	1.03	79.4287	81.5679	16.97	138	16.1	329	NA	4.7	3.93283	31.8333	1
0	58.6783	1	1	0	0	0	1	0	0	0	NA	19	NA	1.23	NA	66.8912	84.4885	13	137	NA	136	NA	4.2	2.71533	25.0333	0
0	73.2141	1	1	0	0	0	1	0	0	0	NA	40	85	1.93	2.27	31.0947	26.3824	20.8	132	13.2	537	0.68	4.1	9.92278	31.7333	1
0	77.9223	1	1	0	0	0	1	0	0	0	NA	19	40	1.03	1.5	72.7607	45.7798	12.9	133	NA	236	0.45	3.8	9.10527	31.1333	0
0	51.0316	1	1	0	0	0	1	0	0	0	NA	25	NA	1.15	NA	75.9983	73.5093	18.2	140	NA	277	NA	3.8	2.65018	11.6667	1
0	74.1779	1	1	0	0	0	1	0	0	0	NA	23	25	0.89	1.05	80.9695	68.6056	10.96	137	14.4	411	0.29	4.5	6.06549	36	0
0	69.8938	1	1	0	0	0	1	0	0	0	NA	22	20	0.92	0.93	84.3943	86.2321	11.89	141	15.2	319.2	0.5	4.2	6.50898	25.7	1
0	54.5902	1	1	0	0	0	1	0	0	0	NA	17	32	1.09	1.13	80.7089	NA	9.23	140	NA	271	0.58	3.8	9.01402	36	0
0	70.2113	1	1	0	0	0	1	0	0	0	NA	11	NA	0.83	NA	89.2881	79.3823	7.33	131	13.7	279	0.61	3.9	3.7263	36	0
0	67.13	1	1	0	0	0	1	0	0	0	NA	32	31	1.16	1.15	63.4234	64.4249	10.9	126	14.2	373	0.712	4.8	2.35664	36	0
0	57.3301	1	1	0	0	0	1	0	0	0	NA	20	23	1.43	1.41	53.1281	54.8412	14.7	139	14.5	277	0.9	4	3.10217	36	0
0	48.9518	1	1	0	0	0	1	0	0	0	NA	20	18	1.03	1.05	82.5496	82.0353	11.7	140	15.2	288	0.47	4.6	0.235335	36	0
0	65.8175	1	1	0	0	0	1	0	0	0	NA	15	14	1.1	1.1	69.6039	68.9829	10.38	140	13.8	185	0.37	4	0.961307	36	0
0	58.018	1	1	0	0	0	1	0	0	0	NA	12	NA	1.5	NA	49.0498	52.3051	14.6	140	15.5	425	0.86	4	3.05525	36	0
0	72.2609	1	1	0	0	0	1	0	0	0	NA	23	22	0.93	1.02	80.259	72.047	8	136	NA	158	0.44	4.6	2.16917	29.6	1
0	87.2174	1	1	0	0	0	1	0	0	0	NA	22	22	1.3	1.3	49.18	47.5836	7.2	139	14.7	159	0.7	4.1	2.43337	12.7	1
0	71.4524	1	1	0	0	0	1	0	0	0	NA	24	24	1.44	1.3	48.2086	54.302	5.5	141	15.8	119	0.79	4.35	0.253384	33.0333	1
0	88.2727	1	1	0	0	0	1	0	0	0	NA	28	NA	1.7	NA	35.7659	43.2459	12.91	133	NA	337	0.63	NA	5.79452	36	0
0	79.8369	1	1	0	0	0	1	0	0	0	NA	48	44	1.7	2.33	38.4839	27.4124	6.7	141.2	15.3	150	0.97	4.1	2.25583	0.266667	1
0	57.8759	1	1	0	0	0	1	0	0	0	NA	14	14	1.2	1.2	66.0786	67.4535	7	138	17.2	235	NA	3.7	1.98962	36	0
0	73.64	1	1	0	0	0	1	0	0	0	NA	32	33	1.3	1.2	55.1896	59.7787	7.2	134	NA	229	NA	4.1	1.27029	33.9667	0
0	65.8728	1	1	0	0	0	1	0	0	0	NA	13	13	1	0.93	79.6132	82.7043	12.5	134	NA	284	NA	4.4	1.99543	0	1
0	75.4382	1	1	0	0	0	1	0	0	0	NA	18	NA	1.2	NA	59.2163	56.5438	9.4	141	15.6	183	NA	3.4	0.329662	1.7	1
0	88.8777	1	1	0	0	0	1	0	1	0	1212.46	27	28	1.08	1.27	50.1525	52.2143	7.1	134	NA	171	0.56	4.3	5.76734	16.2	1
0	59.5552	1	1	0	0	0	1	0	1	0	197.56	25	NA	1.3	NA	66.0626	62.9402	7.7	146	NA	171	NA	5.1	7.12871	36	0
0	84.8251	1	1	0	0	0	1	0	1	0	499.27	17	15	0.61	0.72	99.0451	91.8866	5.13	136	NA	111	0.44	3.9	5.68711	20.3333	0
0	60.4159	1	1	0	0	0	1	0	1	0	106.12	17	NA	0.91	NA	90.6002	NA	7.33	140	NA	245	0.4	4.4	4.27974	36	0
0	84.0423	1	1	0	0	0	1	0	1	0	142.699	17	18	0.73	0.8	90.4257	88.3291	5.49	137	NA	167	0.38	3.66	3.87201	30.8333	1
0	71.8045	1	1	0	0	0	1	0	1	0	1406.27	68	110	2.4	3.06	25.2747	20.0298	5.09	139	18.7	244	0.8	4.2	14.8643	36	0
0	88.6819	1	1	0	0	0	1	0	1	0	1667.15	51	78	2.1	2.16	27.5589	25.2282	6.68	143.3	15.5	82	0.59	3.6	7.39634	13.8667	1
0	83.2334	1	1	0	0	0	1	0	1	0	1920.72	24	26	1.4	1.3	47.1455	49.5809	8.5	127	14.6	326	1.41	5.2	5.05708	36	0
0	94.0346	1	1	0	0	0	1	0	1	0	1009.2	22.42	37	1.32	1.41	45.9791	42.5979	15.5	139	15.4	235	NA	4.6	7.97375	3.96667	1
0	67.2629	1	1	0	0	0	1	0	1	0	NA	42	20	0.89	1	81.8778	76.7368	6.2	137	12.6	NA	0.3	3.7	12.1827	7.83333	0
0	63.418	1	1	0	0	0	1	0	1	0	NA	37	24	1.2	1.3	60.7102	56.2415	13.6	138	14.6	597.4	0.52	4.3	13.8164	36	0
0	59.3286	1	1	0	0	0	1	0	1	0	NA	42	35	1.6	1.27	45.0503	61.7917	6.2	144	13.7	NA	0.67	5.1	7.67785	36	0
0	56.4874	1	1	0	0	0	1	0	1	0	NA	106	117	4.92	3.75	13.3077	17.1601	7.9	137	17.2	NA	0.38	4.1	5.1607	18.1333	0
0	74.5535	1	1	0	0	0	1	0	1	0	NA	31	51	1.33	1.8	50.4026	36.5328	16.5	139	13.8	217	0.54	5.5	57.0233	36	0
0	78.0847	1	1	0	0	0	1	0	1	0	NA	17	18	1	1.17	73.2263	59.0237	11	137	13.4	305	1.1	3.8	3.46387	11.9333	0
0	80.3575	1	1	0	0	0	1	0	1	0	NA	50	32	1.8	1.24	34.047	54.4126	20.8	144	14.7	329	0.4	4.7	50.3886	36	0
0	72.0371	1	1	0	0	0	1	0	1	0	NA	13	22	1	1.15	74.116	63.9747	9.2	141	14.5	181	0.99	3.9	3.05511	36	0
0	71.852	1	1	0	0	0	1	0	1	0	NA	30	44	1.6	1.52	42.0666	44.5576	16.9	138	15.7	282	0.99	5	24.6791	36	0
0	85.7756	1	1	0	0	0	1	0	1	0	NA	46	48	1.2	1.09	53.1283	61.7362	11.4	141	15.8	207	0.6	5.5	6.52243	1.86667	1
0	78.9171	1	1	0	0	0	1	0	1	0	NA	28	26	0.81	1.2	85.2945	57.2493	2.7	138	14.9	NA	0.59	3.3	6.2538	20.8333	1
0	81.0212	1	1	0	0	0	1	0	1	0	NA	23	22	0.94	1.3	70.2088	50.1893	6.78	135	14.7	155	0.58	4	2.92444	12.4333	1
0	62.348	1	1	0	0	0	1	0	1	0	NA	48	33	2.83	2.4	24.0064	73.7434	9.34	132	15.1	329	0.28	5	7.22327	36	0
0	47.7228	1	1	0	0	0	1	0	1	0	NA	13	14	0.83	0.91	100.307	107.76	26.1	139	NA	308	0.5	4.6	3.91825	36	0
0	75.0848	1	1	0	0	0	1	0	1	0	NA	29	28	1.43	1.3	45.6349	72.5448	9.8	141	NA	169	NA	4.5	2.97891	13.7333	1
0	71.9803	1	1	0	0	0	1	0	1	0	NA	53	30	1.9	2.26	36.1706	12.758	10.9	125.9	14.7	200	0.26	4.5	26.3373	36	0
0	73.022	1	1	0	0	0	1	0	1	0	NA	12	18	1	1.18	68.1363	44.4526	8.96	138	15.2	147	1.25	3.7	4.15748	36	0
0	70.3727	1	1	0	0	0	1	0	1	0	NA	13	26.1	0.71	0.93	97.0236	NA	6.23	136	NA	210	NA	4.5	4.77729	17.4333	0
0	65.3904	1	1	0	0	0	1	0	1	0	NA	12.6	14	0.73	0.84	99.012	95.1974	4.89	140	13.7	NA	0.98	4.2	2.03095	36	0
0	65.5835	1	1	0	0	0	1	0	1	0	NA	23	NA	0.93	NA	84.0233	79.989	6.4	145	NA	204	NA	5.1	5.95885	35.3667	0
0	55.7334	1	1	0	0	0	1	0	1	0	NA	19	17	1	0.93	87.9583	87.9544	7.34	137	15.4	NA	NA	4.6	2.0659	32.3	0
0	55.9091	1	1	0	0	0	1	0	1	0	NA	17	20	0.83	0.86	93.4165	82.3077	7.3	133	NA	366	NA	3.9	0.956725	6.23333	0
0	66.8418	1	1	0	0	0	1	0	1	0	NA	36	NA	1.32	NA	55.8332	62.1783	7.7	137	14.3	186	NA	4.8	1.53133	36	0
0	81.3402	1	1	0	0	0	1	1	0	0	230.72	23	NA	1.4	NA	45.0614	44.9228	8.8	133	NA	NA	0.33	4.9	4.1847	25.0333	0
0	86.1495	1	1	0	0	0	1	1	0	0	1001.33	25	28	1.23	1.23	52.4674	52.7548	9.14	136	NA	162	NA	3.9	2.12994	4.06667	1
0	89.7281	1	1	0	0	0	1	1	0	0	459.36	24	24	0.8	0.8	85.9507	85.7304	11.4	139	NA	NA	0.3	5	7.05429	28.8667	1
0	56.8538	1	1	0	0	0	1	1	0	0	273.6	26	NA	1	NA	81.8068	81.3233	11.4	146	15.8	291.3	0.9	4.2	3.04108	21.2	0
0	83.1009	1	1	0	0	0	1	1	0	0	271.51	28	23	0.98	1.11	69.5144	59.7296	7.01	141	NA	203	0.6	4.8	2.82489	36	0
0	81.4455	1	1	0	0	0	1	1	0	0	620.41	36	42.1	2.43	2.2	26.909	30.268	18.7	130.68	16.3	372	1.14	4.6	2.01406	0.166667	1
0	81.0331	1	1	0	0	0	1	1	0	0	1600.24	39	34	1.63	1.4	38.3938	46.4499	7.1	141	17.8	141	0.78	4.6	0.25408	5.06667	1
0	81.2885	1	1	0	0	0	1	1	0	0	844.44	31	48	1.36	1.87	48.0788	32.829	5.5	139.1	15.2	154	1.06	3.8	2.56781	10.9333	1
0	68.4351	1	1	0	0	0	1	1	0	0	425.22	25	25	1.3	1.13	58.1716	62.9634	5.58	139	15.8	114	0.71	4.5	4.0439	7.9	0
0	61.7568	1	1	0	0	0	1	1	0	0	459.32	20	24	1.4	1.13	52.1417	77.6688	5.78	138	15.6	161	0.75	4.1	7.15865	36	0
0	72.9904	1	1	0	0	0	1	1	0	0	224.09	25	20	1.18	0.91	64.3214	69.4496	9.9	138	NA	174	0.58	4	4.01896	6.86667	0
0	59.384	1	1	0	0	0	1	1	0	0	715.28	24	17	1.3	1.5	57.3489	64.3578	7.4	140	15.5	227	NA	4.3	4.0813	36	0
0	75.0241	1	1	0	0	0	1	1	0	0	1109.97	17	19	1.47	0.9	NA	NA	5.74	141	NA	165	0.42	4.6	12.2979	27.7	0
0	75.8043	1	1	0	0	0	1	1	0	0	575.7	12.21	30	1.1	1.32	64.3489	54.0939	7.6	139.8	13.4	183	0.45	3.5	3.15241	36	0
0	57.7086	1	1	0	0	0	1	1	0	0	1178.75	15	NA	1.3	NA	60.133	NA	3.8	139	13.9	142	0.5	3.9	8.23233	36	0
0	70.1432	1	1	0	0	0	1	1	0	0	879.4	24	NA	0.9	NA	84.3473	73.1764	6.4	139	16	158	0.8	4.1	6.94855	36	0
0	72.9532	1	1	0	0	0	1	1	0	0	768.28	26	13	1.43	1.22	47.3066	57.8404	11.6	130	13.4	179	0.96	4.28	18.8868	36	0
0	75.6791	1	1	0	0	0	1	1	0	0	308.87	25	21	1	0.97	72.3174	69.5596	10.7	139	14.1	277	0.43	4.1	3.95534	36	0
0	70.2091	1	1	0	0	0	1	1	0	0	483.08	19	18	1.3	1.18	57.6806	80.3666	5.8	145	15.1	196	0.6	4.5	1.83182	36	0
0	71.9186	1	1	0	0	0	1	1	0	0	131.65	9	14	0.8	1.06	91.2933	69.5071	6.32	138	17.6	258	1.1	4	3.072	17.3333	1
0	66.49	1	1	0	0	0	1	1	0	0	274.61	11.41	NA	0.89	NA	84.4281	95.0613	6.3	140	15.6	211	0.7	3.52	0.283185	17.4	0
0	75.087	1	1	0	0	0	1	1	0	0	2929.95	18.3	29	1.5	1.4	45.3562	NA	9.8	138	15.5	145	1.3	4.9	7.41043	8.83333	0
0	63.4036	1	1	0	0	0	1	1	0	0	1459.4	44	55	2.2	3.6	29.9163	18.7029	9.6	141	13.7	164	0.8	4.9	40.9944	4.16667	1
0	86.3457	1	1	0	0	0	1	1	0	0	1292.09	72	68.6	1.6	1.5	36.6344	38.723	3.91	135	17.2	105	0.83	4.6	9.45654	2.03333	1
0	80.9808	1	1	0	0	0	1	1	0	0	416.39	18	32	0.98	1.2	76.6864	60.0904	6.4	137	17	173	1.71	4	7.62402	21.2333	0
0	79.7134	1	1	0	0	0	1	1	0	0	1076.02	20	29	1.8	1.93	34.2569	30.4696	12.2	143	15.7	122	1.03	3.6	16.9703	11.2667	1
0	71.8326	1	1	0	0	0	1	1	0	0	3131.89	51	87	2.43	3.04	25.5608	19.0722	12	133	20.1	192	1.29	4.6	6.39018	7.93333	0
0	83.0703	1	1	0	0	0	1	1	0	0	579.299	51	88	2.6	2.5	22.8974	22.9995	20	133	13.8	238	1.38	4.4	15.955	0.433333	1
0	76.8856	1	1	0	0	0	1	1	0	0	221.89	22	25	1.7	1.55	37.7088	41.9391	6.65	134	15.3	147	NA	4.7	3.17023	13.1667	1
0	88.3757	1	1	0	0	0	1	1	0	0	750.03	46	42	1.63	1.57	36.8037	38.9772	15.4	128	14.5	354	0.77	5.2	4.7337	7.03333	1
0	76.4076	1	1	0	0	0	1	1	0	0	198.6	18	20	1.3	1.19	53.7404	61.3255	7.8	139	16	281	0.81	3.7	13.9978	12.9333	0
0	80.2835	1	1	0	0	0	1	1	0	0	2110.71	24	20	0.93	0.88	79.7736	79.8998	17.2	139	16.8	415.5	NA	3.6	5.32218	23.2667	0
0	79.8297	1	1	0	0	0	1	1	0	0	3326.32	26	43	1	1.4	73.8072	48.4108	8.9	133	14.5	197	NA	4.4	9.1902	6.6	0
0	55.3974	1	1	0	0	0	1	1	0	0	120.35	25	17.4	0.95	0.63	84.9937	107.399	29.82	138	15.7	309.5	0.75	4.3	6.85885	24.9	0
0	73.2221	1	1	0	0	0	1	1	0	0	888.6	24	11	1.57	1.1	45.4523	71.01	11.3	132	15.1	222	1.01	4.4	7.91087	16.0667	1
0	91.1213	1	1	0	0	0	1	1	0	0	169.75	35	31.7	0.77	0.74	80.6725	79.5329	7.79	136	15.8	306	0.5	4.7	7.03524	15.6	1
0	92.839	1	1	0	0	0	1	1	0	0	2780.02	16	19	1	0.88	57.8595	65.0865	9.6	132	15.1	235	0.69	4.2	5.32696	2.23333	1
0	84.2216	1	1	0	0	0	1	1	0	0	549.22	38	86	1.23	2.2	55.3117	29.9038	10.3	140	14.5	269	NA	5	3.96931	36	0
0	74.0717	1	1	0	0	0	1	1	0	0	433.6	21	25	1.1	1.3	64.3207	54.2065	7.3	138	15.8	105	0.74	4.5	6.04169	36	0
0	86.9381	1	1	0	0	0	1	1	0	0	851.6	34	38	2	2.2	28.6014	26.0701	6.1	136	15.4	254	0.3	5.41	2.43916	22.8333	1
0	84.1888	1	1	0	0	0	1	1	0	0	1328.25	54	87	1.85	1.9	32.6243	31.5473	10.39	137	15.4	177	3.167	4	0.292078	36	0
0	64.817	1	1	0	0	0	1	1	0	0	521.94	88.96	62	2.3	2.3	29.9695	30.3977	7.4	126	17.3	157	0.39	4.3	0.32733	6.93333	1
0	65.9163	1	1	0	0	0	1	1	0	0	424.39	17	9	1.3	1	57.337	77.5594	7.82	136	NA	213	0.73	3.7	13.3832	36	0
0	54.8877	1	1	0	0	0	1	1	0	0	261.43	22	16	1.49	0.93	51.7809	86.7297	21.2	129	14.9	256	1.76	5.3	2.88239	15.0667	1
0	61.4731	1	1	0	0	0	1	1	0	0	397.81	20	22	1.13	1.1	69.4267	71.898	10.22	136	13.9	253.4	0.72	4.8	8.75421	24.9333	0
0	76.7869	1	1	0	0	0	1	1	0	0	436.12	27	46	1.56	1.71	42.1004	38.1911	10.68	140	16.3	234	1.22	4.53	2.02396	25.7667	1
0	74.7905	1	1	0	0	0	1	1	0	0	706.7	25	24	1.4	0.87	49.983	84.2217	12.72	136	13.5	406.3	0.58	4.3	5.08254	30.4	0
0	86.5471	1	1	0	0	0	1	1	0	0	344.02	11	NA	0.9	NA	73.1382	71.0098	10.2	136	15.3	262	NA	3.3	10.1147	36	0
0	83.3364	1	1	0	0	0	1	1	0	0	1300	30	26	1	1.13	69.2997	60.5593	6.2	138	NA	189	NA	4.1	3.30466	36	0
0	65.0423	1	1	0	0	0	1	1	0	0	1281.48	20	20	1.71	1.9	42.6317	38.3334	8.53	134	19.3	238	NA	3.7	7.88513	0.533333	1
0	77.2126	1	1	0	0	0	1	1	0	0	579.22	18	13	0.87	0.9	79.5548	77.4071	6.5	134	NA	256	NA	3.2	4.20612	35.1333	1
0	70.5997	1	1	0	0	0	1	1	0	0	NA	18	29	1.5	1.4	46.6176	50.2106	7.81	135	12.8	198	NA	4.4	5.79085	36	0
0	66.0317	1	1	0	0	0	1	1	0	0	NA	40	NA	1.58	NA	46.0929	43.628	8.3	136	NA	NA	NA	4.6	0.310081	36	0
0	76.7324	1	1	0	0	0	1	1	0	0	NA	13	14	1.1	1.1	64.1307	64.5745	5.34	141	13.8	126	NA	4	3.01649	36	0
0	60.8485	1	1	0	0	0	1	1	0	0	NA	19	24	1.24	1.2	61.4124	64.1892	9.6	138	17.1	216	0.79	3.9	4.0282	36	0
0	63.863	1	1	0	0	0	1	1	0	0	NA	15	15	0.9	0.88	89.3245	89.869	NA	140	NA	NA	2.7	4.2	3.08853	36	0
0	76.0194	1	1	0	0	0	1	1	0	0	NA	53	59	1.6	2.1	39.9541	29.9964	7.59	136	13.9	179	0.4	4.8	14.8709	30.7333	1
0	69.3934	1	1	0	0	0	1	1	0	0	NA	22	16	3	2.64	19.766	24.1313	6.7	138	16.7	172	NA	3.8	1.8287	4.46667	1
0	70.8135	1	1	0	0	0	1	1	0	0	NA	24.1	35	1.13	1	65.8297	81.4804	7.6	143	14	NA	NA	4.2	1.93113	9.4	1
0	82.1825	1	1	0	0	0	1	1	0	0	NA	46	34	2.6	2.1	22.053	29.8423	5.1	138	21.1	NA	NA	4.7	3.21468	6.9	1
0	79.5065	1	1	0	0	0	1	1	0	0	NA	55	28	1.5	1.1	43.2624	52.574	8.09	137	14.6	188	1.4	4	4.26869	8.96667	1
0	85.1735	1	1	0	0	0	1	1	0	0	NA	49	NA	1.72	NA	35.3128	29.4584	7	139	24.9	187	0.58	3.1	1.97768	0.1	1
0	63.6899	1	1	0	0	0	1	1	0	0	NA	26	24	0.9	1	90.2363	79.8957	7.19	140	15.1	161	0.41	4.7	4.75572	29.6333	0
0	84.5646	1	1	0	0	0	1	1	0	0	NA	42	45.4	1.03	1	46.9559	67.057	6.16	139	15.6	214	0.46	5.5	32.9151	36	0
0	77.1255	1	1	0	0	0	1	1	0	0	NA	17	26	1.21	0.96	63.6883	73.7627	11.2	125	14.8	222	1.57	4	6.05468	2.8	0
0	79.9777	1	1	0	0	0	1	1	0	0	NA	23	25	1.3	1.4	55.7366	47.1531	10.3	138	NA	144	NA	4.2	3.78429	36	0
0	74.9659	1	1	0	0	0	1	1	0	0	NA	22	26	1.1	1.21	64.3181	58.3746	4.9	NA	14.2	150	NA	NA	3.1281	22.7	0
0	73.0998	1	1	0	0	0	1	1	0	0	NA	20	22	1.22	1.13	57.8038	64.1805	8.9	142.2	NA	171	0.5	3.8	3.5259	26.8667	0
0	78.8984	1	1	0	0	0	1	1	0	0	NA	21	29	1.9	1.4	NA	58.661	12.32	137	17.3	320	0.34	4.5	5.00244	1.73333	1
0	69.4027	1	1	0	0	0	1	1	0	0	NA	13	NA	0.93	NA	80.0447	82.9041	10.45	138	16.3	212	NA	4.3	5.17967	4.9	0
0	73.9926	1	1	0	0	0	1	1	0	0	NA	13	NA	1.1	NA	66.0784	64.4579	9.8	141	13.5	206	0.7	4.1	5.30827	36	0
0	76.5812	1	1	0	0	0	1	1	0	0	NA	20	17	1.08	1.03	NA	NA	8.31	132	14.7	269	0.55	3.3	5.32449	10.4	0
0	67.8103	1	1	0	0	0	1	1	0	0	NA	42	43	1.4	1.4	50.6113	53.9013	7.8	143	14.9	204	0.26	4.7	0.287093	36	0
0	77.6379	1	1	0	0	0	1	1	0	0	NA	31	NA	1.43	NA	46.1706	42.7373	5.98	139	16	183	NA	4.5	0.339147	36	0
0	74.2763	1	1	0	0	0	1	1	0	0	NA	28	41	1.53	1.8	42.6937	31.8314	25.2	137	NA	331	0.61	5	2.12473	35.1667	1
0	72.5737	1	1	0	0	0	1	1	0	0	NA	23	28	1.4	1.5	50.2244	43.0077	9.59	140	15.5	161	NA	3.5	1.29996	20.2333	1
0	74.6141	1	1	0	0	0	1	1	0	0	NA	17	24	1.09	1.1	67.2343	68.2571	9	137	NA	372	NA	4.2	3.42744	35.2	1
0	87.0082	1	1	0	0	0	1	1	0	0	NA	32	30	1	1.03	65.7588	63.8785	10.66	136	16.2	204	1	4.1	2.39793	19.6667	1
0	85.32	1	1	0	0	0	1	1	0	0	NA	23	42	1.39	1.6	45.917	38.6888	NA	137	17.1	NA	NA	NA	11.1782	4.26667	1
0	87.0629	1	1	0	0	0	1	1	0	0	NA	36	68	1.1	1.4	62.1427	44.8802	13.6	130	NA	259	0.57	4.5	5.76893	20.2667	1
0	88.552	1	1	0	0	0	1	1	0	0	NA	46	NA	1.2	NA	52.5848	47.3135	7.6	133.47	16.2	129	NA	4.6	6.23033	36	0
0	63.1946	1	1	0	0	0	1	1	1	0	476.58	42	49	1.68	1.8	38.7011	40.894	9	137	18.7	95	0.97	4.1	0.294623	36	0
0	69.333	1	1	0	0	0	1	1	1	0	1976.21	26	23	1.63	1.5	49.0058	46.1891	3.8	138	16.3	220	1.4	4.6	3.18037	36	0
0	77.1872	1	1	0	0	0	1	1	1	0	1118.6	35	35	1.8	1.79	35.8363	35.4095	26.92	129	16.6	18.2	NA	3.6	2.80681	3.6	1
0	87.2005	1	1	0	0	0	1	1	1	0	754.39	24	41	1.4	1.41	44.0518	42.784	6.5	139	14.6	146	1.19	3.8	3.99816	36	0
0	66.8988	1	1	0	0	0	1	1	1	0	2699.77	22	25	1.33	1.3	55.6195	58.0755	10.6	142	14.6	215	NA	4.3	5.79339	36	0
0	86.5777	1	1	0	0	0	1	1	1	0	960.27	70	103	2	2.1	28.2329	27.192	4.9	139	14.5	231	0.33	4.6	0.310678	31.3667	1
0	68.5484	1	1	0	0	0	1	1	1	0	298.18	42	NA	1.53	NA	44.8626	46.1114	6.3	136	18.3	245	1.4	4.8	0.320356	36	0
0	79.8912	1	1	0	0	0	1	1	1	0	1726.05	24	26	1.26	1.2	52.6911	57.029	8.8	132	NA	196	1.52	4.3	7.44426	36	0
0	74.0789	1	1	0	0	0	1	1	1	0	1809.51	19	18	0.83	0.87	88.0732	86.3729	7.48	141	14.6	197	1.59	3.8	9.69186	10.1333	0
0	83.9988	1	1	0	0	0	1	1	1	0	1685.63	22	30	1.1	1.05	62.6767	64.5152	7.75	134	15.7	236	0.49	4.1	16.0815	5.76667	0
0	82.8879	1	1	0	0	0	1	1	1	0	1691.23	51	17	1.7	1.03	36.2442	67.3366	9.2	124	15.4	316	NA	5.5	8.02484	16.8667	0
0	78.0517	1	1	0	0	0	1	1	1	0	680.51	27	28	1.55	1.12	42.3898	62.7345	5.9	136	NA	224	0.67	4.7	21.1655	5.6	1
0	83.8836	1	1	0	0	0	1	1	1	0	1125.14	17	47	1.1	1.5	60.5932	43.213	5.66	144.3	14.1	169	NA	4.3	53.2855	5.63333	0
0	91.886	1	1	0	0	0	1	1	1	0	NA	23	48	1.19	1.4	49.9973	57.1851	4.94	137.4	14.1	93	NA	4.3	5.04023	11.6333	0
0	55.6482	1	1	0	0	0	1	1	1	0	NA	22	33	1.4	1.21	55.8907	78.2098	8.9	138	NA	218	NA	4.79	3.0357	36	0
0	73.4032	1	1	0	0	0	1	1	1	0	NA	16	38	1	1.91	72.533	49.5813	7.41	141	NA	NA	NA	4.2	4.06036	36	0
0	83.4032	1	1	0	0	0	1	1	1	0	NA	18	NA	0.75	NA	92.5787	104.595	6.7	135	15.1	196	NA	4.2	1.72882	18.8667	0
0	63.1623	1	1	0	0	0	1	1	1	0	NA	25	22	1.1	0.92	63.2241	66.0384	8.2	139	NA	140	0.32	4.3	3.90195	36	0
0	81.3462	1	1	0	0	0	1	1	1	0	NA	66	49	2.4	1.37	24.7368	47.8566	9.78	136.5	18.3	218	0.58	4.7	5.98285	15.0667	1
0	79.279	1	1	0	0	0	1	1	1	0	NA	33	41	2.05	2.44	29.3892	23.9478	9.3	147	NA	232	NA	4.4	5.00695	9.4	1
0	80.8014	1	1	0	0	0	1	1	1	0	NA	37	47	2.06	2.4	29.5651	23.8859	6.7	140	15.5	201	0.57	4.2	31.7142	8.13333	1
0	63.1946	1	1	0	0	0	1	1	1	0	NA	20	32	1.31	1.63	57.4419	40.4661	9.33	139	20.3	174	1.1	4.4	19.9692	36	0
0	61.7561	1	1	0	0	0	1	1	1	0	NA	19	31	1.24	1.23	58.16	90.8621	12.2	134	16.3	293	0.8	4.8	28.3315	36	0
0	65.1153	1	1	0	0	0	1	1	1	0	NA	15	26	1.43	1.18	51.9933	110.837	8.9	136	18.3	159	NA	NA	5.92177	29.6	1
0	72.0037	1	1	0	0	0	1	1	1	0	NA	25	19	1.72	1.5	39.3424	38.5705	8.23	142	17.8	155	NA	4.8	11.5288	36	0
0	88.3691	1	1	0	0	0	1	1	1	0	NA	23	NA	0.8	NA	79.515	68.5016	10.08	139	17.6	231	0.8	4.2	2.3572	36	0
0	82.1185	1	1	0	0	0	1	1	1	0	NA	56	69	1.7	2	35.7026	28.5816	8.7	144	15.3	205	1.64	5.2	2.80251	2.83333	1
0	83.4107	1	1	0	0	0	1	1	1	0	NA	20	29	1	1.2	68.9123	57.2462	9.75	139	14.5	161	1.05	NA	13.0173	36	0
0	67.2161	1	1	0	0	0	1	1	1	0	NA	29	61	1.83	2.5	36.9923	27.8581	7.73	142	16.8	266	1	4.6	9.61945	36	0
0	80.3301	1	1	0	0	0	1	1	1	0	NA	17	23	1.16	1.18	59.2465	58.9387	6.3	147	15.5	239	1.56	3.66	2.13132	34.9333	1
0	72.447	1	1	0	0	0	1	1	1	0	NA	27	29	1.6	1.6	43.1285	41.1313	12.5	140	14.4	271	2.06	4.27	9.01362	36	0
0	67.1813	1	1	0	0	1	0	0	0	0	273.94	46	84	4.2	5.46	14.4633	10.0811	4.75	132	15.3	218	0.3	4	8.87737	36	0
0	76.4651	1	1	0	0	1	0	0	0	0	412.45	65.47	78	3.99	4.81	14.0779	10.9793	14.57	139	15.3	318	0.51	3.5	4.03157	11.9667	0
0	59.2718	1	1	0	0	1	0	0	0	0	422.55	32	35	2.17	1.83	30.9718	35.8245	10.4	140	18.2	140	NA	4.3	3.13942	36	0
0	86.7626	1	1	0	0	1	0	0	0	0	481.19	57	82	4.16	4.3	11.7281	10.9607	6.58	126	13.1	176	0.49	5.4	4.94448	7.9	0
0	62.0015	1	1	0	0	1	0	0	0	0	1366.85	60	81	4.11	4.7	14.7082	17.8637	8.4	136	14.7	180.3	0.41	4.6	2.07499	36	0
0	63.5671	1	1	0	0	1	0	0	0	0	2358.61	64	44	4.84	4.31	11.3505	18.3925	7.38	144	NA	222	0.8	4	4.11408	27	0
0	61.6161	1	1	0	0	1	0	0	0	0	1489.2	65.43	58	5.17	5.43	11.3268	10.1119	8.4	140	14.7	NA	0.3	4	2.68753	36	0
0	44.522	1	1	0	0	1	0	0	0	0	1934.27	51	37	3.15	2.6	22.6042	32.9782	8	142	16.2	186	0.34	5.2	14.3939	7.33333	1
0	70.1424	1	1	0	0	1	0	0	0	0	234.98	54	55	2.71	2.27	22.663	23.5585	6.24	141	16.7	166	0.47	7	2.43883	2.7	1
0	60.7256	1	1	0	0	1	0	0	0	0	848.86	60	53	5.01	4.93	11.4257	11.0097	7	139	19.3	169	0.28	5	3.44217	1.93333	0
0	76.0374	1	1	0	0	1	0	0	0	0	531.51	37	28	1.8	1.52	35.3993	40.9804	8.41	138	15.9	130	0.53	4.4	5.88772	36	0
0	64.246	1	1	0	0	1	0	0	0	0	955.67	42	47	1.71	1.33	40.9891	54.5663	10.64	135	NA	225	0.42	4.5	28.3519	36	0
0	69.2335	1	1	0	0	1	0	0	0	0	878.81	30	28	1.43	1.39	48.7983	52.9706	12.9	141	12.7	226	0.86	4.8	1.08581	36	0
0	76.7446	1	1	0	0	1	0	0	0	0	257.36	47	61	2.3	3	26.7501	17.2685	7.5	141	13.6	222	NA	4.8	3.07194	28.8333	1
0	79.7324	1	1	0	0	1	0	0	0	0	NA	87	31	4.57	2.5	11.3075	23.885	11.27	136	17	199.5	0.31	6.4	6.43334	0	1
0	41.223	1	1	0	0	1	0	0	0	0	NA	77	48	7.64	4.35	7.81489	15.0142	19.78	141	NA	355	NA	4.8	7.0655	17.6	0
0	53.1312	1	1	0	0	1	0	0	0	0	NA	39	34	2.2	2.29	33.0066	32.0849	9.9	143	16.2	169	NA	3.3	15.118	27.1333	0
0	67.6462	1	1	0	0	1	0	0	0	0	NA	39	77	1.43	1.6	48.0532	43.0076	10.4	128	NA	119	NA	3.4	0.267026	24.6333	1
0	79.2912	1	1	0	0	1	0	0	0	0	NA	37	NA	3.33	NA	16.7046	14.1176	7.35	134	15.3	226	NA	4	2.14913	18.6667	0
0	65.6006	1	1	0	0	1	0	0	0	0	NA	44	44	3.2	2.2	20.3878	30.5851	19.59	136	16.8	288	0.7	4	9.27643	19.7333	1
0	76.865	1	1	0	0	1	0	0	0	0	NA	35	29	3.73	2.99	14.0739	18.8939	9.8	136	15.5	238	0.3	4.18	13.2983	15.9667	1
0	73.6557	1	1	0	0	1	0	1	0	0	3201.16	26	34.8	1.5	1.3	53.1735	54.5381	8.95	139	15.9	231	0.89	4.8	10.1042	36	0
0	80.9033	1	1	0	0	1	0	1	0	0	101.5	31	53	1.63	2.03	38.5896	30.0112	8.72	138	19.3	276	0.47	4.4	7.74326	13.6333	0
0	91.4267	1	1	0	0	1	0	1	0	0	362.47	29	59	1.64	2.2	41.136	24.0314	10.4	135	NA	280	NA	4.2	3.62012	12.5667	1
0	67.4363	1	1	0	0	1	0	1	0	0	2208.98	29.6	20	1.53	1.2	44.2999	61.9755	9.81	142	NA	142	NA	3.78	1.52755	31.9	1
0	74.2868	1	1	0	0	1	1	0	0	0	2152.35	47.64	36	2.13	2.53	28.1485	21.9591	7.03	141	15.2	146	0.41	4.5	8.04388	36	0
0	62.882	1	1	0	0	1	1	0	0	0	24.61	20	25	1.1	1.06	74.3305	83.031	7.5	135	NA	112	NA	4.6	6.56091	36	0
0	55.5827	1	1	0	0	1	1	0	0	0	1544.26	13	NA	1.2	NA	71.6196	73.3402	10.3	136	NA	316	0.43	4.3	7.33787	36	0
0	45.5049	1	1	0	0	1	1	0	0	0	328.13	21	23	1.63	1.3	50.2762	64.9593	8.52	135	15.4	271	0.82	4.4	8.1562	30.8	1
0	69.1919	1	1	0	0	1	1	0	0	0	955	38	34	1.95	1.59	NA	NA	5.2	136.1	NA	125	0.47	5.4	1.83979	2.83333	0
0	59.2816	1	1	0	0	1	1	0	0	0	1101.58	32	36	1.83	1.9	37.3052	38.0921	6.48	132.03	15.1	177	0.8	4.2	3.052	32.5	0
0	82.9716	1	1	0	0	1	1	0	0	0	3149.16	33	42	1.8	2.03	34.7374	28.9507	6.7	135	NA	172	0.51	4.7	5.06907	6.36667	1
0	76.5374	1	1	0	0	1	1	0	0	0	1467.1	71	64	2.9	2.7	20.5358	21.8902	8.32	139	16.8	118	1.53	4.6	3.04138	3.46667	0
0	77.6403	1	1	0	0	1	1	0	0	0	942.75	26	36	1.4	1.5	47.8096	44.8622	24.85	142	17	238	0.3	4.1	5.26923	36	0
0	76.5648	1	1	0	0	1	1	0	0	0	3654.82	42	28	1.9	1.41	33.0719	47.0915	10.18	129	15.4	330	0.5	4.9	13.8485	13.5	1
0	65.9347	1	1	0	0	1	1	0	0	0	654	27	45	1.72	1.94	40.5997	34.877	35.03	141	18.3	356	0.44	4.9	5.49637	5.1	1
0	76.3585	1	1	0	0	1	1	0	0	0	922.11	22	31	1.2	1.4	58.2721	48.5097	10.9	136	15.2	372	0.25	4.2	109.175	5.13333	1
0	76.1681	1	1	0	0	1	1	0	0	0	146.47	84	58	2.93	1.93	16.6029	32.2863	11.25	134	14.2	220	0.115	4.9	4.99569	18.5333	0
0	84.133	1	1	0	0	1	1	0	0	0	290.529	33.97	20	2.8	1.23	23.261	52.6034	10.12	138	12.7	205	0.5	5.5	6.35616	8.83333	0
0	85.3658	1	1	0	0	1	1	0	0	0	582.64	36	28	1.9	1.11	32.7997	60.049	6.72	137	14.2	171	0.4	5	3.02849	36	0
0	83.2245	1	1	0	0	1	1	0	0	0	640.63	43	52	2.6	2.89	24.0186	19.1792	9	132	15.1	82	0.4	5.8	5.96418	9.96667	1
0	77.1405	1	1	0	0	1	1	0	0	0	777.55	41.98	76	2.9	4.63	16.9039	11.321	28.08	132	15	390	0.58	4.3	5.8216	9.86667	0
0	66.6659	1	1	0	0	1	1	0	0	0	909.73	67	75	5.17	4.1	18.2284	14.1079	13.1	138	14.8	284	0.23	4.6	6.70739	5.1	0
0	60.2621	1	1	0	0	1	1	0	0	0	2929.06	67	66	3.99	5.39	7.64405	10.336	11.6	135	16.8	324	0.7	4.5	11.0534	3.56667	1
0	74.0734	1	1	0	0	1	1	0	0	0	1160.11	33.03	42	1.8	1.5	36.1491	39.2741	9.36	139	NA	150	NA	NA	5.68317	19.9	1
0	75.1746	1	1	0	0	1	1	0	0	0	975.8	37	63	1.9	NA	34.0377	37.4635	11.8	135.4	NA	219	NA	3.96	14.1381	26.3333	1
0	77.4683	1	1	0	0	1	1	0	0	0	820.29	35	31	1.58	1.49	41.3045	45.915	10.3	138	NA	131	0.72	4.03	4.88294	36	0
0	64.5697	1	1	0	0	1	1	0	0	0	381.73	29.68	NA	1.39	1.53	53.3437	55.6251	8.2	131	NA	225	NA	3.9	3.747	20.4	0
0	87.3635	1	1	0	0	1	1	0	0	0	879.03	40	41	2.9	2.78	18.5477	19.336	2.5	143	13.8	98	0.6	4.1	3.71744	2.9	1
0	80.9845	1	1	0	0	1	1	0	0	0	1722.57	74	88	3.19	3.2	17.7545	17.5069	10.01	142	13.6	279	0.3	3.2	15.5792	1.16667	1
0	78.7739	1	1	0	0	1	1	0	0	0	2418.94	68	86.3	3	3.36	19.0908	16.3654	6.4	138	14.7	172	NA	5	6.20218	19.8333	1
0	69.9187	1	1	0	0	1	1	0	0	0	2688.45	29	NA	3.93	NA	14.9756	13.3168	8.6	134	NA	200	NA	4.8	5.87978	27.2	1
0	65.9251	1	1	0	0	1	1	0	0	0	3167.02	22	37	1.7	1.67	39.2751	40.3684	5.81	138	16	220.3	0.37	4.6	8.4075	36	0
0	75.2302	1	1	0	0	1	1	0	0	0	2311.67	21	23	1.4	1.3	49.1437	54.5645	17.1	141	17.6	278	0.46	4.6	1.90625	33.9333	0
0	80.7685	1	1	0	0	1	1	0	0	0	3918.96	34	55	2.58	2.97	22.1589	18.1952	8	144	16.1	123	NA	5.2	3.42205	36	0
0	58.1934	1	1	0	0	1	1	0	0	0	1826.73	41	44	5.6	5.59	10.9475	10.4482	9.9	139.5	17	296	0.21	5.1	2.12223	36	0
0	62.6968	1	1	0	0	1	1	0	0	0	2981.26	69	69	5.32	5.3	10.7646	10.6449	9.62	133	17	305	0.4	5.1	3.93183	33.1333	1
0	65.2048	1	1	0	0	1	1	0	0	0	NA	92	67	4.12	4.65	14.1696	13.2578	20.8	141	14.7	287	0.2	4.3	13.6699	36	0
0	59.3232	1	1	0	0	1	1	0	0	0	NA	88.75	75	10.55	8.12	5.1808	5.43258	10.3	141	NA	NA	NA	4.4	1.91595	36	0
0	89.0243	1	1	0	0	1	1	0	0	0	NA	68	98	4.64	4.81	10.2411	9.42506	10.19	135	NA	174	NA	4.4	4.16171	1.16667	1
0	67.6528	1	1	0	0	1	1	0	0	0	NA	35.3	45	8.13	10.49	6.23733	4.65059	NA	142	NA	NA	NA	5.3	4.90662	36	0
0	70.8363	1	1	0	0	1	1	0	0	0	NA	23	73	2.7	1.5	22.3115	42.1999	7.15	135	14.5	215	0.4	3.7	57.9605	36	0
0	68.7998	1	1	0	0	1	1	0	0	0	NA	29.5	44	5.8	2.23	9.46075	29.1302	NA	140	NA	NA	NA	4.1	31.9938	28.2333	1
0	72.43	1	1	0	0	1	1	0	0	0	NA	21.03	32	1.4	1.13	49.1226	63.8033	6.9	134	13.8	NA	NA	4.9	8.75407	15.7333	1
0	68.4735	1	1	0	0	1	1	0	0	0	NA	80	NA	1.09	NA	70.5179	51.2963	12.1	134	NA	252	NA	5.6	10.3032	0.7	1
0	82.2877	1	1	0	0	1	1	0	0	0	NA	57.02	71	1.8	2.91	34.1672	19.3543	6.92	130.8	12.8	243	NA	4.2	7.17742	7.56667	1
0	77.1226	1	1	0	0	1	1	0	0	0	NA	29	NA	1.4	NA	49.4695	45.0815	15.77	125	19	534	0.71	4.2	31.7876	5.06667	1
0	89.6214	1	1	0	0	1	1	0	0	0	NA	28	30	1.42	1.47	43.0991	54.9042	11.02	142	NA	394	0.41	4.4	4.89221	1.16667	1
0	93.5995	1	1	0	0	1	1	0	0	0	NA	28	55	1.9	2.36	28.919	19.4056	9.5	137	14.2	311	1.01	4.61	4.19166	3.7	1
0	81.1736	1	1	0	0	1	1	0	0	0	NA	34	31	1.85	1.49	34.5089	35.4833	11.7	134	NA	455.2	0.3	4.2	7.21453	23.8667	1
0	60.3862	1	1	0	0	1	1	0	0	0	NA	61	43	2	1.58	34.2607	50.6121	14.24	141	16.1	242	NA	3.4	31.9259	36	0
0	60.2901	1	1	0	0	1	1	0	0	0	NA	52	51	2.1	1.85	33.2226	38.0455	8.69	143	14.5	249	0.33	5.1	1.61112	11.9	1
0	74.7259	1	1	0	0	1	1	0	0	0	NA	50	23	2.4	2.19	26.7511	29.2765	10.55	138	15.7	174	NA	5	6.8221	1.56667	1
0	61.087	1	1	0	0	1	1	0	0	0	NA	19	29	0.92	0.73	90.0764	99.1481	9.08	139	15.2	225	0.42	4.1	15.0507	36	0
0	63.4706	1	1	0	0	1	1	0	0	0	NA	36	44.9	1.4	1.2	54.1197	59.9775	17.2	136	13.3	161	2.935	4.5	13.938	20.4667	1
0	67.1339	1	1	0	0	1	1	0	0	0	NA	51	50	2.43	2.65	26.0183	26.3957	9.1	136	15.7	114	0.5	4.5	1.99571	0.733333	1
0	82.566	1	1	0	0	1	1	0	0	0	NA	37	42	1.92	1.6	30.6406	38.9657	10.1	132	16.2	94	NA	5.5	8.95138	8.63333	0
0	76.5679	1	1	0	0	1	1	0	0	0	NA	48	69	1.71	2.1	37.2564	30.567	5.86	136	15.4	NA	0.8	5.6	9.16413	14.8333	0
0	83.5172	1	1	0	0	1	1	0	0	0	NA	50.69	51	1.53	1.58	40.8892	38.7395	7	131.7	16.8	210	0.35	4.9	3.83549	34.7333	0
0	81.3043	1	1	0	0	1	1	0	0	0	NA	23	31	1.58	1.55	40.9763	40.662	9.3	139	15.8	NA	0.35	4.4	5.12222	26.5333	0
0	78.9956	1	1	0	0	1	1	0	0	0	NA	33	39	1.5	2.11	44.1264	24.1295	4.6	139	16.5	127.2	0.3	4	9.45494	7.83333	0
0	82.0179	1	1	0	0	1	1	0	0	0	NA	50	56	4.52	4.5	11.2133	11.3366	7.9	142	13.8	264	0.14	5.2	13.0342	36	0
0	61.7511	1	1	0	0	1	1	0	0	0	NA	129.11	90	7.7	5.7	6.68592	9.99535	2.5	130	13.7	91	0.5	NA	6.90048	1.16667	1
0	68.1033	1	1	0	0	1	1	0	0	0	NA	34	44	2.1	1.9	31.0145	35.3987	7.4	139	16	194	1.37	4.8	12.942	36	0
0	63.2169	1	1	0	0	1	1	0	0	0	NA	65	79.4	7.69	6.64	6.33488	7.85849	7.6	142	15.2	311	NA	5.4	24.4998	36	0
0	59.9345	1	1	0	0	1	1	0	0	0	NA	107	57	7.63	5.28	6.55828	10.919	7.07	138	16.3	125	0.43	4.1	7.00459	32.3	0
0	64.8478	1	1	0	0	1	1	0	0	0	NA	58	77	2.7	2.98	24.8438	20.8485	2.93	136	17.3	189	0.2	4.2	4.38927	36	0
0	85.1091	1	1	0	0	1	1	0	0	0	NA	32	NA	1.13	NA	58.0097	54.582	7.5	139	15.8	221	NA	4.5	0.302756	36	0
0	79.2688	1	1	0	0	1	1	0	0	0	NA	38	NA	1.67	NA	36.3646	33.3854	8	140	14.8	153	NA	4	7.76674	23.8	0
0	60.7861	1	1	0	0	1	1	0	0	0	NA	38	41	4.68	3.71	14.4151	16.7304	5.6	138	14.5	233	NA	3.9	2.1144	24.4	0
0	80.6085	1	1	0	0	1	1	0	0	0	NA	24	27	1.05	1.21	61.6778	55.264	11.13	138	15.8	280	0.42	3.6	4.49769	36	0
0	80.6592	1	1	0	0	1	1	0	1	0	822.8	85	74	2.4	2.31	24.4294	25.1388	7.8	137	15.6	274	NA	4.1	3.50138	12.9333	1
0	55.2443	1	1	0	0	1	1	0	1	0	1139.81	61	47	3.7	3.21	16.7227	20.2372	8.1	128	14	200	0.82	4.5	5.80212	19.6667	1
0	84.6682	1	1	0	0	1	1	0	1	0	534.9	58	112	3.3	5.22	16.6361	9.60144	6.8	136	13.1	256	0.43	4.7	5.42155	1.16667	1
0	56.8822	1	1	0	0	1	1	0	1	0	341.01	52	42	2.83	2.28	23.888	31.8272	9.3	132	17.8	293	0.4	4.9	4.0309	36	0
0	90.4472	1	1	0	0	1	1	0	1	0	2784.09	38	48.4	1.8	2.06	32.631	28.7795	9.64	144	14.1	155	0.9	4.4	3.92353	14.6667	1
0	76.3014	1	1	0	0	1	1	0	1	0	831.01	60	55	1.73	1.55	36.7618	42.8214	7.4	139	NA	127	NA	4.5	4.26766	5.7	1
0	80.6312	1	1	0	0	1	1	0	1	0	3157.41	36	49	3.03	3.5	17.8127	15.4908	4.39	137	15.2	NA	0.7	3.5	5.51385	15.4	1
0	73.6264	1	1	0	0	1	1	0	1	0	2492.57	66	45	2.14	1.46	29.373	46.4875	3.98	138	15.1	147	0.41	4.7	5.63294	8	0
0	80.2097	1	1	0	0	1	1	1	0	0	3400.46	27	31	1.8	1.49	33.1412	44.0621	6.9	136	NA	173	NA	4.5	2.7072	10.1667	1
0	83.3997	1	1	0	0	1	1	1	0	0	343.1	62	44	3.46	3.04	15.422	18.2368	9.6	135	15.1	59.4	0.57	6.3	5.57626	0	1
0	87.7965	1	1	0	0	1	1	1	0	0	549.2	71	81.5	3.45	5.53	14.9467	8.25816	8.45	145	15.1	112	0.5	5.1	6.16619	0.7	1
0	76.7063	1	1	0	0	1	1	1	0	0	593.57	30	35.2	1.43	1.76	46.7638	38.1562	9.3	NA	NA	159.3	NA	NA	3.76479	18.2	1
0	93.7908	1	1	0	0	1	1	1	0	0	1252.19	34	29	1.63	1.65	34.9652	35.6443	8.4	138	14.2	108	1.22	4.7	4.66913	18.6667	1
0	91.3804	1	1	0	0	1	1	1	0	0	300.399	41	42.3	1.83	1.8	NA	35.9344	11.4	139	14.9	NA	0.9	3.9	1.64861	4.5	0
0	83.4107	1	1	0	0	1	1	1	0	0	975.62	29	28	1.8	1.83	34.4547	32.1624	8.96	145	15.6	235	0.8	4.5	1.11772	20.3	1
0	67.2928	1	1	0	0	1	1	1	0	0	810.1	43	54	2.74	3.33	23.5461	18.5855	5.9	136	NA	144	NA	4.4	6.15653	19.4333	0
0	67.5968	1	1	0	0	1	1	1	0	0	189.02	27	24	1.5	1.13	48.1238	65.4461	10.21	130	15.3	NA	0.33	3.8	9.71244	36	0
0	73.2371	1	1	0	0	1	1	1	0	0	1007.51	29	23	1.6	1.33	43.4171	51.4468	6.94	137	NA	205	0.7	4	2.07458	16.3667	0
0	65.4888	1	1	0	0	1	1	1	0	0	267.51	24	21	1.42	1.03	50.9513	74.6417	6.83	143	NA	130	NA	4.1	6.05586	36	0
0	77.8898	1	1	0	0	1	1	1	0	0	1829.55	20	19	1.3	1.1	54.111	65.1962	7.8	135	19.5	324	0.72	4.5	8.74872	12.2	1
0	70.9123	1	1	0	0	1	1	1	0	0	3415.28	33	33	1.81	1.66	36.1298	41.4209	20.88	138.4	16.8	290	1.6	4.3	5.20935	36	0
0	75.0856	1	1	0	0	1	1	1	0	0	963.24	83	69	1.33	1.1	50.109	65.8143	5.6	130	16.3	148	2	5.1	4.11183	30.1667	0
0	56.4954	1	1	0	0	1	1	1	0	0	802.6	30	31	1.6	1.2	47.4815	67.8207	10.5	140	17.3	256	NA	4.8	3.93098	36	0
0	75.3882	1	1	0	0	1	1	1	0	0	NA	41	58	2.1	2.33	30.5166	27.2571	10.2	140	17.5	298	0.34	4.8	10.2739	17.3333	1
0	52.1356	1	1	0	0	1	1	1	0	0	NA	41	44	1.6	1.65	47.6637	43.3906	7.2	131	15.4	199	NA	3.7	9.1393	6.73333	1
0	83.7614	1	1	0	0	1	1	1	0	0	NA	47	77	2.4	2.1	17.8589	28.4617	3.53	138	17.7	370	NA	NA	8.0348	21.2667	1
0	72.8979	1	1	0	0	1	1	1	0	0	NA	37.11	44	1.93	1.92	33.9193	33.2843	9.6	137	16.3	308	0.52	4.7	16.6517	36	0
0	75.6765	1	1	0	0	1	1	1	0	0	NA	61	49	2.6	1.93	25.2387	32.5934	10.96	137	16.5	145	1.03	3.5	21.3527	0.633333	1
0	75.9249	1	1	0	0	1	1	1	0	0	NA	35	56	3.2	3.9	17.5138	14.0899	4.72	142	14.2	102	0.6	4.1	1.94912	26.0333	1
0	76.6829	1	1	0	0	1	1	1	0	0	NA	75	46	2.2	2.23	27.6722	27.4055	9.7	127	16.3	203	0.48	4.4	4.8878	1.16667	1
0	84.8687	1	1	0	0	1	1	1	0	0	NA	23	28	3.7	5.79	14.6132	7.95708	8.6	137	15.7	183	0.27	3.2	5.73486	7.23333	0
0	88.5948	1	1	0	0	1	1	1	0	0	NA	20	23	1.33	1.2	45.9269	52.811	12.1	139	14.3	177	NA	3.8	18.1217	25.3667	0
0	82.7222	1	1	0	0	1	1	1	0	0	NA	20	NA	1.51	NA	42.1013	52.6554	14.1	137	15.6	223	0.91	4.1	1.98813	36	0
0	87.6408	1	1	0	0	1	1	1	0	0	NA	25	28	1.2	1.39	53.7395	46.9206	9.61	137	14.3	321	0.44	3.8	5.13717	15.7667	1
0	66.0456	1	1	0	0	1	1	1	0	0	NA	22	20	1.6	1.5	44.0532	47.6615	6.47	140	14.6	134	0.93	3.6	3.74589	36	0
0	82.4735	1	1	0	0	1	1	1	0	0	NA	41	36	1.65	2.05	37.9398	30.3349	6.1	145	15.1	NA	0.79	3.9	0.340692	19.4333	1
0	53.9623	1	1	0	0	1	1	1	0	0	NA	46	46	1.93	1.73	36.9906	42.1575	9.78	145	14.4	128	0.43	4.4	2.5189	36	0
0	76.2363	1	1	0	0	1	1	1	1	0	NA	36	35.5	1.4	1.34	49.4347	48.9084	4.4	142	14.3	167	NA	4.1	1.82234	36	0
0	61.9348	1	1	0	0	1	1	1	1	0	NA	46	24	2.01	1.4	32.7879	51.0205	6.9	138	14.9	184	2.24	4.4	2.38158	36	0
0	79.8944	1	1	0	0	1	1	1	1	0	NA	40	32	3.32	3.5	16.8333	15.497	10.79	137	16	260	NA	5.2	9.20046	25.6	1
0	84.1472	1	1	0	0	1	1	1	1	0	NA	52	40	2.5	2.6	22.8738	23.7931	11.8	139.5	15.4	168	NA	3.9	7.76194	36	0
0	77.383	1	1	0	0	1	1	1	1	0	NA	50	42	4.68	5.03	11.3416	10.0865	6.09	137	14.4	160	NA	4.1	2.33022	36	0
0	84.9845	1	1	0	0	1	1	1	1	0	NA	70	106.5	7.76	10.18	5.54943	4.30196	12.28	134	16.2	222	0.23	4.7	3.2046	4.13333	1
0	75.5815	1	1	0	0	0	0	0	0	1	1605.09	53	126	6.77	6.63	9.43911	8.81145	4.45	136	15.3	182	NA	5.3	11.9905	24.9333	1
0	71.4638	1	1	0	0	0	0	0	0	1	165.7	19	22	0.9	0.97	76.4897	70.498	7.5	139	NA	268	NA	4.8	8.50626	36	0
0	52.1737	1	1	0	0	0	0	0	0	1	1450.17	46	33	1.7	1.43	38.7458	47.2436	6.55	144	19.8	202	NA	4.5	4.82883	36	0
0	75.8791	1	1	0	0	0	0	0	0	1	831.14	24.1	20	0.81	0.71	87.0537	97.0642	6.65	145	14.4	125	0.88	4	13.071	7.86667	1
0	62.9375	1	1	0	0	0	0	0	0	1	908.73	16	26	0.78	0.9	93.8205	84.4309	6.6	139	15	157	0.9	4.7	5.94725	36	0
0	70.9952	1	1	0	0	0	0	0	0	1	NA	20	44	1.7	2.63	40.5611	23.0091	17.37	142	13.6	234	0.63	4.1	6.11617	36	0
0	57.6249	1	1	0	0	0	0	0	0	1	NA	43	52	1.9	2.2	41.1752	34.0028	7.2	139	17.1	236	1.737	4.9	1.55719	5.26667	1
0	88.8747	1	1	0	0	0	0	0	0	1	NA	44	39	1.73	1.5	34.1521	41.2217	11.8	135	NA	183	0.6	4.3	2.99371	12.3333	1
0	45.5653	1	1	0	0	0	0	0	0	1	NA	20	26	1.15	1.2	72.7932	66.8961	17.85	128.66	16.5	632.8	2.43	3.7	1.42029	36	0
0	80.8049	1	1	0	0	0	0	0	1	1	NA	74	53.7	2.5	1.67	23.9819	37.1984	7.48	139	16.3	257	NA	NA	5.58891	6	1
0	75.3814	1	1	0	0	0	0	0	1	1	NA	77	81.2	2.03	2.1	29.853	28.9615	8	139	NA	NA	NA	4.1	2.32757	36	0
0	77.7033	1	1	0	0	0	0	0	1	1	NA	31	45	1.6	1.44	40.8235	45.8774	8.6	138	NA	271.7	0.66	4.2	42.1095	19.8333	1
0	81.19	1	1	0	0	0	0	0	1	1	NA	34	50	1.7	1.6	37.8341	39.0789	9	136	15.7	333.5	1.41	4.9	10.9774	8.93333	1
0	85.6656	1	1	0	0	0	0	0	1	1	NA	34	35	1.53	1.4	41.2894	47.0923	9.9	137	NA	NA	NA	4.5	10.1881	7.53333	1
0	53.2354	1	1	0	0	0	0	0	1	1	NA	25	27	1.3	1.44	59.7722	53.4362	5.2	137	14.2	NA	0.59	4.8	3.9721	31.7	1
0	76.2924	1	1	0	0	0	0	0	1	1	NA	15	NA	0.8	NA	90.214	92.8882	7.5	137	NA	154	0.39	3.5	1.13427	1.36667	1
0	86.9508	1	1	0	0	0	0	1	0	1	282.399	31	29	0.91	0.9	73.1564	79.8943	4.78	138	18.3	103.5	NA	3.5	4.2441	24.3667	1
0	58.3247	1	1	0	0	0	0	1	0	1	1069.45	25	42	2.43	2.62	30.9073	26.7591	15.3	136	16.5	430.4	1.56	NA	4.61484	4.43333	1
0	76.6922	1	1	0	0	0	0	1	0	1	3479.05	56	32	2	1.8	29.8173	34.197	10.7	131	15.8	219	3.281	4	14.1537	36	0
0	78.7235	1	1	0	0	0	0	1	0	1	3129.87	15.9	24	0.83	1.1	84.6671	64.1751	6.47	144	13.9	273	0.54	4.6	5.20139	36	0
0	60.8525	1	1	0	0	0	0	1	0	1	339.47	19	22	1.13	0.94	77.3946	84.9802	8.75	139	16.3	164	0.67	4.4	5.87348	34.5333	1
0	81.8856	1	1	0	0	0	0	1	0	1	247.34	29	NA	1.23	NA	49.916	64.4246	12.1	137	13.9	124	0.49	5.1	12.8043	36	0
0	67.1317	1	1	0	0	0	0	1	0	1	380.79	21.11	24	0.83	1.05	92.2337	75.0963	6.3	137	NA	253	NA	3.8	7.3485	10.8333	0
0	77.9603	1	1	0	0	0	0	1	1	1	NA	19	37	1.2	1.53	65.5266	40.6456	5.24	141	16.8	198.7	0.45	4.8	12.8239	36	0
0	90.4476	1	1	0	0	0	0	1	1	1	NA	72	74	1.3	1.44	47.8594	41.0899	5.1	136	16	146.5	0.97	4.6	10.8112	10.0333	1
0	73.5119	1	1	0	0	0	0	1	1	1	NA	25	28	1.03	1.15	76.4848	62.1777	5.1	141	15	222	NA	4.5	2.77247	0.366667	0
0	78.4228	1	1	0	0	0	0	1	1	1	NA	30.38	37	1.2	1.2	53.3192	59.1358	10.3	135	15.2	140	2.066	4.6	3.04911	28.5667	1
0	86.1485	1	1	0	0	0	0	1	1	1	NA	20	23	0.88	1.05	NA	67.9529	8.8	136	16.3	167	0.61	5.3	9.31762	0	1
0	85.4225	1	1	0	0	0	0	1	1	1	NA	14	26	0.9	1.02	64.1473	69.4338	11.1	139.4	15.4	429	0.79	4	7.75217	36	0
0	83.7648	1	1	0	0	0	0	1	1	1	NA	25	20	1.03	1	62.7366	68.3928	7.2	139	15.8	246	NA	4.6	3.23833	36	0
0	61.2913	1	1	0	0	0	1	0	0	1	2672.73	27	25	1.03	0.98	80.7701	86.243	6.9	122	15.7	183	1.02	3.8	8.12365	36	0
0	59.385	1	1	0	0	0	1	0	0	1	593.23	14	11	1.1	1	67.1665	79.9353	10.28	139	13.4	269	0.48	3.8	11.6302	36	0
0	45.2329	1	1	0	0	0	1	0	0	1	678.66	35	NA	1.22	NA	76.6492	90.9908	8	139	14.7	219	NA	4	7.735	36	0
0	56.1043	1	1	0	0	0	1	0	0	1	1378.37	12	17	0.6	0.68	126.325	114.549	9.06	141	NA	213	1.26	4.6	4.16164	36	0
0	63.4631	1	1	0	0	0	1	0	0	1	380.52	31	38	1.9	1.62	36.6403	43.621	7.1	139	14.3	202	0.47	3.9	3.08627	27.2	1
0	51.9198	1	1	0	0	0	1	0	0	1	478.11	34	30	1.17	1.22	73.0362	68.3574	7.84	133	17.8	165	2.74	4.7	2.01052	36	0
0	73.0455	1	1	0	0	0	1	0	0	1	268.68	42	33	1.83	1.33	35.3234	52.3315	6.73	135	15.7	195	NA	4.1	8.823	30	0
0	59.3545	1	1	0	0	0	1	0	0	1	1722.98	43	29	2.3	1.48	30.089	51.2708	9.47	140	17.7	212	0.88	4.4	7.7736	32	0
0	68.0643	1	1	0	0	0	1	0	0	1	2087.83	31	NA	1.85	NA	36.7573	27.873	8.2	137	15	180	0.36	4.1	2.82378	36	0
0	80.1577	1	1	0	0	0	1	0	0	1	703.39	22	26	1.23	1	54.13	73.1149	7.75	137	22	253	0.74	4.7	10.6748	34.6	1
0	75.8071	1	1	0	0	0	1	0	0	1	2746.1	45	37	1.4	1.25	49.1635	56.4907	10.3	135	16.8	320	0.47	NA	10.664	25.1667	0
0	51.5633	1	1	0	0	0	1	0	0	1	692.57	37	33	1.43	1.29	55.4157	63.7085	6.5	136	NA	160	0.55	4.3	4.28705	33.8	1
0	64.1464	1	1	0	0	0	1	0	0	1	777.46	23	26	1.49	1.4	48.5898	50.3187	8.14	141	14.9	249	NA	4.3	23.5242	36	0
0	72.0174	1	1	0	0	0	1	0	0	1	NA	46	44	1.2	1.19	66.5065	69.3621	5.32	118.62	17.6	230	0.44	5.1	1.04483	3.9	1
0	39.4684	1	1	0	0	0	1	0	0	1	NA	24	NA	1	NA	100.36	102.31	9.5	138	16	171	0.51	5.5	0.320298	36	0
0	44.2086	1	1	0	0	0	1	0	0	1	NA	38	48	1.14	1.37	79.777	65.2768	10.2	137	25.5	294	0.777	5	7.12899	36	0
0	61.931	1	1	0	0	0	1	0	0	1	NA	25	24	0.93	1.03	85.3045	76.157	7.71	135	13.6	NA	NA	NA	2.16511	3.7	0
0	75.6702	1	1	0	0	0	1	0	0	1	NA	28	26	1.8	1.3	36.6431	53.2781	7.92	139	16	178	NA	4.1	17.777	19.4333	1
0	59.0446	1	1	0	0	0	1	0	0	1	NA	25	28	1.93	1.4	36.6935	53.5436	20.64	139	NA	340	NA	4.6	12.1173	23.6	0
0	63.4699	1	1	0	0	0	1	0	0	1	NA	15	35	1.46	1.64	49.9198	42.7744	13.6	143	13.5	204	NA	3.5	4.4957	36	0
0	79.044	1	1	0	0	0	1	0	0	1	NA	66	59	2.25	2.5	26.141	28.1551	6.5	136	16.3	161	1.2	4.2	9.73051	16.7667	1
0	82.0848	1	1	0	0	0	1	0	0	1	NA	37	36	1.3	1.03	51.6697	69.3514	6.4	139	19.2	149	NA	5	6.52103	6.03333	1
0	85.6437	1	1	0	0	0	1	0	1	1	2702.2	26	40	1.1	1.28	57.9858	47.6403	6.48	132	NA	449.5	NA	3.8	4.18352	16.8	0
0	61.4011	1	1	0	0	0	1	0	1	1	1591.19	44	61	1.6	1.83	45.6338	38.7129	7.46	135	NA	NA	NA	4.6	5.20163	34.0333	1
0	89.2157	1	1	0	0	0	1	0	1	1	397.67	20.78	27	1.15	1	51.5581	65.4884	4.93	139.8	17.6	178	2.02	4	2.65329	36	0
0	81.884	1	1	0	0	0	1	0	1	1	194.84	21	16	0.9	0.95	80.0637	75.3252	2.6	136	15.6	172	0.49	NA	10.0862	14.7667	1
0	67.301	1	1	0	0	0	1	0	1	1	492.7	33	29	1.6	1.32	42.2889	50.5582	7.2	136	14.2	548	0.19	4.3	4.13507	34.5333	1
0	51.3054	1	1	0	0	0	1	0	1	1	1176.08	70.21	65	4.45	3.35	15.8561	22.8352	7.6	126	14.7	84.4	0.57	4.8	6.43466	25.5333	1
0	69.3592	1	1	0	0	0	1	0	1	1	559.25	25	17	1.4	1.19	51.5271	64.4249	9.4	143	15.5	171	1.31	3.7	12.197	36	0
0	67.2233	1	1	0	0	0	1	0	1	1	NA	57.84	59	2.15	2.23	29.9025	29.0904	5.1	140	17.8	153	0.65	5.1	1.09787	36	0
0	75.6505	1	1	0	0	0	1	0	1	1	NA	53.13	47	1.78	1.43	36.8521	46.2604	7.3	134	NA	140	NA	4.4	1.36634	15.0667	1
0	83.4226	1	1	0	0	0	1	0	1	1	NA	38	48	1.53	1.85	40.6168	32.8658	6.4	137.3	17.2	239	0.4	4.1	12.2876	36	0
0	78.8227	1	1	0	0	0	1	0	1	1	NA	28	37	1.3	1.33	53.9095	48.2535	5.9	143	15.8	153	NA	3.8	9.22067	36	0
0	75.9324	1	1	0	0	0	1	0	1	1	NA	38	42	2.5	2.16	23.6003	20.8708	5.7	134	NA	NA	0.84	4.4	4.32253	4.33333	1
0	62.417	1	1	0	0	0	1	0	1	1	NA	29	26	1.1	0.99	75.7896	71.7126	NA	138	16.8	236	NA	4.6	0.287476	36	0
0	77.5213	1	1	0	0	0	1	0	1	1	NA	21	34	0.93	1.23	81.0926	62.9161	7.2	134	14	168	1.08	4.2	2.13525	36	0
0	58.2561	1	1	0	0	0	1	0	1	1	NA	23	20	1.36	1.19	56.9599	81.4953	11.4	140	19.2	543	1.02	4.8	2.18263	36	0
0	76.2863	1	1	0	0	0	1	1	0	1	562	28	22	1.4	1.4	44.5656	46.9466	5.6	137	15.5	150	1.4	4.2	3.35424	36	0
0	68.1346	1	1	0	0	0	1	1	0	1	605.41	82	87	2.91	3	20.8567	21.1849	16.9	139	16.2	NA	0.46	4.4	8.86449	4.33333	1
0	69.0382	1	1	0	0	0	1	1	0	1	528.13	23	38	1.3	1.36	55.6779	53.7205	5.4	144	14.9	NA	0.12	3.6	10.0017	18.1667	1
0	86.573	1	1	0	0	0	1	1	0	1	2201.69	43	38	1.6	1.2	37.7073	52.6066	6.4	135.96	17.3	219	NA	4.1	4.11142	12.1	1
0	78.0844	1	1	0	0	0	1	1	0	1	258.209	15	19	0.9	0.98	79.6044	74.2121	9.9	137	14.5	144	NA	4.4	2.31629	24.2667	0
0	80.0694	1	1	0	0	0	1	1	0	1	416.32	19	35.5	1.3	1.59	49.8377	39.191	4.96	142	16.7	230	0.82	4.2	9.06279	36	0
0	67.7994	1	1	0	0	0	1	1	0	1	864.17	34	47	1.69	1.79	43.5941	39.2809	7.6	142	16.8	160	0.75	4.1	10.1859	36	0
0	70.8722	1	1	0	0	0	1	1	0	1	913.21	27.82	NA	1.23	NA	59.1271	83.3258	9.6	140.1	14.4	216	NA	4.3	4.94628	13.3333	1
0	78.1616	1	1	0	0	0	1	1	1	1	1096.5	48	48	2.36	1.54	25.4934	41.2732	6.8	135	16.6	102	0.8	4.6	0.27115	36	0
0	60.3072	1	1	0	0	0	1	1	1	1	1753.07	42	47	2.3	1.7	30.3199	40.9977	9.9	140	19.8	281	NA	3.7	14.5474	5.83333	1
0	68.2837	1	1	0	0	0	1	1	1	1	1789.37	38	47	1.8	2.6	37.7079	24.1421	5.5	141	18.2	378	1.08	5.2	6.83482	20.3667	1
0	62.8004	1	1	0	0	0	1	1	1	1	347.66	34	23	1.6	1.39	46.4748	56.5443	5.6	136.46	17.1	126	0.87	4.7	15.8859	5.6	0
0	81.6962	1	1	0	0	0	1	1	1	1	1144.32	62.16	46	3.14	2.6	16.1137	19.654	4.6	126	14.1	59.4	NA	3.9	4.16604	33.5333	1
0	68.1041	1	1	0	0	0	1	1	1	1	360.28	30	18	1.13	1.15	66.1254	64.6536	8.9	141	13.9	195	0.55	4.3	5.13426	18.8	0
0	69.4022	1	1	0	0	0	1	1	1	1	2713.4	25	58	2.8	3.6	NA	NA	7	136	16.3	301	0.45	4	6.11097	4.96667	0
0	82.7715	1	1	0	0	0	1	1	1	1	274.35	17	19	0.93	1.18	74.9861	57.5418	9.4	141	14.2	102	NA	3.5	4.96339	36	0
0	81.0184	1	1	0	0	0	1	1	1	1	145.81	37	NA	1.2	NA	57.8973	59.5459	5.85	137	14.3	130	0.76	4.4	0.299804	14.9667	1
0	70.7765	1	1	0	0	0	1	1	1	1	345.9	18.3	16	1.3	1.1	56.473	65.8147	5.67	136	16.7	217	0.67	3.7	0.295746	31.1333	1
0	63.3311	1	1	0	0	0	1	1	1	1	573.46	19	20	1.3	1.1	58.3104	72.0546	13.15	136	NA	184	1.15	4.4	3.29689	32.9	0
0	64.6998	1	1	0	0	0	1	1	1	1	NA	105.15	89	2.55	2.6	25.1707	24.0666	NA	133	NA	NA	0.56	4.5	0.313816	0.533333	1
0	90.4853	1	1	0	0	0	1	1	1	1	NA	51.09	49	2.2	2.14	25.451	25.1391	9.5	138.4	14.2	128	0.56	4.9	3.90204	0.533333	1
0	70.2978	1	1	0	0	0	1	1	1	1	NA	93	105	2.13	2.08	30.0678	32.888	5.5	138	14.1	195	NA	4.6	1.66363	13.4	1
0	71.1885	1	1	0	0	0	1	1	1	1	NA	65	44	1.99	1.77	33.1463	38.8745	4.94	134	18	195	1.56	4.3	5.95446	6.73333	1
0	77.2258	1	1	0	0	0	1	1	1	1	NA	27	25	1.99	1.97	31.9521	31.2828	4.32	140	18.3	97	NA	4.2	1.9814	10.8	1
0	80.7413	1	1	0	0	0	1	1	1	1	NA	33	55	1.23	1.6	55.1093	43.5347	5.59	134.3	15	251	0.58	4.2	5.96079	24.3	1
0	73.3336	1	1	0	0	0	1	1	1	1	NA	36	30	1.33	0.9	52.5528	80.7807	11.3	118	16.3	200	0.68	3.9	40.348	9.4	1
0	77.1558	1	1	0	0	0	1	1	1	1	NA	25	20	1.01	0.93	70.7049	73.638	5.9	143	14.6	136	NA	4	9.82832	36	0
0	70.1986	1	1	0	0	0	1	1	1	1	NA	31	24	0.93	0.62	81.6367	103.877	12.4	138	17.5	330	2.4	3.6	7.12151	7	1
0	83.3631	1	1	0	0	0	1	1	1	1	NA	42	30	1.33	1.55	47.316	37.8721	4.2	136	16	30.3	2.36	4.1	6.14246	36	0
0	69.8882	1	1	0	0	0	1	1	1	1	NA	25	42	1.3	1.1	55.2333	71.0199	5.73	140	NA	167	NA	4.1	29.648	5.6	1
0	66.0429	1	1	0	0	1	0	0	0	1	1457.06	35	42	2.94	2.9	21.1439	21.5317	4.2	138	15.7	162	0.76	3.9	1.42354	9.23333	1
0	61.5038	1	1	0	0	1	0	0	0	1	344.57	75	54	6.65	5.68	7.9317	9.59762	9.25	138	13.3	199	0.3	4.4	9.85946	11.9	0
0	52.1306	1	1	0	0	1	0	0	0	1	1514.46	42	25	3.2	3.03	20.5457	23.164	8.46	135	NA	190	0.3	4.4	8.75953	19.4333	0
0	82.9239	1	1	0	0	1	0	0	0	1	1467.07	18	18	1.12	1.04	59.7473	66.1901	NA	138	13.7	NA	1.13	NA	2.88249	27.0333	1
0	72.7558	1	1	0	0	1	1	0	0	1	2277.27	42	54	5.3	5.15	10.2488	10.1912	12.8	138	14.3	319	0.62	5.5	43.611	36	0
0	66.7625	1	1	0	0	1	1	0	0	1	1358.62	71.79	63	4.64	4.59	11.971	12.2668	10.8	139	15.4	178	0.4	4.7	0.246174	36	0
0	62.8843	1	1	0	0	1	1	0	0	1	3077.88	22	41	1.29	1.33	58.5513	54.8756	11.5	140	18.8	328	0.8	3.5	10.1527	33.9	1
0	76.194	1	1	0	0	1	1	0	0	1	694.88	38	54	2.9	3.9	20.5934	13.7907	8.06	137	NA	215	NA	4.4	10.8338	10.4333	1
0	85.7073	1	1	0	0	1	1	0	1	1	2590.31	20	25	1.29	1.25	52.0724	53.6052	8.59	137	14.5	247	NA	3.8	5.75613	15.1667	0
0	87.5907	1	1	0	0	1	1	0	1	1	590.03	41	NA	1.4	NA	44.0487	37.536	6.53	135	15.8	198	0.7	5.26	0.285503	0	0
0	66.2121	1	1	0	0	1	1	0	1	1	851.58	46	47	2.23	2.11	30.4986	32.8403	7	142	16.6	365	0.22	4	3.84362	36	0
0	87.8666	1	1	0	0	1	1	0	1	1	1032.25	96	113	3.43	2.4	14.6737	21.948	3.99	144	20.5	135	0.84	6.44	2.05215	10.7	0
0	78.3739	1	1	0	0	1	1	0	1	1	1210.04	23	24	1.3	1.09	52.4979	66.1735	12.1	133	14.5	196	NA	3.9	34.764	36	0
0	71.8077	1	1	0	0	1	1	1	1	1	NA	35	35	2.3	2.1	27.9714	30.5875	NA	146	NA	NA	NA	4.6	3.93225	36	0
0	65.0838	1	1	0	0	1	1	1	1	1	NA	44	43	2	1.9	33.6045	34.8229	5.15	142	16.3	132	NA	4.3	0.288911	36	0
0	76.0395	1	1	0	0	1	1	1	1	1	NA	108.39	121	3	4.63	19.1138	11.3385	7.66	133	16.2	157	0.27	4.2	6.39818	0	1
0	66.439	1	1	0	1	1	0	0	0	0	199.79	30	47	1.24	1.63	59.216	42.3441	7.12	134	NA	353	NA	4.4	5.51433	21.8	0
0	84.6087	1	1	0	1	1	0	0	0	0	926.01	28	56.7	1.33	1.83	46.5768	32.6628	6.9	137	17	119	0.8	3.7	12.2706	27.6333	0
0	70.098	1	1	0	1	1	0	0	0	0	1380.46	51	48	3.19	2.76	19.544	22.6777	14.7	140	16.7	296	0.8	4.7	11.2256	36	0
0	74.4936	1	1	0	1	1	0	0	0	0	402.3	44	28	2.7	1.99	21.7894	32.3725	7.5	131.12	13	225	0.1	4.4	14.0102	9.06667	0
0	75.4417	1	1	0	1	1	0	0	0	0	NA	22	52	0.7	1.15	102.844	63.4333	9.1	120	15.9	297	NA	NA	8.41252	36	0
0	62.6954	1	1	0	1	1	0	0	0	0	NA	50	21	6.5	2.59	8.55163	25.9407	21.8	134	16.2	566.1	0.3	5.6	3.94344	20.4333	1
0	58.3874	1	1	0	1	1	0	0	0	0	NA	22	NA	1.04	NA	82.3806	68.4803	13.7	129	15.2	543	NA	4.3	39.2468	4.73333	1
0	59.3421	1	1	0	1	1	1	0	0	0	1520.74	43	39	2.7	2.4	24.8346	28.8724	7.3	143	15.2	NA	0.22	3.7	6.0339	36	0
0	72.2341	1	1	0	1	1	1	0	0	0	859.3	56	48	1.65	1.28	40.9884	57.7814	5.1	140.13	19.3	141	1.31	6.3	10.307	36	0
0	73.5943	1	1	0	1	1	1	0	0	0	314.52	48	65	2.66	2.4	23.085	25.6867	11.2	138	14.7	272	NA	4.2	12.1591	10.4333	1
0	57.7188	1	1	0	1	1	1	0	0	0	1130.92	72	92	4.7	4.4	12.7407	13.7271	6.22	141	16.6	183	0.4	6	3.38458	0.3	1
0	80.4627	1	1	0	1	1	1	0	0	0	2074.09	85	88.5	2.94	3.15	18.9266	17.6565	8.28	138	16.5	157	0.71	4.7	4.59214	36	0
0	79.2656	1	1	0	1	1	1	0	0	0	1834.64	36	30	2.2	2	27.1717	30.5953	9.9	138	13.3	197	NA	3.9	2.82475	6.26667	1
0	87.1993	1	1	0	1	1	1	0	0	0	3195.32	27	35	1.78	1.5	NA	49.5243	6.5	136	18.3	196	1.09	5.6	8.35039	3.03333	1
0	71.3106	1	1	0	1	1	1	0	0	0	2307.69	24	NA	1	NA	71.2596	78.4104	11.2	136.8	17.8	280	0.4	4.6	7.74076	2.66667	1
0	71.8338	1	1	0	1	1	1	0	0	0	3215.93	35	41	1.6	1.42	40.6503	54.5758	15.3	134	NA	134	NA	5.4	3.16803	5	1
0	66.6036	1	1	0	1	1	1	0	0	0	912.76	36	28	1.7	2.1	45.6306	27.0993	5.6	142	17.3	109	0.41	4.8	2.1948	2.43333	1
0	88.7374	1	1	0	1	1	1	0	0	0	480.42	65	40	1.7	1.2	35.5287	52.8896	8.7	126	13.6	251	0.56	5.5	6.03432	16.5667	0
0	62.5543	1	1	0	1	1	1	0	0	0	204.64	35	61	2.04	3.1	32.5967	20.3239	8.8	134	13.4	NA	0.39	4.5	5.20191	36	0
0	70.0905	1	1	0	1	1	1	0	0	0	326.45	49	90.2	2.85	3.42	22.0212	17.7509	NA	126	17.3	158	0.217	5.6	9.06691	36	0
0	81.8683	1	1	0	1	1	1	0	0	0	1639.81	57.17	41	3.4	3.2	15.6384	17.0916	7.18	133	14.4	183	0.4	5	1.98238	8.46667	1
0	62.5482	1	1	0	1	1	1	0	0	0	1256.08	54	40	1.95	1.9	34.1972	36.1509	9.6	136	16.7	300	NA	4.4	3.22067	30.8333	1
0	69.1591	1	1	0	1	1	1	0	0	0	706	19	23	1.6	1.5	44.1526	46.2727	9.1	139	14.6	249	0.16	4.3	5.21007	18.4	0
0	80.9546	1	1	0	1	1	1	0	0	0	1926.77	28	44	1.6	1.54	39.5907	42.0962	6.99	139	13.4	143	0.89	5.2	7.11435	24.8333	0
0	72.1084	1	1	0	1	1	1	0	0	0	791.71	82	47	5.36	2.23	9.77238	28.5893	8.7	137	15.9	215	0.2	5.9	6.11489	0	1
0	75.0228	1	1	0	1	1	1	0	0	0	3393.67	36.99	110	3.08	4.4	18.0785	12.0136	16.3	137	16.3	476.5	0.65	4.5	3.45627	7.2	1
0	68.0537	1	1	0	1	1	1	0	0	0	2281.04	18.06	26	1.1	1.1	68.8992	69.5299	6.1	137	18.3	204	NA	4.2	6.99419	20.4667	1
0	74.3285	1	1	0	1	1	1	0	0	0	137.61	15	NA	0.86	NA	85.5538	86.2874	7.2	140	14.4	145	0.6	4.5	4.20607	32.5333	0
0	71.5947	1	1	0	1	1	1	0	0	0	560.51	15	15	0.96	1	78.1317	75.0927	9.9	133	NA	222	0.52	3.8	4.68447	2.66667	0
0	73.5189	1	1	0	1	1	1	0	0	0	1301.55	20.2	20	0.72	0.8	93.5723	89.1523	8.14	139	13.4	217	0.4	3.5	2.78199	7.7	1
0	79.4733	1	1	0	1	1	1	0	0	0	1128.03	25	33	1.34	1.3	49.6182	54.3657	7.4	138	13.9	184	NA	6.07	4.39488	23.6667	1
0	54.2148	1	1	0	1	1	1	0	0	0	528.28	26	NA	1.24	NA	64.3119	61.9169	8.5	136	17.3	215	1.02	4.6	0.260703	20	1
0	76.3196	1	1	0	1	1	1	0	0	0	350.87	61	92	2.1	2.09	28.6927	29.94	9.34	144	17.3	216	0.29	4.5	3.07494	3.7	1
0	61.3324	1	1	0	1	1	1	0	0	0	2117.3	28	31	1.97	2.1	34.9598	33.237	9.49	140	NA	237	NA	3.3	6.66846	10.8	1
0	77.9391	1	1	0	1	1	1	0	0	0	580.15	27	27	1.9	1.4	33.1333	47.1631	12.4	138	14.1	141	NA	4.6	15.2798	36	0
0	51.3146	1	1	0	1	1	1	0	0	0	1438.93	20	13	0.64	0.71	110.216	108.489	10.6	134	14.4	260	0.64	4.2	7.88546	36	0
0	82.9908	1	1	0	1	1	1	0	0	0	152.43	14	22	1.15	1.16	58.9568	58.8484	12.82	130	15.6	235	0.34	4.3	7.18713	31	1
0	74.5916	1	1	0	1	1	1	0	0	0	2521.92	18	38	1.31	1.33	52.0334	53.1197	5.84	NA	14.9	201	0.63	NA	4.26572	31.8333	0
0	86.0436	1	1	0	1	1	1	0	0	0	410.07	48	44	1.4	1.37	45.9321	NA	5.98	141.2	14.3	55	0.87	4.8	6.26355	36	0
0	51.9104	1	1	0	1	1	1	0	0	0	467.48	66	83	4.65	4.8	13.4028	14.5898	15.37	141	14.5	212	0.64	5.2	4.58285	36	0
0	63.6524	1	1	0	1	1	1	0	0	0	2107.03	40.22	52	2.3	2.6	29.1125	28.544	7.1	140.6	15.2	182	NA	3.9	6.68544	36	0
0	77.8119	1	1	0	1	1	1	0	0	0	1562.68	25.3	29	1.93	2.12	31.6685	25.9149	8.3	142	NA	225	NA	3.9	2.03911	14.6	1
0	64.3791	1	1	0	1	1	1	0	0	0	NA	16	NA	1.2	NA	65.3467	67.8707	6.7	138	NA	NA	NA	4.4	2.18864	34.8333	1
0	68.1759	1	1	0	1	1	1	0	0	0	NA	27	NA	1.2	NA	64.6999	66.8706	6.09	140	NA	136	NA	4.4	1.35593	36	0
0	64.5472	1	1	0	1	1	1	0	0	0	NA	18	18	1	1.04	76.8956	75.0878	8.4	140	13.9	149	0.4	4.8	2.66578	36	0
0	64.2017	1	1	0	1	1	1	0	0	0	NA	15	15	0.93	0.97	84.008	82.5274	10.9	137	NA	NA	NA	4.5	1.99719	12.3333	0
0	68.9078	1	1	0	1	1	1	0	0	0	NA	22.43	24	3.46	4.4	16.8912	11.987	7.7	138	NA	160	NA	3.6	3.51728	0.466667	1
0	88.8478	1	1	0	1	1	1	0	0	0	NA	27	33	1.81	1.6	31.9608	52.0552	9.8	140	16.3	210	NA	4	3.0727	19.2667	1
0	56.6081	1	1	0	1	1	1	0	0	0	NA	74	63	11.13	10.91	5.04117	5.14646	5.84	122	18.3	206	0.5	5.5	4.71858	36	0
0	73.6379	1	1	0	1	1	1	0	0	0	NA	83	101	2.46	3.4	24.5655	16.5527	9.8	141	14.5	333	0.3	5.2	5.50127	36	0
0	74.3128	1	1	0	1	1	1	0	0	0	NA	52	73	3.53	3.68	16.2216	15.1946	14.79	138	13.9	420	0.39	4.7	14.0071	12.8333	1
0	71.2674	1	1	0	1	1	1	0	0	0	NA	64	116	3.18	4.03	18.7969	14.1136	9.8	139	13.8	180	0.46	4.7	10.7163	31.8667	1
0	66.9905	1	1	0	1	1	1	0	0	0	NA	45.81	72	3.33	4.55	17.6429	12.7786	10.3	140	14.8	250	NA	4.8	1.99101	22.1667	1
0	84.4655	1	1	0	1	1	1	0	0	0	NA	62	55	4.11	2.58	12.3875	21.2592	98.09	131	15.6	553	0.25	4.9	5.11693	2.63333	0
0	64.7052	1	1	0	1	1	1	0	0	0	NA	48	48	4.11	4.13	14.4656	14.5364	8.06	141	14	222	0.66	5.4	3.40606	36	0
0	59.3187	1	1	0	1	1	1	0	0	0	NA	24.35	31	0.9	1.1	90.4663	73.9743	7.2	141.6	16.7	289	NA	4.9	4.00412	1.46667	1
0	76.4462	1	1	0	1	1	1	0	0	0	NA	35	31	1.4	1.28	49.0058	54.5498	13.3	135	15.5	311	NA	4.2	60.4853	36	0
0	70.6283	1	1	0	1	1	1	0	0	0	NA	25	25	1	0.9	80.6903	88.1287	6.7	138	15.1	228	1.59	4.9	11.0185	11.1333	0
0	79.7855	1	1	0	1	1	1	0	0	0	NA	22	20	1.1	1.02	62.4951	66.0653	8	138	13.2	319	NA	4.2	0.935634	36	0
0	68.2122	1	1	0	1	1	1	0	0	0	NA	16	16	0.93	1.13	83.9079	66.6974	12.76	136	13.5	314	0.8	4.5	1.96137	36	0
0	46.5983	1	1	0	1	1	1	0	0	0	NA	18	20	0.8	0.9	107.285	94.3441	10.16	140	15.8	254	0.74	3.9	8.30187	36	0
0	81.0382	1	1	0	1	1	1	0	0	0	NA	40.15	27	1.13	1.3	49.3835	50.9744	10.1	143	NA	180	NA	5	4.24624	36	0
0	71.453	1	1	0	1	1	1	0	0	0	NA	29	32	1.9	1.6	41.5482	42.8802	15.1	140	14	315	0.41	5.1	2.23814	36	0
0	72.3394	1	1	0	1	1	1	0	0	0	NA	17.8	19	1.6	1.3	50.76	53.444	18.7	136	15.4	380	0.32	4.9	4.79733	36	0
0	72.0759	1	1	0	1	1	1	0	0	0	NA	27	NA	1.19	NA	61.9953	43.3021	11.1	140	14.2	335	0.64	3.8	0.398182	36	0
0	65.8103	1	1	0	1	1	1	0	0	0	NA	19	46	1.17	1.4	64.3569	59.6254	6.79	135	16.3	285	1.2	2.9	15.7234	32.8667	1
0	75.1713	1	1	0	1	1	1	0	0	0	NA	19.5	NA	1.3	NA	52.2144	NA	10.1	137	14.2	209	0.33	3.5	21.1086	36	0
0	64.7106	1	1	0	1	1	1	0	0	0	NA	24.89	31	1.53	1.76	46.5122	46.9819	9.52	140	15.9	236	0.88	5	1.12109	36	0
0	69.1595	1	1	0	1	1	1	0	0	0	NA	54	NA	3.8	NA	15.4223	17.3458	8.14	133	19.6	245	NA	5	12.1645	30.8667	1
0	59.9789	1	1	0	1	1	1	0	0	0	NA	95	111.2	2.53	1.76	26.0302	32.6396	7.9	136	14.8	179.2	0.3	5.2	28.5992	20.8	1
0	81.3094	1	1	0	1	1	1	0	0	0	NA	84	NA	4.2	NA	12.6074	13.2319	5.5	129	16.1	105	0.8	5.3	4.26655	0.3	1
0	81.1746	1	1	0	1	1	1	0	0	0	NA	71	47	5.01	3.73	9.97424	16.264	8.56	140	15.7	174.6	0.34	4.1	15.9734	25.9333	1
0	84.867	1	1	0	1	1	1	0	0	0	NA	59	56	3.45	4.3	15.0366	12.7428	9.9	138	17.3	209	NA	5.4	3.97516	36	0
0	84.2082	1	1	0	1	1	1	0	0	0	NA	41	NA	3.1	NA	16.8391	15.845	8.8	132	15.5	217	NA	4.86	7.80639	36	0
0	85.6178	1	1	0	1	1	1	0	0	0	NA	27	35	1.5	1.4	42.8957	38.6936	6.4	137	18.3	335	NA	4.5	4.44461	34.7	1
0	86.4909	1	1	0	1	1	1	0	0	0	NA	34	35	1.8	1.38	35.3104	39.1949	10.9	137	NA	224	NA	3.9	2.63363	10.5	1
0	45.6268	1	1	0	1	1	1	0	0	0	NA	30	30	2.13	1.59	34.2671	32.831	10.1	144	18	349	NA	4.5	4.52234	36	0
0	73.912	1	1	0	1	1	1	0	0	0	NA	94.7	89	2.6	3.36	23.9006	17.1858	8.3	128	15.1	NA	0.56	5	2.73329	32.4	1
0	82.7106	1	1	0	1	1	1	0	0	0	NA	18	20	1.5	1.85	43.2771	33.6897	8	142	13.6	177	0.54	4.4	2.09013	36	0
0	74.7906	1	1	0	1	1	1	0	0	0	NA	85	78	3.7	2.85	15.6286	20.9111	5.5	140.47	15	229	0.52	5	0.251584	11.8667	1
0	72.105	1	1	0	1	1	1	0	0	0	NA	29	28	1.3	1.54	52.8701	43.3838	7.64	140	14	87.4	0.711	4.1	2.76823	36	0
0	71.6359	1	1	0	1	1	1	0	0	0	NA	33.81	34	1.5	1.93	45.2811	33.3837	6.4	143	16.3	197	0.37	NA	1.45307	36	0
0	59.5803	1	1	0	1	1	1	0	0	0	NA	101.82	105	3.4	2.95	18.0599	22.1627	5.68	140	22.4	149	0.82	4.5	0.181304	0.866667	1
0	71.9375	1	1	0	1	1	1	0	0	0	NA	40	NA	2.5	NA	25.2334	22.1502	4.55	141	14.7	175	0.59	4.5	12.4913	0.7	1
0	71.6029	1	1	0	1	1	1	0	0	0	NA	57	59	3.2	3.2	18.4641	18.5051	12.2	147	NA	224	0.46	4.9	4.76019	20.8333	1
0	76.6114	1	1	0	1	1	1	0	0	0	NA	41	93	2	2.8	31.022	21.2672	19.3	143	16	141	NA	4.7	13.129	13.4	1
0	65.9684	1	1	0	1	1	1	0	0	0	NA	67	62	3.3	3.31	18.3164	18.3695	7.3	142	16.7	188	0.3	4.2	7.97632	16.9333	1
0	76.1387	1	1	0	1	1	1	0	1	0	941.86	36	34	1.4	1.3	49.0058	51.4197	16.95	133	14.1	338.1	NA	5.4	6.85373	34.2667	0
0	74.7733	1	1	0	1	1	1	0	1	0	87.9	20	22	0.95	0.92	80.4837	79.6593	5.49	134	18.6	183	NA	5.1	0.309867	36	0
0	79.6968	1	1	0	1	1	1	0	1	0	1160.16	31	43	1.4	1.3	45.9143	51.189	6.4	135	15.6	172	NA	3.9	7.98748	0.666667	1
0	50.7162	1	1	0	1	1	1	0	1	0	1102.4	43	40	1.4	1.41	55.9643	55.1968	14.2	132	16.5	345	0.49	4.9	1.92496	23.6667	1
0	63.8051	1	1	0	1	1	1	0	1	0	1222.69	63	65	3	2.2	21.2481	30.8275	6.4	136	NA	179.1	NA	4.3	3.9578	36	0
0	83.1015	1	1	0	1	1	1	0	1	0	2588.84	31	39	1.63	1.57	38.0232	40.6231	10.83	131	17.6	253	0.5	4.8	7.04037	32.3667	0
0	75.5055	1	1	0	1	1	1	0	1	0	924.23	28	NA	1.3	NA	51.8026	50.2974	13.97	134	15.4	439.4	0.41	3.8	14.0989	18.0667	1
0	77.6208	1	1	0	1	1	1	0	1	0	757	46	47	1.3	1.5	52.9367	42.7104	11.6	134	15.5	155	0.99	6	2.53476	0	1
0	62.4149	1	1	0	1	1	1	0	1	0	NA	24	38	1	1	79.8344	81.8356	7.7	133	14.1	209	0.28	5.2	21.213	36	0
0	60.2909	1	1	0	1	1	1	0	1	0	NA	43.7	25	1.43	1.3	51.5148	58.0332	7.63	138	NA	147	NA	4	6.15136	36	0
0	72.448	1	1	0	1	1	1	0	1	0	NA	47	79	1.86	1.98	35.8336	33.8564	8.4	140	NA	204	0.64	4.3	6.64139	20.0333	1
0	67.3968	1	1	0	1	1	1	0	1	0	NA	36	22	2.6	2.19	25.0168	31.3501	8.6	139	14.9	148	0.88	4.7	5.32211	36	0
0	60.4515	1	1	0	1	1	1	0	1	0	NA	44	28	1.6	1.4	45.1001	52.3842	7.6	137	13.3	177.4	NA	6	2.72665	36	0
0	59.3771	1	1	0	1	1	1	0	1	0	NA	50	73	1.63	2.13	44.7005	31.5456	11.7	140	13.4	187	0.77	5	3.20357	36	0
0	77.7503	1	1	0	1	1	1	0	1	0	NA	17	NA	1.2	NA	58.5651	60.6846	6.9	144	18.8	208	NA	3.6	2.9431	11.6667	1
0	48.9637	1	1	0	1	1	1	0	1	0	NA	28	21	1.38	1.21	59.2161	68.4576	13.84	138.8	NA	166	0.34	4.5	3.46944	32.2667	0
0	52.0365	1	1	0	1	1	1	0	1	0	NA	42.23	NA	3.18	NA	21.4771	19.7988	6.2	136	NA	NA	0.49	4.3	1.78196	7.8	0
0	81.3097	1	1	0	1	1	1	0	1	0	NA	17	NA	1.1	NA	65.7504	62.222	9.6	138	14.6	240	NA	4.3	2.02485	36	0
0	76.9508	1	1	0	1	1	1	0	1	0	NA	17	12	1.33	1.13	49.9003	62.1802	10.95	136	14.4	146	0.77	3.8	4.75343	36	0
0	79.4162	1	1	0	1	1	1	1	0	0	323.32	20	26	1.37	1.25	49.0621	54.8512	7	138	13.9	164	0.67	4.2	6.07946	27.5	1
0	72.0616	1	1	0	1	1	1	1	0	0	590.35	40	50	1.8	1.51	36.9479	43.8584	15.1	137	18	235	1.15	6.3	1.00291	23.2667	0
0	74.2302	1	1	0	1	1	1	1	0	0	858.14	69	70	2.5	2.91	25.3535	20.5111	5.2	138	15.2	189	0.17	5.9	1.67222	10.4333	1
0	68.33	1	1	0	1	1	1	1	0	0	1722.36	29	36	2.1	1.94	30.3437	33.3057	27.64	138	13.4	286	1.02	4.2	7.88547	36	0
0	88.4717	1	1	0	1	1	1	1	0	0	569.85	33	29	1.33	1.5	46.7656	40.626	6.9	141	18	267	0.34	4.3	3.08989	23.6667	0
0	81.0578	1	1	0	1	1	1	1	0	0	784.72	38.44	27	1.06	0.75	64.3195	88.1736	14.9	125	15.5	208	1.41	4.4	14.8005	31.0333	1
0	82.9706	1	1	0	1	1	1	1	0	0	2971.94	22	33	0.9	1.1	75.7561	61.2297	8	138	15.5	327	0.78	4	11.0489	7.23333	1
0	76.5536	1	1	0	1	1	1	1	0	0	273.88	18	NA	1.03	NA	67.7814	77.1182	6.29	138.9	14	293	NA	4	17.1706	8.06667	1
0	80.8933	1	1	0	1	1	1	1	0	0	370.42	21	NA	1.5	NA	44.1773	39.4332	8.01	132	NA	159	NA	4.6	16.8729	1.93333	0
0	81.1822	1	1	0	1	1	1	1	0	0	1351.27	23	35	1.4	1.35	45.9088	47.191	9	137	16.3	226	NA	3.2	5.36356	16.1	1
0	62.1482	1	1	0	1	1	1	1	0	0	2618.4	23	29	1.73	1.53	40.3182	46.8967	4.7	NA	NA	143	1.68	NA	8.09873	34.7667	1
0	56.0751	1	1	0	1	1	1	1	0	0	1403.5	37.98	28	1.53	1.8	48.3712	40.6842	9.57	136	NA	183.7	1.08	3.7	10.8315	17.8333	1
0	82.1171	1	1	0	1	1	1	1	0	0	1697.49	35	29	1.83	1.21	33.7334	57.2492	9.2	131	NA	265	0.46	3.3	6.16586	12	1
0	84.8689	1	1	0	1	1	1	1	0	0	971.81	77	75	2.9	2.63	18.5008	20.497	9.4	130	NA	202	NA	4.8	6.85221	29.8	1
0	76.1413	1	1	0	1	1	1	1	0	0	714.75	23	26	1.5	1.43	45.6609	47.8505	6.11	138	15.2	223	0.94	4.3	8.7785	16.2333	1
0	77.6387	1	1	0	1	1	1	1	0	0	955.28	41.5	40	1.59	1.7	42.685	38.686	5.7	141.1	14.5	130.7	0.7	4.7	2.21316	36	0
0	88.3768	1	1	0	1	1	1	1	0	0	3659.41	19	27	1.3	1.38	48.6341	44.9289	6.24	138	15.2	106.4	2.07	3.9	4.2946	16	1
0	79.1474	1	1	0	1	1	1	1	0	0	624.2	17	28	1.1	1.2	64.0559	58.1787	8.28	143	17.5	292	0.29	3	12.9052	30.5667	1
0	84.2412	1	1	0	1	1	1	1	0	0	400.71	19	NA	1.1	NA	63.4006	61.3153	6.55	143	13.4	117	1.6	4.6	2.09816	36	0
0	90.3354	1	1	0	1	1	1	1	0	0	NA	31	63	1.9	NA	29.4357	18.776	5.29	118	13.9	101	NA	3.5	9.45443	4.43333	0
0	79.2217	1	1	0	1	1	1	1	0	0	NA	31	71	1.4	1.74	46.7021	36.6033	7.97	135	17.3	288	NA	3.6	6.28255	13.1333	1
0	87.4721	1	1	0	1	1	1	1	0	0	NA	59	72	1.63	1.63	36.6459	35.1813	5.9	133	15.9	170	NA	3.7	6.62739	22.8667	1
0	90.0753	1	1	0	1	1	1	1	0	0	NA	25	24	1.5	1.3	39.9127	43.4162	7.8	134	NA	184	1.08	5.3	4.92347	36	0
0	76.8581	1	1	0	1	1	1	1	0	0	NA	37	35	1.3	1	50.6034	72.5379	8.8	134	NA	235	NA	4.7	13.1502	0	1
0	75.0453	1	1	0	1	1	1	1	0	0	NA	23	NA	1.37	NA	50.058	52.971	7.86	137	16.6	204	0.5	4.2	4.17141	29.1333	1
0	76.7446	1	1	0	1	1	1	1	0	0	NA	23.8	22	1.53	1.23	43.5939	56.016	9.7	138	14.7	297	NA	5	4.28904	1.46667	1
0	69.1277	1	1	0	1	1	1	1	0	0	NA	20	22	1.4	1.28	45.1195	58.0464	8.7	138	14.2	181	NA	3.3	15.3864	36	0
0	69.174	1	1	0	1	1	1	1	0	0	NA	26	24	1.8	1.5	44.1514	47.4801	12.12	125	13.5	176	NA	4.7	3.03518	36	0
0	57.1633	1	1	0	1	1	1	1	0	0	NA	14	28	0.88	1.34	94.5031	58.9207	7.8	141	13.4	206	NA	4.3	2.29609	22.3	0
0	80.4536	1	1	0	1	1	1	1	0	0	NA	24.11	36	1.12	1.74	66.0544	35.0768	11.4	141	14.9	279	0.41	4.6	5.77005	36	0
0	70.0662	1	1	0	1	1	1	1	0	0	NA	24	46	1.49	1.6	45.4561	NA	17	137	17.8	289	0.45	4.4	5.27294	2.43333	1
0	73.8231	1	1	0	1	1	1	1	0	0	NA	20	39	1.4	1.5	46.5789	38.3325	8.4	133	15.5	161	0.43	4.5	4.78606	36	0
0	78.6032	1	1	0	1	1	1	1	0	0	NA	46.09	NA	1.46	NA	44.6747	45.0438	7.1	141	14.9	260	0.22	4.4	4.88618	6.6	1
0	66.2499	1	1	0	1	1	1	1	0	0	NA	108	99	6.2	4.15	8.56906	NA	16.61	135	15.6	300	0.5	7.66	6.07608	1.66667	1
0	86.8903	1	1	0	1	1	1	1	0	0	NA	59	60	1.23	1.19	51.85	53.6342	17	138.9	NA	600	0.35	5.8	3.06151	0	1
0	76.1428	1	1	0	1	1	1	1	0	0	NA	39	34	1.8	1.52	38.342	46.1911	6.45	134	18.3	258	0.42	6.1	5.27853	3.9	1
0	74.1299	1	1	0	1	1	1	1	0	0	NA	41	37	1.69	1.67	39.5586	39.4778	8.64	139	NA	273	0.34	5.1	3.98556	26.4	1
0	64.817	1	1	0	1	1	1	1	1	0	684.79	30	35.3	1.7	1.6	41.9557	43.0253	8.21	137	19.2	253	NA	4.1	69.6098	36	0
0	71.8737	1	1	0	1	1	1	1	1	0	222.75	38	36	1.53	1.34	45.1216	51.8047	10.67	121	15.3	260	0.69	4.5	3.31493	5.6	0
0	86.8458	1	1	0	1	1	1	1	1	0	1409.17	64	46	2.9	2.3	18.3004	23.8548	8.21	134	20.5	117	1.59	4.9	6.10431	0.733333	1
0	75.1773	1	1	0	1	1	1	1	1	0	934.17	27	19	1.8	1.25	36.0935	57.2378	7.6	131	22.7	141	0.95	4.3	13.1109	20.9667	0
0	72.948	1	1	0	1	1	1	1	1	0	422.65	25	35.5	1.4	1.6	50.1918	42.4608	7.55	139	13.9	179.5	0.7	4.3	1.96481	36	0
0	91.6363	1	1	0	1	1	1	1	1	0	NA	37	33	1.6	1.53	36.2504	38.2408	14.6	137	13.8	338	0.38	4.3	5.36362	1.16667	1
0	84.7945	1	1	0	1	1	1	1	1	0	NA	43	50	2.9	2.79	18.7375	20.3166	8.96	137	NA	265	NA	4.8	5.02878	36	0
0	67.4228	1	1	0	1	1	1	1	1	0	NA	43	NA	2.59	NA	25.4042	32.3695	6.3	134	15.7	140	NA	5	9.33669	36	0
0	74.2053	1	1	0	1	1	1	1	1	0	NA	28	36	1.85	1.72	34.2694	37.5108	17.6	138	14	331	0.56	NA	9.62022	36	0
0	57.0088	1	1	0	1	1	1	0	0	1	NA	52.48	36	1.5	1.3	50.8835	60.3941	17.86	NA	15.5	365	NA	NA	8.21165	1.16667	1
0	71.6591	1	1	0	1	1	1	0	0	1	NA	35	26	1.58	1.5	44.005	46.8395	13.9	130	18.8	115	1.805	4.8	13.2722	1.26667	1
0	61.6123	1	1	0	1	1	1	0	0	1	NA	96	23	2.16	1.17	32.0236	66.5843	9.63	136	19.8	204	5.932	4.5	0.85938	11.6667	1
0	72.047	1	1	0	1	1	1	0	1	1	NA	80	NA	2.9	NA	20.847	51.5765	15.5	130	15	333	1.31	6.04	15.1491	11.1	1
0	62.4522	1	1	0	1	1	1	0	1	1	NA	98	36	5	1.46	11.3157	49.8178	14.9	136	19.1	134	2.954	5.6	34.0038	5	0
0	63.4341	1	1	0	1	1	1	0	1	1	NA	90	36	4.78	1.93	11.7825	35.6066	10.3	135	15.4	205	1.19	6.1	16.5057	32.1667	0
0	83.3365	1	1	0	1	1	1	0	1	1	NA	138.3	191.2	3.63	5.54	14.6866	8.02505	6	135	NA	202	NA	4.86	4.71005	5	1
0	77.6754	1	1	0	1	1	1	0	1	1	NA	60	53	2.6	2.91	22.6065	19.2981	5.95	139	17.8	167	0.27	4.2	6.37616	2.1	1
0	61.9221	1	1	0	1	1	1	0	1	1	NA	57	NA	2	NA	34.9847	NA	7.95	132	14.2	228	NA	4.7	0.294157	36	0
0	75.6295	1	1	0	1	1	1	0	1	1	NA	31	27	2.03	1.5	30.6924	41.2995	21.77	NA	NA	240	0.37	NA	19.0189	36	0
0	92.4678	1	1	0	1	1	1	0	1	1	NA	40	37.3	1.89	1.74	30.1982	33.0541	8.39	132	NA	278.4	NA	4.8	9.01857	33.8	1
0	76.8062	1	1	0	1	1	1	0	1	1	NA	18	17	1.31	1.18	52.4575	61.3908	17.21	138	14.3	265	0.95	5	2.02423	9.93333	1
0	79.7037	1	1	0	1	1	1	1	0	1	3479.53	27	32	2	2.51	30.2221	23.3698	5.51	142	15.2	119	0.74	2.8	4.04385	5.86667	1
0	78.9068	1	1	0	1	1	1	1	0	1	1321.28	48	63	1.99	2.14	31.5757	28.9095	10.36	141	15.1	210	1.1	3.5	5.72859	0.7	1
0	79.4954	1	1	0	1	1	1	1	0	1	1780.51	59.99	52	4.2	3.83	12.635	13.4986	7.17	141	NA	152	NA	3.8	8.29218	26.8	1
0	65.9134	1	1	0	1	1	1	1	0	1	954.89	60	69	2.4	2.4	27.5515	27.3218	10.2	145	21.4	316	NA	3.7	4.78422	6.93333	1
0	66.249	0	0	1	0	0	0	0	0	0	365.27	9	16	0.6	0.74	113.5	97.1241	16.3	135	14.5	364	0.86	3.7	7.67596	21.2333	0
0	78.7645	0	0	1	0	0	0	0	0	0	320.779	26	33	0.92	0.53	77.8915	103.082	7.02	135.38	16.6	279	0.8	5.1	8.98262	5.96667	1
0	59.3409	0	0	1	0	0	0	0	0	0	2036.72	27	16	0.93	0.87	83.8258	93.8515	7.4	141.29	14.4	211	0.62	4	17.2058	36	0
0	65.9655	0	0	1	0	0	0	0	0	0	3512	47.69	25	1.61	0.74	43.0008	98.0193	19.48	143	13.4	185	0.34	4.7	16.1203	36	0
0	46.7631	0	0	1	0	0	0	0	0	0	2458.17	15	32	1.33	2.15	72.2087	50.7698	17.2	139.8	13.9	281	NA	4.7	7.56478	16.6	0
0	83.0199	0	0	1	0	0	0	0	0	0	1329.93	24	40	1.47	1.23	37.9394	41.2797	8.05	144	NA	266	0.37	4.7	6.23311	24.9333	0
0	82.7734	0	0	1	0	0	0	0	0	0	NA	26	38	1.1	0.94	59.9085	71.0253	10.4	143	NA	184	0.42	3.2	14.1532	10.4	1
0	59.9204	0	0	1	0	0	0	0	0	0	NA	24	26	1.47	1.65	51.8755	46.4699	13.29	140	14.5	391.4	0.26	5	1.93758	36	0
0	66.9891	0	0	1	0	0	0	0	0	0	NA	26	NA	1.03	NA	74.0154	92.4119	6.9	145	12.5	119	NA	4	5.12206	36	0
0	64.704	0	0	1	0	0	0	0	0	0	NA	24	26	1	1.04	81.4103	70.8079	10.9	136.5	15.6	289	0.52	4.3	2.38687	21.7667	0
0	83.2782	0	0	1	0	0	0	1	0	0	655.9	41	34	1.4	1	56.704	75.4965	6.7	140	19.5	247	1.28	5.2	7.32056	6.26667	1
0	61.9257	0	0	1	0	0	0	1	0	0	320.18	18.3	23	0.8	0.92	92.6058	86.3483	10	141	15.8	212	NA	4.1	4.58172	13.9	1
0	68.3884	0	0	1	0	0	0	1	0	0	49.48	16	23	1.01	1	71.703	73.5869	14.1	135	17.1	118	1.78	3.6	11.765	36	0
0	74.0803	0	0	1	0	0	0	1	0	0	333.44	23	28.2	1.13	1.18	NA	NA	6.1	136	15.8	237	NA	4.3	5.79008	6.86667	0
0	84.4504	0	0	1	0	0	1	0	0	0	789.03	35	43	1.35	2.12	47.6248	27.2703	6.4	140	15.3	116	0.3	4.7	11.1159	27.9667	0
0	81.0257	0	0	1	0	0	1	0	0	0	839.02	39	42	1.7	1.83	38.4647	34.9927	8.2	138.26	16.8	196	0.37	4.9	3.0709	13.9333	0
0	88.7695	0	0	1	0	0	1	0	0	0	2.68	26	NA	1.93	NA	29.1066	32.0775	7.26	138	NA	147	NA	4	0.246813	36	0
0	70.7353	0	0	1	0	0	1	0	0	0	1644.42	40	42	1.5	1.51	45.9278	45.6455	16.04	139	NA	185	NA	4.61	5.05238	36	0
0	62.1282	0	0	1	0	0	1	0	0	0	381.36	22	25	1.1	0.93	66.5779	81.1061	8	139	17.8	340	0.25	3.5	4.14098	36	0
0	59.2473	0	0	1	0	0	1	0	0	0	660.3	16	24	1	1.16	81.324	69.3292	6.3	137	NA	237	0.38	4.3	3.51268	36	0
0	73.1639	0	0	1	0	0	1	0	0	0	344.11	14.34	21	0.76	0.87	90.8656	81.9675	10.9	131	14.6	207	0.75	4.6	10.7129	32.3667	0
0	79.8218	0	0	1	0	0	1	0	0	0	758.32	48	43	2.43	3.58	25.6874	16.6425	6.8	138	13	127	0.5	4.3	34.2191	9.03333	0
0	58.5127	0	0	1	0	0	1	0	0	0	NA	27	NA	1.65	NA	NA	41.5995	NA	NA	NA	NA	NA	NA	3.12824	7.93333	0
0	64.1378	0	0	1	0	0	1	0	0	0	NA	13	NA	0.72	NA	102.238	98.6623	4.61	141	NA	189	NA	NA	0.285488	21.9	0
0	59.3888	0	0	1	0	0	1	0	0	0	NA	19.9	NA	0.7	NA	102.658	95.0036	11.09	139	13.3	267	0.44	4	2.16332	19.4333	1
0	64.2554	0	0	1	0	0	1	0	0	0	NA	20	17	1	0.95	71.7954	81.6346	5.4	137	14.8	202	NA	4.5	5.29319	36	0
0	76.8472	0	0	1	0	0	1	0	0	0	NA	39	NA	1.3	NA	49.6512	52.5992	8.1	135	NA	223	0.4	NA	4.17445	36	0
0	66.7872	1	0	1	0	0	0	0	0	0	NA	7	NA	0.98	NA	83.6524	80.9564	8.49	141	NA	134.5	0.87	4.5	8.98182	36	0
0	59.3343	1	0	1	0	0	0	0	0	0	NA	23	31	1.5	1.43	50.3586	55.8165	12.6	134	15.3	212	0.7	4	26.9712	11.8667	0
0	39.4386	1	0	1	0	0	0	0	0	0	NA	19	22	0.9	1.03	89.4472	83.7144	8.08	138.7	17.5	256	NA	3	3.48755	2.1	1
0	56.5215	1	0	1	0	0	0	0	0	0	NA	4.32	7.9	0.54	0.5	125.979	127.343	15.8	137	18.6	305	0.89	3.7	5.14904	24.8333	0
0	84.9802	0	1	1	0	0	0	0	0	0	820.41	19	21	0.81	0.89	82.3802	86.9798	9.81	138	13.5	187	0.8	4	8.90685	36	0
0	77.0191	0	1	1	0	0	0	0	0	0	875.56	52	33	1.23	NA	59.9715	68.4996	10.1	138	19	210	NA	4.8	24.96	20.3667	1
0	69.687	0	1	1	0	0	0	0	0	0	422.29	13	NA	0.93	NA	81.929	65.3454	18.61	141	NA	216	NA	4	13.8191	6.7	0
0	85.3072	0	1	1	0	0	0	0	0	0	3468.54	21	29	1.6	1.09	39.6476	38.8664	9	146	15.8	297	0.28	3.8	0.58105	19.0667	1
0	86.4374	0	1	1	0	0	0	0	0	0	575.76	75	61	2.34	2.1	25.4501	33.5529	9.5	135	17.3	117	0.58	4.1	4.04528	28.2	1
0	63.7158	0	1	1	0	0	0	0	0	0	2302.64	95	49	3.4	1.66	21.4757	55.624	7.61	136	24.5	152	0.67	5	4.11401	0.933333	1
0	78.6426	0	1	1	0	0	0	0	0	0	288.89	47	87	1.7	2.5	34.419	15.1276	13.2	141.2	20.7	340	NA	4.6	16.6224	0.166667	1
0	95.114	0	1	1	0	0	0	0	0	0	1276.78	19.8	NA	1.2	NA	57.3816	43.3402	16	141	16.2	319.9	NA	4.3	3.96018	1.86667	1
0	78.4474	0	1	1	0	0	0	0	0	0	344.55	139	199.7	2.83	5.29	18.5287	7.09984	9.7	141	18.8	136	1.71	3.9	28.1954	0.7	1
0	88.7062	0	1	1	0	0	0	0	0	0	NA	21	56	1.14	1.85	55.5829	32.6928	6.3	141	13.5	310	NA	5.2	3.76685	7.5	1
0	83.6879	0	1	1	0	0	0	0	0	0	NA	56	37	1.33	1.19	49.3726	56.8531	11.4	143	NA	32	0.2	4.5	3.33308	1.63333	1
0	80.3153	0	1	1	0	0	1	0	0	0	3701.38	21	26	0.8	1.32	81.4554	51.1729	11.41	143	16.8	208	0.94	4.3	3.47089	21.8	1
0	72.0474	0	1	1	0	0	1	0	0	0	649.49	23	32	1.03	1.14	74.5978	62.2441	4.3	138	NA	146	0.59	4.3	3.07042	8.13333	1
0	81.4902	0	1	1	0	0	1	0	0	0	2857.54	30	34	1.63	1.7	40.0603	39.9737	14.66	140.9	14.8	98	0.28	4	6.06798	36	0
0	88.774	0	1	1	0	0	1	0	0	0	1596.03	29	24	0.9	1.37	69.6338	44.4154	9.56	137	13.6	236	0.99	NA	4.08674	35.1333	1
0	88.2803	0	1	1	0	0	1	0	0	0	613.88	17	24	0.72	0.98	88.4955	73.755	7	132	15.2	269	NA	3.7	3.31972	1.96667	1
0	54.9865	0	1	1	0	0	1	0	0	0	3669.33	29	23	1.6	1.51	45.3136	47.4663	9.4	140	14	341	0.44	4	4.73523	22.1	1
0	67.0323	0	1	1	0	0	1	0	0	0	1658.26	15.24	NA	1.2	NA	63.3386	75.8012	10.4	143	NA	253	0.39	4.5	8.94974	36	0
0	44.9329	0	1	1	0	0	1	0	0	0	131.26	11	23	0.91	1.2	93.7582	75.499	7.9	141	NA	175	0.8	4	5.97283	36	0
0	81.8505	0	1	1	0	0	1	0	0	0	1360.75	18	21	1.44	1.27	45.6637	52.0539	22.7	135	13.8	131	0.63	4	1.52207	0.166667	1
0	65.0211	0	1	1	0	0	1	0	0	0	1170.58	15	48	1.23	1.19	64.2844	65.2982	14.8	142	14.4	162	NA	4.5	18.9501	36	0
0	68.2506	0	1	1	0	0	1	0	0	0	1645.28	15	18	1	1	80.7049	79.3649	6.3	138	NA	106	1	4.3	1.96135	36	0
0	77.2412	0	1	1	0	0	1	0	0	0	498.29	17	29.1	1.97	1.55	28.0633	39.9439	10.3	138	14.2	187	1.999	3.7	8.88605	36	0
0	65.0845	0	1	1	0	0	1	0	0	0	832.92	19	41	1.28	1.37	61.8475	54.8803	10.2	141	NA	183	NA	4.4	6.04706	36	0
0	72.0319	0	1	1	0	0	1	0	0	0	745.12	15	25	1.1	1.1	71.7626	66.8559	14.1	146	15.9	175	NA	4.5	5.92157	36	0
0	61.6371	0	1	1	0	0	1	0	0	0	821.05	33	22	1.42	1.12	52.4594	69.0964	7.35	138	17.7	205.4	NA	3.2	3.07437	30.0333	0
0	66.0742	0	1	1	0	0	1	0	0	0	1726.88	18	22	1.58	1.43	45.0821	50.1519	8.69	138.6	15.6	210.3	NA	3.8	5.23557	36	0
0	63.6314	0	1	1	0	0	1	0	0	0	1102.16	14	16	0.8	0.9	97.9045	87.4596	13.44	139	14.7	537	0.3	3.9	2.44247	36	0
0	80.9978	0	1	1	0	0	1	0	0	0	NA	20	NA	1.2	NA	52.5214	63.7941	7	138	NA	NA	NA	4.57	2.0086	36	0
0	54.1545	0	1	1	0	0	1	0	0	0	NA	20	29	0.95	0.86	89.9962	95.3215	9	139	NA	305	0.46	4	4.79408	6.23333	1
0	72.2176	0	1	1	0	0	1	0	0	0	NA	17	39	1.23	1.16	57.6782	56.9808	5.6	135	16.8	60.2	0.7	4.04	27.9111	27.9333	1
0	76.3196	0	1	1	0	0	1	0	0	0	NA	15	14	1	0.54	72.4784	107.62	14.1	133	NA	438.1	NA	4.1	6.52092	18.4	1
0	67.8402	0	1	1	0	0	1	0	0	0	NA	35	33.1	0.8	1.13	93.0132	67.9605	5.2	140	17.6	103	NA	4.9	3.1506	14	1
0	67.7968	0	1	1	0	0	1	0	0	0	NA	50	56.2	1.53	1.81	45.6351	39.144	6.14	139	16.1	NA	0.61	3.9	6.11842	36	0
0	78.9068	0	1	1	0	0	1	0	0	0	NA	61	126	3.6	5.47	15.4901	11.2212	13.4	142	16.1	401	NA	5.8	3.1989	0.533333	1
0	61.6727	0	1	1	0	0	1	0	0	0	NA	31	17	1.8	1.35	39.5241	49.5801	19.8	139	NA	210	NA	4.3	34.6928	36	0
0	89.9631	0	1	1	0	0	1	0	0	0	NA	30	25	1.53	1.44	39.5689	42.0693	5.19	144	14.6	105	NA	5	1.81889	36	0
0	62.1785	0	1	1	0	0	1	0	1	0	NA	20	NA	1.42	2.5	50.37	43.6175	15.1	138	16.2	401	0.63	3.8	60.2303	13.0333	1
0	71.5636	0	1	1	0	0	1	0	1	0	NA	25.16	27	1.3	1.3	56.4064	51.2699	12.4	141	15.6	254	NA	3.9	5.12866	36	0
0	82.628	0	1	1	0	0	1	0	1	0	NA	21	44	1.33	NA	49.5032	55.0717	8.09	134	15.8	191	NA	6.81	2.02179	4.56667	1
0	82.1699	0	1	1	0	0	1	1	0	0	1135.75	18	20	1	1.04	62.7364	61.5365	6.8	137	15.7	176	0.76	4.1	3.15634	15.1667	0
0	51.7381	0	1	1	0	0	1	1	0	0	758.83	27	28	0.9	0.92	93.058	90.5463	14.54	143	17.7	NA	0.36	4.36	8.1058	36	0
0	65.0186	0	1	1	0	0	1	1	0	0	917.64	52	72	2.19	2.7	33.333	26.1514	4.4	145	19.8	78	0.6	5.1	4.20704	36	0
0	69.5258	0	1	1	0	0	1	1	0	0	457.77	17	33	0.98	1.2	80.133	62.3884	9.8	140	NA	216	NA	4.2	9.59842	34.7333	0
0	63.1243	0	1	1	0	0	1	1	0	0	752.44	13	10	1.69	1.23	50.1401	69.1054	7.47	138	13.1	117	1.8	3.9	7.72728	36	0
0	65.4793	0	1	1	0	0	1	1	0	0	416.29	13	16	0.7	0.75	97.5316	95.1484	9.3	140	NA	163	1.5	4.8	2.96541	36	0
0	86.5315	0	1	1	0	0	1	1	0	0	874.44	29	18	0.81	0.8	84.626	83.301	5.68	134	NA	134	0.93	4.7	5.30739	2.73333	1
0	75.6287	0	1	1	0	0	1	1	0	0	542.44	19	45	1.1	1.2	72.3147	65.4588	16.5	130	13.4	182	0.76	5.1	2.07322	34.4333	0
0	88.0313	0	1	1	0	0	1	1	0	0	508.09	22	NA	0.63	NA	88.1052	87.0467	9.35	133	15.8	220	NA	4.29	4.68591	7.8	1
0	54.6228	0	1	1	0	0	1	1	0	0	1808.1	10.81	NA	0.74	NA	96.9063	108.306	13.82	140	15	312.3	NA	4.3	9.30852	36	0
0	87.4801	0	1	1	0	0	1	1	0	0	472.09	38	48	1.32	1.41	48.0487	45.3152	6.7	146	15.5	209	0.86	4.2	2.00991	25.8333	1
0	83.5093	0	1	1	0	0	1	1	0	0	593.61	34.81	32	1.4	1.23	46.7183	47.1655	8	144	15.3	165.1	NA	4.1	12.1531	1.16667	1
0	79.8633	0	1	1	0	0	1	1	0	0	278.1	24	25	1.03	1.1	68.1474	65.3864	12.8	139	15.5	109	NA	3.3	0.275637	14.1333	0
0	81.9681	0	1	1	0	0	1	1	0	0	252.06	43.8	27	1.37	1	48.1184	55.2229	10.1	141	19.3	150	0.79	2.9	10.4367	7.23333	1
0	66.8637	0	1	1	0	0	1	1	0	0	NA	23	34	1.43	1.33	48.5159	50.7678	4.83	135	15	125	0.86	4.8	4.08847	36	0
0	55.0438	0	1	1	0	0	1	1	0	0	NA	21	NA	0.86	NA	94.7132	99.9353	NA	140	NA	NA	NA	4.8	2.79405	17.1	0
0	73.2511	0	1	1	0	0	1	1	0	0	NA	23.25	30	1.43	1.52	49.085	47.1516	7.8	141	NA	156	NA	3.5	5.24798	36	0
0	62.14	0	1	1	0	0	1	1	0	0	NA	20	37	1.1	1.03	76.0852	82.3752	13.2	136	13.9	230	1.82	4.4	15.6754	36	0
0	92.4134	0	1	1	0	0	1	1	0	0	NA	21	NA	1.33	NA	44.5042	42.3676	9.9	143	NA	259	NA	4.2	2.61185	36	0
0	79.0741	0	1	1	0	0	1	1	0	0	NA	19	19	1.44	1.27	46.3667	57.6023	5.87	137	15.5	227	0.91	4.5	6.52054	36	0
0	81.0534	0	1	1	0	0	1	1	1	0	904.84	38	50	1.52	1.49	37.5055	38.8736	7.98	139	15.1	96.8	0.77	4.3	6.55354	0.366667	1
0	53.1275	0	1	1	0	0	1	1	1	0	308.89	18	23	0.53	0.63	126.875	113.052	8.88	136	16.8	206	NA	4.5	1.78395	36	0
0	80.0726	0	1	1	0	0	1	1	1	0	372.56	16	29	0.7	0.72	90.6475	89.1978	6.8	143.8	15.7	177.5	0.68	4.89	6.43418	11.2	1
0	63.6916	0	1	1	0	0	1	1	1	0	408.38	24	NA	0.95	NA	84.7172	90.8981	6.39	139	16.1	101	NA	5.1	0.480174	1.73333	1
0	77.2598	0	1	1	0	0	1	1	1	0	2673.92	30	38	2.03	1.63	33.029	42.4365	6.59	143	14.6	278	1.21	4.7	7.58408	36	0
0	73.273	0	1	1	0	0	1	1	1	0	1078.7	14	39	0.96	1.37	82.3881	53.667	14	140	16	292	NA	4.5	18.3657	10.7667	0
0	88.4852	0	1	1	0	0	1	1	1	0	NA	64	31	2.4	1.5	22.9739	41.9393	6.4	140	15.2	147	1.13	4.4	4.07583	28.3	1
0	77.9702	0	1	1	0	0	1	1	1	0	NA	25	23	1.18	1.3	57.6796	52.5539	9.89	120	NA	290	NA	3.6	4.20622	2.46667	1
0	76.1169	0	1	1	0	0	1	1	1	0	NA	15	71	1.22	2.66	56.8096	23.107	NA	130	NA	NA	NA	NA	14.9908	1.9	1
0	76.5278	0	1	1	0	0	1	1	1	0	NA	18	22	0.8	0.93	87.484	77.7409	7.4	134	15.3	180	0.49	4.6	16.8868	36	0
0	76.6498	0	1	1	0	1	1	0	0	0	2279.35	61	52	3.43	6.11	5.30135	8.10785	11.83	139.1	17.1	267	0.32	4.7	1.72075	21.9333	1
0	84.4099	0	1	1	0	1	1	0	0	0	1193.11	19	31	1.73	1.19	64.2136	57.8256	11.74	139.9	NA	211	NA	4.6	5.22948	10.7333	0
0	67.2825	0	1	1	0	1	1	0	0	0	1126.31	24.5	69	1.8	3.6	17.2682	16.0134	11.3	139.2	13.6	235	0.48	5	3.71743	36	0
0	52.4295	0	1	1	0	1	1	0	0	0	NA	18.48	24	1.9	1.85	38.7084	39.5348	12.5	137	15.7	304	0.47	4.7	3.91496	25.9333	1
0	74.5366	0	1	1	0	1	1	0	0	0	NA	81	65.4	3.03	3.4	18.9198	17.7584	NA	138	NA	NA	0.52	5.1	2.10534	1.16667	0
0	64.8203	0	1	1	0	1	1	0	0	0	NA	21	24	1.23	1.41	62.0012	52.6093	13.7	142	14.2	171	0.75	4.1	3.21195	36	0
0	88.6601	0	1	1	0	1	1	1	0	0	155.12	39	64	1.6	2.04	38.3957	28.787	14.7	138	13.6	266	1.24	5.7	4.49644	36	0
0	93.5995	0	1	1	0	1	1	1	0	0	766.39	16	37	1.06	1.43	59.5757	42.3388	5.8	139	14.8	251	0.49	4.2	5.84431	36	0
0	67.1448	0	1	1	0	1	1	1	0	0	1074.67	42	58	2.2	2.9	30.1235	20.9607	2.6	139	21.5	67	1.821	3.7	2.94844	8.96667	1
0	77.228	0	1	1	0	1	1	1	0	0	802.59	33	45.8	1.96	2.3	31.8346	31.5745	103.26	137.9	NA	146	NA	5.6	5.06334	3.7	0
0	74.354	0	1	1	0	1	1	1	0	0	4813.55	48	58	2.7	2.49	22.7178	23.7073	NA	132	17.5	NA	1.2	3.4	4.10817	3.8	1
0	80.835	0	1	1	0	1	1	1	0	0	528.32	57	46	2.42	1.9	24.6365	33.386	6.55	142	15.8	138	0.67	4.5	5.95993	4.63333	0
0	79.9771	0	1	1	0	0	0	0	0	1	343.04	18	20	1.2	0.9	58.7785	79.8958	7.1	139	NA	248	0.924	4.3	4.02242	5.66667	1
0	83.9621	0	1	1	0	0	0	0	0	1	186.06	17	46	1.5	2.58	40.8945	23.8736	7.14	142.7	14.2	148	NA	4.6	3.7851	1.93333	1
0	86.9284	0	1	1	0	0	0	0	0	1	656.94	55.12	41	1.9	1.6	30.9882	37.215	12.6	135	16.8	209	0.51	4.3	3.61168	15.2667	1
0	59.2162	0	1	1	0	0	0	0	0	1	1280.23	18	21	1	0.83	80.5669	89.5657	6.3	141	16.3	182	0.65	4.2	7.42301	36	0
0	74.5958	0	1	1	0	0	1	0	0	1	1829.62	22	46	1.3	1.46	NA	70.1833	5	138.8	15.9	115	1.99	NA	4.79804	19.8333	0
0	69.8108	0	1	1	0	0	1	0	0	1	1788.15	28	28	1.3	1	49.9331	96.5881	6.3	135	14.3	331	0.6	4.5	4.21176	0.433333	1
0	72.5216	0	1	1	0	0	1	0	0	1	777.46	30	22	1.7	1.2	45.9153	46.1097	6	139	16.3	195	0.61	3.9	15.9653	36	0
0	65.6859	0	1	1	0	0	1	0	0	1	2807.03	24	13	1.3	0.72	49.1595	111.193	6.3	137	18.3	167	1.12	4.3	5.6358	16.2667	1
0	77.1505	0	1	1	1	1	1	0	0	0	823.94	19.9	31	1.04	0.93	75.0903	84.4322	11.2	142	NA	233.6	NA	NA	5.55623	36	0
0	55.3755	0	1	1	1	1	1	0	0	0	904.79	19	30	1.3	1.23	63.1468	65.5326	17.4	136	19.3	304	NA	4	7.61964	13.5333	1
0	73.796	0	1	1	1	1	1	0	0	0	1815.87	33	35	2.28	1.93	26.1378	31.7628	10.7	142.3	15.3	202	0.7	4.2	6.84564	5.23333	0
0	54.1424	0	1	1	1	1	1	0	0	0	417.69	23	25	1.53	1.43	51.6452	53.9103	13.3	140	15	242	0.3	3.9	7.32546	36	0
0	76.2509	0	1	1	1	1	1	0	0	0	412.51	21	36	1.23	1.92	58.5518	32.9775	6	137	15.9	189	NA	3.7	3.09008	10.2333	1
0	69.6523	0	1	1	1	1	1	0	0	0	1668.51	26	25	1.94	2.15	33.1746	32.0658	11.7	137	13.7	231	NA	4.6	3.18908	36	0
0	58.0487	0	1	1	1	1	1	0	0	0	257.13	14	23	1.2	1.3	67.1598	61.2817	14.5	140	15.1	198	NA	4.2	3.07273	36	0
0	81.8822	0	1	1	1	1	1	0	0	0	NA	35	145.4	1.33	2.2	49.7691	26.8828	6.24	135	16.8	186	1.09	4.6	22.9473	0.1	1
0	67.1244	0	1	1	1	1	1	0	0	0	NA	33	27	4.53	3.52	12.7846	17.5517	12.9	133	16.3	189	0.78	4.3	2.95358	36	0
0	85.9487	0	1	1	1	1	1	0	0	0	NA	78.22	67	1.73	1.82	34.6547	32.7474	NA	142	16.8	1633	0.43	4.3	1.98505	10.8333	1
0	87.1297	0	1	1	1	1	1	1	0	0	648.11	21	23	1.1	1.15	52.5656	56.6533	7.42	138	17.1	145	0.78	3.6	2.11939	16.7	1
0	86.8407	0	1	1	1	1	1	1	0	0	1011.7	46	36	2.3	1.8	NA	NA	7.3	137	16.7	166	0.63	3.7	3.38835	4.86667	0
0	84.8882	0	1	1	1	1	1	1	0	0	1162.85	18	22	1.3	1.2	46.4741	56.218	5.36	139	19.3	165	0.71	3.7	11.7653	1.66667	1
0	82.5265	0	1	1	1	1	1	1	0	0	3234.27	38	NA	2.6	NA	30.0798	25.324	12.19	137	16.3	176	0.93	3.6	5.0562	4.8	0
0	78.711	0	1	1	1	1	1	1	0	0	1060.07	23	35	1.3	1.33	58.6877	50.2237	9.1	140	17.2	NA	0.68	4.1	5.8976	16.1667	1
0	71.7328	1	1	1	0	0	0	0	0	0	484.55	52	62	1.4	1.8	50.3585	38.2134	7	135	17.3	204	0.6	5	5.66352	29.4667	1
0	84.3411	1	1	1	0	0	0	0	0	0	2108.51	34	27	1.28	1.49	52.5532	43.2326	7.2	141	17.6	242	0.55	5.2	6.20715	36	0
0	54.8222	1	1	1	0	0	0	0	0	0	2.68	14	19	0.93	1.04	87.969	80.8429	8.1	137	NA	234	0.7	4.2	3.70973	36	0
0	85.7117	1	1	1	0	0	0	0	0	0	1886.3	36	27	1.4	1.49	45.0768	42.9883	5.85	141	15.4	359	0.52	5.2	6.10541	36	0
0	51.4721	1	1	1	0	0	0	0	0	0	481.42	24	44	1.53	1.41	50.7319	55.2271	5.89	141	14.3	210	NA	4.2	1.13376	19.4667	1
0	68.7543	1	1	1	0	0	0	0	0	0	1210.09	20	32	1.14	1.03	62.361	57.8824	9	141	14.8	477.5	NA	4.5	3.0161	6.43333	1
0	63.4084	1	1	1	0	0	0	0	0	0	573.12	19	25	0.9	0.97	90.3715	78.1588	12.9	136	13.9	219	0.9	4	6.02804	11.2	0
0	61.5431	1	1	1	0	0	0	0	0	0	157.419	30	34	1.43	1.8	52.1512	44.247	7.1	137	17	139	0.4	3.9	5.12221	12.4333	0
0	73.8431	1	1	1	0	0	0	0	0	0	4731.62	19	NA	1	NA	77.1592	75.3012	8.6	132	NA	210.3	NA	4.3	2.33669	13.4667	1
0	80.5204	1	1	1	0	0	0	0	0	0	NA	43.15	42	1.6	2.33	38.8628	24.6164	11.1	140	15.8	201	0.45	NA	2.79468	36	0
0	60.8496	1	1	1	0	0	0	0	0	0	NA	10	13	0.58	0.55	126.592	119.985	13.2	136	17.5	337	1.2	3.8	12.976	36	0
0	74.932	1	1	1	0	0	0	0	0	0	NA	18	24	1.19	1.18	60.8299	61.1484	6.67	141	17.3	228	0.73	3.6	2.05603	36	0
0	61.3634	1	1	1	0	0	0	0	0	0	NA	28	16	1.6	1.01	49.5289	73.7402	6.9	139	17	610.2	0.4	4.5	6.7936	9.03333	1
0	82.0207	1	1	1	0	0	0	0	0	0	NA	20	62	1.33	2.01	44.5992	31.3182	11.1	141	12.6	228	NA	5.4	1.98102	12.9	1
0	65.7545	1	1	1	0	0	0	1	0	0	677.39	34	27	1.6	1.3	44.2999	57.2519	7.84	136	16.6	241	0.64	4.6	28.1718	21.9333	1
0	85.4841	1	1	1	0	0	0	1	0	0	1841.94	25.72	28	1.2	1.37	57.4094	47.0157	7.7	137	18.8	184	0.91	4	4.09857	31.8333	0
0	65.9317	1	1	1	0	0	0	1	0	0	833.67	19	24	1.23	1.31	60.9445	55.0402	7.82	140	17.5	233	0.69	3.7	3.77717	11.6333	1
0	83.3848	1	1	1	0	0	0	1	0	0	609.7	64.5	NA	2.46	NA	22.9667	66.3297	6.2	139	16.5	126	0.39	4.8	17.2255	8.2	0
0	56.4997	1	1	1	0	0	0	1	0	0	1609.45	31	22	1.1	0.8	73.993	101.268	15.11	138	NA	223	NA	4	11.7617	20.4667	0
0	59.4996	1	1	1	0	0	0	1	0	0	176.25	19	42	1.2	1.34	67.0576	58.9039	11.27	137	14.5	345	0.38	4.2	9.21821	33.1	1
0	52.7347	1	1	1	0	0	0	1	0	0	1078.27	26	23	1.13	1.15	72.6239	70.9311	38.29	139	16.5	220	0.93	4	8.34341	27.4667	1
0	83.3401	1	1	1	0	0	0	1	0	0	474.67	26	43	0.93	1.1	74.1322	61.1854	7.6	141	16.8	307	NA	4	5.15123	8.73333	1
0	66.5469	1	1	1	0	0	0	1	0	0	233.26	24	25	0.71	NA	100.868	96.8193	17.8	125	16	262	1.18	5.9	2.23087	9.03333	1
0	71.3138	1	1	1	0	0	0	1	0	0	1835.92	20.88	26	1.73	2.03	39.1014	39.764	5.33	140	NA	146	NA	3.8	6.19227	13.5	1
0	76.2532	1	1	1	0	0	0	1	0	0	148.72	12.9	33	0.9	0.97	76.4734	67.2324	6.37	138	19.2	213	0.3	5.9	16.0926	7.03333	1
0	68.4424	1	1	1	0	0	0	1	0	0	517.049	20	35	1.1	1.5	74.5226	45.7102	4.56	128	16.8	97.4	0.6	4.1	3.1765	14.2	1
0	66.1939	1	1	1	0	0	0	1	0	0	NA	27	29	1.4	1.5	54.417	49.1215	8.83	137	NA	253	2	3.2	3.90413	36	0
0	62.7893	1	1	1	0	0	0	1	0	0	NA	14	13	0.83	0.8	91.2933	95.1321	9.5	137	NA	175	NA	4.3	4.05319	35.0667	0
0	75.923	1	1	1	0	0	0	1	0	0	NA	65	70	1.73	1.86	35.4344	32.6302	8.8	137	13.4	246	NA	5	9.50792	28.4667	0
0	77.0704	1	1	1	0	0	0	1	0	0	NA	13	NA	0.82	NA	84.5982	83.1449	8.8	139	NA	NA	NA	4.2	0.319302	36	0
0	65.4256	1	1	1	0	0	0	1	1	0	NA	21	21	1.1	1.1	68.6645	73.3624	13.1	134	14.8	319	0.64	4.6	8.47486	9.1	1
0	67.0986	1	1	1	0	0	0	1	1	0	NA	36	84	1.6	1.99	40.1682	33.6501	10.7	138	16.8	142	1.52	4.6	4.0261	6.4	1
0	64.7895	1	1	1	0	0	0	1	1	0	NA	17	19	0.63	0.89	106.381	89.9204	10.56	143	14.5	209	NA	5.6	1.81545	15.8667	1
0	74.1962	1	1	1	0	0	0	1	1	0	NA	76	63	2.23	2.4	28.6173	25.5003	11.1	134.5	NA	376	0.69	5	15.9503	0	1
0	79.8209	1	1	1	0	0	1	0	0	0	186.35	35	52	1.7	1.7	39.2861	48.1086	8.6	131.41	14.8	227	NA	NA	5.05374	5.13333	0
0	78.2288	1	1	1	0	0	1	0	0	0	233	36	NA	1.3	NA	50.8571	43.2461	6.49	138	NA	161	NA	4.6	1.83951	36	0
0	78.0371	1	1	1	0	0	1	0	0	0	96.2	16.5	32	0.99	1.07	77.6926	84.1074	9.5	138	13.7	215	0.4	4	8.1584	1.06667	0
[truncated: 2,583 more rows]
