# Supplementary material for: Analyzing Medical Research Results Based on Synthetic Data and Their Relation to Real Data Results: Systematic Comparison From Five Observational Studies
Source: JMIR Med Inform. 2020 Feb 20;8(2):e16492. doi: 10.2196/16492 (PMC7059086; doi:10.2196/16492)
Supplement: Multimedia Appendix 9 [file medinform_v8i2e16492_app9.zip › syn3_BUN.xlsx]

## Sheet: syn3_BUN
gender_0male_1female	age_YEARS	diabetes	hypertension	COPD	PVD	CKD	IHD	AF	VHD	PHTN	BNP	BUN_admission	BUN_discharge	creatinine_admission	creatinine_discharge	GFR_admission	GFR_discharge	WBC	sodium	RDW	platelets	bilirubin	potassium	length_of_stay_DAYS	time_discharge_to death_MONTHS	death
0	65.9271	0	0	0	0	0	0	0	0	0	1356.2	21	22.7	1.43	1.1	50.3579	70.4522	10.5	135	13.2	240	0.37	5.6	6.34945	0.733333	1
0	59.9456	0	0	0	0	0	0	0	0	0	330.21	29	31	1.7	1.6	46.8084	49.0022	4.79	124	18.6	140	3.239	5.1	0.280107	0.666667	1
0	26.1028	0	0	0	0	0	0	0	0	0	720.04	84	86	1.19	1.14	81.5656	82.857	6.99	137	19.7	127.2	2.02	4.5	0.954228	1.03333	1
0	80.2891	0	0	0	0	0	0	0	0	0	1598.87	24	25	1.3	1.2	51.9041	55.6314	10.8	133.13	21.8	265	0.69	3.6	0.289524	11.4667	1
0	53.5421	0	0	0	0	0	0	0	0	0	1101.08	22	16	1.3	1.42	61.7644	53.4327	15.3	139	14.6	297	0.6	4	17.8934	36	0
0	87.4159	0	0	0	0	0	0	0	0	0	3386.67	79.5	61.4	3.63	2.35	15.1121	25.2042	11.08	134	15.2	249	0.5	6	6.0898	8.7	0
0	92.2807	0	0	0	0	0	0	0	0	0	1411.83	21	47	1.23	1.1	50.5086	57.0734	11.4	137.1	NA	257	NA	4	2.02444	20.4667	0
0	86.4368	0	0	0	0	0	0	0	0	0	2180.01	36	17	1.3	1	51.665	68.7838	11.13	135	15	320	0.71	5.4	15.8669	36	0
0	52.0192	0	0	0	0	0	0	0	0	0	435.71	11	117	1	2.33	86.6757	32.6876	5.7	142	13.9	199	NA	4.2	14.9508	5.93333	1
0	78.0786	0	0	0	0	0	0	0	0	0	863.62	18	22	0.93	0.83	76.0203	83.2769	13.5	134	NA	197	NA	5.2	2.98373	36	0
0	93.5806	0	0	0	0	0	0	0	0	0	13.13	18	41	0.83	1.52	80.4821	34.3525	10.5	138	17.5	298	0.4	3.8	7.1245	0	1
0	82.4531	0	0	0	0	0	0	0	0	0	877.97	32	20	1.6	1	38.8362	64.1609	5.7	139.4	17.2	124	0.77	4.52	6.97568	24.9667	0
0	75.0583	0	0	0	0	0	0	0	0	0	1309.67	12	NA	1.1	NA	66.2918	64.1349	5.2	137	16.1	111	4.01	3.8	2.28555	16.9333	0
0	46.3178	0	0	0	0	0	0	0	0	0	3397.09	40.15	31	1.7	1.2	49.5864	NA	8.5	139.3	15.8	215	0.73	3.7	5.30747	36	0
0	69.1101	0	0	0	0	0	0	0	0	0	1120.19	56	30	1.82	1.4	36.9897	54.8933	6.1	129	16.7	30.9	1.7	4.3	9.78115	36	0
0	49.2296	0	0	0	0	0	0	0	0	0	445.59	10	36	1.1	0.81	80.6063	108.459	9.44	138	15.7	366	NA	4.7	4.95163	14.6	1
0	46.0622	0	0	0	0	0	0	0	0	0	75.3	15	12	1.33	1.39	71.202	69.4515	10.85	136	13.2	239	0.46	3.7	7.19776	36	0
0	51.716	0	0	0	0	0	0	0	0	0	1099.3	31	30	1.33	1.13	58.1737	74.1957	13.59	137	13.7	233	0.77	4	8.10074	20.5667	0
0	57.2828	0	0	0	0	0	0	0	0	0	2154.73	31	29	0.63	0.62	109.057	109.557	7.68	134	20.7	180	1.64	3.8	7.07182	4.46667	1
0	44.4322	0	0	0	0	0	0	0	0	0	633.09	20	30	1.13	1.39	81.5668	64.2028	10.4	137	13.9	368	1.01	4.1	9.01845	25.1667	0
0	62.7735	0	0	0	0	0	0	0	0	0	1817.8	27	20	0.73	0.66	93.8367	98.6694	9.2	140	18.3	147	2.3	3.9	2.19117	18.7667	0
0	40.2317	0	0	0	0	0	0	0	0	0	2456.57	66	NA	3.33	NA	22.3579	94.9341	11.9	124	13.2	204	1.5	4.3	18.5705	15.6667	0
0	52.1136	0	0	0	0	0	0	0	0	0	1743.45	48	NA	1.7	NA	43.5478	72.1648	12.4	135	16.1	165	1.81	4.4	12.1948	36	0
0	58.1739	0	0	0	0	0	0	0	0	0	433.7	17	23	1.23	1.17	66.0287	65.461	10.6	139	13	293.5	NA	3.8	4.77918	28.4667	0
0	46.5793	0	0	0	0	0	0	0	0	0	763.62	13	40	1	1.15	86.7844	73.16	7.87	143.64	13.2	211	1.01	4.5	27.5761	36	0
0	64.7095	0	0	0	0	0	0	0	0	0	NA	15	NA	0.96	NA	84.5057	86.3481	8.8	136.04	NA	195.4	0.3	NA	7.66086	36	0
0	42.614	0	0	0	0	0	0	0	0	0	NA	11	NA	1.03	NA	88.1628	88.6727	8.46	138	NA	233.9	0.48	3.7	5.14705	36	0
0	50.4034	0	0	0	0	0	0	0	0	0	NA	12.8	NA	1.1	NA	79.0136	85.9946	16.38	136	17.1	291	NA	3.78	6.76458	18.8333	0
0	87.0623	0	0	0	0	0	0	0	0	0	NA	37	46	1.4	1.36	44.1712	45.3116	6.4	130	NA	203	NA	4.5	2.62152	0	1
0	73.5287	0	0	0	0	0	0	0	0	0	NA	25	21	1.32	0.98	52.2608	NA	8.75	139	NA	410	1.15	5.5	4.15279	6.73333	1
0	74.3943	0	0	0	0	0	0	0	0	0	NA	19	NA	1.1	NA	65.3837	67.6969	7.4	138	16.3	77	NA	3.5	3.12662	2.86667	1
0	85.0525	0	0	0	0	0	0	0	0	0	NA	28	19	1.8	1.52	33.3772	37.083	3.6	137	15.4	171	NA	4.2	8.30121	1.96667	1
0	59.9891	0	0	0	0	0	0	0	0	0	NA	49	40	3.42	3.87	20.7841	17.3977	11.1	138	13.1	239	0.4	4	6.8418	5.93333	0
0	86.8855	0	0	0	0	0	0	0	0	0	NA	23	24	0.8	1	82.5633	70.4612	6.2	141	13.6	249	0.4	3.1	5.02842	5.3	1
0	68.3035	0	0	0	0	0	0	0	0	0	NA	18	18	0.99	0.97	82.0783	82.3271	NA	139	NA	NA	1.03	4.2	2.163	12.1	0
0	65.0138	0	0	0	0	0	0	0	0	0	NA	15	15	0.63	0.63	103.374	103.527	7.3	137	13.4	NA	NA	4.4	2.13646	21.3667	0
0	29.5823	0	0	0	0	0	0	0	0	0	NA	20	20.3	0.75	0.76	119.694	120.137	8.3	141	NA	NA	NA	3.8	2.80476	36	0
0	57.5314	0	0	0	0	0	0	0	0	0	NA	10	NA	0.83	NA	96.619	96.5029	7.5	141	12.7	258.5	0.79	4.2	1.58193	36	0
0	53.637	0	0	0	0	0	0	0	0	0	NA	24	39	1.1	1.59	85.6971	48.4253	19.82	140	15	232	0.5	5	7.14004	36	0
0	57.3338	0	0	0	0	0	0	0	0	0	NA	17	31	1.68	1.2	39.366	69.2056	5.4	142	14.6	368	0.006	3.8	21.6789	36	0
0	66.213	0	0	0	0	0	0	0	0	0	NA	20	16	1.3	1.14	60.1941	73.5679	9.99	136	NA	218	NA	4	4.06948	36	0
0	21.0204	0	0	0	0	0	0	0	0	0	NA	18	15	1	0.9	104.04	105.601	20.86	137	15.3	221	0.58	3.3	34.9072	36	0
0	46.6306	0	0	0	0	0	0	0	0	0	NA	12	NA	0.72	NA	115.79	105.708	10.7	139	12.9	331	NA	4	7.87042	36	0
0	38.8764	0	0	0	0	0	0	0	0	0	NA	9	17	1.1	0.79	84.7259	115.18	10.1	136	14	227.1	0.82	3.6	5.20666	36	0
0	44.2959	0	0	0	0	0	0	0	0	0	NA	17	NA	1.24	NA	72.8332	95.0647	12.36	143	14.8	290	0.95	4.9	4.10879	36	0
0	73.2233	0	0	0	0	0	0	0	0	0	NA	16.51	19	1.07	1	67.3568	61.4432	9.2	144.2	NA	117	NA	4.1	1.55598	36	0
0	67.8296	0	0	0	0	0	0	0	0	0	NA	15	NA	1	NA	80.864	85.8498	11.2	143	13.8	265	1.5	5	13.9572	36	0
0	84.6594	0	0	0	0	0	0	0	0	0	NA	25	30	1	1.03	60.1231	65.6145	26.23	141	21.6	458	1.251	4.4	2.68228	11.2667	1
0	88.2198	0	0	0	0	0	0	0	0	0	NA	27	42	0.6	1.07	94.0329	62.1066	12.3	137	NA	294	NA	4.4	6.19266	9.86667	1
0	93.4352	0	0	0	0	0	0	0	0	0	NA	25	69	1.03	1.44	63.9514	41.464	14.2	132	16.2	536.6	NA	4	21.4127	0	1
0	57.8144	0	0	0	0	0	0	0	1	0	1257.71	30	44	1.8	1.65	NA	NA	12.59	133	15.5	169	2.11	4	4.73005	25.3333	0
0	28.8896	0	0	0	0	0	0	0	1	0	1711.57	14	NA	0.6	NA	NA	182.336	10.7	136	14.7	247	NA	3.8	11.0095	0.9	0
0	38.1634	0	0	0	0	0	0	0	1	0	2305.6	10	23	0.7	0.64	112.255	108.551	14	127	15.4	199	2.24	4.3	25.6056	1.76667	1
0	43.9657	0	0	0	0	0	0	0	1	0	388.04	22	NA	1.33	NA	47.5756	NA	11.6	139	15.3	125	1.34	4.81	54.1252	21.5333	0
0	42.7283	0	0	0	0	0	0	0	1	0	941.68	17	23	0.91	0.8	96.21	94.3423	9.42	134	16.2	276	5.075	3.8	4.20205	36	0
0	18.3491	0	0	0	0	0	0	0	1	0	NA	9	15	0.63	0.7	NA	NA	6.9	137	15.3	256.8	0.866	4	3.74826	5.26667	0
0	20.2184	0	0	0	0	0	0	0	1	0	NA	12	33	0.6	0.7	161.299	130.219	4.6	139	NA	77	0.7	4	7.19571	36	0
0	28.147	0	0	0	0	0	0	0	1	0	NA	13	12	0.8	0.9	98.4453	100.251	6	137	15.5	290	0.71	4.5	6.75099	33.1	0
0	56.8251	0	0	0	0	0	0	0	1	0	NA	13	NA	0.7	NA	115.035	101.116	5.19	137	NA	134	NA	4.4	0.288472	36	0
0	55.518	0	0	0	0	0	0	0	1	0	NA	17	20	1.3	1.2	84.3498	80.2425	5.33	138	NA	74.9	0.59	5	8.13032	36	0
0	66.0301	0	0	0	0	0	0	1	0	0	1105.17	20	27	1.6	1.86	44.6986	38.6566	10.2	140	NA	249	NA	4	7.18532	3.46667	1
0	71.5463	0	0	0	0	0	0	1	0	0	306.48	27	NA	1.9	NA	34.8902	NA	18.45	134	16.8	NA	0.644	4.2	11.1546	36	0
0	81.0784	0	0	0	0	0	0	1	0	0	911.36	26	25	1.07	0.92	65.792	79.7383	6.4	140	16.8	128.7	NA	4.2	11.1933	6	0
0	80.1925	0	0	0	0	0	0	1	0	0	1843.84	8	15	1.23	1.2	53.7201	54.7864	9.3	136	15.7	154	0.3	4.2	9.22453	31.8667	1
0	91.9583	0	0	0	0	0	0	1	0	0	134.5	31.48	39	1.4	1.26	45.4856	50.5509	8.2	141	17.3	134	1.34	3.7	2.12447	18.4	1
0	87.739	0	0	0	0	0	0	1	0	0	2410.38	48	41	6.09	5.79	7.5291	7.93535	2.6	141	16.7	77	NA	NA	3.53043	0.9	1
0	71.4744	0	0	0	0	0	0	1	0	0	600.299	19	17	1.34	1.08	50.8657	67.6587	12.1	140	NA	138	0.7	3.9	3.48406	21.7667	1
0	80.7521	0	0	0	0	0	0	1	0	0	571.98	18	28	1.1	1.3	60.749	51.395	7.87	140	NA	163	0.6	4.1	6.19423	36	0
0	76.5837	0	0	0	0	0	0	1	0	0	2233.51	11	14	0.98	1.02	79.1714	72.0102	7.1	144	12.6	158	NA	4.3	7.36997	36	0
0	44.5936	0	0	0	0	0	0	1	0	0	592.26	32	22.1	1.5	1.26	54.486	68.6192	8.8	135	NA	277	0.77	4.4	8.1792	36	0
0	65.2827	0	0	0	0	0	0	1	0	0	NA	23	NA	1.2	NA	58.266	NA	5.8	141	NA	160	NA	4	5.69188	36	0
0	26.3426	0	0	0	0	0	0	1	0	0	NA	16	18	1.23	0.8	82.7332	105.593	10.2	136	15.5	223	0.81	4	11.4645	12.6	1
0	53.1963	0	0	0	0	0	0	1	0	0	NA	9	NA	0.83	NA	100.661	103.824	6.9	140	19.2	249	0.6	3.8	4.40908	33	0
0	58.9674	0	0	0	0	0	0	1	0	0	NA	29	18	1.24	0.98	66.1294	91.1769	8	137	13.9	159	NA	4.4	2.79491	36	0
0	44.4968	0	0	0	0	0	0	1	0	0	NA	10	10	0.83	0.86	109.787	102.275	9.1	140	NA	375	NA	4.7	2.09604	36	0
0	68.3648	0	0	0	0	0	0	1	0	0	NA	24	NA	0.99	NA	81.619	97.6106	7.2	130	16.3	199	0.47	3.3	8.37631	36	0
0	91.9295	0	0	0	0	0	0	1	0	0	NA	32	27	1.7	1.53	34.2701	38.4139	8.11	144	14.1	218	NA	4.6	5.88217	36	0
0	84.0956	0	0	0	0	0	0	1	0	0	NA	26	31	1.7	1.75	36.1669	34.957	6.7	142	NA	NA	0.67	4.7	1.04391	36	0
0	75.8094	0	0	0	0	0	0	1	0	0	NA	27	33	1.23	1.08	56.0793	66.7845	12.5	140	14.5	153	0.87	3.7	10.9359	36	0
0	36.4928	0	0	0	0	0	0	1	1	0	271.95	15	16	0.73	0.48	109.335	127.612	8.73	135	12.9	159	0.54	3.9	13.9934	19.4	0
0	73.7034	0	0	0	0	0	0	1	1	0	687.23	18	25	1.5	1.5	45.0965	46.5454	5.6	135	15.4	192	NA	NA	2.72694	29.3667	0
0	82.8565	0	0	0	0	0	0	1	1	0	450.03	26	28	1.53	1.4	39.6562	45.5989	6.67	144	NA	NA	0.4	4.6	1.8168	36	0
0	70.1822	0	0	0	0	0	0	1	1	0	208.34	18	18	0.7	0.77	104.56	92.5048	4.34	137	14.7	244	0.63	4.4	5.14155	36	0
0	37.6384	0	0	0	0	0	0	1	1	0	NA	12	16	1	NA	75.0437	81.9705	19.7	140	NA	NA	0.7	4.1	5.02914	36	0
0	76.3599	0	0	0	0	0	0	1	1	0	NA	22	19	1.1	1.03	76.1326	84.9908	15.3	136.6	14	223	1.34	4	14.0462	26.3667	1
0	66.4632	0	0	0	0	0	0	1	1	0	NA	59	NA	1.3	NA	NA	86.3381	16.72	138	NA	207	0.98	4.4	1.99589	0	1
0	53.1232	0	0	0	0	0	0	1	1	0	NA	48	45	1.6	1.56	NA	NA	8.2	137	15.9	NA	NA	4.6	5.41606	31.0333	0
0	79.019	0	0	0	0	0	0	1	1	0	NA	20	NA	1	NA	68.2965	78.9519	18.7	136	12.6	285	NA	3.5	0.285972	36	0
0	74.6064	0	0	0	0	0	0	1	1	0	NA	19	27	1.2	1.19	64.5968	62.9945	10.43	NA	NA	NA	0.6	NA	3.32123	36	0
0	79.2247	0	0	0	0	0	1	0	0	0	1063.9	21	24	1.3	0.93	52.4756	77.8471	20.91	140	13.7	287	0.89	4	11.6129	22.4667	0
0	50.4034	0	0	0	0	0	1	0	0	0	205.54	17	14	0.83	0.8	98.6636	101.126	13.5	135	15.6	140	0.92	4.3	3.14706	36	0
0	78.2459	0	0	0	0	0	1	0	0	0	1390.64	22	37	1.73	1.37	38.9877	53.9146	25.8	140	NA	190.5	0.6	NA	6.77636	18.8	0
0	50.713	0	0	0	0	0	1	0	0	0	178.96	13	12	0.7	0.8	108.544	102.974	11.2	140	11.5	248	0.3	3.9	18.3538	23.0333	0
0	69.3443	0	0	0	0	0	1	0	0	0	431.7	30	28	1.8	1.63	36.8395	40.4418	8.43	135	14.2	195	0.47	3.7	2.72665	36	0
0	62.7806	0	0	0	0	0	1	0	0	0	4210.05	32	43	1.63	1.87	43.4234	36.8988	6.9	138	15	NA	1.2	3.9	5.27764	36	0
0	88.0865	0	0	0	0	0	1	0	0	0	4158.5	82	121	3.43	3.46	15.3005	15.1073	8.1	140	15	187	NA	5	10.3667	10.1333	1
0	89.7185	0	0	0	0	0	1	0	0	0	1203.59	68	64	2.84	3.2	17.8909	15.6937	9.71	137	18.2	414	0.64	3.6	8.27415	0	1
0	74.8334	0	0	0	0	0	1	0	0	0	557.66	31	42	1.83	2.56	36.4011	24.4824	7.97	141	17.5	249	0.5	4.6	9.91655	36	0
0	67.7988	0	0	0	0	0	1	0	0	0	616.799	20	23	1.78	1.9	58.0515	NA	14.3	143	NA	236.1	0.66	4	5.90149	30.5	0
0	81.5055	0	0	0	0	0	1	0	0	0	1214.3	20.15	28	1.3	1.45	46.7103	NA	10.1	138	13.7	137	0.6	3.9	1.61395	36	0
0	67.8437	0	0	0	0	0	1	0	0	0	737.03	15.3	28	0.88	0.93	NA	57.554	5	135	NA	432.7	NA	4.2	16.899	36	0
0	64.163	0	0	0	0	0	1	0	0	0	1314.13	18	26	0.9	0.9	NA	NA	5.36	135	14.2	143	NA	4.3	2.06105	0.733333	0
0	64.8173	0	0	0	0	0	1	0	0	0	308.94	22.99	27	1.24	1.2	58.3335	62.2708	10.9	139	15.1	248	NA	3.9	8.11054	27.3	1
0	60.9909	0	0	0	0	0	1	0	0	0	3239.83	19	NA	1.2	NA	68.2363	65.6603	10.28	137	14.7	170	1	NA	51.906	2.73333	1
0	75.4337	0	0	0	0	0	1	0	0	0	230.07	24	NA	1.1	NA	68.4431	51.1546	9	141	NA	235	0.67	4.4	8.88608	1.53333	0
0	50.3877	0	0	0	0	0	1	0	0	0	1634.72	22	14.9	0.9	1	92.8253	94.8842	11	133.81	NA	211	0.8	4.3	2.12976	36	0
0	75.6739	0	0	0	0	0	1	0	0	0	674.94	13	21	0.93	0.8	83.4497	92.2468	8.53	141	NA	255	1.13	4	3.05774	36	0
0	76.3888	0	0	0	0	0	1	0	0	0	778.04	17.1	29	1.73	1.81	37.3718	34.5887	17.63	139	NA	300	NA	3.7	2.61366	28.8333	0
0	68.068	0	0	0	0	0	1	0	0	0	375.69	22	14	1.03	1	79.6022	83.0339	7.26	140	NA	192	0.73	3.6	0.219192	0.366667	0
0	81.0269	0	0	0	0	0	1	0	0	0	NA	24.6	39	1.13	1.26	59.7278	52.5616	7.12	133	14.9	211	0.85	4.5	7.86971	2.7	1
0	58.658	0	0	0	0	0	1	0	0	0	NA	42	NA	1.35	NA	57.1941	NA	8.06	137	14.8	221	0.92	4.2	6.32394	36	0
0	75.768	0	0	0	0	0	1	0	0	0	NA	62.15	77	2.1	3.2	28.7617	18.02	17.65	136	16	132	1.16	4.7	1.95546	24.8667	1
0	70.0631	0	0	0	0	0	1	0	0	0	NA	28	NA	1.09	NA	71.4988	71.0057	7.72	142	16.1	500	0.99	5.3	0.381066	8.7	1
0	54.1794	0	0	0	0	0	1	0	0	0	NA	17	NA	1.1	NA	62.2348	58.1805	7	139	NA	222	NA	4.2	3.12661	36	0
0	68.1974	0	0	0	0	0	1	0	0	0	NA	75	80	2.88	3.4	22.9758	18.2182	9.6	133	14.9	417	NA	4	2.93193	36	0
0	55.9743	0	0	0	0	0	1	0	0	0	NA	27	35	0.9	1.23	90.2309	63.992	21.38	139	13.9	370	0.3	3.5	21.1466	36	0
0	70.8408	0	0	0	0	0	1	0	0	0	NA	23	23	1	1.13	77.8214	66.4252	10.8	140	13.2	259	0.59	4	4.05264	36	0
0	61.38	0	0	0	0	0	1	0	0	0	NA	25	30	1.1	1.29	74.0047	58.697	14.2	138	14.1	282	NA	4.1	3.3962	36	0
0	57.3623	0	0	0	0	0	1	0	0	0	NA	11	17.1	0.93	0.97	84.2096	84.6222	12.6	142	NA	425.5	0.52	4.7	5.23146	36	0
0	82.4163	0	0	0	0	0	1	0	0	0	NA	28	NA	1.53	NA	38.1151	48.994	7.82	137	NA	369	NA	4.1	3.17561	36	0
0	96.1882	0	0	0	0	0	1	0	0	0	NA	9	16	1.11	1.1	52.9353	53.7276	8.44	129	14.2	243	1.11	4.2	3.6011	9.33333	1
0	76.2488	0	0	0	0	0	1	0	0	0	NA	12	15	1.03	0.97	74.4036	79.5675	9.3	137	NA	222	NA	3.8	2.7991	24.4	0
0	97.9067	0	0	0	0	0	1	0	0	0	NA	46	40	1.87	1.7	28.8962	31.5482	10.5	136	15.9	230	NA	4.8	3.04765	7.03333	1
0	66.4724	0	0	0	0	0	1	0	0	0	NA	27	26	1.4	1.49	52.9463	49.8165	6.92	138	NA	184	1.29	4.8	3.12655	33.7667	1
0	74.6081	0	0	0	0	0	1	0	0	0	NA	23	22	0.98	1.04	71.4068	69.1416	2.7	141	27.9	170	0.93	3.9	2.28754	20.8667	1
0	49.5534	0	0	0	0	0	1	0	0	0	NA	11	13	0.9	0.86	98.9327	99.0454	5.7	133	16.8	162	1.16	3.9	2.9502	5.26667	1
0	62.2012	0	0	0	0	0	1	0	0	0	NA	15	NA	0.95	NA	84.749	86.0166	10.2	141	15.8	118.1	NA	4.4	1.61402	36	0
0	49.9554	0	0	0	0	0	1	0	0	0	NA	21	19	0.83	0.83	104.365	105.336	8.95	138	18.7	805.3	NA	4.4	2.82584	9.96667	1
0	81.9555	0	0	0	0	0	1	0	0	0	NA	24	36	1.4	1.53	45.7989	44.742	8	141.88	15.5	222	0.8	5.1	5.26114	36	0
0	68.2075	0	0	0	0	0	1	0	0	0	NA	17	14	1.2	1	60.834	64.586	6.6	143.7	14.4	NA	0.5	4	0.294604	36	0
0	73.7243	0	0	0	0	0	1	0	0	0	NA	29	NA	1.8	NA	36.2416	38.0657	6.9	138.9	16.3	252	0.601	4	17.5606	4.53333	1
0	76.3233	0	0	0	0	0	1	0	0	0	NA	17.71	29	1.1	1.35	62.8738	52.6043	7.61	140	14.6	189	0.49	4.4	13.014	36	0
0	75.3071	0	0	0	0	0	1	0	0	0	NA	37	16	1.7	1.11	38.9904	64.8445	142.33	143	15	179	0.77	5.5	15.1174	36	0
0	71.567	0	0	0	0	0	1	0	0	0	NA	16	25	1.4	1.2	51.3697	59.3976	13.3	141	NA	224	NA	NA	3.02224	36	0
0	77.5032	0	0	0	0	0	1	0	0	0	NA	29.34	44	1.8	2.29	35.4671	26.3423	14	144.58	15.1	181	0.46	6.92	4.19845	36	0
0	57.1889	0	0	0	0	0	1	0	0	0	NA	23	19.3	1.73	1.1	42.7999	73.0183	13.16	139	16	362	0.43	4	18.9444	36	0
0	70.7307	0	0	0	0	0	1	0	0	0	NA	19	21	1.19	1	60.7077	76.3943	6.87	140	14.3	NA	NA	4.5	2.20594	6.23333	0
0	48.8836	0	0	0	0	0	1	0	0	0	NA	18	16	0.93	1.12	91.8363	76.4835	10.78	132	NA	NA	NA	4.5	2.43335	21.6	0
0	64.8687	0	0	0	0	0	1	0	0	0	NA	21	20	0.77	0.8	101.936	95.1108	8.2	138	13.6	221	NA	4.2	2.02494	36	0
0	36.2795	0	0	0	0	0	1	0	0	0	NA	8	NA	0.83	NA	108.276	101.405	8.43	139	13.3	212	0.46	4.4	0.993159	36	0
0	83.3849	0	0	0	0	0	1	0	0	0	NA	19.35	21	0.7	0.78	87.9161	81.7893	7.46	136.13	14.4	NA	NA	4.4	2.20187	36	0
0	71.211	0	0	0	0	0	1	0	0	0	NA	17	17	0.73	0.7	94.953	97.381	6.4	136	NA	197.5	NA	4.3	3.4626	36	0
0	47.6402	0	0	0	0	0	1	0	0	0	NA	21	23	0.73	0.95	108.45	92.254	9.8	137	14.6	241	NA	NA	2.0544	36	0
0	64.552	0	0	0	0	0	1	0	0	0	NA	14.4	14	0.73	0.81	97.6878	95.3762	9.6	139.4	14.3	NA	NA	NA	1.90261	36	0
0	42.6655	0	0	0	0	0	1	0	0	0	NA	10	10	0.73	0.68	116.759	123.415	10.7	137	NA	248	0.69	4.3	1.93685	36	0
0	71.1358	0	0	0	0	0	1	0	1	0	948.18	17.68	25	1.52	1.5	46.2795	46.1275	13.7	135	16.5	660.4	0.86	4.9	0.692736	36	0
0	67.1313	0	0	0	0	0	1	0	1	0	580.76	17	NA	0.9	NA	82.4263	85.7288	8.05	134	15	254	1.37	4.2	15.0716	14.3667	1
0	72.1697	0	0	0	0	0	1	0	1	0	198.29	13	20	0.71	0.71	96.7024	96.0542	1.49	135	14.8	115	NA	3.4	10.8182	36	0
0	82.673	0	0	0	0	0	1	0	1	0	1409.16	23	21	1.33	1.22	49.4842	55.3208	6.4	139	NA	165	0.6	5.1	2.71792	33.8	1
0	85.9825	0	0	0	0	0	1	0	1	0	1979.81	25	51	1.7	2.12	34.2128	26.2176	7.8	140.8	13.8	141	0.4	5.1	6.14947	25.3333	0
0	74.0037	0	0	0	0	0	1	0	1	0	NA	33	38	1.3	1.41	52.9356	36.0372	5	140	16.8	182	1.38	4.8	3.04361	36	0
0	68.0481	0	0	0	0	0	1	0	1	0	NA	42	NA	1.03	NA	74.642	90.5084	6.69	136	20.5	135.4	1.645	3.9	5.16627	36	0
0	86.8037	0	0	0	0	0	1	0	1	0	NA	29.25	NA	1.3	NA	47.6624	38.8137	11.5	145.27	15.2	262	NA	4	1.91384	36	0
0	55.9571	0	0	0	0	0	1	0	1	0	NA	18	18	1.2	1.16	65.5375	81.3914	14.6	139	NA	NA	NA	4.8	2.81675	36	0
0	62.542	0	0	0	0	0	1	0	1	0	NA	37	56	1.33	1.3	55.397	46.9149	14.1	139.5	17.1	401	1.26	3.4	20.8528	12.3667	0
0	80.1883	0	0	0	0	0	1	0	1	0	NA	62	71	1.5	1.9	41.8855	33.6267	10.81	137	19.2	184	2.366	4.9	30.8771	0	1
0	51.3385	0	0	0	0	0	1	0	1	0	NA	16	22	1.42	1.53	53.903	41.7307	NA	134	13.6	NA	NA	5.4	1.96774	36	0
0	82.93	0	0	0	0	0	1	1	0	0	271.68	46	17	1.58	0.93	37.201	69.2127	7.12	139	12.6	114	NA	3.9	6.99418	36	0
0	81.7769	0	0	0	0	0	1	1	0	0	422.8	57	49	2.7	1.67	25.7881	NA	12.37	130	NA	335	0.75	4.5	3.1687	0.533333	1
0	74.9347	0	0	0	0	0	1	1	0	0	409.84	22	23	0.99	1.12	72.2028	58.9644	8.53	140	17.5	217	0.85	4.3	0.288573	36	0
0	74.142	0	0	0	0	0	1	1	0	0	597.57	16	23	0.8	0.92	88.5216	82.7233	6.6	135.3	16	124	1.01	4.4	6.08259	5.93333	0
0	60.4598	0	0	0	0	0	1	1	0	0	470.84	14	21	1.05	1.17	77.6632	68.0731	6.1	139	13.1	288	NA	4	3.64016	36	0
0	82.9887	0	0	0	0	0	1	1	0	0	1009.2	29	17	1.37	1.12	47.2657	60.0545	5.6	140	14.6	149	NA	4.5	12.1176	36	0
0	50.4432	0	0	0	0	0	1	1	0	0	3192.92	48	29	2.3	1.7	32.1408	46.3759	11.57	128	17.1	286	NA	4.9	19.1777	36	0
0	85.0525	0	0	0	0	0	1	1	0	0	NA	15	97	1.45	3.19	50.5007	17.3068	14.2	139	16.7	266	0.22	4	30.8414	0	1
0	76.1006	0	0	0	0	0	1	1	0	0	NA	28	13	1.6	1.03	47.5437	70.4114	11.25	141	14.8	172	2.3	4	0.78066	25.0333	1
0	89.8633	0	0	0	0	0	1	1	0	0	NA	42	35	1.7	1.43	39.9731	42.4595	7.4	137	15.2	84.9	1.72	3.6	4.62275	3.53333	1
0	84.1212	0	0	0	0	0	1	1	0	0	NA	82.51	78	2.6	2.33	19.9362	24.132	4.8	136	15.4	119	1.484	5	2.18201	2.53333	1
0	60.6908	0	0	0	0	0	1	1	0	0	NA	12	13	0.73	0.73	94.0252	101.7	8.02	142	NA	383	NA	3.8	3.35106	36	0
0	71.7361	0	0	0	0	0	1	1	0	0	NA	34	NA	1.65	NA	40.619	43.0367	13.3	141	14.5	371	0.3	4.8	5.3072	1.86667	1
0	67.8442	0	0	0	0	0	1	1	0	0	NA	18	NA	0.71	NA	93.8172	91.6919	5	141	16.1	235	NA	4.3	2.51956	36	0
0	60.3601	0	0	0	0	0	1	1	0	0	NA	28	28	1.4	1.38	54.5229	62.6205	8.5	140	14.2	143	NA	3.8	1.96514	8.56667	0
0	72.6878	0	0	0	0	0	1	1	1	0	1067.96	18	NA	1.38	NA	51.2875	46.7702	6.8	139	NA	177	0.46	4.1	11.0272	36	0
0	70.1134	0	0	0	0	0	1	1	1	0	458.9	25.54	28.3	0.8	0.8	87.3548	87.9059	8.4	138	13.1	150	1.28	4.3	5.94588	0.533333	1
0	82.2429	0	0	0	0	0	1	1	1	0	1715.7	22	20	0.93	1	74.069	66.9929	6.05	140	16.5	258	0.37	4	2.07189	36	0
0	74.3235	0	0	0	0	0	1	1	1	0	2082.23	27	28	1.38	1.41	50.4516	49.9245	10.6	122	17.2	228	0.65	4.17	18.2785	36	0
0	47.6832	0	0	0	0	0	1	1	1	0	NA	15	NA	0.91	NA	86.4779	97.1881	10.2	136	13.9	220	NA	3.5	3.97548	36	0
0	94.1748	0	0	0	0	0	1	1	1	0	NA	60	87	1.96	4	29.8409	13.3071	11.4	127	NA	226	NA	4.4	1.22228	1.16667	1
0	74.9785	0	0	0	0	0	1	1	1	0	NA	18	24	0.9	1.11	81.0768	63.8678	9.3	144	14.4	171	0.4	4.4	5.09962	36	0
0	83.3274	0	0	0	0	0	1	1	1	0	NA	32	31	1.19	1.2	56.4662	55.1343	10.5	136	16.3	160	0.94	3.8	4.13099	4.06667	1
0	55.5087	0	0	0	0	1	0	0	0	0	4196.78	39	77	2.26	3.07	29.6405	22.3471	3	134	21.7	NA	1.3	3.8	4.2333	0	1
0	58.2384	0	0	0	0	1	0	0	0	0	127.05	65	NA	6.24	NA	8.75312	8.31775	6.4	139	13.7	272	0.551	6.32	0.279881	10.5	0
0	76.6229	0	0	0	0	1	0	0	0	0	361.78	60	65	4.33	3.46	12.7249	16.6479	10.3	140.6	NA	185	NA	5.7	5.00717	14.6	1
0	51.801	0	0	0	0	0	0	0	0	1	NA	20.4	32	1.01	0.8	81.9081	67.9229	8.7	134.8	NA	219	2.02	4.1	5.66307	10.9667	1
0	20.4143	0	0	0	0	0	0	0	0	1	NA	25	17	0.8	0.64	131.408	137.241	18.2	137	15.4	155	1.03	4.1	3.17027	7.8	0
0	57.6114	0	0	0	0	0	0	0	0	1	NA	35	57	1	1.13	75.4114	50.4293	7.6	136	18.8	205	2.472	5.1	12.8115	2.8	0
0	54.1225	0	0	0	0	0	0	0	0	1	NA	38	NA	0.76	NA	100.408	122.584	10.6	135	14.7	215	1.415	4	8.2791	36	0
0	20.4378	0	0	0	0	0	0	0	0	1	NA	19	19	0.39	0.2	165.03	189.979	4.6	139	14.4	140	1.13	4.2	4.66114	36	0
0	48.3211	0	0	0	0	0	0	0	0	1	NA	19	18.2	1.32	1.23	82.8993	78.8132	5.22	135	17.6	150	3.559	4.6	7.17438	12.8	1
0	62.7432	0	0	0	0	0	0	0	1	1	NA	30	28	1.32	1.3	73.4054	71.8092	10.7	136	NA	222	NA	3.9	4.74025	0	1
0	65.2826	0	0	0	0	0	0	0	1	1	NA	19	16	1.13	1	70.0812	81.3007	14.97	136.67	NA	166	0.65	4.2	5.73012	36	0
0	42.0005	0	0	0	0	0	0	0	1	1	NA	16	15	0.9	0.97	101.721	100.34	6.35	140.3	NA	NA	NA	4.6	6.7669	36	0
0	76.2908	0	0	0	0	0	0	0	1	1	NA	38	36	1.23	1.2	56.3749	57.029	7.11	137.9	14.6	115	0.76	4.7	2.09797	12.1333	0
0	94.8033	0	0	0	0	0	0	0	1	1	NA	39	21	1.73	1.4	25.8965	36.2926	8.7	130	NA	202	0.53	4.3	16.0766	36	0
0	20.7734	0	0	0	0	0	0	0	1	1	NA	40	21	1.08	0.88	94.39	112.706	14.8	130	15.4	235	NA	3.6	6.08689	4.53333	1
0	67.5154	0	0	0	0	0	0	0	1	1	NA	27	NA	1.1	NA	66.0533	72.056	4.7	137.57	NA	288	NA	4.9	0.332103	19.2333	0
0	48.2732	0	0	0	0	0	0	1	0	1	832.4	12	31	0.97	1.4	NA	61.3364	10.3	140	NA	261	NA	3.79	38.1314	7.46667	1
0	85.2037	0	0	0	0	0	0	1	0	1	532.04	26	36	1.3	1.7	60.2777	33.0791	7.4	140	15.8	189	0.84	3.4	7.04587	36	0
0	85.0837	0	0	0	0	0	0	1	0	1	752.8	11	14	1.4	1.4	45.1314	49.9239	7.7	142	NA	330	2.21	3.1	4.57447	27.3	0
0	94.8617	0	0	0	0	0	0	1	0	1	794.03	16	27.9	0.98	1.13	55.5323	56.2442	5.78	140	14.2	102	NA	3.7	3.09541	7.9	1
0	53.1243	0	0	0	0	0	0	1	0	1	1372.25	24	30	1.33	1.4	54.2879	60.0583	6.04	137	17.8	212	1.65	3.7	6.14159	23.4	1
0	86.8427	0	0	0	0	0	0	1	1	1	1267.67	26	15	0.8	0.8	81.4211	78.5011	10.48	127	14.4	222	NA	3.9	21.2357	7.63333	1
0	88.5812	0	0	0	0	0	0	1	1	1	336.37	23	26	0.9	0.86	66.0509	69.1782	7.3	140	14.2	196	0.54	4.2	7.07127	7.9	1
0	88.1491	0	0	0	0	0	0	1	1	1	613.27	30	30	1.24	1.79	50.4138	32.7285	13.95	143	14.9	172	0.63	4	26.5419	9.8	0
0	77.6698	0	0	0	0	0	0	1	1	1	1590.62	42	NA	1.63	NA	44.2521	42.9413	5.99	134	14.2	100	0.98	4.9	2.81465	36	0
0	64.2331	0	0	0	0	0	0	1	1	1	NA	54	59	1.97	2.64	34.1761	NA	5.6	141	14	182	NA	4.3	3.5945	7.86667	0
0	75.1175	0	0	0	0	0	0	1	1	1	NA	26	15	1.42	0.77	46.5098	94.249	4.3	139	17.1	121	1.53	3.8	12.7338	36	0
0	64.1251	0	0	0	0	0	0	1	1	1	NA	53	17	1.7	0.9	44.1264	68.5929	6.3	137	16.6	102	1	4.6	26.5042	36	0
0	49.5228	0	0	0	0	0	0	1	1	1	NA	61	31	1.5	1.12	NA	92.544	8	135	16.1	176	0.98	4.8	3.07747	8.7	1
0	62.3105	0	0	0	0	0	1	0	1	1	839.32	38	30	1.9	1.6	38.0581	45.5371	8.4	138.7	NA	614.2	NA	3.3	17.1705	2.9	1
0	52.3867	0	0	0	0	0	1	0	1	1	631.98	9	NA	0.86	NA	99.0513	94.3391	9.99	141	13.6	256	0.78	3.9	7.14013	36	0
0	65.4879	0	0	0	0	0	1	0	1	1	1935.58	20	21	0.7	0.78	95.5484	94.3528	7.82	134	20.9	309	1.74	4.5	21.2167	23.1	0
0	77.9471	0	0	0	0	0	1	0	1	1	656.69	45	48	1.5	1.63	45.135	39.9662	5.51	142	14.8	129	0.4	4.3	4.12222	25.8333	1
0	66.0478	0	0	0	0	0	1	0	1	1	NA	19	19	1.4	1.38	51.6452	52.4683	5.54	138	15.4	121	NA	4.6	2.58782	22.9667	0
0	78.3958	0	0	0	0	0	1	0	1	1	NA	81	67	2.4	2.21	25.625	27.6109	9.62	143.26	15	111	1.32	5.6	17.9233	1.5	1
0	65.9848	0	0	0	0	0	1	0	1	1	NA	15	NA	0.7	NA	104.064	59.744	9.21	149.26	15.8	182	0.81	4.01	2.46785	36	0
0	89.0234	0	0	0	0	0	1	0	1	1	NA	27	27	1.3	1.21	47.3096	51.2864	6.73	141.1	14.9	211	0.93	5.4	3.072	23.0333	1
0	76.8885	0	0	0	0	0	1	1	1	1	NA	36	34	0.86	0.83	84.0018	84.6434	8.69	141	16	135	NA	3.9	3.84528	12.3333	0
0	76.6648	0	0	0	0	0	1	1	1	1	NA	27	NA	1.4	NA	49.2736	45.0238	10.6	137	15.4	212	0.6	5	0.313984	21.4	1
0	66.3121	0	0	0	0	0	1	1	1	1	NA	25	25	1.3	1.1	55.5832	67.2329	5.78	136	16	205	1.6	4.9	3.38487	36	0
0	92.5142	0	0	0	0	0	1	1	1	1	NA	61.97	57	2.53	2.03	20.3568	26.5107	3.9	129	13.5	132	0.72	4.7	8.73503	36	0
0	24.4384	1	0	0	0	0	0	0	0	0	823.59	31	28	1.73	1.6	49.7638	52.5497	9.56	141	16.8	321	0.39	4.9	10.7735	36	0
0	57.8962	1	0	0	0	0	0	0	0	0	484.49	14	24	1.3	1.13	61.1663	73.0194	8.5	140	17	334	0.42	3.9	15.1455	10.2333	0
0	61.7286	1	0	0	0	0	0	0	0	0	2306.96	11	18	0.76	0.73	105.661	101.414	9.9	140	14.8	224	1.24	3.8	21.8583	33.0667	0
0	58.8311	1	0	0	0	0	0	0	0	0	307.39	26	27	1	0.87	83.3086	91.7896	6.6	141	14.1	246	NA	4.7	5.38524	32.4	0
0	55.3413	1	0	0	0	0	0	0	0	0	446.45	71	NA	2	NA	34.1363	28.0157	9.1	137	15.8	257	0.64	6.3	12.6133	11.6	0
0	67.1317	1	0	0	0	0	0	0	0	0	84.8	12	NA	0.73	NA	101.204	95.166	13.8	135	12.9	310	0.59	3.9	1.82946	23.2667	0
0	50.0842	1	0	0	0	0	0	0	0	0	1548.36	18	NA	1	NA	85.4214	84.9195	10.3	141	13.5	258	0.41	4.6	56.9488	31.7667	0
0	68.4422	1	0	0	0	0	0	0	0	0	NA	22.89	26	0.86	0.9	86.2354	82.5127	5.99	139	NA	165	NA	5	3.05896	36	0
0	79.0264	1	0	0	0	0	0	0	0	0	NA	43	54	1.63	1.87	41.2278	36.3232	7.6	140	NA	103	NA	3.7	5.58881	2.66667	1
0	58.2894	1	0	0	0	0	0	0	0	0	NA	14	NA	0.77	NA	101.897	104.432	11.9	143	NA	176	NA	3.9	2.50866	36	0
0	61.5864	1	0	0	0	0	0	0	0	0	NA	48	35	1	1.13	74.3926	70.4341	8.5	138	NA	NA	0.36	5.3	3.06198	4	1
0	59.6764	1	0	0	0	0	0	0	0	0	NA	11	14	1	0.92	88.8651	86.245	6.4	144	NA	416.8	0.5	4	6.924	15.8333	1
0	38.4822	1	0	0	0	0	0	0	0	0	NA	15	20	1.1	0.9	84.6955	101.017	6.91	136	NA	NA	1.74	4	2.93974	36	0
0	61.0281	1	0	0	0	0	0	0	0	0	NA	18	22	0.57	0.8	112.211	90.7095	12.1	137	15	288	0.4	4.4	3.06199	8.26667	0
0	55.8235	1	0	0	0	0	0	0	0	0	NA	19	21	1.2	1.36	69.4585	NA	10	139	13.6	202	0.6	3.9	2.16779	36	0
0	80.4836	1	0	0	0	0	0	0	0	0	NA	24	22	1.2	1.6	50.871	39.0892	7.58	146	19.7	118	0.8	2.9	11.9194	36	0
0	71.304	1	0	0	0	0	0	1	0	0	567.21	15	20	1.4	0.83	49.6565	81.8355	18.7	137	14.2	193	NA	4.4	6.09847	1.43333	1
0	92.8168	1	0	0	0	0	0	1	0	0	191.4	21.2	33	0.88	0.93	76.0933	58.0937	7.3	139	15	173	NA	3.5	84.4936	6.03333	1
0	66.9792	1	0	0	0	0	0	1	0	0	440.36	16	26	0.99	0.82	80.0774	87.6708	5.2	140	15.6	160	0.67	4	8.989	5.36667	1
0	67.8782	1	0	0	0	0	0	1	0	0	1222.91	22	61	1.43	3.78	49.371	23.1682	21.87	141	16	288	0.62	5.5	1.13434	6.7	1
0	86.4863	1	0	0	0	0	0	1	0	0	NA	24	26	1.24	1.29	52.2141	51.0457	16.9	131	15.4	407.9	0.93	4.2	5.14165	5.73333	0
0	75.6906	1	0	0	0	0	0	1	0	0	NA	34	37	2.09	1.63	30.2442	39.5318	7.06	136	14	253	NA	4.8	1.31974	0	1
0	69.1333	1	0	0	0	0	0	1	0	0	NA	10	17	0.77	0.73	93.6187	97.267	6.4	135	NA	147	NA	2.9	5.44754	27.7	0
0	55.1145	1	0	0	0	0	1	0	0	0	3601.94	24.6	20	0.91	1.09	84.7632	78.5021	11.02	133	18.2	274	NA	4.39	11.0076	12.4333	1
0	62.8827	1	0	0	0	0	1	0	0	0	1155.24	19	23	0.6	0.8	108.774	97.2852	11.9	121	NA	270	0.76	NA	3.67381	4.66667	1
0	57.6303	1	0	0	0	0	1	0	0	0	670.97	18	NA	0.83	NA	94.4182	87.6155	11.06	137	14.2	201	0.41	4	0.335278	36	0
0	65.0466	1	0	0	0	0	1	0	0	0	2718.29	21	17	1.13	0.7	71.8766	98.0187	10.7	133.3	15.7	224.6	0.87	4.7	14.325	9.16667	1
0	62.8826	1	0	0	0	0	1	0	0	0	1483.55	44	30	1.2	0.93	63.7064	86.715	10.9	134	NA	249	NA	4.3	11.9178	36	0
0	49.8481	1	0	0	0	0	1	0	0	0	960.48	17	15	1	1.1	85.7859	80.0511	23.52	131	13.1	660.8	0.774	3.9	12.6009	1.7	0
0	62.52	1	0	0	0	0	1	0	0	0	647.26	16.83	18	1	0.8	82.1023	97.0217	12.7	136	13.6	345.3	NA	4	15.8581	14.1333	0
0	57.055	1	0	0	0	0	1	0	0	0	2622	51	38	5.15	4.23	11.1515	14.4336	6.8	134	14	211	0.3	5.6	13.9962	36	0
0	78.3507	1	0	0	0	0	1	0	0	0	1686.04	45	67	3.4	3.46	16.1139	16.116	6.8	140	15.9	214	0.76	4.3	10.8494	36	0
0	67.2149	1	0	0	0	0	1	0	0	0	756.05	27	26	2.5	2.4	25.445	26.6984	12.8	139	14.6	288.7	0.34	4.9	3.9333	36	0
0	63.2035	1	0	0	0	0	1	0	0	0	801.32	42	43	2.61	2.5	25.2753	26.4701	9.44	141	14.6	242	0.48	5.3	6.08723	36	0
0	61.3532	1	0	0	0	0	1	0	0	0	1115.92	53	45	1.6	1.5	45.9375	49.8215	8.1	128	15.5	252	1.51	4.6	0.214671	8.96667	1
0	71.9949	1	0	0	0	0	1	0	0	0	227.63	25	44	1.29	1.4	56.8101	49.18	10.3	139	15.7	236	0.91	3.6	4.76775	33.7	0
0	77.2285	1	0	0	0	0	1	0	0	0	2551.21	40	49	1.6	1.7	40.9783	38.0931	5.7	134	13.8	22.1	0.41	4.3	3.61858	1.5	1
0	51.8678	1	0	0	0	0	1	0	0	0	522.9	25	38	1.53	1.6	49.4243	48.7137	22.01	132	NA	534	NA	4.8	4.39555	36	0
0	81.0114	1	0	0	0	0	1	0	0	0	344.28	24.1	26	1.46	1.23	45.0863	55.3686	11	141	12.9	273	1.57	4	0.380736	29.3333	0
0	91.117	1	0	0	0	0	1	0	0	0	1794.11	52	55	1.78	1.4	32.9671	43.2858	7.2	137	15	153	0.91	4.5	12.7768	27.9333	0
0	61.8957	1	0	0	0	0	1	0	0	0	213.11	52	53	2.1	1.9	32.7005	36.8888	3.12	138	17	81	0.67	4.6	0.282445	3	1
0	71.1732	1	0	0	0	0	1	0	0	0	2286.76	49.7	43	1.56	1.93	44.0049	34.4605	5.62	143	16.5	90	0.76	4.4	0.712717	3.1	0
0	55.9776	1	0	0	0	0	1	0	0	0	3063.42	25	NA	1.2	NA	74.461	76.4004	5.49	137	13.1	207	0.51	4.3	17.892	5.6	1
0	62.9951	1	0	0	0	0	1	0	0	0	761.05	18	14	0.73	0.59	104.924	114.357	9.1	137.9	14.7	349	0.34	4.5	5.14061	36	0
0	87.2017	1	0	0	0	0	1	0	0	0	802.88	10	11	0.98	1	66.7019	65.5938	6.1	144	15.3	199	0.98	3.3	2.58078	25.7667	1
0	68.2129	1	0	0	0	0	1	0	0	0	460.53	18	NA	1.22	NA	59.4223	56.1579	8.21	141	17.8	222	0.54	4.6	7.01287	5.5	0
0	54.564	1	0	0	0	0	1	0	0	0	NA	28	NA	0.96	NA	85.9267	97.2844	11.4	139	NA	217	NA	4.2	0.312217	12.6667	0
0	65.1199	1	0	0	0	0	1	0	0	0	NA	13	NA	1.03	NA	73.2072	NA	11.3	135	NA	394.9	NA	4.5	5.79905	13	0
0	69.9474	1	0	0	0	0	1	0	0	0	NA	22	22	0.96	0.93	84.0066	69.1696	7.92	137	NA	NA	NA	4.8	3.15241	36	0
0	67.728	1	0	0	0	0	1	0	0	0	NA	11.43	15	0.69	0.9	103.351	NA	11.4	138	15.6	321	0.28	3.6	4.79565	36	0
0	62.9978	1	0	0	0	0	1	0	0	0	NA	19	NA	0.97	NA	84.2764	82.1268	10.1	141	16.3	265	0.45	4.6	4.69537	36	0
0	69.4167	1	0	0	0	0	1	0	0	0	NA	18	26	1.3	1.19	54.9431	64.4269	14.27	136.94	14.4	347	0.54	3.8	4.39379	36	0
0	69.0908	1	0	0	0	0	1	0	0	0	NA	29	NA	1.3	NA	54.3013	45.0068	14.7	142	13.5	212	0.77	4.9	6.9515	36	0
0	52.0151	1	0	0	0	0	1	0	0	0	NA	21	42	1.39	2.73	61.2715	30.1539	13.7	137	15.8	279	NA	4.3	7.19124	6.6	1
0	58.0193	1	0	0	0	0	1	0	0	0	NA	28.2	26.4	1.6	1.13	44.4719	66.1745	9.1	136	NA	209	0.91	4	6.93413	36	0
0	62.7256	1	0	0	0	0	1	0	0	0	NA	20	18	1.3	1.1	57.8055	71.0197	8	139	13.4	240	NA	4.2	2.33694	36	0
0	55.9174	1	0	0	0	0	1	0	0	0	NA	43	56	1.28	1.04	63.7532	78.0442	6.48	136	15.4	231	1.5	5.2	17.4977	19.7667	1
0	58.2831	1	0	0	0	0	1	0	0	0	NA	14	23	0.8	0.87	99.7316	90.4185	11	136	11.6	245	0.5	3.9	4.62392	36	0
0	64.1467	1	0	0	0	0	1	0	0	0	NA	26	25	1.1	0.7	71.2237	96.3229	11.8	139	13.4	166	NA	4.2	2.86035	27.9333	0
0	71.7139	1	0	0	0	0	1	0	0	0	NA	28.9	34	1.23	1.5	57.8369	42.1579	11.6	141	16.6	172.7	0.6	4.3	2.30238	26.2333	1
0	81.8841	1	0	0	0	0	1	0	0	0	NA	68.95	47	3.33	1.9	16.8672	35.1964	8.1	135	15.8	212	0.4	5.3	6.4354	19.4333	1
0	71.0798	1	0	0	0	0	1	0	0	0	NA	30	40	1.93	1.6	34.4598	43.4276	9.05	126	15.7	278	0.47	4.1	10.6792	36	0
0	90.6527	1	0	0	0	0	1	0	0	0	NA	25	19	1.6	1	36.8028	59.7427	9.47	137	14.2	315.2	0.51	3.9	2.37882	10.8667	1
0	51.9898	1	0	0	0	0	1	0	0	0	NA	9	9	0.83	0.79	94.3516	99.8409	8.49	139	13.4	400.8	NA	3.4	3.04461	22.8333	0
0	73.2612	1	0	0	0	0	1	0	0	0	NA	20	NA	1.4	NA	49.5148	49.1748	6.9	146.7	13.7	160	NA	4.73	1.99721	36	0
0	66.7532	1	0	0	0	0	1	0	0	0	NA	44	34	1.28	1.01	59.0112	79.2523	11.92	133	15	388	0.37	NA	8.5516	36	0
0	59.5185	1	0	0	0	0	1	0	0	0	NA	12	12	0.77	0.76	99.0091	100.36	7	138	13.1	268	NA	4.7	2.21431	36	0
0	79.6959	1	0	0	0	0	1	0	1	0	NA	16	NA	0.93	NA	78.9957	92.7026	7.9	143	16.8	210	NA	4.4	0.231511	36	0
0	73.6725	1	0	0	0	0	1	0	1	0	NA	44	32	2.23	2.03	27.8486	31.8449	10.55	138	14.7	549	0.25	4.7	5.14915	36	0
0	77.1068	1	0	0	0	0	1	0	1	0	NA	51	45	1.61	2.29	38.7431	26.8289	14.15	138	19.3	275	1.22	5.1	16.898	5.2	1
0	67.3489	1	0	0	0	0	1	0	1	0	NA	30	23	1.52	2.42	45.5692	27.3718	8.14	135	13.4	264	NA	4.9	13.7326	36	0
0	81.8034	1	0	0	0	0	1	1	0	0	539.65	53	34.5	2.6	1.2	24.4006	53.099	11.6	138	NA	310.8	NA	4.4	3.91069	36	0
0	81.6576	1	0	0	0	0	1	1	0	0	1708.58	36	51	3.03	2.9	17.3739	19.4857	12.6	136	14.2	222	0.49	4.5	7.01266	36	0
0	58.644	1	0	0	0	0	1	1	0	0	593.95	23	17	1.13	0.93	66.6277	85.9953	13.39	133	14.2	311	0.44	4.6	7.19021	16.7333	0
0	69.2201	1	0	0	0	0	1	1	0	0	1603.67	11	16	0.83	0.8	87.6704	90.722	17.7	130	NA	313.9	NA	3.7	6.89341	6.86667	1
0	77.1294	1	0	0	0	0	1	1	0	0	932.46	52	47	1.5	1.8	43.7065	37.4335	9.4	141	14.5	335	0.24	5.2	1.34788	13.2333	1
0	71.2011	1	0	0	0	0	1	1	0	0	73.86	10	16	1.09	1.11	69.3292	64.5742	21.6	132.38	14.5	394	0.59	3.6	65.7568	21.5333	0
0	81.2026	1	0	0	0	0	1	1	0	0	1081.39	21	34	0.94	1.5	75.4087	44.5248	9.21	130.31	18.8	321	NA	3.6	2.44854	4.8	1
0	71.3002	1	0	0	0	0	1	1	0	0	NA	9	9.3	0.93	0.97	80.9974	82.0143	4.08	135.4	NA	122	0.57	3.7	11.0662	30.3667	1
0	65.9768	1	0	0	0	0	1	1	0	0	NA	9	18	1.3	1.3	58.1623	57.0163	17.99	141	13.8	321	0.4	3	9.46576	36	0
0	79.8003	1	0	0	0	0	1	1	0	0	NA	32	NA	1.3	NA	49.318	NA	9.7	138	NA	NA	NA	4	0.287514	14.3333	1
0	52.2342	1	0	0	0	0	1	1	0	0	NA	19	17	1	0.96	86.0155	96.5615	7.6	136	14.8	246	NA	NA	3.74883	7.46667	1
0	87.6722	1	0	0	0	0	1	1	0	0	NA	59	63	2.19	2.3	26.4028	24.9589	15.71	136	15	256	1.472	5.4	0.245354	1.16667	1
0	71.5744	1	0	0	0	0	1	1	0	0	NA	35	29	1.4	1.57	49.9723	43.2173	7.5	130	14.6	235	0.4	5	2.23052	36	0
0	79.9785	1	0	0	0	0	1	1	0	0	NA	66	62	1.37	1.6	47.8068	39.761	6.22	128	13.7	161	0.67	5	4.26788	12.2333	1
0	77.7685	1	0	0	0	0	1	1	0	0	NA	75.05	48	7.99	5.55	5.94983	8.90818	10.26	140	16.1	180	0.64	6	3.87218	25.0667	1
0	68.0682	1	0	0	0	0	1	1	0	0	NA	13	26	0.77	1.2	93.5211	60.6422	13.6	138	14.7	508.7	0.7	4.2	4.08908	1.13333	1
0	58.9773	1	0	0	0	0	1	1	0	0	NA	24	26	1.3	1.25	59.4949	62.3588	11.4	141	14.4	263	NA	4.5	0.333469	36	0
0	61.6392	1	0	0	0	0	1	1	0	0	NA	43	26	1.93	1.5	37.7429	49.1447	11.43	138	16.1	234	NA	4.8	6.7071	36	0
0	73.5401	1	0	0	0	0	1	1	0	0	NA	24	NA	1.32	NA	51.3025	68.2371	21.1	139	14.1	233	0.54	4.78	19.0335	8.8	1
0	71.6724	1	0	0	0	1	1	1	0	0	1152.15	29.8	44	1.33	1.5	NA	NA	10.5	139	17.3	302	1.07	3.9	8.26304	4.73333	1
0	67.4618	1	0	0	0	1	1	1	0	0	1909.73	40.03	62	1.9	2.56	41.9568	32.5435	7.87	143	16.1	246	NA	4.6	6.21827	3.9	1
0	54.2135	1	0	0	0	1	1	1	0	0	1314.05	37	54	3.95	4.63	16.1454	13.4875	8.9	138.39	18.3	182	1	3.5	8.03662	29.6	0
0	73.8133	1	0	0	0	1	1	1	0	0	3803.56	45	51	2	2.13	27.8862	23.0388	6.8	139	18.3	223	0.86	6.3	1.62161	10.2	1
0	85.7493	1	0	0	0	1	1	1	0	0	1321.32	55	NA	2.43	NA	18.5456	21.8869	10.9	137	15	239	0.5	3.9	10.149	1.46667	0
0	68.9493	1	0	0	0	0	0	0	0	1	NA	15	17	1.3	1.2	62.4012	66.5674	6.4	140	16.3	225	NA	3.8	0.308533	36	0
0	72.4272	1	0	0	0	0	0	0	0	1	NA	79	121	3	3.13	18.0112	17.73	7.8	139	15.7	225	0.79	4.8	17.6831	36	0
0	49.7768	1	0	0	0	0	0	0	0	1	NA	46.43	56.5	1.7	1.9	46.8428	39.849	3.8	135	16.7	275	NA	5.3	10.193	36	0
0	39.6082	1	0	0	0	0	0	0	0	1	NA	11	13	0.9	0.93	98.5282	96.4051	7.5	133	13.4	258	NA	5.1	1.98888	36	0
0	66.217	1	0	0	0	0	1	0	0	1	905.9	13	22	0.9	0.93	87.493	84.8259	11.82	129	14.9	150	0.92	4.3	3.83143	36	0
0	68.0368	1	0	0	0	0	1	0	0	1	980.41	23	NA	1.53	NA	45.633	84.5432	9.18	135	14.1	185.9	0.42	3.8	9.24175	36	0
0	58.2674	1	0	0	0	0	1	0	0	1	583.62	21	21	0.9	1.13	88.0531	69.2771	8.8	140	13.9	131	NA	3.7	14.7534	36	0
0	77.123	1	0	0	1	1	1	0	0	0	NA	31	123.7	1.46	3.55	36.9272	28.5758	10.1	136	15	224	NA	3.4	3.63772	1.16667	1
0	71.4772	1	0	0	1	1	1	0	0	0	NA	11	17	1.03	0.97	68.8432	82.1366	15.3	140	NA	309	1.46	4	10.4369	24.4	1
0	66.2287	1	0	0	1	1	1	0	0	0	NA	14	15	1.43	1.53	46.3728	50.7193	9.5	141	14.4	226	1.05	4.9	3.06569	9.2	1
0	62.912	1	0	0	1	1	1	0	0	0	NA	22.5	49	0.8	0.9	98.4416	99.2291	13.7	135	13.8	334	0.45	3.8	65.7424	36	0
0	45.7009	1	0	0	1	1	1	0	0	0	NA	15	18	2.7	1.67	33.9075	36.7916	10.42	135	NA	423.7	NA	3.8	14.9966	36	0
0	50.4834	0	1	0	0	0	0	0	0	0	107.86	12.6	NA	0.6	NA	121.724	150.576	6.4	136	15.8	154	NA	3.8	17.6829	34.6667	1
0	67.1617	0	1	0	0	0	0	0	0	0	1748.08	21	16.2	0.93	0.82	81.3817	89.0255	7.75	138	NA	303	0.56	3.1	10.1512	36	0
0	83.8884	0	1	0	0	0	0	0	0	0	581.88	16	42	1.2	1.6	53.4043	40.6913	7.48	142	15.4	209	NA	4.6	6.37853	33.5667	1
0	64.5591	0	1	0	0	0	0	0	0	0	384.52	29	NA	1.1	NA	71.8285	NA	10.01	NA	14.7	272	0.95	NA	12.78	36	0
0	87.7866	0	1	0	0	0	0	0	0	0	2527.8	29.74	42	2.1	1.56	28.0024	38.9672	7.4	136	15.5	155	0.85	4.2	6.86623	7.03333	1
0	89.8099	0	1	0	0	0	0	0	0	0	953.24	22	41	1.2	1.48	53.7159	40.8812	16.3	143	14.1	228	0.47	4.2	2.8664	25.0667	0
0	70.0343	0	1	0	0	0	0	0	0	0	1780.05	27	57	1.73	1.43	38.1689	46.0915	6.5	137	14.5	150	1.27	4.6	18.0225	29.6	1
0	79.7985	0	1	0	0	0	0	0	0	0	1600.93	29	23	1.23	0.9	53.9035	75.4983	5.4	147	19.6	195	1.589	3.9	6.8071	13.6	1
0	83.4461	0	1	0	0	0	0	0	0	0	348.14	40	27	1.29	1.12	51.5872	59.4296	14.4	137	NA	239	1.21	3.7	17.2527	3.8	1
0	75.6733	0	1	0	0	0	0	0	0	0	562	28	NA	1.2	NA	59.5115	73.4986	10	129	NA	218	0.33	4.1	6.86301	9.03333	1
0	62.6969	0	1	0	0	0	0	0	0	0	345.8	33	NA	1.23	NA	61.5936	94.5075	10.3	140.47	19.2	610.4	NA	3.9	9.1188	1.4	1
0	69.4029	0	1	0	0	0	0	0	0	0	1824.34	20	NA	1.2	NA	60.825	61.2334	6.09	134	14.3	134	0.87	4.7	5.6903	36	0
0	85.8294	0	1	0	0	0	0	0	0	0	464.57	15	15	1	0.94	67.2991	NA	10.1	138.6	13.8	NA	0.66	3.2	2.00454	36	0
0	70.0524	0	1	0	0	0	0	0	0	0	1098.17	17	17	0.99	0.96	83.1971	83.4472	9.8	139	19.5	124.5	NA	4.1	0.251089	11.5333	1
0	86.9482	0	1	0	0	0	0	0	0	0	706	39	42.1	1.6	1.7	36.8452	34.3428	7.4	143	15.1	335.9	0.38	4.2	9.19117	36	0
0	76.1258	0	1	0	0	0	0	0	0	0	229.23	19	21	1.03	1.15	70.3063	61.5343	6.13	136	13.6	135	0.77	4.4	3.66416	36	0
0	49.0019	0	1	0	0	0	0	0	0	0	484.03	10	19	0.52	0.43	139.996	151.576	6.2	138	13.9	184	0.92	4.3	23.7881	36	0
0	42.8981	0	1	0	0	0	0	0	0	0	541.52	10	10	0.8	0.8	98.2451	101.834	9.31	135	16.7	340	0.99	3.7	0.271995	12.5	1
0	75.5886	0	1	0	0	0	0	0	0	0	293.25	24	24	2.42	1.88	32.2057	37.0884	5.6	136	13.9	137	0.7	NA	8.11542	18.5667	0
0	77.2325	0	1	0	0	0	0	0	0	0	560.52	24	47	1.4	1.43	44.4639	43.248	11.57	136.7	12.8	247.9	1	3.7	34.4529	35.4333	0
0	42.492	0	1	0	0	0	0	0	0	0	531.73	17	19	0.8	1.12	105.318	79.0685	9.8	139	15.3	243	0.93	3.4	1.90612	33.7667	0
0	95.3999	0	1	0	0	0	0	0	0	0	799.65	23.5	58	1.13	2.19	52.5668	27.1781	6.7	127.41	NA	150	0.41	4.2	18.7996	0.133333	1
0	78.9595	0	1	0	0	0	0	0	0	0	533.72	19	19	1.1	1.03	66.0519	NA	4.9	134	13.4	191	NA	3.9	3.73467	13.2333	1
0	90.2424	0	1	0	0	0	0	0	0	0	2504.42	23.3	24	1.19	1.06	54.8385	62.2771	4.8	130	NA	148	NA	4.7	4.21487	12	1
0	95.3807	0	1	0	0	0	0	0	0	0	681.86	29	29	1.31	1.25	47.0555	47.649	12.74	124	14.9	230	1.09	9.41	4.09875	5.56667	0
0	75.1261	0	1	0	0	0	0	0	0	0	1465.27	15	39	1.03	0.97	85.2945	73.5032	22.6	133	17.2	317	0.2	3.5	5.29892	0	1
0	62.8028	0	1	0	0	0	0	0	0	0	674.08	20	28	1.56	2.1	39.9955	37.137	13.12	141	NA	221	0.97	3.8	4.72055	36	0
0	74.4069	0	1	0	0	0	0	0	0	0	NA	10.95	15	1.01	1.1	69.2374	61.5969	5.36	139	NA	198.8	NA	4.8	4.00732	36	0
0	65.3081	0	1	0	0	0	0	0	0	0	NA	19	21	1.3	0.99	60.5775	80.7679	16.7	141	16.5	187	0.57	3.9	8.00577	36	0
0	50.793	0	1	0	0	0	0	0	0	0	NA	70	79	6.55	7.77	7.97859	7.2289	132.7	135	14.6	339	0.31	5.8	17.927	16.2333	0
0	85.0218	0	1	0	0	0	0	0	0	0	NA	67	73	2.6	2.45	19.9347	22.1351	11.4	136	14.9	NA	0.51	4.8	5.7648	18.8	1
0	56.6087	0	1	0	0	0	0	0	0	0	NA	48	84	4.21	6.66	14.7115	8.45091	7.5	141.7	15.4	186	0.4	5.4	7.07732	36	0
0	89.4233	0	1	0	0	0	0	0	0	0	NA	24	25	1	1.1	47.0856	64.3623	7.98	142	17.1	195	NA	NA	8.60058	24	0
0	61.9118	0	1	0	0	0	0	0	0	0	NA	25	30	1.1	1.12	66.172	71.8047	12	141	20.9	342	0.56	3.6	4.6206	17.9667	1
0	68.867	0	1	0	0	0	0	0	0	0	NA	10	12	1.1	1.19	82.0261	58.2168	7.6	138	NA	238	0.8	4	1.89872	36	0
0	88.5569	0	1	0	0	0	0	0	0	0	NA	30	NA	0.85	NA	71.8945	59.7169	16.3	131	15	207	0.95	3.84	17.7751	36	0
0	47.6677	0	1	0	0	0	0	0	0	0	NA	24	15	1.8	1.09	47.6465	83.2718	9	140	13.9	NA	0.87	4.4	12.199	36	0
0	48.1703	0	1	0	0	0	0	0	0	0	NA	9	NA	0.79	NA	97.4293	84.0103	7.97	142	13.6	211	1.44	3.6	3.71548	36	0
0	74.137	0	1	0	0	0	0	0	0	0	NA	16	26	1.1	1.2	66.1252	59.5715	9.7	136	13.4	236	1.4	4.1	3.91877	36	0
0	70.2078	0	1	0	0	0	0	0	0	0	NA	42	61	1.8	1.26	37.6398	56.5039	10.3	132	12.9	179	1.42	5.2	11.1519	36	0
0	89.5925	0	1	0	0	0	0	0	0	0	NA	38	43	1.3	1.39	47.9558	44.8969	7.79	139	13.2	262	NA	4.8	2.24347	1.4	1
0	76.6382	0	1	0	0	0	0	0	0	0	NA	17	NA	0.98	NA	74.0646	51.5448	18.13	126	14.5	289	0.78	4	16.8561	6.4	1
0	91.2035	0	1	0	0	0	0	0	0	0	NA	18	23	1	0.95	67.4231	70.094	17.09	132	16.7	461	NA	4.4	6.14218	3.86667	1
0	93.5551	0	1	0	0	0	0	0	0	0	NA	27	NA	1.13	NA	55.8972	48.7735	11.42	134	NA	298	NA	NA	7.17347	2.83333	1
0	85.0022	0	1	0	0	0	0	0	0	0	NA	20	32	1.1	0.74	61.5051	89.9469	8	134	15.3	253	0.5	3.5	8.86311	0.266667	1
0	89.0981	0	1	0	0	0	0	0	0	0	NA	32	18	0.93	0.8	67.6665	70.7205	8.33	144	13.8	146	NA	4	13.8788	36	0
0	63.9951	0	1	0	0	0	0	0	0	0	NA	20	27	1.8	1.6	40.2706	50.0315	9.17	133	13.8	146	1.04	4.7	10.3628	23.0667	1
0	70.5306	0	1	0	0	0	0	0	0	0	NA	16	19	0.7	NA	99.5291	95.8838	7.51	140	15.8	314	0.26	3.86	5.54924	36	0
0	88.5358	0	1	0	0	0	0	0	0	0	NA	33	NA	1.03	NA	57.3863	52.9609	7.11	139	18.1	300.1	0.58	3.8	0.292386	7.9	1
0	77.03	0	1	0	0	0	0	0	0	0	NA	22	34	1.2	2.18	54.574	29.5349	9.5	139	19.5	425.6	0.76	4.4	1.9503	6	1
0	89.0222	0	1	0	0	0	0	0	0	0	NA	32	31	0.62	0.63	88.518	83.2296	7.7	140	NA	416.7	NA	NA	2.12263	1.26667	1
0	65.4604	0	1	0	0	0	0	0	0	0	NA	18	19	1.2	1.13	62.6334	72.5707	9.93	136	NA	254	0.47	5.3	8.05532	36	0
0	51.6808	0	1	0	0	0	0	0	0	0	NA	17	18	0.9	0.53	97.2216	115.25	13.5	131	14.8	206	NA	4.2	3.69824	36	0
0	40.7099	0	1	0	0	0	0	0	0	0	NA	15	28	0.86	0.71	106.792	113.137	15.08	136	12.7	325	NA	4.2	16.8773	11.6667	0
0	53.8601	0	1	0	0	0	0	0	0	0	NA	23	26	0.83	0.92	99.4951	96.7187	5.73	136	14.4	229	NA	3.8	3.20621	22.1333	0
0	51.7993	0	1	0	0	0	0	0	1	0	975.73	20.33	23	1.59	1.57	55.0086	55.9938	6.13	142	13.3	376	1.14	4.1	11.9708	36	0
0	69.5098	0	1	0	0	0	0	0	1	0	3035.75	23	21	1.1	1.07	64.1029	66.7556	19.1	136	15.9	133	2.06	4	1.62727	30.5667	0
0	69.3652	0	1	0	0	0	0	0	1	0	165.02	29	20	0.83	0.9	85.9309	82.9117	8.2	139	16.5	133	0.32	4.1	3.4788	7.9	0
0	66.4067	0	1	0	0	0	0	0	1	0	783.01	29	32	1.4	1.13	48.5806	63.6884	15.5	139	13.1	296	0.4	4.6	4.05816	7.43333	1
0	65.8358	0	1	0	0	0	0	0	1	0	50.65	17	NA	0.7	NA	98.4569	94.2247	18.39	139	14.4	NA	0.68	4.9	6.50532	36	0
0	86.4783	0	1	0	0	0	0	0	1	0	2186.46	61	46	2.33	1.5	NA	38.7964	17.65	135	15.4	194	1.16	4.2	12.0589	5.63333	0
0	87.2028	0	1	0	0	0	0	0	1	0	1830.38	26	33	1.9	1.6	42.6328	36.0808	7	132	13.6	172	NA	4.2	4.14431	1.96667	1
0	90.2815	0	1	0	0	0	0	0	1	0	1123.24	42	33	1.2	1.03	70.1404	62.106	4.8	136	14.7	110	1.26	4	3.08573	36	0
0	70.6473	0	1	0	0	0	0	0	1	0	974.05	24	28	1.5	1.8	43.9504	37.1277	5.46	143	17.2	633	0.65	4.5	6.24852	8.2	0
0	88.5963	0	1	0	0	0	0	0	1	0	350.68	20	27	1.23	1.31	38.1218	48.9966	11.99	142	13.9	276	NA	3.6	8.68633	36	0
0	65.7982	0	1	0	0	0	0	0	1	0	NA	28	53	1.56	1.82	40.9834	36.9117	24.4	139	15.3	155	1.13	NA	8.05571	20.4333	0
0	94.7152	0	1	0	0	0	0	0	1	0	NA	12	NA	0.78	NA	80.3705	68.0144	10.5	136	NA	157	NA	4.3	0.287466	29.2667	1
0	92.0043	0	1	0	0	0	0	0	1	0	NA	15	NA	1	NA	63.8223	66.5471	NA	NA	NA	NA	NA	NA	7.88126	15.7	1
0	76.2823	0	1	0	0	0	0	0	1	0	NA	31	NA	1.16	NA	62.8065	89.2272	8.2	143	15.4	176	0.7	4.6	19.0131	36	0
0	72.0132	0	1	0	0	0	0	0	1	0	NA	21	29	1.2	1	59.3009	69.8984	8.65	141	NA	202	NA	4.6	8.04223	36	0
0	30.0294	0	1	0	0	0	0	0	1	0	NA	22	25	1.11	1.09	85.6953	91.9282	4.2	142	22.3	NA	0.6	4.8	8.40384	10.2	1
0	51.139	0	1	0	0	0	0	0	1	0	NA	16	25	0.93	0.97	86.8706	90.0741	15.85	137	18.3	225	0.57	3.9	20.2649	36	0
0	90.5539	0	1	0	0	0	0	0	1	0	NA	25	53	1.53	1.9	38.9008	24.3239	17.1	140	13.8	364	NA	3.4	3.88992	1.16667	1
0	72.2385	0	1	0	0	0	0	0	1	0	NA	19	18	1.48	1.41	46.213	52.3734	19.87	139	NA	183	NA	4	2.24976	6.86667	1
0	79.0371	0	1	0	0	0	0	1	0	0	1962.34	31	33	1.5	1.34	NA	NA	7.1	124	16.7	189	1.3	4	11.0404	1.36667	0
0	87.6407	0	1	0	0	0	0	1	0	0	2597.54	37	31	2.03	2.1	27.1842	22.5736	5.6	137	18.1	168	0.57	4.6	6.34417	24.5	1
0	88.4716	0	1	0	0	0	0	1	0	0	1198.17	31	35	1.47	1.66	NA	44.796	4.8	139	16.8	155	0.93	4.7	8.56392	13.6333	0
0	38.7888	0	1	0	0	0	0	1	0	0	73.8199	22	21	1.1	1.1	72.0502	88.8669	10.1	141	14.5	NA	0.59	3.99	0.223793	36	0
0	65.9232	0	1	0	0	0	0	1	0	0	2038.05	21	25	0.9	0.86	93.9653	86.8191	7.6	130	15.1	147.7	1.27	3.8	2.45293	25.3333	0
0	52.4954	0	1	0	0	0	0	1	0	0	47.58	21	22	1.3	1.27	63.0918	61.6424	5.41	142	13.2	117	1.16	3.5	0.264692	36	0
0	83.0989	0	1	0	0	0	0	1	0	0	213.83	17	19	0.77	0.73	NA	NA	5.3	135	14.7	138	0.94	3.5	1.9682	0.933333	0
0	68.4743	0	1	0	0	0	0	1	0	0	911.09	57	76	3.86	5.3	15.8584	11.3374	6.3	138	14.9	160	0.793	3.9	3.93711	36	0
0	71.6733	0	1	0	0	0	0	1	0	0	1650.92	11.43	14	0.83	0.99	88.3752	77.741	7	141	14.8	166	0.53	3	2.76733	10.6667	0
0	68.2153	0	1	0	0	0	0	1	0	0	3883.76	28	39	1.7	1.7	39.9573	41.7303	6.95	139.63	16.1	186	0.5	4.5	5.77501	26.2333	0
0	63.3132	0	1	0	0	0	0	1	0	0	711.25	19	NA	0.93	NA	84.1233	84.6546	3.68	137	14.8	214	0.47	3.8	5.14915	33	1
0	80.6082	0	1	0	0	0	0	1	0	0	848.56	60	42	1.78	1.4	33.318	38.4707	8.32	135	13.9	212	NA	3.8	5.79819	36	0
0	57.3654	0	1	0	0	0	0	1	0	0	2472.11	23	26	0.8	0.83	98.5686	94.3405	4.41	145	16.5	289	NA	4.3	11.1823	7.36667	1
0	72.8476	0	1	0	0	0	0	1	0	0	289.3	23	NA	1	NA	72.6576	76.274	5.3	137	15.7	NA	1.34	4.3	0.243472	30.2	1
0	87.1316	0	1	0	0	0	0	1	0	0	1103.45	16	24.4	1.15	1.37	56.9594	45.9658	4.79	139	17.1	NA	1.21	4.1	2.93088	4.86667	1
0	85.8294	0	1	0	0	0	0	1	0	0	1290.96	30	49	1.9	2.1	31.7533	29.0918	5.79	141	15	144	0.89	5	2.1183	36	0
0	83.3464	0	1	0	0	0	0	1	0	0	327.99	11.25	16	1	1.05	68.1052	63.9263	3.31	144	16.5	NA	1.064	3.3	5.87847	36	0
0	85.5017	0	1	0	0	0	0	1	0	0	409.92	38	78	1.9	2.43	31.6667	23.1611	8.87	137	15.3	177	NA	4.5	7.22606	5	1
0	87.7767	0	1	0	0	0	0	1	0	0	696.48	24	27	1.35	1.5	46.4262	40.4418	17.8	142	NA	213	NA	4.9	4.69671	36	0
0	93.5995	0	1	0	0	0	0	1	0	0	1680.64	63	124	2.2	3.89	24.4343	12.5219	21.3	137	15.6	140	0.59	4.2	2.11323	0	1
0	86.2379	0	1	0	0	0	0	1	0	0	1603.36	17	21	1.13	1.13	58.0039	58.9392	6.02	134	14.4	148	1.53	4.2	4.60072	36	0
0	68.6412	0	1	0	0	0	0	1	0	0	789.71	23	55	1.3	1.52	46.5893	43.0254	10.4	131	14	125	1.59	3.9	3.0904	30.1333	0
0	65.5137	0	1	0	0	0	0	1	0	0	287.56	61.26	34	2.8	1.9	33.5363	35.9339	8.5	140	14.1	153	1	4.5	0.230831	36	0
0	66.1016	0	1	0	0	0	0	1	0	0	287.709	17	21	1.53	1.45	46.4189	NA	11.7	137	15.1	278	0.42	3.6	3.5741	36	0
0	88.3547	0	1	0	0	0	0	1	0	0	523.32	17	19	0.72	0.52	88.7539	95.6828	5.5	139	16	150	0.28	4.1	4.71926	36	0
0	87.1402	0	1	0	0	0	0	1	0	0	460.59	32.3	46	1.63	1.14	35.1975	53.6302	9.1	136	13.8	238	0.77	4.9	4.15795	26.0333	0
0	90.1583	0	1	0	0	0	0	1	0	0	1420.18	35	34	1.2	1.1	54.6149	56.1053	13.46	127	14.2	369.6	0.66	4.6	2.88518	27.3	0
0	88.9319	0	1	0	0	0	0	1	0	0	2305.65	23	28	0.97	1.23	70.2754	51.8609	7.19	143	15	193	0.88	4.3	3.69823	27.5333	1
0	83.0211	0	1	0	0	0	0	1	0	0	1726.94	34	28	1.58	1.43	39.6548	46.1154	4.4	141	17.3	161	0.67	3.7	3.52649	13.7667	1
0	86.9212	0	1	0	0	0	0	1	0	0	416.26	42	57	2	2.52	28.5448	20.7611	14.62	139	15.8	247.1	0.65	5.2	4.08937	16.6	1
0	67.0987	0	1	0	0	0	0	1	0	0	1050.46	75	59	2.95	1.93	20.5199	35.001	7.4	134	18.3	267	0.3	6.1	31.8088	11.3	1
0	72.0564	0	1	0	0	0	0	1	0	0	349.86	50	58	2.95	3.73	19.8984	15.2818	10.39	140	13.5	176	0.49	5.4	4.61604	7.6	1
0	65.2295	0	1	0	0	0	0	1	0	0	488.4	30	NA	1.5	NA	48.1847	72.0047	15.8	139	13.7	320	0.5	4.7	10.8886	36	0
0	56.5142	0	1	0	0	0	0	1	0	0	101.27	13	31	0.93	1.02	86.9362	83.2297	8.3	143	14.3	241	NA	3.9	7.35211	36	0
0	68.9371	0	1	0	0	0	0	1	0	0	1119.58	15	23.7	1.23	1.4	58.451	46.4771	6.6	141	NA	127	1.1	4.3	7.94295	36	0
0	51.2669	0	1	0	0	0	0	1	0	0	947.54	20	26	1.03	1.3	83.7213	63.7148	12	143	13.5	293	2.2	4.4	6.90778	36	0
0	55.5261	0	1	0	0	0	0	1	0	0	267.12	10	19	0.92	0.97	87.9696	86.7185	5.9	142.28	NA	167	NA	3.9	5.14042	36	0
0	82.1665	0	1	0	0	0	0	1	0	0	NA	76.98	86	3.42	3.5	15.9635	15.8496	7.7	143.69	16.5	146	0.61	3.7	7.11141	8.23333	0
0	83.6947	0	1	0	0	0	0	1	0	0	NA	71	68	3.63	3.44	14.6167	15.4848	4.49	139	16.8	165	0.23	4.8	3.33705	3	1
0	86.6696	0	1	0	0	0	0	1	0	0	NA	30	25	1.1	1	58.2419	68.6135	7.4	130	13	168	0.51	4.3	3.09572	6.4	1
0	80.8245	0	1	0	0	0	0	1	0	0	NA	24.7	NA	1.13	NA	59.6906	56.5514	NA	128	NA	NA	NA	5	8.04032	20.0333	0
0	70.8846	0	1	0	0	0	0	1	0	0	NA	35	31	1.83	1.73	36.6058	39.8395	10	138	13.6	194	NA	5.7	0.251563	24.7333	1
0	84.5804	0	1	0	0	0	0	1	0	0	NA	43	NA	1.9	NA	31.7211	40.2142	8.18	131.7	13.3	181	0.942	5.5	7.31141	3.93333	0
0	84.9479	0	1	0	0	0	0	1	0	0	NA	34	32	1.6	1.5	39.3622	42.9591	6.8	139	15.8	162	NA	4.5	3.21766	26.4	1
0	65.0897	0	1	0	0	0	0	1	0	0	NA	20	22	0.83	0.8	87.9935	92.6258	6.4	135	13.8	212	0.82	NA	4.07666	10.7	1
0	74.5517	0	1	0	0	0	0	1	0	0	NA	16	20	1.01	1.1	72.3124	64.1363	NA	138	NA	252	NA	4.5	4.65195	30.2	0
0	98.1698	0	1	0	0	0	0	1	0	0	NA	23	NA	0.93	NA	64.4098	70.1067	9.6	136	NA	208	NA	4.3	5.62845	0	1
0	90.784	0	1	0	0	0	0	1	0	0	NA	18	14	0.93	1.04	69.6294	63.2012	8.01	137	17.3	274	NA	3.3	1.96646	36	0
0	91.3594	0	1	0	0	0	0	1	0	0	NA	16	18	0.93	1.02	70.6282	64.573	62.3	120	18.3	632.4	NA	4.3	5.02826	2.93333	1
0	66.3981	0	1	0	0	0	0	1	0	0	NA	30	15	1.2	1.2	65.5383	62.1532	10.12	136	NA	230	0.5	3.9	8.30121	36	0
0	67.0987	0	1	0	0	0	0	1	0	0	NA	58	35	1.6	1.06	45.1742	71.8488	20.3	132	16.6	280	NA	NA	4.95603	36	0
0	80.2892	0	1	0	0	0	0	1	0	0	NA	21	22	1.03	1.14	65.0163	58.8887	8.15	136	NA	125	NA	3.7	2.01568	24.9333	0
0	80.1566	0	1	0	0	0	0	1	0	0	NA	21	11	1.73	0.82	36.3652	88.7527	11.4	145	16.6	290	0.37	2.6	18.2836	8.26667	0
0	68.6201	0	1	0	0	0	0	1	0	0	NA	15	16	0.8	0.89	89.2877	86.5975	5.49	142	NA	153	1.51	3.7	11.0305	35.8	0
0	48.8593	0	1	0	0	0	0	1	0	0	NA	26	27	1.2	0.9	72.5046	96.8228	9.3	142	NA	221	NA	4.2	0.29423	32.5	0
0	52.6869	0	1	0	0	0	0	1	0	0	NA	16	15	0.93	1.02	88.11	83.0175	6.66	141	14	166	NA	4.4	5.73695	36	0
0	66.8917	0	1	0	0	0	0	1	0	0	NA	17	30	0.96	1.03	84.6313	75.4307	8.6	139	16.6	173	NA	4.4	5.12156	36	0
0	88.7763	0	1	0	0	0	0	1	0	0	NA	43	32	1.67	1.43	32.7074	40.1632	9.5	138	15.2	176	NA	4.8	4.06057	36	0
0	57.7718	0	1	0	0	0	0	1	0	0	NA	33	42	2.06	2.87	35.7728	26.3011	8.82	135	16.3	214	2.2	4.4	9.45539	36	0
0	90.3025	0	1	0	0	0	0	1	1	0	567.2	16	19	0.8	1.13	80.6439	59.0619	8.6	136	14.1	171	1.634	4.5	4.07977	36	0
0	74.076	0	1	0	0	0	0	1	1	0	812.68	55	34	1.3	1.34	47.6279	51.6054	3.6	126	17.8	117	0.63	NA	12.1956	7.63333	1
0	85.8661	0	1	0	0	0	0	1	1	0	2701.81	34	33	2.5	1.6	24.7365	44.3053	4.92	138	15.2	186	NA	3.4	1.95402	4.63333	1
0	81.6166	0	1	0	0	0	0	1	1	0	527.78	53	53.7	1.7	1.8	36.5769	33.935	6.6	133	17.3	196	0.55	4.8	2.43876	7.5	1
0	77.3256	0	1	0	0	0	0	1	1	0	884.73	35	34	1.35	1.86	49.1726	35.1628	11.6	131	13.4	285	0.3	4.9	4.0001	36	0
0	86.8036	0	1	0	0	0	0	1	1	0	147.77	18	18	0.93	0.93	73.1952	73.1236	8.5	134.3	NA	192	0.8	3.7	5.7553	9.46667	1
0	67.8206	0	1	0	0	0	0	1	1	0	328.31	31	26	1.8	1.68	38.0326	39.3283	10.4	143	15.1	279	0.86	NA	2.08061	26.4667	0
0	86.4661	0	1	0	0	0	0	1	1	0	917.62	30	31	1.43	1.44	42.827	42.996	12.6	135	17.8	226	NA	5.1	4.5589	27.1333	0
0	79.2022	0	1	0	0	0	0	1	1	0	240.85	16	14	0.69	0.61	90.7476	96.3389	6	134	13.9	159	0.54	3.9	5.09431	21.9	0
0	78.4082	0	1	0	0	0	0	1	1	0	272.36	23	16	1.4	1.2	48.3285	58.4213	7.8	137	14.3	388	NA	4.7	5.59279	36	0
0	56.6341	0	1	0	0	0	0	1	1	0	153.85	21	23	0.8	1	94.8133	85.0867	15.38	141	13.2	420	0.4	4	5.16309	36	0
0	81.9595	0	1	0	0	0	0	1	1	0	970.72	22	37	0.94	1	72.1077	67.3024	6.52	140	15.7	212	1.08	4.8	4.9943	6.73333	1
0	55.4319	0	1	0	0	0	0	1	1	0	459.38	13	14	0.83	0.9	98.9591	96.1769	4.55	136	15	128	0.88	3.9	9.99914	36	0
0	83.0662	0	1	0	0	0	0	1	1	0	1094.82	20	29	1.41	1.63	44.8513	39.1935	7.4	132	15.3	161	0.97	3.6	3.99621	36	0
0	56.6443	0	1	0	0	0	0	1	1	0	2749.01	46	30	2.3	1.44	31.4695	52.6165	9.69	138	13.6	155	1.47	4.5	5.79479	14.5667	1
0	86.4676	0	1	0	0	0	0	1	1	0	682.19	25.57	NA	1.17	NA	56.8094	56.277	10.1	139	14.6	79.1	1.27	NA	1.73582	36	0
0	68.9166	0	1	0	0	0	0	1	1	0	1304.49	20	21	1.3	1.35	56.0785	52.8557	6.9	139	13.3	228	1.59	4.4	3.8924	0.733333	0
0	83.3829	0	1	0	0	0	0	1	1	0	1073.7	26	35	1.21	1.43	55.1667	44.1549	8.41	136	14.3	179	NA	NA	4.33946	12.0667	1
0	84.4704	0	1	0	0	0	0	1	1	0	NA	30	25	1.73	1.51	34.4503	41.0992	7	140	14.7	147	0.71	4.7	4.01623	9.53333	0
0	85.9372	0	1	0	0	0	0	1	1	0	NA	21	22	1.4	1.29	45.3784	51.5076	NA	145.65	NA	NA	0.8	4	5.32162	20.4333	1
0	78.1619	0	1	0	0	0	0	1	1	0	NA	30	31	1.31	1.26	50.4355	53.5317	11.13	143	14.4	170	0.53	4.5	10.2845	12.7333	1
0	79.9901	0	1	0	0	0	0	1	1	0	NA	40	46	1.73	1.87	36.1521	33.5602	6.72	137	15.2	178	3.216	4	3.92023	19.7333	1
0	87.0811	0	1	0	0	0	0	1	1	0	NA	16	15	1.05	0.93	66.1634	76.64	12.1	138	13.2	173	0.54	5	0.312408	13.4667	1
0	83.3479	0	1	0	0	0	0	1	1	0	NA	28	NA	1.11	NA	61.9438	38.1049	6.68	137	12.7	150	0.23	4.8	0.239886	36	0
0	79.9529	0	1	0	0	0	0	1	1	0	NA	24	NA	1.1	NA	63.0933	57.2369	6.7	133	15.4	163	0.6	2.9	11.4206	1.03333	0
0	96.1328	0	1	0	0	0	0	1	1	0	NA	36.18	27	1.87	1.2	26.4868	47.7868	10.53	138	15.6	232	NA	5	15.1499	12.2667	1
0	58.4648	0	1	0	0	0	0	1	1	0	NA	19	16	1.33	1.03	58.7012	79.5167	8.52	139	19.1	178	0.7	4.7	1.93159	13.9667	1
0	88.0721	0	1	0	0	0	1	0	0	0	1045.42	23	79	1.5	3.31	40.7077	15.742	5.62	136	14	121	0.57	3.6	18.2729	0.3	1
0	88.0914	0	1	0	0	0	1	0	0	0	3869.69	34	39	0.9	0.81	76.7404	84.6178	15.2	146	18.3	506.3	2.18	NA	7.23447	4.63333	1
0	88.5346	0	1	0	0	0	1	0	0	0	3664.35	66	94	2.6	2.41	20.8652	22.33	14.39	138.4	18.3	269	1.52	4	12.2572	4.8	1
0	82.8281	0	1	0	0	0	1	0	0	0	1616.7	23	37	1.1	1.18	63.9506	57.8704	25.66	130	15.1	454.2	NA	4.3	4.23347	2.6	1
0	84.8148	0	1	0	0	0	1	0	0	0	2655.5	35.3	37	1.56	1.78	39.729	33.2215	10.03	135	13.7	225	0.64	3.9	2.17956	1.46667	1
0	75.941	0	1	0	0	0	1	0	0	0	772.34	13	15	0.86	0.93	85.3957	81.4402	9.47	139.5	13.8	182	0.91	4.8	3.84077	25.0333	0
0	56.4436	0	1	0	0	0	1	0	0	0	705.41	15	NA	0.9	NA	85.3832	78.0888	7.4	139	13.9	185	NA	3.8	7.94437	36	0
0	85.7356	0	1	0	0	0	1	0	0	0	1298.8	20	NA	1.1	NA	67.0385	60.9471	6.1	NA	12.9	105.4	0.5	NA	6.88309	13.7	0
0	88.7374	0	1	0	0	0	1	0	0	0	1667.83	21	NA	1.2	NA	53.0536	40.8965	9.5	138	14	109.1	0.709	3.9	9.72496	36	0
0	76.3218	0	1	0	0	0	1	0	0	0	874.83	14	13	0.7	0.67	101.034	94.9492	9.9	138	NA	261	NA	4	2.7978	23.2667	1
0	71.8598	0	1	0	0	0	1	0	0	0	1157.26	11	12	0.76	0.74	NA	NA	9.1	139	14.7	197	1.47	3.8	4.79398	3.16667	0
0	83.0652	0	1	0	0	0	1	0	0	0	593.36	22	24	0.83	0.83	80.869	83.0374	6.52	136	13.9	106	1.31	4.1	3.21019	36	0
0	71.8318	0	1	0	0	0	1	0	0	0	4153.39	16	14	0.84	1.2	83.2334	64.2135	6.8	145	NA	184	NA	3.7	5.15087	32.7667	0
0	78.7489	0	1	0	0	0	1	0	0	0	1076.58	18	20	1	1.2	63.489	59.0872	7.47	137	NA	271	1.1	4.7	5.71191	17.3	0
0	60.2874	0	1	0	0	0	1	0	0	0	661.25	17	23	1.23	0.88	62.7828	85.3816	8.8	138	13.8	187	0.9	4.8	2.86701	34.4333	0
0	65.7344	0	1	0	0	0	1	0	0	0	1060.57	17	NA	0.83	NA	91.3842	86.7331	11	138	13.5	199	NA	4.7	3.23596	27.0333	1
0	76.9355	0	1	0	0	0	1	0	0	0	591.72	13.21	34	0.9	1.43	81.4134	43.3448	11.4	139	14.2	258	0.91	3.3	13.6034	24.2	0
0	29.0652	0	1	0	0	0	1	0	0	0	520.74	17	22	0.73	0.98	121.907	104.471	9.9	143	12.8	243	0.63	NA	12.0438	36	0
0	51.9124	0	1	0	0	0	1	0	0	0	96.2	13	17	0.9	0.97	98.4212	89.2552	10.2	139	16.7	362	NA	3.9	2.79493	36	0
0	81.4902	0	1	0	0	0	1	0	0	0	702.16	17	NA	1.05	NA	62.9385	NA	7	142	14.1	174.6	0.99	4.7	12.309	36	0
0	56.6177	0	1	0	0	0	1	0	0	0	152.5	27	28	1.53	1.55	48.8064	47.8274	17.52	140.1	13.6	309	1.2	5	3.83528	36	0
0	62.4473	0	1	0	0	0	1	0	0	0	435.41	18	17	0.75	0.84	101.021	95.0025	9.2	140.4	NA	169.9	NA	4.5	3.75281	36	0
0	67.8049	0	1	0	0	0	1	0	0	0	879.69	31	34	1.6	1.25	49.0331	59.0618	7.05	137	13.3	245	1.14	3.8	6.14856	36	0
0	76.843	0	1	0	0	0	1	0	0	0	873.05	20	18	1.1	1.1	59.3886	66.1312	14.37	137	13.2	298	1.212	4.8	6.11844	36	0
0	83.9147	0	1	0	0	0	1	0	0	0	697.75	56	51	2.23	2.12	25.872	28.4538	8.8	134.5	NA	188	0.76	3.5	4.09697	8.23333	1
0	82.3965	0	1	0	0	0	1	0	0	0	988.84	18	23	1.25	1.32	53.1529	50.0191	NA	138	NA	NA	NA	4.1	2.8997	26.3333	0
0	82.4148	0	1	0	0	0	1	0	0	0	1056.89	19	20	1.8	1.6	33.7233	38.182	8.8	140	NA	186	NA	4.3	2.38646	36	0
0	77.4048	0	1	0	0	0	1	0	0	0	52.52	24	NA	1.2	NA	57.4266	56.1206	NA	142	NA	NA	NA	4.2	1.99726	36	0
0	61.5631	0	1	0	0	0	1	0	0	0	1177.15	51	40.6	2.2	1.98	32.8084	37.2542	11.1	138	18.3	225	0.5	4	1.99892	11.0333	1
0	63.8007	0	1	0	0	0	1	0	0	0	1212.52	59	69	4.34	4.62	13.3605	12.7053	14.3	137	18.7	277	0.44	5.1	2.08325	7.23333	1
0	82.6725	0	1	0	0	0	1	0	0	0	696.28	73	NA	2.93	NA	17.8096	14.7911	9.45	140	14.6	181	0.3	5.5	0.276395	24.2667	1
0	44.6663	0	1	0	0	0	1	0	0	0	3181.82	20.22	18	1.7	1.6	48.3831	50.0206	18.8	135	18.6	232	0.64	4.9	10.8115	3.7	1
0	87.5701	0	1	0	0	0	1	0	0	0	2155.28	27	45	1.7	3.2	35.7741	16.2739	7.7	142	16.7	120.9	NA	5	2.27405	27.5667	1
0	70.8405	0	1	0	0	0	1	0	0	0	674.5	29	28	1.7	1.6	40.2053	41.3974	191.28	143	15.7	156	0.31	4.6	1.93575	36	0
0	78.0336	0	1	0	0	0	1	0	0	0	702.2	18	22	1.1	1.08	62.1383	67.7282	10.2	140	15.1	185.9	0.8	3.8	4.59854	36	0
0	70.1116	0	1	0	0	0	1	0	0	0	1716.73	24	17	1.53	1.2	40.8462	60.388	113.8	143	15.7	102	0.91	4.2	6.78775	32.2333	0
0	87.8637	0	1	0	0	0	1	0	0	0	1095.42	57	80	2.73	1.6	19.6952	37.3592	5.4	128	NA	165.4	0.3	5.5	10.7921	28.2333	1
0	69.6891	0	1	0	0	0	1	0	0	0	178.85	18	20	1	1.1	74.8194	64.7499	8.1	136	13.3	220	0.42	4	4.83127	34.7667	0
0	87.4354	0	1	0	0	0	1	0	0	0	695.19	31	36	1.6	2.4	38.1647	23.7057	8.9	135	13.8	238	NA	3.8	3.93807	15.0667	1
0	91.6364	0	1	0	0	0	1	0	0	0	955.86	46	53	1.54	1.59	38.9005	38.4101	8.7	136	15.7	134	0.32	5	5.24204	36	0
0	91.5354	0	1	0	0	0	1	0	0	0	1815.84	38	46	1.9	2.4	30.1661	23.2394	8.66	143	15.5	209	NA	3.5	5.7318	1.56667	1
0	88.8726	0	1	0	0	0	1	0	0	0	1346.37	42	50	2.1	1.72	26.7907	32.9936	18.86	135	15.4	145	NA	3.9	9.75731	22.0333	1
0	88.1781	0	1	0	0	0	1	0	0	0	215.88	36	46	2.1	2.1	27.6736	27.2198	14.9	138	17.3	151	1.22	4.1	2.70854	23.9	1
0	89.5988	0	1	0	0	0	1	0	0	0	2669.45	30	22	1.24	0.93	51.4831	74.3908	4.05	143	14.4	93	1.969	3.7	3.33888	32.8333	1
0	54.8223	0	1	0	0	0	1	0	0	0	358.05	19	20	1.03	1.05	80.5653	79.2636	6.8	137	NA	178	0.3	3.9	1.82178	36	0
0	91.5717	0	1	0	0	0	1	0	0	0	123.35	25.21	NA	0.91	NA	73.1128	76.7224	7.8	146	NA	180	0.4	4.2	2.94853	18.5	1
0	83.1724	0	1	0	0	0	1	0	0	0	260.77	14	22	0.9	1.05	77.4666	64.8371	5.5	143	15.2	204	NA	4.6	5.96315	36	0
0	89.2786	0	1	0	0	0	1	0	0	0	799.28	25	41	0.94	1.03	72.0929	64.4078	8.96	140	NA	160	NA	4.3	2.79496	36	0
0	76.624	0	1	0	0	0	1	0	0	0	547.34	16	13	0.9	0.76	83.6557	93.8519	7.34	140	NA	191	0.37	4.1	1.90791	26.6333	0
0	56.6695	0	1	0	0	0	1	0	0	0	43.71	14	17	1.03	1.1	82.3298	77.2148	6.14	138	15.9	333	0.25	4.5	3.08337	26.2333	0
0	73.9935	0	1	0	0	0	1	0	0	0	15.64	19	21	1.2	1.1	60.2606	65.7271	10	145	17.1	282.9	NA	4.7	6.86952	36	0
0	64.8254	0	1	0	0	0	1	0	0	0	178.64	22	NA	1.3	NA	54.8389	64.3781	13.39	143	NA	194	0.58	3.5	5.26938	36	0
0	66.049	0	1	0	0	0	1	0	0	0	2349.48	20	NA	1.04	NA	73.9693	69.0751	21.4	131	15.9	277	0.74	3.9	7.75853	29.3333	1
0	73.8406	0	1	0	0	0	1	0	0	0	173.89	15	18	1.3	1.08	53.2627	68.8184	14.52	137	14.3	331	0.4	3.2	4.22763	10.7667	1
0	81.0292	0	1	0	0	0	1	0	0	0	1934.82	23	22	0.96	1.08	76.6322	65.4672	8.9	134	NA	252	NA	4.2	1.63224	6.5	1
0	89.1259	0	1	0	0	0	1	0	0	0	357.07	22	NA	1.06	NA	61.4124	66.5801	17.9	137	17	261	0.95	3.9	5.14112	36	0
0	77.4092	0	1	0	0	0	1	0	0	0	NA	21	NA	1.3	NA	53.794	46.1307	4.7	138.4	13.3	NA	NA	5.2	1.18996	36	0
0	68.2104	0	1	0	0	0	1	0	0	0	NA	36	24	1.53	1.13	54.4859	70.5268	6.9	138	14.2	125	0.87	4.8	3.8862	3.86667	1
0	58.9138	0	1	0	0	0	1	0	0	0	NA	72	31	1.9	0.84	23.9187	87.8971	5.7	131	16.8	NA	1.493	3.7	8.05966	6.8	1
0	74.0365	0	1	0	0	0	1	0	0	0	NA	61	29	1.72	1.8	NA	42.3502	9.6	140	14.5	195	NA	5	2.11182	36	0
0	55.9742	0	1	0	0	0	1	0	0	0	NA	19	12	1.3	0.63	59.2148	114.997	7.2	134	13.9	185	0.847	4.7	16.5502	1.7	0
0	69.4345	0	1	0	0	0	1	0	0	0	NA	14	19	1	0.97	77.4516	81.3046	22.77	135	17.6	650	NA	4.4	6.1724	29.8333	0
0	50.9346	0	1	0	0	0	1	0	0	0	NA	12.01	16	2.23	1	33.9268	87.5943	110	139	16	508.6	0.66	4.6	73.196	6.73333	1
0	70.2049	0	1	0	0	0	1	0	0	0	NA	38	45.4	1.77	1.48	36.0758	46.4275	12.17	142.9	19.2	150	4.083	4.2	6.17144	11.5667	1
0	83.2561	0	1	0	0	0	1	0	0	0	NA	25	46	1.8	2.3	49.8906	25.2283	6.9	138	14.9	281	NA	3.4	3.91672	1.16667	1
0	77.3672	0	1	0	0	0	1	0	0	0	NA	30	80	1.89	2.3	25.4277	26.8027	8.53	137	14	154	0.63	4.8	6.23254	4.63333	0
0	86.8794	0	1	0	0	0	1	0	0	0	NA	94.08	189.2	3.7	4.13	14.1352	12.0645	8.9	130.99	15.2	333	NA	4.9	1.14465	1.16667	1
0	63.4847	0	1	0	0	0	1	0	0	0	NA	32.75	30	2.2	2.27	29.2076	28.7796	9.8	146	16.8	190	0.45	5.44	4.84349	33.1333	1
0	83.4144	0	1	0	0	0	1	0	0	0	NA	28.02	71	1.5	1.9	42.2973	31.5597	21.8	138	15.1	261	0.5	4.1	22.0321	13.5	1
0	74.009	0	1	0	0	0	1	0	0	0	NA	28	24	1.3	1.08	55.0361	67.1529	12.09	139	13.7	186	0.89	4.2	10.096	36	0
0	78.9324	0	1	0	0	0	1	0	0	0	NA	20	31	1.7	1.66	36.7455	39.1644	10.26	139	13.5	169	0.6	3.6	10.006	36	0
0	73.8099	0	1	0	0	0	1	0	0	0	NA	26	NA	1.3	NA	55.039	68.3095	10.35	142	16.1	255	0.6	4.3	13.9299	36	0
0	68.1117	0	1	0	0	0	1	0	0	0	NA	18	NA	0.8	NA	95.5893	111.363	10.1	135	19	161	0.1	4	8.16914	1.16667	1
0	83.3799	0	1	0	0	0	1	0	0	0	NA	25	29	1.73	1.7	35.3196	36.319	17.08	139	13.2	257	NA	4.5	5.40843	21.4	0
0	81.6937	0	1	0	0	0	1	0	0	0	NA	17	NA	0.42	NA	108.782	110.915	10.7	133	NA	NA	NA	3.6	0.414138	1.1	1
0	79.5885	0	1	0	0	0	1	0	0	0	NA	23	25	0.78	0.81	83.6537	81.4758	8.39	135	14.6	106	0.43	3.7	3.01307	12.4	0
0	90.3891	0	1	0	0	0	1	0	0	0	NA	28.3	24	1.2	1.33	55.2818	47.0901	6.9	129	14.4	196	NA	4.1	2.01796	35.5667	1
0	74.3967	0	1	0	0	0	1	0	0	0	NA	21	15	0.92	1.12	82.957	75.9011	9.1	140	15.7	183	0.89	4.6	0.892639	29.4	0
0	81.1369	0	1	0	0	0	1	0	0	0	NA	16	38	1.1	1.1	NA	NA	18.4	138	16.2	141	0.97	4.7	6.23038	0.433333	1
0	66.7904	0	1	0	0	0	1	0	0	0	NA	17	16	0.81	0.7	NA	NA	5.95	140	13.1	189	NA	4.7	3.21518	8.73333	0
0	79.9432	0	1	0	0	0	1	0	0	0	NA	18	22	1.2	1.4	50.3295	45.0992	NA	140	NA	NA	NA	4.5	1.9199	21.3	0
0	56.0314	0	1	0	0	0	1	0	0	0	NA	16	25	0.8	1.1	80.982	71.899	12.4	138	NA	253	0.87	NA	3.08528	20.6667	0
0	80.213	0	1	0	0	0	1	0	0	0	NA	23	NA	0.8	NA	99.701	93.924	7.3	139	NA	121	NA	4.1	1.02086	30.4333	0
0	76.0088	0	1	0	0	0	1	0	0	0	NA	19	18	0.9	1.15	81.11	64.0519	8.1	NA	NA	NA	NA	NA	2.77255	36	0
0	80.2311	0	1	0	0	0	1	0	0	0	NA	35.44	35	1.25	1.2	54.4699	57.8474	7.3	145.03	NA	117	NA	3.6	2.38544	27.9333	0
0	74.7923	0	1	0	0	0	1	0	0	0	NA	16.3	18	0.8	1.27	90.4248	59.362	4.9	142	13.4	117	1.09	4.3	2.09012	36	0
0	87.0737	0	1	0	0	0	1	0	0	0	NA	34	NA	1.47	NA	41.2232	64.4111	10.6	141	13.8	195	NA	3.2	7.36474	33.0667	1
0	77.8564	0	1	0	0	0	1	0	0	0	NA	44.67	NA	1.53	NA	43.282	85.7616	7.2	145	13.9	138	0.56	3.6	6.01337	6.9	0
0	81.8879	0	1	0	0	0	1	0	0	0	NA	62	32	1.8	1.1	34.017	NA	8.15	126	12.8	231	0.38	4.9	40.2627	36	0
0	84.1311	0	1	0	0	0	1	0	0	0	NA	57	20	1.99	1.39	30.3354	46.8315	9.6	138	14.7	234	0.87	4.4	17.5066	4.73333	1
0	59.5801	0	1	0	0	0	1	0	0	0	NA	35	37	1.23	1.5	64.1513	47.2455	9.88	140	NA	168	NA	5.5	11.1958	19.7667	1
0	78.196	0	1	0	0	0	1	0	0	0	NA	18	15	1.1	1.23	64.1193	54.8513	9.15	138	NA	NA	NA	5	2.46919	36	0
0	89.8298	0	1	0	0	0	1	0	0	0	NA	42	42	1.6	1.87	37.7107	32.3132	4.3	142.9	16.5	133	0.22	4.9	5.24037	1.7	1
0	84.9045	0	1	0	0	0	1	0	0	0	NA	50	38	1.4	1.3	46.7954	50.2678	5	139	13.9	NA	0.55	4.4	2.30016	28.8	0
0	91.7655	0	1	0	0	0	1	0	0	0	NA	26	25	1.2	1.05	51.4777	61.057	7.92	133	13.7	148	0.7	4.5	6.13774	32.5333	1
0	88.2711	0	1	0	0	0	1	0	0	0	NA	21	16	1.13	0.94	57.8641	64.8933	14.51	NA	13.2	203	NA	NA	4.68577	36	0
0	97.4209	0	1	0	0	0	1	0	0	0	NA	39	42	1.22	0.92	48.6779	64.2158	16.7	142.85	17.1	229	0.69	4.2	2.20954	3.8	1
0	89.4981	0	1	0	0	0	1	0	0	0	NA	17	13	1.1	0.9	60.9451	73.766	13.1	137	14.7	228	0.56	NA	10.8095	17.9333	0
0	85.5075	0	1	0	0	0	1	0	0	0	NA	22	19	1	1.49	67.9453	46.4219	14.8	140	NA	214	0.81	4.3	2.67226	35.6	1
0	83.5571	0	1	0	0	0	1	0	0	0	NA	39	26	1.8	1.4	36.2158	45.9148	12.5	138	NA	204	NA	4.5	3.23393	36	0
0	83.2522	0	1	0	0	0	1	0	0	0	NA	18.2	15	0.83	0.99	82.5958	69.2079	10	137	15.5	154	1.04	4.7	8.86558	19.6667	1
0	85.3457	0	1	0	0	0	1	0	0	0	NA	16	NA	1	NA	61.2911	49.6805	10.7	138	NA	395	NA	3.7	5.78911	36	0
0	85.6351	0	1	0	0	0	1	0	0	0	NA	10.94	NA	0.83	NA	77.4704	78.2667	11.3	141	16	317.1	0.62	3.8	12.8036	36	0
0	75.2359	0	1	0	0	0	1	0	0	0	NA	10.96	22	0.8	1.07	86.9382	70.1041	9.3	138	NA	360	NA	3.7	6.25459	9.1	1
0	92.4347	0	1	0	0	0	1	0	0	0	NA	31	34	1.83	1.97	31.1473	28.9374	10.1	124.06	17.3	263	0.66	5.3	5.9741	18.6	1
0	99.7071	0	1	0	0	0	1	0	0	0	NA	28	65.9	1.2	2.4	49.8897	20.2737	13.3	145	NA	382	NA	4.9	9.82802	1.16667	1
0	54.4106	0	1	0	0	0	1	0	0	0	NA	19	19	1.54	1.52	50.3656	48.5373	7.8	144	13.1	270	NA	4.5	1.79083	36	0
0	58.1992	0	1	0	0	0	1	0	0	0	NA	13	14	0.93	1.01	86.1976	86.3413	10.96	140	13.6	188	0.55	4.91	1.92856	36	0
0	74.2384	0	1	0	0	0	1	0	0	0	NA	23	25	1.5	1.6	46.7654	41.2827	13.5	139	16.1	452	0.69	4.7	0.31943	36	0
0	38.0213	0	1	0	0	0	1	0	0	0	NA	8	11	0.8	1	110.18	89.7424	9.46	139	NA	281	0.4	3.8	2.08087	36	0
0	49.3175	0	1	0	0	0	1	0	0	0	NA	36	41	1.32	1.6	61.4088	51.2271	7.7	141	14.2	220	0.45	3.9	3.12718	36	0
0	61.9472	0	1	0	0	0	1	0	0	0	NA	13	15	0.88	0.8	89.4208	97.2462	12	141	NA	293	NA	4.6	46.4228	36	0
0	62.4729	0	1	0	0	0	1	0	0	0	NA	27	29	1.1	0.91	74.9482	90.8872	13	140	13.7	297	0.9	4.4	2.85171	36	0
0	67.752	0	1	0	0	0	1	0	0	0	NA	29	27	1.4	1.03	49.2566	75.4369	5.1	141	12.7	197	0.2	4	6.15687	36	0
0	74.6575	0	1	0	0	0	1	0	0	0	NA	23	NA	1.13	NA	62.6877	51.1737	7.29	142	14	169	0.4	4.7	0.281609	36	0
0	73.5747	0	1	0	0	0	1	0	0	0	NA	26	27.9	1.09	1.2	69.2987	61.3112	9.8	142	14.6	NA	0.4	3.9	2.82405	36	0
0	61.5173	0	1	0	0	0	1	0	0	0	NA	18	NA	0.83	NA	89.3005	85.7357	2.72	138.2	13.5	140	NA	4.1	1.11	36	0
0	78.485	0	1	0	0	0	1	0	0	0	NA	18	19	0.83	0.81	84.6412	86.7204	7.3	136	13.1	158	NA	NA	2.02494	26.0333	0
0	67.8356	0	1	0	0	0	1	0	0	0	NA	12	12	0.94	0.84	80.5414	89.0879	7.75	145	15.1	157	1.62	3.7	3.05113	36	0
0	64.6227	0	1	0	0	0	1	0	0	0	NA	18.3	32	1.15	1.1	66.3467	69.9916	7.4	137	14.9	195	0.6	4.1	11.1599	36	0
0	61.0858	0	1	0	0	0	1	0	0	0	NA	16	17	1.43	1.36	52.4177	56.0938	9.4	140	13.1	224	1.7	4.6	1.9978	21.2333	0
0	80.0792	0	1	0	0	0	1	0	0	0	NA	14	22	1.43	1.3	44.8521	49.5555	8.9	137	14.1	228	0.87	4.1	6.32994	36	0
0	65.3726	0	1	0	0	0	1	0	0	0	NA	22	15	1.16	0.99	65.7091	80.081	14.2	144	NA	NA	0.6	5.9	2.07549	36	0
0	61.6288	0	1	0	0	0	1	0	0	0	NA	24	21	0.93	0.89	87.2533	91.7064	7.5	142	NA	NA	NA	4.3	2.20348	36	0
0	49.8068	0	1	0	0	0	1	0	0	0	NA	15	NA	0.82	NA	103.323	103.686	7.1	142	14.7	NA	NA	4.4	0.569725	36	0
0	49.2819	0	1	0	0	0	1	0	0	0	NA	15	NA	0.78	NA	107.437	105.786	7.9	139.9	16.1	NA	NA	4.4	2.40998	36	0
0	77.1167	0	1	0	0	0	1	0	0	0	NA	22	23	1.4	1.57	49.275	40.7441	10.5	134.2	16.1	301	0.69	4.3	2.21656	36	0
0	60.2486	0	1	0	0	0	1	0	0	0	NA	19	15.2	0.94	0.9	85.9224	88.5977	13.02	133	NA	310	NA	5.3	3.09133	36	0
0	76.5247	0	1	0	0	0	1	0	0	0	NA	14.6	NA	0.83	NA	87.4162	71.8942	4.79	137	NA	216	NA	3.5	2.20196	10.9333	1
0	69.1582	0	1	0	0	0	1	0	0	0	NA	28.1	34	1.5	1.6	44.8466	42.7651	9.6	137	14	154	0.42	4.1	0.441474	36	0
0	66.3944	0	1	0	0	0	1	0	0	0	NA	16	16	1	1.25	80.6928	59.3517	11.3	133	14.2	388	0.45	3.8	2.00852	36	0
0	64.3622	0	1	0	0	0	1	0	0	0	NA	21	21	0.78	0.78	95.3074	95.6416	9.3	139	NA	NA	NA	4.8	2.14199	7.03333	0
0	64.5184	0	1	0	0	0	1	0	0	0	NA	18	18	0.62	0.61	104.974	105.399	5.82	138	13.9	NA	NA	4	1.9685	32.6667	0
0	52.6722	0	1	0	0	0	1	0	0	0	NA	10	10	0.76	0.76	103.404	103.863	9.2	141	13	239.5	NA	4.3	2.06283	19.2333	0
0	69.9174	0	1	0	0	0	1	0	0	0	NA	13	13	0.83	0.83	89.3351	89.1741	5.12	139	NA	NA	0.67	4.2	3.21494	10.4	0
0	85.8566	0	1	0	0	0	1	0	1	0	821.23	52	51	2.63	2.6	21.202	21.6835	5.64	140	12.1	218	1.14	4.3	0.290005	6.03333	1
0	86.9052	0	1	0	0	0	1	0	1	0	954.97	25	36	1.13	1.5	58.2581	39.3602	11.3	141	13.4	164	0.42	3.9	5.57581	36	0
0	80.1907	0	1	0	0	0	1	0	1	0	1120.81	30	NA	1.43	NA	45.1202	57.3028	6	137	13.5	65.8	0.74	3.5	6.21637	36	0
0	71.8669	0	1	0	0	0	1	0	1	0	396.91	16	20	1.23	1.23	58.3369	58.7536	15.7	140	13.5	325	0.48	4.2	9.2255	36	0
0	67.5556	0	1	0	0	0	1	0	1	0	1008.72	28	59	1.8	3.54	37.505	16.8343	7.8	129	15.6	118	1.2	4.5	11.1621	36	0
0	63.1204	0	1	0	0	0	1	0	1	0	1255.92	24	20	1.13	1.9	67.3395	36.3709	11.77	139.1	12.3	226	0.77	NA	35.2948	36	0
0	84.0318	0	1	0	0	0	1	0	1	0	812.49	24	24	0.89	0.98	81.0204	71.8988	13	137	18.2	128.6	0.88	4.2	5.58946	36	0
0	92.121	0	1	0	0	0	1	0	1	0	1270.74	26.61	31	1.25	1.33	44.8433	34.4482	6.89	140	14.2	167.1	NA	4	11.1706	0	1
0	76.448	0	1	0	0	0	1	0	1	0	2395.73	47	46	1.41	1.2	47.6316	59.7256	5.8	134	17.7	82	NA	5.4	8.00582	1.16667	0
0	77.0198	0	1	0	0	0	1	0	1	0	1431.92	19	33	0.9	1.18	84.5742	65.0881	11.13	139	16.1	311	0.72	4	5.90071	11.9667	0
0	71.292	0	1	0	0	0	1	0	1	0	2617.46	73	94.5	2.13	1.93	32.5716	42.3243	6.8	135.5	24.3	248	NA	3.6	7.89121	16.9	1
0	57.8088	0	1	0	0	0	1	0	1	0	423.66	10	9	0.7	0.43	102.509	135.23	12.78	137	13.8	310	2.4	3.5	2.62123	36	0
0	65.8432	0	1	0	0	0	1	0	1	0	NA	42	33	1.9	1.9	35.3455	36.2379	7.8	145	17.2	300.2	0.7	3.6	4.49359	36	0
0	83.6667	0	1	0	0	0	1	0	1	0	NA	65	43	2.63	1.9	22.6654	32.8446	5.4	141	17	173	0.32	6.1	7.64123	17.5	1
0	89.5953	0	1	0	0	0	1	0	1	0	NA	48	43	1.94	2.06	28.7994	26.7217	5.9	140	16.1	95	0.31	3.9	4.25456	16.0333	1
0	80.9845	0	1	0	0	0	1	0	1	0	NA	30	NA	1.23	NA	53.2185	63.9917	7.3	138	NA	214	2.2	4.8	7.19052	36	0
0	81.0342	0	1	0	0	0	1	0	1	0	NA	16	NA	0.82	NA	86.9414	94.8033	15.7	137	18.3	448.9	0.57	NA	6.62662	36	0
0	74.2633	0	1	0	0	0	1	0	1	0	NA	14	19	0.76	0.93	94.1061	80.193	7.9	139	15.4	218	0.48	3.1	5.02833	36	0
0	76.8366	0	1	0	0	0	1	0	1	0	NA	29	34	1.43	1.2	51.5151	58.4626	20.3	136	15.3	202	0.6	4.6	5.21874	36	0
0	57.4025	0	1	0	0	0	1	0	1	0	NA	19	NA	1.1	NA	77.3733	NA	10.3	142	13.4	199	0.6	4.8	19.5607	36	0
0	86.0599	0	1	0	0	0	1	0	1	0	NA	20	25	0.95	0.96	69.5948	71.1615	10.5	130	15.6	154	0.809	4.4	2.17519	10.6	1
0	93.2609	0	1	0	0	0	1	0	1	0	NA	27	31	0.86	1.17	61.7387	51.1542	6.53	141	NA	236	1.14	4.2	4.70066	36	0
0	80.4601	0	1	0	0	0	1	0	1	0	NA	22	NA	1.03	NA	69.1228	71.8573	9.3	137	14	179	1.355	4.3	3.13548	22.1333	0
0	61.7065	0	1	0	0	0	1	0	1	0	NA	24	25	1.1	1.1	72.1814	70.4105	5.77	142	13.1	153	NA	4.1	3.19377	36	0
0	77.0254	0	1	0	0	0	1	0	1	0	NA	35.5	36	1.8	1.7	35.729	37.9897	9.7	138	NA	NA	NA	4.6	2.99723	25.2	0
0	82.5686	0	1	0	0	0	1	0	1	0	NA	20	26	1.3	1.5	49.5581	44.7636	14.9	140	13.7	210	NA	3	4.12125	31.8333	0
0	73.9184	0	1	0	0	0	1	0	1	0	NA	15	15	0.68	0.68	96.2537	96.9591	5.9	140	13.9	188	NA	3.9	1.81025	36	0
0	72.0366	0	1	0	0	0	1	0	1	0	NA	21	21	1.16	1.16	62.8288	62.9034	10.6	139	14.5	299	NA	4	1.10998	22.0333	1
0	60.1223	0	1	0	0	0	1	0	1	0	NA	21	21	0.95	0.95	82.3852	82.6726	7.97	141	NA	NA	NA	4.4	2.08982	35.4333	0
0	79.494	0	1	0	0	0	1	0	1	0	NA	15	15	0.8	0.8	83.3089	83.2795	NA	142	NA	NA	NA	4.6	2.00986	36	0
0	88.3769	0	1	0	0	0	1	1	0	0	1160.56	24	19	1.1	1.11	NA	NA	20.9	134	16	390	NA	4.4	5.16229	5.23333	0
0	86.4814	0	1	0	0	0	1	1	0	0	530.32	25	25	1.2	0.89	NA	80.7013	13.2	138	NA	207	0.61	3.7	4.17269	6.3	1
0	92.8391	0	1	0	0	0	1	1	0	0	1695.14	26	NA	1.18	NA	53.2913	46.7737	17.2	133	14.7	308	0.44	4	10.15	25.1	1
0	86.254	0	1	0	0	0	1	1	0	0	2599.86	24	NA	1.33	NA	48.3725	42.3386	20.24	118	NA	336	0.82	3.7	18.4855	1.16667	1
0	84.0381	0	1	0	0	0	1	1	0	0	1927.5	25	37	1.1	1.51	62.3687	41.0803	8.43	144	16.1	134	0.59	4.4	5.6781	8	1
0	93.5636	0	1	0	0	0	1	1	0	0	397.59	39	NA	1.4	NA	42.6825	52.6038	10.18	134.4	NA	164	NA	4.2	6.213	2.16667	1
0	85.5167	0	1	0	0	0	1	1	0	0	2282.48	27	27	1.3	1.2	51.5255	56.5661	10.62	131	15.1	319	1	NA	18.8937	4.2	1
0	88.0007	0	1	0	0	0	1	1	0	0	522.13	13	NA	0.92	NA	68.556	63.4335	7.8	134	13.9	132	0.72	4.6	7.26087	3.86667	0
0	71.834	0	1	0	0	0	1	1	0	0	1273.99	12	12	0.9	0.8	77.4627	87.21	13.9	136	NA	NA	NA	3.9	13.1259	19.2667	0
0	82.8387	0	1	0	0	0	1	1	0	0	1607.65	20	36	1.23	1.53	53.2178	39.9731	9.5	137	13.6	NA	0.8	4.1	4.96663	27.8667	1
0	67.2176	0	1	0	0	0	1	1	0	0	1033	36	22	1.73	1.5	43.6964	50.7868	7.42	140	14.1	176	0.59	4.3	3.44184	27.8667	0
0	65.7656	0	1	0	0	0	1	1	0	0	1047.5	22	27	1.03	1.3	73.3761	58.7527	11.83	143	NA	179	1.175	4.3	9.53675	36	0
0	78.4467	0	1	0	0	0	1	1	0	0	1479.06	29	15	0.95	0.68	74.2691	97.223	10.4	135	13.6	177	2	3.4	7.05114	26.5	0
0	73.6381	0	1	0	0	0	1	1	0	0	1504.42	42	28	1.3	1.28	NA	NA	24.49	134	12.9	190	1.44	5	9.22996	10.6667	0
0	68.3725	0	1	0	0	0	1	1	0	0	873	22	19	1.37	1.1	54.7626	52.4471	6.95	141	13.7	172	0.66	4.2	2.92559	36	0
0	86.3886	0	1	0	0	0	1	1	0	0	603.78	9.49	14	0.78	0.77	85.6161	85.9848	5.1	132	13.4	200	NA	3.7	2.2656	9.33333	0
0	71.7139	0	1	0	0	0	1	1	0	0	412.5	21	NA	1.06	NA	67.7267	66.2558	6.56	140	14	126	NA	4.8	0.890137	36	0
0	94.632	0	1	0	0	0	1	1	0	0	1171.64	28	29	1.35	1.24	43.1653	47.5646	4.34	136	NA	206	NA	4.15	7.15751	36	0
0	85.6387	0	1	0	0	0	1	1	0	0	286.8	28.11	32	1.36	1.3	47.8064	50.5573	7.26	142	15.4	147	0.41	4.1	1.99336	12.1333	1
0	89.7531	0	1	0	0	0	1	1	0	0	320.83	43	41	2	1.79	29.1385	32.7458	5.5	136	NA	181	0.34	4.4	2.35885	7	1
0	79.7318	0	1	0	0	0	1	1	0	0	1560.34	20	22	1.11	1.21	62.4635	NA	7.4	141	14.2	165	0.64	3.4	7.23291	36	0
0	82.9831	0	1	0	0	0	1	1	0	0	362.86	17	18	0.97	1.15	74.1558	54.8808	6.7	139.31	NA	183	NA	4.3	3.58456	36	0
0	81.066	0	1	0	0	0	1	1	0	0	1246.11	23	22	1.9	1.7	32.5851	44.5134	10	138	NA	198	0.66	4	2.71654	36	0
0	63.0579	0	1	0	0	0	1	1	0	0	412.67	17.3	NA	1.2	NA	63.9338	68.3981	12.8	136	14.8	258	0.7	4.2	5.00737	20.4667	1
0	84.2623	0	1	0	0	0	1	1	0	0	387.48	20	22	0.93	0.83	76.2135	64.6821	6.22	143.5	14.7	120	0.52	4.29	1.96702	27.2	0
0	72.0836	0	1	0	0	0	1	1	0	0	649.36	16	31	1.33	1.72	53.1284	50.1274	9.3	140	13.4	301.9	2.549	5.2	2.72665	36	0
0	83.9076	0	1	0	0	0	1	1	0	0	2180.07	24	30	1.27	1.19	52.5698	55.9155	7.38	136	15.7	198.2	0.89	4.3	5.04625	34.4333	1
0	74.1905	0	1	0	0	0	1	1	0	0	660.8	26	25	1.03	1.2	73.4923	72.0796	7.49	136	17	211	1.43	4.1	2.04839	11.8667	1
0	60.8868	0	1	0	0	0	1	1	0	0	963.23	15	34	1.03	1.2	76.3294	53.7203	8.7	142	13.7	114	NA	3.9	7.12151	36	0
0	85.7118	0	1	0	0	0	1	1	0	0	843.06	41	39	1.45	1.52	43.3229	40.5229	9.7	136.6	19.8	351	0.5	4.9	2.23359	4.13333	1
0	77.2258	0	1	0	0	0	1	1	0	0	2178.07	33.23	42	1.5	1.9	43.1708	33.069	8.2	137	19.2	304	0.58	4.4	3.99543	36	0
0	86.3156	0	1	0	0	0	1	1	0	0	1909.89	28	NA	1.9	NA	31.5598	32.9412	5.6	130	NA	160	NA	4.6	2.11337	19.6	0
0	84.3003	0	1	0	0	0	1	1	0	0	530.85	31	33	1.23	1.4	53.7699	46.7042	9.23	140	16.5	145	0.6	5.3	3.26721	30.8333	0
0	81.9687	0	1	0	0	0	1	1	0	0	NA	24	NA	0.8	NA	83.4904	84.3645	9.5	140	14.6	137	NA	4.8	2.17797	36	0
0	62.2728	0	1	0	0	0	1	1	0	0	NA	24	33	1.4	1.51	52.8497	44.7069	6.9	138	NA	NA	NA	4.7	2.11562	36	0
0	63.7872	0	1	0	0	0	1	1	0	0	NA	33	NA	1.43	NA	49.1391	62.1023	13.1	138	NA	NA	NA	4.7	1.24111	34.9333	0
0	83.1697	0	1	0	0	0	1	1	0	0	NA	26.8	39	1.2	1.36	43.1945	43.8904	9.2	135	NA	176	NA	4.1	8.09924	15.6	1
0	68.1225	0	1	0	0	0	1	1	0	0	NA	121.27	84	2.1	1.23	49.5181	69.3319	8.9	137	20	196.8	NA	4.3	10.8228	4.2	0
0	77.1496	0	1	0	0	0	1	1	0	0	NA	28	27	2.03	1.53	NA	48.7274	10.3	132	17.6	253	NA	4	3.91201	11.5333	1
0	79.867	0	1	0	0	0	1	1	0	0	NA	24	46	1.1	1.4	70.9299	47.5641	7	137	NA	237.6	NA	4.4	7.76795	11.6667	1
0	83.5052	0	1	0	0	0	1	1	0	0	NA	21	22	0.9	1.3	68.4418	51.1519	9.8	142	NA	199	NA	4.3	0.736247	36	0
0	89.7096	0	1	0	0	0	1	1	0	0	NA	29	45	1.4	1.63	43.9835	35.3999	5.2	134	NA	225	NA	4.4	7.31805	20.2333	1
0	78.901	0	1	0	0	0	1	1	0	0	NA	21	37	1.33	1.3	50.6249	51.7342	8.9	136	15.4	NA	NA	4.5	18.4948	1.2	1
0	76.1138	0	1	0	0	0	1	1	0	0	NA	31	24	1.2	1.14	59.1158	62.9913	8.39	126	15	158	2.961	4.5	3.25659	28.8333	1
0	85.7571	0	1	0	0	0	1	1	0	0	NA	110.95	77	5	2.83	9.85442	19.0868	11.4	134	17.3	274	NA	NA	20.2077	0	1
0	80.3346	0	1	0	0	0	1	1	0	0	NA	32	34	1.4	1.4	46.7979	42.7096	17.3	142.02	NA	471.4	0.72	3.8	15.0426	36	0
0	88.382	0	1	0	0	0	1	1	0	0	NA	30	73	1.37	1.8	43.7605	30.2902	8.4	138.6	15.2	159	NA	4	5.50746	11.8333	1
0	86.0373	0	1	0	0	0	1	1	0	0	NA	51	36	2.5	2.3	24.8393	26.5604	9.3	139	14.7	161	0.5	4.3	9.37492	6.26667	1
0	80.1718	0	1	0	0	0	1	1	0	0	NA	17	15	1.1	1.13	59.7275	61.0565	9.79	138	15.5	290.2	1.27	4.1	6.64798	19.5333	1
0	86.0425	0	1	0	0	0	1	1	0	0	NA	27	24	0.9	0.98	68.8873	70.5128	8.6	133	14.4	172	0.86	5.1	2.98798	36	0
0	77.9605	0	1	0	0	0	1	1	0	0	NA	15	NA	1.3	NA	53.1281	87.9376	11	137	13.7	236	0.156	4	9.12294	36	0
0	95.4909	0	1	0	0	0	1	1	0	0	NA	22	NA	0.86	NA	76.8804	76.8015	10.3	135	NA	452	NA	4.8	10.8914	3	1
0	82.4324	0	1	0	0	0	1	1	0	0	NA	30	24	1.1	0.74	63.9163	88.2632	18.4	134	15.5	215	0.61	3.9	24.1405	2.6	1
0	78.9067	0	1	0	0	0	1	1	0	0	NA	24	17.1	1	0.96	69.4139	NA	7.58	132	14.2	192	0.75	3.9	5.05224	0.4	1
0	45.2698	0	1	0	0	0	1	1	0	0	NA	27	33	1.7	1.93	48.3073	45.0964	10.1	145	16.8	238	1.05	4.1	5.13639	36	0
0	80.8882	0	1	0	0	0	1	1	0	0	NA	19	42	1.33	1.68	50.4186	32.7408	17.82	134	NA	232	0.38	4.1	20.3835	36	0
0	88.8114	0	1	0	0	0	1	1	0	0	NA	28	37	1.48	1.6	42.0599	37.1613	14.2	140	14.2	121	1.177	3.9	10.7064	36	0
0	67.8222	0	1	0	0	0	1	1	0	0	NA	12	12	0.9	1	88.4486	81.771	8.6	143.68	13.4	NA	0.8	3.9	2.92439	27.4	0
0	50.0233	0	1	0	0	0	1	1	0	0	NA	16	18	1.13	1.01	75.9975	81.89	8.8	140	15	237	0.78	4.57	1.92294	36	0
0	75.9835	0	1	0	0	0	1	1	0	0	NA	23	20	1	1	67.5967	67.219	4.28	141	14.4	103	1.14	4.3	0.296705	11.5333	1
0	76.0259	0	1	0	0	0	1	1	0	0	NA	9	11	0.7	0.82	97.9828	87.1258	7.3	136	14.3	245	NA	4.2	2.19067	29.3	1
0	67.4599	0	1	0	0	0	1	1	0	0	NA	30	39	1.44	2.19	48.5163	NA	10.3	139	11.5	NA	0.88	4	3.76897	36	0
0	76.9335	0	1	0	0	0	1	1	0	0	NA	32	32	1.01	1.1	68.9888	63.8652	6.3	143	15.2	113	1.42	5.5	4.21042	0.666667	1
0	80.388	0	1	0	0	0	1	1	0	0	NA	25	NA	1.21	NA	55.6769	52.655	10	138	18	281	1.2	4.8	4.71545	29.5333	1
0	77.0781	0	1	0	0	0	1	1	0	0	NA	23	20	1.13	1.13	61.9356	62.9476	10.1	138	15.4	257	NA	5.1	2.86697	36	0
0	65.3397	0	1	0	0	0	1	1	0	0	NA	18.3	NA	1.7	NA	43.0617	42.6456	8.64	142	13.9	227	NA	4.79	2.03029	36	0
0	74.9658	0	1	0	0	0	1	1	1	0	1977.31	47	23	1.93	1.56	32.6857	42.8018	8.3	129	16.8	270	0.69	3.8	11.0643	36	0
0	79.3812	0	1	0	0	0	1	1	1	0	273.32	38	48	1.23	1.3	56.091	52.3344	7.63	140	15.1	213	NA	6	5.68074	7.6	1
0	82.5244	0	1	0	0	0	1	1	1	0	575.57	29	38	1.1	0.94	62.3602	74.1806	7.1	132	13.4	194	0.59	4	6.76311	10.1	1
0	81.9326	0	1	0	0	0	1	1	1	0	2357.26	46	45	4.21	4.81	12.3339	9.83315	5.83	142	20.2	357	0.45	4.1	3.04909	0.8	1
0	76.1766	0	1	0	0	0	1	1	1	0	1339.44	28	25	1.82	1.66	35.085	38.7724	5.2	138	16.5	219	1.47	4.3	8.20164	19.5333	1
0	71.9198	0	1	0	0	0	1	1	1	0	1096.92	35	27	1.4	1.2	49.2526	58.7527	9.2	140	NA	187	2.2	NA	6.11226	36	0
0	80.8352	0	1	0	0	0	1	1	1	0	953.07	21	21	1.43	1.31	45.556	54.8025	5.6	141	14.7	149	NA	3.7	6.50764	36	0
0	85.352	0	1	0	0	0	1	1	1	0	1708.55	20	35	1.33	1.66	47.823	36.4143	6.1	143	16	166	0.5	4.62	3.77475	36	0
0	74.8157	0	1	0	0	0	1	1	1	0	620.679	56	27	2.2	1.4	28.0177	49.138	4.4	138.7	NA	99	1.37	4.1	6.36725	8	0
0	84.7439	0	1	0	0	0	1	1	1	0	2146.32	18	14	1.03	0.89	52.5567	78.8173	7.7	138	14.2	143	0.78	4.2	3.46806	36	0
0	65.6075	0	1	0	0	0	1	1	1	0	3249.28	26	19	1.82	1.3	35.3484	58.2163	12.5	137	14.5	188	0.77	4.2	18.1161	27.9	0
0	81.967	0	1	0	0	0	1	1	1	0	1487.96	41	30	1.63	1.21	40.0623	55.3137	5.5	141	14.8	60.3	1.42	4.7	2.46688	12.8	1
0	68.1711	0	1	0	0	0	1	1	1	0	447.74	18	NA	1.1	NA	70.9285	67.6388	9.79	140	16.5	182.7	0.72	4.3	5.02261	16.5	0
0	84.2286	0	1	0	0	0	1	1	1	0	2412.25	30	34	1.6	1.43	38.1998	44.601	15.7	146	14	357	NA	4.3	11.4994	36	0
0	55.9013	0	1	0	0	0	1	1	1	0	442.82	22	NA	1.5	NA	50.4995	57.4884	12	141	16.5	218	1.1	4.4	17.7391	36	0
0	89.0266	0	1	0	0	0	1	1	1	0	1132.06	14.71	NA	0.9	NA	79.4455	61.1702	5.1	141	14.8	239	0.86	3.4	14.5798	36	0
0	66.1797	0	1	0	0	0	1	1	1	0	NA	69	30	5.33	1.9	9.85192	36.8761	7.3	141	17.6	142	NA	NA	8.50674	36	0
0	68.2373	0	1	0	0	0	1	1	1	0	NA	116.94	54	4.68	1.5	11.4608	47.0904	7.3	135	15.6	NA	NA	5.4	45.1255	1.7	1
0	72.2124	0	1	0	0	0	1	1	1	0	NA	32	NA	1.3	NA	57.2133	36.3715	6.9	140	15.7	NA	NA	5.2	1.60234	6.36667	1
0	77.7641	0	1	0	0	0	1	1	1	0	NA	21	33	1.13	1.13	61.6876	64.6982	14.95	137	13.7	172	0.63	4.8	6.03508	25.9333	1
0	57.5314	0	1	0	0	0	1	1	1	0	NA	30	22	1.2	0.97	65.1617	84.1427	6.9	137.6	NA	133	1.31	4.4	4.49959	36	0
0	88.0407	0	1	0	0	0	1	1	1	0	NA	20	29	1.06	1.03	62.4345	66.5842	4.3	143	14.2	145	NA	4.2	6.02977	12.1	1
0	67.6155	0	1	0	0	0	1	1	1	0	NA	28	22	1.93	1.54	34.1659	43.0172	7.79	141	14.1	211	NA	4.3	12.0902	36	0
0	82.1864	0	1	0	0	0	1	1	1	0	NA	51	NA	2	NA	30.0102	28.7277	7.6	141	13.6	205	0.8	4.1	0.307609	36	0
0	77.518	0	1	0	0	0	1	1	1	0	NA	16	21	1.03	1.13	69.4566	61.4459	15.2	138	15.8	307.2	0.61	4.7	3.02262	36	0
0	66.3152	0	1	0	0	0	1	1	1	0	NA	14	22	1.28	1	57.4266	75.8358	9.9	137	17.1	245	NA	3.7	6.14732	36	0
0	76.7213	0	1	0	0	0	1	1	1	0	NA	25	39	1.21	1	55.5545	71.2666	8.59	133	13.7	143	4.446	NA	7.98481	13.1667	1
0	82.2574	0	1	0	0	0	1	1	1	0	NA	26	25	1.1	1.27	61.063	52.1694	7.2	140	18	217	1.22	4	6.23523	19.2333	0
0	75.6652	0	1	0	0	0	1	1	1	0	NA	17	18	2.3	1.4	28.6122	49.0823	11.3	134.72	13.4	225	0.76	5	4.09805	36	0
0	70.0825	0	1	0	0	0	1	1	1	0	NA	33	NA	1.23	NA	60.0017	64.1728	10.63	138	14.3	302	1.1	4.7	26.4772	36	0
0	43.8254	0	1	0	0	1	0	0	0	0	2975.53	60	101	3.73	4.4	18.0642	15.0844	10.7	134	19.2	264	0.59	4.34	14.4168	36	0
0	93.6136	0	1	0	0	1	0	0	0	0	563.41	32	NA	1.93	NA	28.5209	26.71	9.2	132	13.6	128	NA	4.4	9.27898	12.1333	1
0	84.6379	0	1	0	0	1	0	0	0	0	2217.71	51	NA	1.78	NA	34.6652	36.4105	5.41	139	17.8	157	0.6	4.5	0.270232	17.2333	1
0	86.3182	0	1	0	0	1	0	1	0	0	NA	32	33	1.55	1.5	38.174	35.8247	8.02	132	14.4	NA	0.7	4.7	4.12312	36	0
0	99.0665	0	1	0	0	1	0	1	0	0	NA	29	28	1.16	1.2	52.0411	49.5891	23	139	16.2	328	NA	4.3	3.23709	1.16667	1
0	85.2029	0	1	0	0	1	0	1	0	0	NA	60	53	2.83	2.1	19.2241	20.5083	11.2	140	13.6	NA	0.71	4.3	1.03475	24.7333	0
0	81.9618	0	1	0	0	1	0	1	1	0	NA	82.76	90	2.58	2.17	23.4308	26.5075	5.84	139.8	NA	165	0.59	6.1	32.3149	4.63333	1
0	85.2958	0	1	0	0	1	0	1	1	0	NA	49.9	NA	2.48	NA	23.332	21.1747	9.2	141	15.5	NA	NA	4.9	2.13998	14.1333	1
0	74.0206	0	1	0	0	1	0	1	1	0	NA	25	36	2.13	2.71	29.5129	23.3767	10.1	141	NA	182	NA	3.8	4.49215	36	0
0	85.3451	0	1	0	0	1	0	1	1	0	NA	16	16	1.3	1.17	48.997	57.1359	12.9	141	13.6	248	NA	4.1	4.70562	36	0
0	81.7047	0	1	0	0	1	0	1	1	0	NA	24	19	1.74	1.5	36.3711	41.9277	5	139	NA	80	0.41	4	7.23686	18.7667	1
0	75.3305	0	1	0	0	1	1	0	0	0	2621	30	46	2.1	2.4	29.8699	26.7179	9.3	141	15.2	130	NA	4.9	5.55509	26.7667	1
0	69.2198	0	1	0	0	1	1	0	0	0	3707.12	49	51	1.4	1.5	48.4614	44.6703	7.4	137	17.6	266	1.34	4.1	5.13697	17.6	1
0	89.0187	0	1	0	0	1	1	0	0	0	3512.39	61	38	5.21	3.31	9.0416	15.2819	9.4	139	16.3	195	0.5	4.2	3.85763	3.93333	1
0	79.8213	0	1	0	0	1	1	0	0	0	1510.04	29	38	2.97	3.23	20.5432	17.8725	11.71	137	NA	190	0.59	4.4	4.06069	14	1
0	81.0503	0	1	0	0	1	1	0	0	0	3334	45	40	2.83	2.3	32.8462	26.8552	9.9	137.2	16.8	219	NA	4.6	4.03659	26.3333	0
0	86.8625	0	1	0	0	1	1	0	0	0	1828.58	26	25	1.46	1.9	26.2683	30.2797	9	142	14.7	122	0.56	4.1	4.58285	36	0
0	96.9949	0	1	0	0	1	1	0	0	0	3378.95	45	47	2.5	2.96	14.5743	16.3827	7.4	132	13.7	134	NA	4.1	2.31164	32.2667	1
0	76.5164	0	1	0	0	1	1	0	0	0	3826.91	60	22	10.9	4.7	3.8982	6.26824	12.1	132	15.1	172	0.57	4.6	3.90342	20.4667	0
0	54.8221	0	1	0	0	1	1	0	0	0	1281.66	68	56.4	6.71	6.67	8.31103	7.56813	5.8	139	16	165	0.58	NA	4.75064	36	0
0	84.0424	0	1	0	0	1	1	0	0	0	304.29	22	22	1.23	1.2	53.0444	52.8582	4.52	140	15.8	228	NA	4.7	3.20431	5	0
0	62.5168	0	1	0	0	1	1	0	0	0	NA	54	53.1	3.3	3.2	19.0919	19.3027	6.4	139	16.8	93.9	NA	4.1	11.9799	36	0
0	75.4271	0	1	0	0	1	1	0	0	0	NA	29	30	1.5	1.69	44.7386	38.8043	6.49	138.2	14.4	156	NA	4.4	1.24901	36	0
0	74.081	0	1	0	0	1	1	0	0	0	NA	68.66	57	3.2	2.44	17.5453	25.4406	5.8	139	14.8	NA	NA	5.3	11.4653	20.4667	0
0	73.9894	0	1	0	0	1	1	0	0	0	NA	32	55	2.13	2.15	28.6004	29.0519	6.3	142	14.2	224	1.1	4.3	5.12828	10.3667	1
0	75.0793	0	1	0	0	1	1	0	0	0	NA	19	13	1	0.87	81.5097	88.5352	11.4	137	18.8	269	NA	4.6	5.60229	6.36667	0
0	92.1149	0	1	0	0	1	1	0	0	0	NA	24	41	1.2	1.33	56.0956	47.7425	13.8	137.5	14.6	235.9	0.9	4.3	3.91586	36	0
0	57.8091	0	1	0	0	1	1	0	0	0	NA	38	23	1.5	1.4	49.2157	53.2276	13.4	140	15.3	214	NA	4.4	2.93824	36	0
0	85.6875	0	1	0	0	1	1	0	0	0	NA	36	56	3.75	2.62	11.7835	20.603	10.1	138	14.4	272	0.38	4.8	5.11947	16	1
0	78.4171	0	1	0	0	1	1	0	0	0	NA	92.35	87	6.28	5.1	7.11353	10.3483	9.34	139	17	353	0.3	5	9.30852	36	0
0	26.8013	0	1	0	0	1	1	0	0	0	NA	52	NA	1.74	NA	48.0192	41.3319	8.67	139	15.7	273.3	0.52	4.7	6.74137	36	0
0	91.1142	0	1	0	0	1	1	0	0	0	NA	41	81	1.78	2.53	35.9012	21.3928	19.25	139	NA	221	NA	5.1	10.8611	36	0
0	92.4737	0	1	0	0	1	1	0	0	0	NA	39	NA	1.8	NA	31.9895	32.0639	11.83	143	NA	190	NA	3.9	2.52646	0.633333	1
0	64.1984	0	1	0	0	1	1	0	0	0	NA	13.2	27	1.3	1.31	57.8058	56.2927	13.59	143	NA	267	0.91	4.2	4.96311	36	0
0	86.8739	0	1	0	0	1	1	0	0	0	NA	21	35	2	1.8	30.7318	34.2515	15.4	138.8	14.2	230	NA	4.1	3.28925	20.4333	0
0	84.9543	0	1	0	0	1	1	0	0	0	NA	24.2	NA	1.54	NA	40.925	43.3362	6.4	142	NA	NA	NA	4.7	1.08297	25.1	0
0	83.9355	0	1	0	0	1	1	0	1	0	3677.18	60	45.1	1.9	1.8	31.0573	33.7438	5.25	130	18.3	362	0.42	4.3	6.90546	0	1
0	83.6867	0	1	0	0	1	1	0	1	0	2996.85	39	39	2.3	2.2	25.6384	27.3839	6.14	141	22.9	NA	0.68	4.6	4.84362	4.1	1
0	80.5999	0	1	0	0	1	1	0	1	0	2446.34	55	48	1.75	1.69	35.419	36.8682	7.6	129	17.1	236	0.59	5	3.30621	8.06667	1
0	84.4524	0	1	0	0	1	1	0	1	0	487.83	29	NA	1.71	NA	35.8388	41.1592	5.8	146	NA	111.4	NA	4.1	2.90969	36	0
0	76.0034	0	1	0	0	1	1	0	1	0	1356.95	23.79	51	1.35	1.86	49.8896	34.9868	13.3	121.29	14.8	319	0.6	4.8	7.0543	9.26667	1
0	80.9176	0	1	0	0	1	1	0	1	0	1671.3	42	65	1.93	NA	32.6819	28.2124	8.8	136	14.5	220	0.53	4.9	6.39375	3.16667	1
0	69.0939	0	1	0	0	1	1	0	1	0	1316.19	39	30	2.38	2.3	27.4646	28.9586	9.1	139	13.4	168	NA	4.9	3.09635	36	0
0	86.4411	0	1	0	0	1	1	0	1	0	NA	76	93	2.33	3	23.5243	17.6903	12.1	121.05	18.3	248	0.52	4.35	19.9436	6.26667	1
0	54.5857	0	1	0	0	1	1	0	1	0	NA	44.95	63	2.53	3.25	27.505	21.14	6.55	130	15.5	248	0.5	4.1	3.10655	25.0333	0
0	84.4556	0	1	0	0	1	1	0	1	0	NA	65.41	38	2.2	1.5	27.5798	42.4619	8.7	136	14.7	196	0.7	4	5.20958	15.1333	1
0	79.5182	0	1	0	0	1	1	0	1	0	NA	23	30	1.6	1.78	40.6017	35.4249	13.46	139	NA	250	0.26	4.8	12.0634	31.6667	0
0	92.4663	0	1	0	0	1	1	0	1	0	NA	38	35	1.6	1.51	36.6962	38.2313	6.64	139	NA	209	NA	3.6	7.38999	1.26667	1
0	86.0675	0	1	0	0	1	1	1	0	0	2943.75	32	25	1.8	1.53	34.6884	42.0501	13.34	141	14.7	135	NA	3.7	11.4318	4.46667	0
0	65.8357	0	1	0	0	1	1	1	0	0	3055.13	56	50	2.8	2.8	27.1332	25.5668	7.06	138	17.6	251	0.52	4.2	2.19146	16.3	1
0	88.8247	0	1	0	0	1	1	1	0	0	250	28	NA	1.53	NA	30.6184	35.9381	4.18	135	15.7	201	NA	4.3	0.467611	3.86667	1
0	82.4463	0	1	0	0	1	1	1	0	0	2797.64	23	23	1.36	1.36	NA	39.1896	4	144	17	NA	1.575	3.9	3.88612	6.56667	0
0	79.1207	0	1	0	0	1	1	1	0	0	517.559	28	35	1.63	1.13	37.147	61.6093	10.1	133	14.7	255.1	0.3	3.9	5.49556	33.4667	1
0	64.3508	0	1	0	0	1	1	1	0	0	235.58	21	NA	1.33	NA	60.6345	97.4073	20.9	140	15.5	326	0.6	4.4	25.9981	0	1
0	66.2862	0	1	0	0	1	1	1	0	0	869.24	30	51	1.66	1.5	40.8888	47.7202	9.1	140.4	17.2	157	1.1	4.8	17.7702	36	0
0	74.9061	0	1	0	0	1	1	1	0	0	1520.58	45.81	51	2.93	3.31	19.4713	17.3452	10.3	141	14.2	158	0.7	4.1	3.40212	33.8	1
0	87.0435	0	1	0	0	1	1	1	0	0	123.09	45	63	1.7	1.9	35.3103	31.2957	9.4	132	14.5	144	0.5	4.7	4.99295	22.0667	1
0	80.2535	0	1	0	0	1	1	1	0	0	477.87	82	104	3.96	4.13	14.0485	12.2102	8.18	139	16.3	140	NA	6	69.4963	1.1	1
0	92.3162	0	1	0	0	1	1	1	0	0	2530.26	75	67	1.9	1.9	29.825	29.8881	11.49	142	19.5	316	0.4	4.5	5.99573	0.2	1
0	77.7927	0	1	0	0	1	1	1	0	0	4156.74	32	38	1.9	2	33.6623	31.5635	7.6	138	16.5	142	0.57	4.3	3.26139	36	0
0	74.6548	0	1	0	0	1	1	1	0	0	1098.86	42	51	2.09	2.58	30.0858	23.0649	8.6	135	15.3	162	1.02	4.51	5.15515	36	0
0	66.7462	0	1	0	0	1	1	1	0	0	1336.89	52	38	2.1	1.83	32.4204	34.7789	5.4	136	16	167	1.58	3.79	5.66443	18.3333	1
0	76.3487	0	1	0	0	1	1	1	0	0	1649.59	41.06	41	2.03	2.08	31.1033	27.5492	6.5	118	15.6	253	0.6	5	6.97565	0.0333333	1
0	90.1446	0	1	0	0	1	1	1	0	0	1461.87	28	NA	2.6	NA	19.2025	16.4097	7.3	141	16.1	216	NA	NA	6.86756	27.3333	1
0	87.1746	0	1	0	0	1	1	1	0	0	NA	97	92.6	2.12	1.9	26.792	27.4925	6	139	17.3	NA	NA	3.6	1.04051	0.733333	1
0	79.821	0	1	0	0	1	1	1	0	0	NA	69	75	3.63	5.53	14.9804	14.0516	5.2	137	16.1	NA	1.1	3.4	2.60129	3.86667	1
0	65.4773	0	1	0	0	1	1	1	0	0	NA	20	NA	3	NA	20.5479	10.4896	11.08	141	17.8	292	0.88	4.9	9.58308	1.1	1
0	52.6979	0	1	0	0	1	1	1	0	0	NA	15	17	3.2	3.7	15.3232	18.2146	17.95	141	14.6	408	0.58	3.8	2.53031	36	0
0	81.3234	0	1	0	0	1	1	1	0	0	NA	22	30	1.06	1.16	72.8696	61.1037	5.17	138	NA	88.9	NA	4.3	2.86139	0	0
0	84.6433	0	1	0	0	1	1	1	0	0	NA	15	12.9	2.1	1.43	26.6779	43.2614	6.8	142	16	223	NA	3.3	3.07512	36	0
0	74.5047	0	1	0	0	1	1	1	1	0	NA	19.9	NA	1.2	NA	59.2103	54.6589	9.2	147	16.3	NA	1.81	3.4	5.90127	24.7333	1
0	82.7745	0	1	0	0	1	1	1	1	0	NA	61	62	1.8	1.73	34.1114	34.3861	6.7	139	15.3	NA	1.63	4.3	4.49753	10.6	0
0	91.507	0	1	0	0	1	1	1	1	0	NA	36	37	1.31	1.33	47.3158	46.6682	11.2	135	13.8	169.8	0.6	5.4	8.3223	8.36667	0
0	86.0897	0	1	0	0	1	1	1	1	0	NA	56	68	2.94	3.05	17.8145	17.571	7.49	139	16.6	260	1.26	4.5	3.19953	0.233333	1
0	80.2326	0	1	0	0	1	1	1	1	0	NA	32	NA	2	NA	31.1067	43.1387	4.8	134.3	14.5	NA	0.3	4.8	5.02899	36	0
0	81.7774	0	1	0	0	1	1	1	1	0	NA	38	49	1.9	2.06	32.5946	30.2649	7.31	126	15.9	179	0.8	4.4	5.5984	36	0
0	79.4039	0	1	0	0	0	0	0	0	1	1696.14	15	18	1.33	1.25	64.4351	76.8493	7	139	15	193	0.43	4	2.00615	36	0
0	84.5107	0	1	0	0	0	0	0	0	1	392.41	18	22	0.81	1	76.6177	59.7197	8.9	142.4	13.4	164	0.58	4.1	2.11838	30.1	0
0	48.1801	0	1	0	0	0	0	0	0	1	1606.66	17	28	0.81	0.77	92.2442	NA	7.9	137	14.5	199.2	NA	4.4	8.08888	18.7	0
0	52.7358	0	1	0	0	0	0	0	0	1	1075.16	17	22	0.8	0.9	100.022	63.4036	10.8	140.11	13.9	265	0.52	3.3	4.36912	36	0
0	57.9375	0	1	0	0	0	0	0	0	1	473.75	20	18	1.2	1.04	52.4467	84.3639	7.1	140	13.1	176	1.568	4.3	2.13917	36	0
0	51.1552	0	1	0	0	0	0	0	0	1	148.59	11	15	1	1.06	NA	NA	9.3	141	16.3	136	0.75	4	3.93705	16.5333	0
0	83.6078	0	1	0	0	0	0	0	0	1	481.6	28	30	1	1.4	69.2905	47.3151	6.24	137	14.3	119	NA	4.5	5.68317	36	0
0	88.7563	0	1	0	0	0	0	0	0	1	571.52	27	22	1.2	1.28	51.7555	49.0796	8.46	141	14.2	NA	0.7	NA	4.68561	0.2	1
0	70.8826	0	1	0	0	0	0	0	0	1	480.06	13	16	1.07	1.2	68.4649	61.7371	9.5	137	16.5	NA	NA	4.2	4.15285	24.5	1
0	73.8238	0	1	0	0	0	0	0	0	1	2709.69	20	NA	1.67	NA	42.4772	61.1869	4.82	136	15.8	166	NA	4.8	7.13571	36	0
0	76.3224	0	1	0	0	0	0	0	0	1	NA	28	10	0.85	0.66	75.6972	101.633	10.56	141	15.4	217	2.816	4.3	4.84278	36	0
0	82.1182	0	1	0	0	0	0	0	0	1	NA	23	28.1	1.3	0.89	50.2635	79.5249	5.9	141.9	NA	138	0.6	3.3	3.12244	36	0
0	32.4882	0	1	0	0	0	0	0	0	1	NA	71	20	1.6	0.61	64.1063	121.203	19.99	121	19.8	239	2.1	4.2	41.2847	36	0
0	61.0978	0	1	0	0	0	0	0	0	1	NA	15	NA	0.9	NA	NA	87.5031	NA	NA	NA	NA	NA	NA	3.09618	6.36667	0
0	57.6662	0	1	0	0	0	0	0	1	1	864.24	18.2	35	1.2	1.3	68.4803	62.5161	NA	140	NA	NA	4.387	NA	8.98268	36	0
0	72.2069	0	1	0	0	0	0	0	1	1	983.67	23	21	1.03	0.96	69.2726	75.5742	11.7	134	15.7	264	0.94	4.1	5.26173	24.2333	0
0	67.3486	0	1	0	0	0	0	0	1	1	400.45	13.8	21	1.01	1.37	80.586	54.1354	9.1	140	13.3	157	0.85	4.4	0.701669	35.8	0
0	90.8448	0	1	0	0	0	0	0	1	1	4673.79	11	15	0.73	0.53	90.8684	96.8147	5.97	130	16.1	206	0.49	3.9	5.27127	11.4667	1
0	90.055	0	1	0	0	0	0	0	1	1	3111.47	70	47	2.13	1.66	23.6785	29.8456	10.7	139	17.8	426.3	0.37	4.93	6.76645	0	1
0	61.3571	0	1	0	0	0	0	0	1	1	NA	15	15	0.8	0.8	101.028	97.8838	5.73	138	NA	317.2	NA	4.6	3.00896	36	0
0	70.147	0	1	0	0	0	0	0	1	1	NA	19	20	1.2	0.98	66.0604	81.8064	23.35	138.6	NA	390.6	NA	4.2	6.42308	36	0
0	86.257	0	1	0	0	0	0	0	1	1	NA	25	25	1.4	1.32	39.3587	43.3019	9.5	139	NA	220	0.65	3.8	0.281518	36	0
0	58.8107	0	1	0	0	0	0	0	1	1	NA	13	13	1.05	1	82.632	84.4361	5.74	144	16.5	315	0.99	3.6	4.56137	36	0
0	67.1318	0	1	0	0	0	0	1	1	1	1155.21	25.83	20	1.36	1.25	50.9019	40.3725	NA	140	NA	NA	1.63	4.5	9.16019	3.23333	0
0	84.4775	0	1	0	0	0	0	1	1	1	2305.21	46	NA	2.23	NA	25.54	51.4608	3.93	135	14.4	116	NA	4	8.3221	11.1667	1
0	88.5653	0	1	0	0	0	0	1	1	1	531.97	54	50	1.9	2.03	31.6672	NA	7.13	135	NA	128	NA	5.1	8.78118	7.56667	1
0	79.2089	0	1	0	0	0	0	1	1	1	654.73	31	23	0.9	0.78	82.9258	NA	6.9	144	15.2	154	1	4.4	2.21979	36	0
0	99.8594	0	1	0	0	0	0	1	1	1	NA	33	41	1.3	1.67	45.916	33.2975	7.1	136	20.2	199	1.52	3.93	4.02698	0.466667	1
0	80.2138	0	1	0	0	0	0	1	1	1	NA	23	21	1.1	0.86	63.5285	83.7359	25.94	130	18	427.4	0.38	4	21.7037	34.4333	1
0	77.7525	0	1	0	0	0	0	1	1	1	NA	44	28	2.3	1.39	27.6722	48.2608	6	142	14.3	179	NA	4.6	3.47664	15.8333	1
0	92.7836	0	1	0	0	0	0	1	1	1	NA	43	45	1.7	1.82	33.0107	30.08	5.5	137	13.8	106	NA	4.3	10.1636	18.7667	1
0	81.8294	0	1	0	0	0	1	0	0	1	1403.73	22	14	1.03	0.68	69.2725	89.1699	10.66	134	16.1	262	0.57	4.3	15.3585	1.7	1
0	73.4805	0	1	0	0	0	1	0	0	1	1821.04	16	NA	1.13	NA	63.5191	59.2052	8.7	134	13.6	230	NA	3.8	5.38528	27.4	1
0	48.7787	0	1	0	0	0	1	0	0	1	170.44	12	NA	0.77	NA	110.381	108.263	7.26	139	16.8	328	0.9	4.2	3.87473	36	0
0	62.5543	0	1	0	0	0	1	0	0	1	1210.11	27	23	2	1.5	36.9944	45.7436	10.4	140	16.3	293	0.66	4.2	8.89072	12.9	0
0	84.2823	0	1	0	0	0	1	0	0	1	2617.42	22	27	1.05	1.13	59.1013	60.1647	6.61	135	15	342	0.46	4.1	4.45812	36	0
0	87.2214	0	1	0	0	0	1	0	0	1	1403.46	35.81	29	1.59	1.2	37.0941	41.9045	9.2	134	NA	92	NA	3.9	5.13639	11.2	1
0	67.8457	0	1	0	0	0	1	0	0	1	1261.64	22	NA	1.2	NA	65.8096	63.3796	35.02	139	20	321	0.6	4.2	3.95936	36	0
0	81.1936	0	1	0	0	0	1	0	0	1	NA	39	42	1.5	1.73	43.311	NA	5.8	140	15.4	112	0.91	4.7	2.42671	36	0
0	69.2022	0	1	0	0	0	1	0	0	1	NA	17	NA	1.6	NA	43.2674	50.4043	8.8	137	15	162	1.09	4.1	12.0423	31.9333	1
0	86.4008	0	1	0	0	0	1	0	0	1	NA	29	40	2.3	1.83	24.8869	32.0884	9.38	143	15.9	182	0.44	5.1	4.12022	36	0
0	70.8859	0	1	0	0	0	1	0	0	1	NA	18	21	1.23	1.26	59.081	58.4346	7.95	144.4	14.4	235	1.06	4.9	5.65724	36	0
0	56.4877	0	1	0	0	0	1	0	0	1	NA	17	30	2.3	2.07	32.8294	37.608	14.8	139	16.2	319	1.02	3.5	34.0697	36	0
0	55.5889	0	1	0	0	0	1	0	0	1	NA	16	22	1.73	1.35	42.6328	57.8554	15.07	136	15.5	390	0.9	4.3	3.90222	36	0
0	83.5548	0	1	0	0	0	1	0	0	1	NA	19	47	2.1	2.6	26.6757	19.8932	18.5	132	15.5	298	0.27	NA	2.73103	33.3667	0
0	70.2018	0	1	0	0	0	1	0	0	1	NA	27	26	1	0.8	77.5769	93.924	17.9	136	14.2	177	0.36	4.1	5.49984	36	0
0	79.8534	0	1	0	0	0	1	0	1	1	1611.82	27	29	1.5	1.38	47.7582	42.283	7.2	139	17.3	144.1	NA	4.2	2.24617	7.2	1
0	72.0353	0	1	0	0	0	1	0	1	1	1829.18	24	27	1.1	1.29	59.0982	54.4356	5.37	140	14.9	109	NA	NA	4.79455	36	0
0	79.4878	0	1	0	0	0	1	0	1	1	277.649	20	27	1.38	1.4	52.5851	50.7656	15.1	136	13.1	207	0.47	5.1	6.52276	16.1667	1
0	59.8284	0	1	0	0	0	1	0	1	1	745.91	13	NA	1.08	NA	76.4926	68.7833	9.5	144	NA	210	NA	NA	2.16978	36	0
0	83.278	0	1	0	0	0	1	0	1	1	NA	34.78	28	2.47	2.3	23.8604	25.5198	13.1	143	14.5	239	1.3	3.8	2.20977	27.5	1
0	66.8524	0	1	0	0	0	1	0	1	1	NA	23.3	22	1.33	0.8	54.1907	95.61	9.3	140	17.8	315	NA	4	2.10878	36	0
0	61.6359	0	1	0	0	0	1	0	1	1	NA	46.1	48	1.13	1.5	69.7714	49.2084	14.5	138.2	17	107.3	NA	5	2.42681	1.6	1
0	84.0044	0	1	0	0	0	1	0	1	1	NA	23	50	1.03	1.59	64.5526	38.2164	35.63	137	18.7	142	0.5	4	10.2327	3.86667	1
0	71.0423	0	1	0	0	0	1	0	1	1	NA	23	45	0.94	1.48	79.4314	46.9106	20.91	118	17.6	166	0.55	4.3	8.75413	36	0
0	77.5519	0	1	0	0	0	1	0	1	1	NA	29	22	1.13	0.93	61.1313	79.4776	6.61	141.8	16.3	135	0.75	4.1	3.04738	1.03333	0
0	77.011	0	1	0	0	0	1	0	1	1	NA	40	36	2.3	2	26.7917	32.2818	9.9	140	14.7	NA	NA	4.3	8.35232	34.7	1
0	87.0653	0	1	0	0	0	1	0	1	1	NA	54	66	1.83	2.21	31.7848	25.3489	7.4	135	15.7	308	1.4	5.2	1.12966	9.03333	1
0	62.4089	0	1	0	0	0	1	0	1	1	NA	23	23	1.43	1.27	49.8643	60.1047	2.7	140	17.1	NA	1.02	4.1	3.90475	36	0
0	84.2009	0	1	0	0	0	1	1	0	1	674.16	31	40	1.23	1.4	52.8241	53.9383	5.5	137	15.5	206	NA	4.2	2.20099	11.5333	1
0	72.9159	0	1	0	0	0	1	1	0	1	267.39	18	16	1.15	1.23	61.6605	60.9129	4.59	134	16.1	80	2.5	3.9	6.82253	36	0
0	83.2675	0	1	0	0	0	1	1	0	1	1194.28	32	31	3	3.4	18.2792	16.52	6.6	133	14.9	208	0.5	4.4	3.93371	33.6	1
0	78.8228	0	1	0	0	0	1	1	0	1	1081.44	80	78	3.73	3.5	14.7237	14.2964	6.64	135	20.6	189	0.55	NA	11.5169	13.8667	0
0	45.5514	0	1	0	0	0	1	1	0	1	NA	21.43	15	0.86	0.87	98.0114	96.7186	10.9	138.2	NA	264	0.2	4.2	3.17397	36	0
0	69.685	0	1	0	0	0	1	1	0	1	NA	10	17	0.9	1.04	84.7913	72.8127	5.6	142	15.7	159	NA	2.9	3.21334	36	0
0	86.9921	0	1	0	0	0	1	1	0	1	NA	17	18	1.8	1.49	31.9824	40.6448	11.8	123	16.5	226	1.15	4.2	13.7475	18.5667	0
0	75.6789	0	1	0	0	0	1	1	0	1	NA	51	NA	2.05	NA	31.0832	36.9753	7.81	137	NA	144	NA	4.5	2.87993	36	0
0	77.6374	0	1	0	0	0	1	1	0	1	NA	28	15.8	1.13	0.96	65.1161	80.8752	14.6	135.78	15.3	154	0.31	3.8	5.08103	34.1667	1
0	74.3546	0	1	0	0	0	1	1	1	1	567.29	25	19	1.5	0.97	46.1573	77.6099	8.2	139	NA	205	0.51	3.3	2.38717	13.5	1
0	83.9632	0	1	0	0	0	1	1	1	1	833.22	59	76	1.9	1.63	31.0867	36.8271	18.3	140.8	15.7	336	0.67	4.1	79.8402	0.3	1
0	73.8092	0	1	0	0	0	1	1	1	1	422.27	26	44	1.69	1.98	40.199	33.096	6.5	137	16.2	225	0.18	5.2	1.10988	31.9	0
0	72.4328	0	1	0	0	0	1	1	1	1	2596.46	40	37	2.03	1.93	31.5604	32.9776	11.6	139	22.7	269	1.454	4.7	2.00506	4.66667	0
0	61.1841	0	1	0	0	0	1	1	1	1	2305.46	71.03	74	2.13	1.93	32.7451	37.4926	6.1	138	19.8	211	5.933	3.9	12.056	26.8333	1
0	94.2178	0	1	0	0	0	1	1	1	1	1726.43	39	94	1.5	1.52	37.2745	36.0382	8.47	137	15.3	138	1.6	4.8	10.1516	3.56667	1
0	76.0205	0	1	0	0	0	1	1	1	1	2795.62	19	21	1.3	1.4	53.9014	50.3128	10.5	135	17	357	NA	4	2.7751	18.4	1
0	80.5511	0	1	0	0	0	1	1	1	1	1475.24	75	64	2.02	1.79	30.406	35.9979	8.6	134	16.1	157	NA	5	7.0334	1.16667	1
0	65.1702	0	1	0	0	0	1	1	1	1	NA	32	16	1.4	1.03	51.3221	73.7437	13.81	137	13	172	1.19	3.9	3.33732	36	0
0	68.9453	0	1	0	0	0	1	1	1	1	NA	13	22.7	1.09	1.5	73.3282	44.8442	9	139	NA	222	1.74	3.8	7.10576	36	0
0	82.454	0	1	0	0	0	1	1	1	1	NA	15	10	0.97	0.82	75.9097	87.5883	10.7	135	13.4	285	NA	4	5.00522	36	0
0	80.7105	0	1	0	0	0	1	1	1	1	NA	45	27	2.2	1.59	27.0284	39.3602	8.3	138	NA	182	0.8	5.3	5.2333	30	0
0	80.1243	0	1	0	0	0	1	1	1	1	NA	11	15	0.8	1.1	84.894	64.4179	6.09	136	13.4	258	0.74	4.4	3.05728	11.3667	0
0	74.7194	0	1	0	0	0	1	1	1	1	NA	23	23	1.33	1.39	50.0602	49.6088	4.6	139	16.3	115	0.7	4.1	2.02273	36	0
0	83.1482	0	1	0	0	0	1	1	1	1	NA	32	29	1.7	1.41	36.2396	45.0233	11.1	143	NA	219	NA	4.2	3.92837	36	0
0	84.027	0	1	0	0	0	1	1	1	1	NA	46	36	1.7	1.59	36.6752	39.7653	8.7	141	16.3	166	0.72	4.1	8.90003	28.3	1
0	90.4437	0	1	0	0	0	1	1	1	1	NA	51	44	1.4	1.33	44.4636	45.086	8.4	133	19.2	289	1.02	5.6	2.10939	0.1	1
0	89.1409	0	1	0	0	1	1	1	1	1	NA	19	18	1.13	1.03	58.0006	68.5037	10.4	140	NA	289	NA	4.53	1.9833	15.9667	0
0	75.538	0	1	0	0	1	1	1	1	1	NA	75	66	1.82	1.45	34.5235	41.1292	7.48	138	NA	NA	1	4.3	4.95245	0.333333	1
0	76.5594	0	1	0	0	1	1	1	1	1	NA	25	37.4	1.6	1.48	41.1182	39.3404	7.44	136	16.6	219	4.062	4.9	6.99375	14.6333	1
0	51.8325	0	1	0	1	1	0	0	0	0	NA	32	26	1.5	1.3	50.0223	60.4482	13.33	132	NA	215	0.58	4.2	8.964	36	0
0	84.946	0	1	0	1	1	0	0	0	0	NA	23.3	65	2.23	3.43	25.5658	15.2243	17.5	144	16.3	436.3	0.38	3.6	5.11072	1.66667	1
0	69.0986	0	1	0	1	1	0	0	0	0	NA	33	30	1.83	1.53	36.612	44.5595	22.8	134	13.3	477.1	NA	3.1	6.92559	36	0
0	84.9402	0	1	0	1	1	1	0	0	0	2655.65	47	42	1.8	1.77	34.2009	34.7815	7.6	138	14.1	169	1.19	4.9	4.12027	8.43333	1
0	70.4966	0	1	0	1	1	1	0	0	0	1302.74	28	63	1.8	1.98	37.4284	33.4821	13.6	140.2	14.6	272	0.48	4.2	26.6478	1.6	1
0	97.0106	0	1	0	1	1	1	0	0	0	1824.31	52	105	2.86	4.32	15.3093	9.94407	9.14	NA	NA	178	NA	NA	10.7963	0.9	0
0	68.0284	0	1	0	1	1	1	0	0	0	2967.26	64	125.8	2.3	3.73	28.8628	16.3856	6.4	138	NA	125	NA	4.5	11.5661	10.8333	0
0	61.9674	0	1	0	1	1	1	0	0	0	326.06	33	NA	1.5	NA	48.9168	46.9682	11.42	141	13.7	264	0.3	4.2	5.07541	36	0
0	81.0147	0	1	0	1	1	1	0	0	0	547.79	23	33	1.1	1.13	64.4028	60.5374	7.7	126	14.9	231	0.53	3.5	10.7543	10.1333	0
0	78.2588	0	1	0	1	1	1	0	0	0	1393.33	15	28	1.5	1.7	44.3267	38.7154	11.2	135	13.7	179	0.58	4.2	3.45093	13.9333	0
0	84.4587	0	1	0	1	1	1	0	0	0	1871.24	38	53	1.2	1.23	54.5741	53.8199	8.5	141	19	274	1.55	3.6	3.23332	23.9	0
0	74.8484	0	1	0	1	1	1	0	0	0	1561.99	15.4	17.8	1.3	1.37	56.2284	50.5577	7.26	141	17.1	272	0.71	5.2	2.77909	36	0
0	70.4947	0	1	0	1	1	1	0	0	0	560.77	10.02	20	0.93	1.3	81.4118	55.3579	6.61	139	13.9	250	0.88	3.6	5.75773	36	0
0	89.5913	0	1	0	1	1	1	0	0	0	NA	22	22	1.3	1.25	50.0913	49.3677	5.9	129	13.2	221	NA	4.4	3.73376	36	0
0	71.4406	0	1	0	1	1	1	0	0	0	NA	42	52	1.33	1.56	49.9945	42.3525	7.4	141.6	13.5	199	0.8	4.3	5.6047	21.4667	1
0	81.5901	0	1	0	1	1	1	0	0	0	NA	23	NA	2.23	NA	27.6939	20.2423	9.62	138	NA	297	NA	5.4	13.9058	8.63333	1
0	75.4991	0	1	0	1	1	1	0	0	0	NA	14	NA	1	NA	74.037	74.423	15.2	139	NA	132	0.8	4.8	0.514594	16.4667	1
0	69.9573	0	1	0	1	1	1	0	0	0	NA	22	26	1.05	1.1	70.661	69.2131	10.9	138	13.9	282	0.36	4.2	6.92295	36	0
0	60.9816	0	1	0	1	1	1	0	0	0	NA	17	28	1.4	1.1	56.2156	74.1519	14.3	132	NA	173	1.75	3.4	5.31662	0	1
0	78.6763	0	1	0	1	1	1	0	0	0	NA	61.96	50	1.7	1.23	37.007	54.164	9.54	137.2	NA	278	NA	5.3	8.74815	10.2333	1
0	64.416	0	1	0	1	1	1	0	0	0	NA	25	40	1.8	1.93	38.1529	36.1988	11.02	139	NA	265	2.477	4	13.4459	25	0
0	98.0645	0	1	0	1	1	1	0	0	0	NA	63	88	3.7	3.89	11.8654	11.5972	13.89	140	14.7	361	0.49	4.7	7.54956	7.03333	1
0	55.4744	0	1	0	1	1	1	0	1	0	NA	30	NA	1.38	NA	57.1916	82.3874	NA	135	NA	NA	NA	NA	2.92413	36	0
0	76.8427	0	1	0	1	1	1	0	1	0	NA	31	NA	1.2	NA	59.097	45.6796	10.7	132	15.2	301	NA	4.2	11.2209	36	0
0	87.4975	0	1	0	1	1	1	0	1	0	NA	20	27	1.3	1.27	49.5508	47.2723	9.2	137.3	15.4	158	1.1	3.6	11.0809	18.4	1
0	86.3018	0	1	0	1	1	1	1	0	0	985.99	32	31.2	1.95	1.63	30.0118	36.205	2.88	138	15.4	103	0.8	4.3	10.7388	36	0
0	84.5961	0	1	0	1	1	1	1	0	0	660.29	62	36	1.8	1.3	34.2119	48.3354	19.3	140	15.2	172	0.95	4.2	19.1315	0	1
0	85.2467	0	1	0	1	1	1	1	0	0	918.86	24	38	1.4	1.6	44.6837	41.0923	6.47	140	12.4	181	0.42	4	9.36569	4.13333	1
0	82.3957	0	1	0	1	1	1	1	0	0	1284.9	45	61	1.9	3.1	31.8042	16.9044	7.79	135	15	224	NA	NA	7.22848	15.6333	1
0	83.1898	0	1	0	1	1	1	1	0	0	2444.92	21	17	1.29	1	52.1612	73.7466	7	140	15.7	32	0.69	4.1	4.03135	27.1333	1
0	70.6379	0	1	0	1	1	1	1	0	0	1421.61	16	23.6	1.1	1.44	64.6643	50.6134	7	135.4	NA	84	NA	4.7	3.72637	36	0
0	73.7976	0	1	0	1	1	1	1	0	0	NA	10.83	14	0.77	0.92	90.2256	78.6088	7.3	129	13.4	83.1	0.91	4.9	7.17853	7.9	0
0	76.5329	0	1	0	1	1	1	1	0	0	NA	16	16	0.85	0.82	82.95	86.3086	6.82	137	15.7	164.7	1.182	5	7.23191	14.9667	1
0	60.4656	0	1	0	1	1	1	1	0	0	NA	12	15	0.73	0.49	96.3662	119.211	15.5	137	17.3	302	NA	4.9	18.1276	36	0
0	83.4107	0	1	0	1	1	1	1	0	0	NA	70	49	1.43	1.24	47.0847	53.2867	5.68	139	14.8	155	1.6	3.6	2.50137	14.6	1
0	85.6149	0	1	0	1	1	1	1	0	0	NA	51	54	1.8	2.33	34.415	35.3818	7.4	142	14.9	190	NA	5.3	8.03245	12.6	1
0	83.4158	0	1	0	1	1	1	1	0	0	NA	23	32	1.1	1.36	60.1824	41.2899	6.46	137.74	16	157	0.45	4.6	6.71843	7.56667	1
0	70.3189	0	1	0	1	1	1	1	0	0	NA	29	37	1.2	1.33	63.0258	NA	10.42	143	13.9	194	0.28	4.2	5.6002	36	0
0	55.855	0	1	0	1	1	1	1	0	0	NA	26	29	2	1.6	39.7897	27.2588	6.66	138	NA	142	0.73	4.1	2.43559	27.1667	1
0	89.8849	0	1	0	1	1	1	1	0	0	NA	43	NA	2.19	NA	25.3817	25.9521	9.6	145	17	173	0.35	4	0.289674	5	1
0	75.994	0	1	0	1	1	1	1	0	0	NA	63	84	2.9	2.7	20.5509	22.1479	8.6	134	15.6	180	0.62	5	5.98916	36	0
0	85.8065	0	1	0	1	1	1	1	0	0	NA	98.98	50	3.6	2.1	14.67	27.6306	12.5	132	14.7	266	NA	4.1	3.39518	1.16667	1
0	87.4865	0	1	0	1	1	1	1	0	0	NA	24	47	1.6	2.4	38.6708	23.3639	11.77	139	14.7	252	1.483	4.8	5.13455	5.8	1
0	88.6677	0	1	0	1	1	1	1	1	0	NA	23	24	1.5	0.9	42.6978	79.5185	8.01	137.96	NA	177	0.44	4.2	6.031	36	0
0	80.0052	0	1	0	1	1	1	1	1	0	NA	27	49	1.23	3.23	54.1543	17.4508	14.76	138	13.7	324	0.38	NA	8.93516	16.9333	1
0	95.4331	0	1	0	1	1	1	1	1	0	NA	69	54	2.06	1.68	26.0515	33.2501	4.95	136	16.1	160	0.56	4.34	9.14633	1.7	1
0	81.626	0	1	0	1	1	1	1	1	0	NA	19	22	1.1	1.33	60.6399	47.4826	7.68	133	16.8	131.9	2.18	3.9	3.90191	10.4667	1
0	86.1851	1	1	0	0	0	0	0	0	0	386.08	36	40	1.6	2.02	38.1604	29.5733	12.1	144	15.9	176	0.59	5.2	6.06574	0	1
0	73.4349	1	1	0	0	0	0	0	0	0	416.4	23	26	1.4	1.53	47.6364	42.8165	15.9	136	13.4	169	0.48	NA	5.46904	29.2333	1
0	77.14	1	1	0	0	0	0	0	0	0	1561.81	78	56	4.33	4.4	11.8656	12.1924	11.7	140.6	13.4	292	0.65	3.9	7.21226	19.3333	1
0	79.5203	1	1	0	0	0	0	0	0	0	2440.83	18	21	1.03	0.86	66.5004	69.2069	10.9	131	16.2	206	1.99	4.5	3.75615	36	0
0	95.3864	1	1	0	0	0	0	0	0	0	600.57	22	43	1.4	1.9	42.2889	39.5417	19	139	14.7	250	NA	4.5	2.6561	1.16667	1
0	86.8896	1	1	0	0	0	0	0	0	0	1321.7	41	60.2	1.5	2.16	41.226	34.7581	8.18	142	16	211	0.56	3.8	5.9586	9.8	1
0	79.5397	1	1	0	0	0	0	0	0	0	927.83	20	19	1.15	1.1	60.963	64.3225	6.8	142	14.3	138	0.74	4.3	2.72152	36	0
0	85.4558	1	1	0	0	0	0	0	0	0	516.72	20	22	1.33	1.15	47.0185	56.4606	5.59	137	NA	162	1.05	4	2.5215	36	0
0	78.0706	1	1	0	0	0	0	0	0	0	1764.76	16	19	1.13	1.31	60.2233	51.3046	7.02	141	NA	172	1.43	3.4	4.10462	36	0
0	79.5907	1	1	0	0	0	0	0	0	0	287.83	19	29	1.1	1.24	64.0972	54.5871	4.83	141	14.8	137	1.13	3.6	14.4814	36	0
0	62.5721	1	1	0	0	0	0	0	0	0	26.7	34	43	2	2.52	34.6913	27.3835	8.21	140	NA	202	0.3	5.1	4.1469	36	0
0	69.4064	1	1	0	0	0	0	0	0	0	950.66	15.2	34	1.03	1.2	66.0514	53.2688	8.1	134	15	345	0.57	4.6	4.04653	17.4333	0
0	66.709	1	1	0	0	0	0	0	0	0	580.19	26	30	1.41	1	54.5369	85.1013	22	126	15.4	410	0.67	3.8	7.54799	36	0
0	69.085	1	1	0	0	0	0	0	0	0	437.09	50	NA	1.43	NA	NA	NA	13.1	137	13.4	312	0.56	5.3	17.9231	6.53333	0
0	75.0479	1	1	0	0	0	0	0	0	0	1342.28	20	30	1.22	1.4	NA	59.6108	9.55	138	16.3	268	NA	4.9	10.753	0.966667	0
0	75.1608	1	1	0	0	0	0	0	0	0	711.9	54	62	2.73	2.25	21.7702	27.5371	6.9	147	18.2	139.6	0.86	4.2	5.13667	15.7667	1
0	85.2614	1	1	0	0	0	0	0	0	0	1152.25	25	41	1.63	1.48	37.8995	43.0524	8.67	137	15.6	290	0.44	3.8	26.4704	6.23333	1
0	74.2631	1	1	0	0	0	0	0	0	0	1693.77	73	91	4.5	5.44	11.8287	9.38535	10.2	141	16	205.9	0.64	5.9	4.00622	36	0
0	90.3764	1	1	0	0	0	0	0	0	0	1441.94	70	NA	2.7	NA	19.6745	14.4577	10.49	138	22.2	235	NA	5.6	4.49127	1.16667	1
0	85.096	1	1	0	0	0	0	0	0	0	386.72	21	21	1.23	0.96	54.5466	73.8581	14.7	133	13.9	190	1.39	5.4	1.09735	29.7333	1
0	40.0201	1	1	0	0	0	0	0	0	0	889.65	19	26	1.3	1.65	64.3288	48.4238	9.3	141.4	18.7	224	1.06	NA	7.50218	36	0
0	73.9358	1	1	0	0	0	0	0	0	0	1798.09	52	39	2.7	1.8	24.3969	36.705	8.6	133	18.7	163	1.51	3.5	12.198	24.0333	1
0	59.3833	1	1	0	0	0	0	0	0	0	512	12	13	1.2	0.98	67.071	89.0371	9.3	134	14	372	0.69	3.6	5.27345	36	0
0	72.3188	1	1	0	0	0	0	0	0	0	328.69	10	11	0.86	0.79	83.9146	95.7325	8.2	140	NA	136	NA	3.8	2.7488	36	0
0	86.2545	1	1	0	0	0	0	0	0	0	2377.82	14	13	1	1.13	68.3344	54.1624	9.9	134	17.6	244	NA	3.8	3.83644	36	0
0	61.7701	1	1	0	0	0	0	0	0	0	370.6	16	15	0.93	1.07	81.915	74.0409	7.7	141	NA	154	NA	3.7	4.97969	36	0
0	45.6854	1	1	0	0	0	0	0	0	0	458.14	23	25	1.33	1.43	63.432	57.8727	7.6	138	NA	203	NA	4.6	2.22302	36	0
0	47.238	1	1	0	0	0	0	0	0	0	605.69	27	16	1.41	1.29	58.2174	65.7696	9.99	133	14.2	343	0.42	4.7	5.29702	36	0
0	62.851	1	1	0	0	0	0	0	0	0	499.35	18	30	0.9	0.93	85.92	83.2325	8.65	142	14.1	179	0.98	4	3.07188	36	0
0	66.2786	1	1	0	0	0	0	0	0	0	269.22	26	14	1.23	0.95	59.2139	82.0024	6.9	144.5	NA	261	0.28	5.1	6.08267	36	0
0	52.0269	1	1	0	0	0	0	0	0	0	39.44	16	11	0.78	0.63	102.974	114.174	10.43	142	14.1	265	0.37	4.1	3.19029	36	0
0	59.5757	1	1	0	0	0	0	0	0	0	677.31	42	29	1.1	1.29	74.8521	64.7056	3.3	137	14.6	172	0.3	5	10.3543	36	0
0	55.9798	1	1	0	0	0	0	0	0	0	1815.87	29	20	1.4	1.25	57.2256	66.4765	12.4	136	16.5	244	0.51	4.9	7.84096	36	0
0	45.3911	1	1	0	0	0	0	0	0	0	558.13	47	NA	1.7	NA	47.227	67.6964	9.4	136	13.1	212	0.2	4.4	6.86288	36	0
0	62.8804	1	1	0	0	0	0	0	0	0	733.71	14	37	0.95	1.23	85.2945	71.2976	10.9	137	13.6	262	0.87	3.6	14.002	36	0
0	68.5216	1	1	0	0	0	0	0	0	0	1256.59	32	31	1.33	1.4	52.9414	56.6604	12.7	137	14.6	320	1.09	4.2	0.214702	19.6	1
0	84.2042	1	1	0	0	0	0	0	0	0	761	22	30	0.93	1.03	75.923	65.276	16.4	137	13.3	522.6	0.73	4.9	2.4659	36	0
0	66.3906	1	1	0	0	0	0	0	0	0	1756.87	40	42	1.4	1.38	51.5487	49.6435	4.58	136	16.5	140	1.04	5.1	0.28581	35.9333	1
0	59.3397	1	1	0	0	0	0	0	0	0	1115.82	21	36	1.2	1.5	65.8826	NA	11.42	142	13.4	190.4	0.53	3.9	6.85566	36	0
0	69.0007	1	1	0	0	0	0	0	0	0	NA	20	20	1.03	1.03	74.5763	76.4017	9.4	136	NA	NA	NA	4.1	2.05875	36	0
0	70.4177	1	1	0	0	0	0	0	0	0	NA	27	34	1.1	1.11	76.2311	52.2468	8.24	142	15.4	177.5	NA	4.5	0.986478	36	0
0	63.8051	1	1	0	0	0	0	0	0	0	NA	18	21	1.32	1.46	55.8824	50.3091	13.6	140	15.3	NA	0.4	4.2	2.07768	36	0
0	64.2341	1	1	0	0	0	0	0	0	0	NA	17	25	1.5	1.45	50.0571	49.882	15.4	142	16.8	647.3	NA	3.5	2.11839	17.6	0
0	70.256	1	1	0	0	0	0	0	0	0	NA	22.5	53	1.36	1.57	51.5503	43.9882	7	139	NA	NA	NA	4.2	9.70399	36	0
0	55.8535	1	1	0	0	0	0	0	0	0	NA	22	18	1.11	1.08	72.7649	76.5933	14.9	146	NA	340	NA	4.7	34.7975	36	0
0	65.9402	1	1	0	0	0	0	0	0	0	NA	38	19	1.7	1.33	41.6515	55.1392	5.61	139	NA	102.5	0.695	4.5	7.41014	36	0
0	68.5486	1	1	0	0	0	0	0	0	0	NA	20	25	1.4	1.36	51.9517	54.3719	15.5	140	14.2	177	0.41	4.2	4.07736	8.13333	1
0	57.3354	1	1	0	0	0	0	0	0	0	NA	64	22	6.9	4.16	8.13215	14.8401	11.1	139	15.1	337	NA	4.6	2.82314	36	0
0	59.3163	1	1	0	0	0	0	0	0	0	NA	43	NA	2.1	NA	31.5434	21.4953	8.3	139	13.6	220	0.36	4.7	7.69628	36	0
0	84.2043	1	1	0	0	0	0	0	0	0	NA	41	14	3.14	2.7	16.9242	19.472	9.7	138	14.2	179	0.64	4	2.01394	25.0333	1
0	86.455	1	1	0	0	0	0	0	0	0	NA	52	79	1.9	2.2	30.8292	25.2837	9.27	133	NA	165	0.51	4.9	6.54864	2	1
0	91.94	1	1	0	0	0	0	0	0	0	NA	40	59	1.73	2.04	32.8318	27.5312	178.53	130	14.5	756.5	0.81	5.9	3.07773	6.73333	1
0	82.2649	1	1	0	0	0	0	0	0	0	NA	25	29	1.48	1.45	44.1865	43.3594	8.22	136	14.4	201	NA	4.3	5.76572	36	0
0	58.2285	1	1	0	0	0	0	0	0	0	NA	75	56.7	3.74	2.73	16.1119	23.4822	10.5	138	14.2	176	NA	4.2	0.3127	0.333333	1
0	83.4606	1	1	0	0	0	0	0	0	0	NA	44	60	2.7	3.2	21.0179	17.7485	11.06	140	14.9	276	0.28	4.4	2.81111	36	0
0	80.207	1	1	0	0	0	0	0	0	0	NA	22	29	1.33	1.39	51.2538	49.4854	11.47	136	14.1	156	1.4	4.1	4.7783	32.1333	0
0	78.3443	1	1	0	0	0	0	0	0	0	NA	19	NA	1.4	NA	47.9897	50.364	6.55	NA	15.7	NA	NA	NA	3.13676	0.966667	1
0	91.5346	1	1	0	0	0	0	0	0	0	NA	25	22	0.96	0.98	65.9537	66.5102	13.95	139	16.3	330	NA	4.3	4.19863	36	0
0	51.1116	1	1	0	0	0	0	0	0	0	NA	35.62	26	1.24	1.2	63.6914	66.729	7.2	131	NA	255	1.01	3.9	6.21833	8.63333	0
0	77.9549	1	1	0	0	0	0	0	0	0	NA	20	22	1.27	1.23	55.8024	55.8004	6.59	142	NA	250	0.61	3.6	4.26894	36	0
0	73.8847	1	1	0	0	0	0	0	0	0	NA	13	15.6	0.83	0.9	84.2634	82.1193	7.5	139	17.2	271	NA	3.7	3.99143	24.8	0
0	63.4933	1	1	0	0	0	0	0	0	0	NA	10	20.2	0.83	1	93.1023	80.3329	6.23	135.7	16.2	255	NA	4	11.0633	17.3	1
0	62.481	1	1	0	0	0	0	0	0	0	NA	15	17	0.86	0.91	91.306	85.0064	8.42	139	13.5	272	0.43	3.5	6.11159	36	0
0	47.8897	1	1	0	0	0	0	0	0	0	NA	12	13	0.6	0.65	119.401	115.919	11.43	137	13.3	207	0.37	NA	4.14865	36	0
0	88.8007	1	1	0	0	0	0	0	0	0	NA	35	33	0.89	1.26	77.9883	46.6891	1.32	134	15.9	179	1.769	5.2	4.4618	36	0
0	82.1771	1	1	0	0	0	0	0	0	0	NA	29	NA	1.04	NA	60.9543	81.1588	17	140	17	470.9	NA	4.1	74.5821	0.166667	1
0	67.8946	1	1	0	0	0	0	0	0	0	NA	14	22	0.74	0.9	97.9285	83.0353	7.8	135	14.3	187	2.499	4.3	3.18076	36	0
0	86.0971	1	1	0	0	0	0	0	0	0	NA	18	NA	1.14	NA	57.3596	68.5186	12.4	143	13.1	293	0.25	4.4	5.09104	27.9333	1
0	63.019	1	1	0	0	0	0	0	0	0	NA	14.25	19	1.2	1.33	67.0945	64.6431	7.7	136	NA	274	0.44	3.9	4.02397	36	0
0	64.817	1	1	0	0	0	0	0	0	0	NA	16	21	0.88	0.84	86.1161	85.9866	11.46	137	NA	249	0.38	3.9	4.95523	8.86667	1
0	79.0172	1	1	0	0	0	0	0	1	0	NA	16	22	1.2	0.88	56.941	77.232	8.6	127	17.3	155	1.815	4.8	6.38895	9.5	1
0	80.423	1	1	0	0	0	0	0	1	0	NA	25	28	0.9	0.83	81.449	83.6827	11	135	NA	228	NA	3.7	20.1489	27.7	0
0	70.8844	1	1	0	0	0	0	0	1	0	NA	25	NA	1.43	NA	47.8545	44.9718	19.43	142	14.8	330	0.5	4.4	7.64171	36	0
0	83.0307	1	1	0	0	0	0	1	0	0	481.33	28	25	0.8	1	81.5663	65.4648	8.62	130	15.9	179	1.63	4.47	4.87057	12.8667	0
0	64.3955	1	1	0	0	0	0	1	0	0	348.94	31	28	2.8	1.41	27.3098	49.5362	11.6	136	15.1	261	0.63	3.9	3.03568	5.3	1
0	76.808	1	1	0	0	0	0	1	0	0	2061.8	21	25	1.43	1	46.6917	70.5974	10.5	138	15.2	210	1.078	4.1	4.94659	0.5	1
0	80.8228	1	1	0	0	0	0	1	0	0	1540.23	21	37	0.75	1.45	84.8407	44.6004	22.81	126	15.5	365	NA	4.8	11.0591	0.233333	1
0	65.6214	1	1	0	0	0	0	1	0	0	151.949	18	NA	0.86	NA	86.9539	81.8086	8.6	141	13.5	132	NA	4	4.47926	8.43333	0
0	80.942	1	1	0	0	0	0	1	0	0	849.09	28	26	1.15	0.9	62.3218	88.9401	7.4	141	14.5	103	2.252	3.8	5.33531	36	0
0	62.4727	1	1	0	0	0	0	1	0	0	860.89	17	22	1.24	1.1	63.8195	74.486	9.3	139	14.9	243	NA	3.3	13.1251	4.83333	0
0	71.1847	1	1	0	0	0	0	1	0	0	210.67	13	22	0.93	1.17	NA	NA	6.03	138	14.9	98	0.77	5.2	4.83937	4.66667	0
0	70.5498	1	1	0	0	0	0	1	0	0	371.48	20.4	17	1.13	0.93	NA	63.7984	9.6	140.3	15.7	176	NA	4.2	3.78051	23.0333	0
0	72.8852	1	1	0	0	0	0	1	0	0	721.23	19	23	1	1.18	74.1491	56.4223	13.2	137	NA	245.3	NA	4.8	4.37438	36	0
0	56.0307	1	1	0	0	0	0	1	0	0	566.929	32	37	1.2	1.41	67.0115	71.525	7.6	138	18.5	195	0.9	3.7	6.26832	11.6667	0
0	60.3918	1	1	0	0	0	0	1	0	0	603.94	16	13	0.89	0.87	92.6061	85.1471	9.03	140	15.1	118	NA	3.8	5.55675	36	0
0	70.1439	1	1	0	0	0	0	1	0	0	654.63	44	36	2.6	2.06	24.5847	20.9708	9.2	141	19.8	160	0.34	4.4	2.71909	36	0
0	72.3354	1	1	0	0	0	0	1	0	0	112.52	47	NA	1.33	NA	52.1974	49.6822	4.2	144	15.1	160	0.11	NA	8.98233	1	1
0	65.3403	1	1	0	0	0	0	1	0	0	288.99	16.24	46	0.8	1.27	89.977	60.2816	10.66	137	NA	369.8	0.51	4.3	6.377	19.9333	1
0	69.1724	1	1	0	0	0	0	1	0	0	480.1	18	31.3	1.11	1.58	76.4224	51.4051	8.01	137	NA	205	NA	4.4	1.39853	10.4667	0
0	77.8934	1	1	0	0	0	0	1	0	0	175.16	12	16	0.63	0.61	93.2357	99.7034	9.3	134.5	15.7	338	0.5	3.7	5.15576	29.2	1
0	60.2509	1	1	0	0	0	0	1	0	0	1581.96	19	14	0.71	0.77	102.421	93.9898	7.5	140	NA	147	0.805	3.45	3.10142	35.1	0
0	59.5801	1	1	0	0	0	0	1	0	0	162.16	14	15	1.1	0.99	78.7375	82.1333	9.74	140.9	13.2	206	0.66	4.2	4.45812	36	0
0	76.481	1	1	0	0	0	0	1	0	0	NA	30	38	1.09	1.17	58.7518	56.2483	9.59	139	NA	149	NA	4.2	2.33833	10.7333	0
0	64.1275	1	1	0	0	0	0	1	0	0	NA	25	29	2.3	2.83	30.3358	29.1228	9.4	137	NA	142	NA	4.49	1.98258	22.9667	0
0	51.0379	1	1	0	0	0	0	1	0	0	NA	15	15	0.81	0.77	98.9393	97.641	8.27	139	14.2	229	NA	5	0.322721	36	0
0	70.1198	1	1	0	0	0	0	1	0	0	NA	17	21	0.9	0.95	85.7795	79.1655	10	140	16.7	296	NA	4.4	5.14942	5.8	1
0	84.0209	1	1	0	0	0	0	1	0	0	NA	31.39	25	1.55	1.33	40.0905	48.4702	9.9	136	16.7	176	1.17	4.6	7.66495	36	0
0	85.4549	1	1	0	0	0	0	1	0	0	NA	24	16	1.2	1	55.3743	67.3969	3.57	136	16.8	244	1	6.05	8.74438	0	1
0	71.235	1	1	0	0	0	0	1	0	0	NA	25	NA	1.03	NA	68.7579	56.2005	7.6	137	19.1	300	NA	4.2	14.0031	14.0667	1
0	87.1273	1	1	0	0	0	0	1	0	0	NA	22	NA	0.83	NA	82.4278	60.6756	20.81	135.4	14.3	201	0.41	NA	7.02576	0.466667	1
0	67.4686	1	1	0	0	0	0	1	0	0	NA	23	23	1.63	1.23	42.0496	61.7209	7.3	140	15.7	329	0.81	4	9.82527	36	0
0	79.2911	1	1	0	0	0	0	1	0	0	NA	11.1	28	0.7	1.19	93.4627	59.4473	9.2	141	NA	277	0.44	4.4	10.8113	36	0
0	69.3164	1	1	0	0	0	0	1	0	0	NA	28	33	1.4	1.4	47.5967	51.4147	10.1	134	16.1	214	0.95	4.4	0.952291	11.3667	0
0	74.5049	1	1	0	0	0	0	1	0	0	NA	31.84	43.7	1.3	2.12	53.0574	29.4788	7.6	136	18.3	239	1.7	3.8	5.03567	36	0
0	66.7101	1	1	0	0	0	0	1	0	0	NA	18	29	1.1	1.06	70.6603	74.3884	20.3	131	13.5	371	0.4	4.3	2.60661	15.5667	0
0	87.7985	1	1	0	0	0	0	1	0	0	NA	20	23	1.32	1.25	47.4418	52.5411	10.1	140.3	14.4	154	1	4.6	2.7642	36	0
0	46.63	1	1	0	0	0	0	1	0	0	NA	21	20	1.29	1.03	64.1479	81.3296	15.3	136	13.8	283	0.3	4.9	11.0607	36	0
0	57.5333	1	1	0	0	0	0	1	0	0	NA	13	15	1.37	1.32	57.4341	60.1512	15.07	138	14.2	267	0.53	4.1	9.87227	36	0
0	80.2666	1	1	0	0	0	0	1	0	0	NA	27.44	30	1.13	1.51	60.2995	42.58	10	144	14.8	384	0.38	3.7	3.43291	36	0
0	74.6787	1	1	0	0	0	0	1	0	0	NA	23	21	0.9	1.02	84.1359	73.3735	10.26	137.4	14.5	172	0.76	4	20.966	36	0
0	78.4193	1	1	0	0	0	0	1	0	0	NA	39	43	1.73	1.93	35.8377	39.3118	13.3	136	13.8	368.9	0.084	4.8	13.6688	36	0
0	60.0391	1	1	0	0	0	0	1	0	0	NA	20	22	1.11	1.11	69.8448	67.0805	6.52	139	14.6	177	1	4.9	18.2821	11.3	0
0	65.0877	1	1	0	0	0	0	1	0	0	NA	18	32	1.13	1.17	68.6276	61.8039	17	133	14.9	268	NA	4.3	6.17235	36	0
0	80.2068	1	1	0	0	0	0	1	0	0	NA	27.08	42	0.9	1.13	83.3369	NA	7.5	135	23	288	0.49	4.1	11.6692	20.1333	0
0	86.251	1	1	0	0	0	0	1	1	0	195.49	40	39	1.29	1.3	45.6326	42.4504	11.4	134	15.6	390.2	NA	4.6	6.75253	5.33333	0
0	70.3178	1	1	0	0	0	0	1	1	0	159.03	39	34	2.33	1.5	28.5023	43.3103	8	137	16	366	1	4.4	1.00554	5.26667	1
0	75.2662	1	1	0	0	0	0	1	1	0	1341.01	27	21	1.13	0.99	NA	78.2006	7.6	133	17.6	245	0.51	3.6	3.88196	10.1	1
0	62.4502	1	1	0	0	0	0	1	1	0	739.71	47	59	2.94	4	24.6761	17.8897	4.5	139	22.6	81	0.76	4.5	2.48001	19.4333	0
0	64.3499	1	1	0	0	0	0	1	1	0	887.91	26	23	1.29	1.16	57.4734	59.8246	7.4	135	16.3	186	NA	5.2	2.4939	3.9	0
0	82.3934	1	1	0	0	0	0	1	1	0	422.14	17	22	0.96	0.9	70.9281	77.4352	3.8	139	NA	209	0.48	3.8	11.1285	22.1333	1
0	77.8636	1	1	0	0	0	0	1	1	0	398.18	15	16	0.73	0.8	92.2396	86.7611	7.9	121	15.3	190	3.199	3.9	3.17253	27	0
0	57.2092	1	1	0	0	0	1	0	0	0	685.3	26	NA	1.8	NA	41.1251	53.9234	9.8	136	13.4	299	0.29	3.5	15.2056	23.6667	0
0	78.1931	1	1	0	0	0	1	0	0	0	1976.32	17	NA	1.48	NA	40.6011	33.2583	9.4	136.7	14.6	228	NA	3.9	13.0194	36	0
0	63.6754	1	1	0	0	0	1	0	0	0	1295.08	26	NA	1.1	NA	78.5101	126.954	7.63	132	14.7	186	0.81	3.7	27.5711	14.7667	0
0	68.9114	1	1	0	0	0	1	0	0	0	964.68	22	70.7	0.95	2.15	80.3974	31.6479	12.9	142.7	18.3	403	0.19	4.5	15.6758	13.9	0
0	85.2605	1	1	0	0	0	1	0	0	0	2457.53	18	18	0.92	1.1	73.7536	60.2168	8.3	139	NA	NA	NA	4	2.95196	36	0
0	55.9021	1	1	0	0	0	1	0	0	0	1299.02	24	23	1.1	0.87	79.5098	97.4751	6.51	131	17.3	NA	0.75	4	3.17094	33.8	0
0	70.0341	1	1	0	0	0	1	0	0	0	81.73	42	40	1.78	1.6	40.4929	41.8559	NA	132	NA	NA	NA	4.7	3.06011	1.06667	1
0	61.9993	1	1	0	0	0	1	0	0	0	816.54	25	NA	1.1	NA	73.0774	65.5224	11.3	141	NA	184	0.59	3.9	6.78732	20.2333	1
0	79.879	1	1	0	0	0	1	0	0	0	1419.49	23.3	25	1.33	1.53	49.9689	40.1553	7.8	137.74	14.5	228.3	1.08	3.5	8.77747	36	0
0	50.0233	1	1	0	0	0	1	0	0	0	98.84	36	45	1.9	1.5	40.6496	52.0051	11.61	137	NA	777.8	0.3	4.88	14.1163	30.1667	1
0	47.6831	1	1	0	0	0	1	0	0	0	309.07	30	34	1.63	1.58	49.3711	49.7109	7	135	12.9	181	0.45	4.1	5.77153	18.4	0
0	54.2218	1	1	0	0	0	1	0	0	0	15.18	21	24	1	0.88	85.7459	94.3672	13.8	137	14	287.8	NA	4.1	9.93381	36	0
0	50.7117	1	1	0	0	0	1	0	0	0	107.97	28	24	1.3	1.43	62.2728	55.9703	NA	142	13.4	784.8	0.43	3.7	3.22179	36	0
0	72.2143	1	1	0	0	0	1	0	0	0	873.53	50	33	2.23	1.45	28.4826	33.099	8.68	137	13.6	228	0.49	4.1	10.3615	36	0
0	88.6829	1	1	0	0	0	1	0	0	0	2509.87	51	NA	3.8	NA	13.2339	12.5279	6.7	133	NA	152	NA	4	5.93183	29.6333	0
0	84.4229	1	1	0	0	0	1	0	0	0	1164.58	34	64	1.8	3.1	33.7355	27.2009	7.11	131	16.3	142	0.89	4.4	3.06532	36	0
0	80.9413	1	1	0	0	0	1	0	0	0	373.99	46	37	1.9	1.33	32.206	46.965	10.3	138	14.4	222	0.2	NA	7.17743	17.8	0
0	71.8771	1	1	0	0	0	1	0	0	0	1057.51	50	50	1.8	2.13	35.435	39.0788	11.1	129	17.1	241	NA	4.6	5.09195	0.933333	1
0	79.7448	1	1	0	0	0	1	0	0	0	1509.64	81.84	83	3.03	3.35	17.9222	17.2269	9.4	131	14.5	172	1	5.4	5.58457	8.13333	1
0	55.4812	1	1	0	0	0	1	0	0	0	936.7	28	38	1.8	2.21	40.1255	32.1676	6.9	142	16.3	189	0.28	4.4	3.35825	36	0
0	69.8427	1	1	0	0	0	1	0	0	0	638.19	19.1	20	1.2	0.9	61.3525	87.4192	9.6	NA	14.2	242	1.47	NA	4.06672	36	0
0	54.0408	1	1	0	0	0	1	0	0	0	365.01	23	29	1.48	1.35	51.6781	57.7898	12.1	141	NA	295	0.37	4.7	22.7214	36	0
0	58.7731	1	1	0	0	0	1	0	0	0	2981.81	22	44	0.94	1.2	84.6419	71.6593	11	134	17.3	354	1.706	4.9	6.14459	19.5667	0
0	65.5878	1	1	0	0	0	1	0	0	0	308.52	17	9.4	1.13	0.8	66.6937	95.1499	10.74	136.7	13.4	216	0.37	4.3	7.18723	8.93333	0
0	46.1088	1	1	0	0	0	1	0	0	0	711.9	28	17	0.43	0.79	141.661	101.775	6.7	133	15.6	NA	2.18	5.1	6.30133	36	0
0	70.5972	1	1	0	0	0	1	0	0	0	851.14	20	18	0.73	0.77	92.2353	92.5445	11.77	133	14.4	NA	0.7	4.4	7.3194	36	0
0	46.7248	1	1	0	0	0	1	0	0	0	2.68	18	29	1.1	1.49	83.0953	56.0635	9.1	138.7	NA	187	0.5	4.3	3.08292	36	0
0	75.7676	1	1	0	0	0	1	0	0	0	2353.54	22	23	0.91	0.87	81.421	84.4555	11.23	140	15.5	261	0.21	4.6	4.9818	36	0
0	51.0669	1	1	0	0	0	1	0	0	0	1979.75	36	32	1.43	1.3	52.5763	61.7619	10.83	141	14.6	306	0.3	4.8	0.25621	36	0
0	63.0878	1	1	0	0	0	1	0	0	0	848.66	30	23	1.33	1.13	51.1311	67.1339	9.6	139	14.7	179	0.47	3.95	6.92212	36	0
0	67.0317	1	1	0	0	0	1	0	0	0	270.959	24	23	1.1	1.1	70.3553	70.4159	9.57	137	16.2	201	0.56	4.2	1.9376	21.5667	0
0	79.7137	1	1	0	0	0	1	0	0	0	588.99	23	NA	0.72	NA	95.7193	82.5845	8.62	139	NA	249	1.45	3.1	3.12406	21.7333	0
0	67.4339	1	1	0	0	0	1	0	0	0	439.34	51	48	1.22	1.21	61.9235	60.7439	9.3	138	15.6	NA	NA	4.9	1.51583	21.5	1
0	71.9186	1	1	0	0	0	1	0	0	0	841.76	18	37	1.37	1.43	51.6843	47.3776	8.17	132	14.4	212	0.5	5.3	5.15451	2.46667	0
0	89.9126	1	1	0	0	0	1	0	0	0	1254.57	23	23.5	1.8	1.32	31.1051	47.4373	7.79	141	17.3	157	NA	4.3	3.02352	35.8333	1
0	61.3643	1	1	0	0	0	1	0	0	0	3540.35	37	37	1.67	1.8	44.8019	39.5499	7	144	NA	260.6	0.4	4.4	18.9165	15.1333	1
0	70.6063	1	1	0	0	0	1	0	0	0	2370.21	51	63	1.6	1.6	42.8035	43.1736	7.6	138.6	17	172	1.42	4.8	7.68535	2.3	1
0	75.6249	1	1	0	0	0	1	0	0	0	873.08	22	NA	1.03	NA	66.5478	64.8516	7.19	134.83	12.6	167	NA	4.2	20.9235	16.5	0
0	59.4078	1	1	0	0	0	1	0	0	0	252.5	22	28	1	0.98	85.2947	87.2535	9.08	137	12.6	197	NA	4.8	6.14717	11.3333	0
0	74.1249	1	1	0	0	0	1	0	0	0	107.82	14	NA	0.83	NA	82.5975	68.5001	5	140	16.7	223	1.5	4.4	5.14045	7.93333	0
0	53.7502	1	1	0	0	0	1	0	0	0	289.61	13	NA	0.59	NA	120.83	127.838	6.19	138	14.3	147	NA	3.4	33.4691	18.5667	0
0	74.3559	1	1	0	0	0	1	0	0	0	2093.28	42	36	4	2.91	14.4526	20.4221	11.4	136	22.7	170	NA	5.4	7.10898	5.1	0
0	70.5581	1	1	0	0	0	1	0	0	0	1470.71	88	63	3.7	3.42	15.554	17.7449	7.3	136	14.1	120	0.52	6.3	16.9991	36	0
0	50.4536	1	1	0	0	0	1	0	0	0	3052.17	39	42	4.2	3.7	15.2323	17.7571	4.56	NA	15.3	133	0.42	4.8	2.56849	22.5667	1
0	77.6711	1	1	0	0	0	1	0	0	0	929.76	112.3	88	3.6	3.43	15.6181	16.0802	5.2	138	16.1	83.2	NA	NA	16.8577	29.4667	1
0	66.6251	1	1	0	0	0	1	0	0	0	1577.62	101	55	7.64	5.71	6.60727	9.13431	10.1	137	19.6	125	0.32	4.7	7.01139	33.1333	1
0	87.4353	1	1	0	0	0	1	0	0	0	1520.54	19	17	1.2	1.23	53.0356	52.2137	5.74	138	14.3	221	0.72	4.6	3.78515	14.1	1
0	76.6359	1	1	0	0	0	1	0	0	0	469.2	23	16	0.93	0.92	79.7899	80.3243	6.6	135	19.8	174.8	NA	5.2	3.24949	12.4333	1
0	86.4006	1	1	0	0	0	1	0	0	0	2621.23	22	25	1.28	1.2	53.1451	55.7772	4.19	140	16.1	152	1.31	3.9	4.22485	36	0
0	80.1848	1	1	0	0	0	1	0	0	0	616.299	34	33	0.9	0.99	76.6666	70.9466	6.96	137	15.8	106	0.9	3.7	7.34766	36	0
0	87.45	1	1	0	0	0	1	0	0	0	1192.18	19	25	0.83	1.46	76.464	42.2203	10.08	135	14.1	171	1.37	4.5	3.48953	36	0
0	71.0943	1	1	0	0	0	1	0	0	0	1056.9	12	15	0.98	1	77.7674	75.7559	6.86	138.7	19.2	308	NA	4.4	2.99332	12.4667	1
0	39.6101	1	1	0	0	0	1	0	0	0	1704.41	14	17.6	1.56	1.11	77.3387	80.8395	6.9	139	13.1	157	NA	4.2	2.00916	16	0
0	77.8669	1	1	0	0	0	1	0	0	0	479.26	13	15	0.8	0.8	87.7962	87.937	9.9	130	13.8	255	0.74	4.3	1.96977	9.53333	0
0	82.7263	1	1	0	0	0	1	0	0	0	425.78	33	26	1.2	1.5	39.957	42.0723	6.91	140	13.8	232	0.93	4.7	1.13224	36	0
0	78.2938	1	1	0	0	0	1	0	0	0	188.6	20	27	0.81	1.13	85.0652	61.9727	10.3	135	NA	280	NA	4	16.3061	36	0
0	66.4757	1	1	0	0	0	1	0	0	0	808.07	22	35	0.9	1.06	83.518	72.8117	21.48	131	NA	391	0.8	4.5	3.04892	13.1333	1
0	76.7813	1	1	0	0	0	1	0	0	0	463.7	27	47	1.4	1.73	50.5709	37.4678	8.4	136	NA	182	NA	4.3	6.13755	36	0
0	79.1732	1	1	0	0	0	1	0	0	0	812.12	15	NA	1	NA	69.7222	76.3548	6.99	136	15.2	259.6	0.45	4.1	5.52529	36	0
0	83.0658	1	1	0	0	0	1	0	0	0	200.53	11	NA	0.83	NA	81.4572	93.9648	5.8	142	16.6	186	NA	3.7	6.71685	33.3333	0
0	60.3006	1	1	0	0	0	1	0	0	0	287.8	15	25	1.1	0.8	75.7387	93.0585	20.49	136	13.8	150	NA	3.3	2.09876	20.6	0
0	87.4562	1	1	0	0	0	1	0	0	0	580.46	26	36	0.93	1.13	70.8739	56.7176	10.59	137	NA	311	NA	4.2	7.89357	9.03333	1
0	78.7605	1	1	0	0	0	1	0	0	0	278.39	28	27	1.3	0.9	54.3466	78.2082	14.1	137	14	201	NA	4.6	4.82311	34.0333	1
0	82.0159	1	1	0	0	0	1	0	0	0	407.46	23	23	1.23	1.05	54.2979	66.076	4.01	135	17.5	159	0.57	4.1	3.15401	4.96667	0
0	81.9844	1	1	0	0	0	1	0	0	0	591.809	26	27	0.9	1	77.468	69.6203	7.4	138	16.8	157	0.68	3.5	2.1272	20.2	1
0	63.3486	1	1	0	0	0	1	0	0	0	1204.7	22	16	1.32	1.32	55.6694	55.7916	7.99	138	17.3	247	0.59	4	5.14038	7.5	1
0	74.6064	1	1	0	0	0	1	0	0	0	812.45	48	39	1.3	1.4	52.9711	48.4907	4.8	142	16.1	85	NA	3.8	29.2435	19.4	1
0	80.2671	1	1	0	0	0	1	0	0	0	3104.66	21	39	1.5	2.13	44.0636	29.8685	6.2	139	14.8	103	NA	4.9	6.16777	25.1333	1
0	71.2082	1	1	0	0	0	1	0	0	0	2670.16	25	22	1.1	1.11	67.5832	66.0678	12.58	137	17.3	161	1.15	3.6	3.91823	36	0
0	60.9249	1	1	0	0	0	1	0	0	0	853.86	20	33	1.83	1.5	40.2948	50.0106	3.8	137	18.2	76	1.35	3.5	8.53968	14.1333	0
0	65.0782	1	1	0	0	0	1	0	0	0	476.53	42	41	2	2.1	33.5324	35.3023	8.8	142	14	202	0.38	4.9	3.85752	36	0
0	76.8438	1	1	0	0	0	1	0	0	0	840.12	21	27	1.4	1.61	47.5848	46.4872	7.4	141	13.4	156	NA	5.1	2.1741	30.4333	0
0	74.494	1	1	0	0	0	1	0	0	0	1171.71	31	30	1.71	1.93	38.1374	35.2097	15.18	144	NA	287	0.5	4.8	3.04795	36	0
0	75.307	1	1	0	0	0	1	0	0	0	330.16	18	23.6	1.4	1.4	49.2846	52.4364	9.9	139	14.3	319	0.36	3.9	2.69492	36	0
0	64.3794	1	1	0	0	0	1	0	0	0	707.02	32	38	2.41	2.35	27.5515	24.4179	9.5	139	NA	132	0.6	4.3	3.79302	23.4333	0
0	91.8311	1	1	0	0	0	1	0	0	0	4163.5	39	20	1.9	1.4	30.0186	42.9987	12	139	15.6	285	NA	5.7	6.72435	9.9	1
0	88.9086	1	1	0	0	0	1	0	0	0	2829.38	36	25	1.22	1.26	52.4979	50.4328	11.8	117.47	NA	292	NA	4.4	3.03323	3.9	1
0	91.6335	1	1	0	0	0	1	0	0	0	2757.12	16	15	1.28	0.99	49.57	65.7936	6.7	138	15.3	129	0.8	4	5.06718	12.3	1
0	78.4458	1	1	0	0	0	1	0	0	0	1451.57	26	31	1.5	1.3	42.8041	52.3604	5.63	137	15.8	236	NA	4.7	4.16381	7.2	1
0	70.3697	1	1	0	0	0	1	0	0	0	268.089	28.2	25	1.8	1.1	39.2849	66.483	8.24	137	NA	199	0.72	4.5	6.11519	6.3	0
0	66.9894	1	1	0	0	0	1	0	0	0	211.42	13	13	0.7	0.73	99.3638	98.3788	8.8	139	14.9	159	NA	3.9	2.6362	36	0
0	79.2654	1	1	0	0	0	1	0	0	0	874.94	15	21	0.7	0.67	92.1315	92.6821	14.7	140	14.6	219	1.5	4.39	3.28985	32.4	0
0	66.0492	1	1	0	0	0	1	0	0	0	159.15	16	25	1	1.23	69.796	64.0868	8.82	138	13.3	237	NA	4.4	4.66949	26.8	0
0	65.2351	1	1	0	0	0	1	0	0	0	349.01	9	14	0.86	0.93	91.1543	87.2439	9.77	132	13.3	194	0.62	3.6	3.57724	32.3667	0
0	58.464	1	1	0	0	0	1	0	0	0	584.61	18	27.9	0.84	0.6	92.6056	108.484	8.9	137	14.6	148	0.66	4.1	13.6955	36	0
0	67.4444	1	1	0	0	0	1	0	0	0	238.29	19.9	39	0.9	1.25	86.4448	59.2614	4.9	138	15.5	241	NA	4.1	6.78931	36	0
0	60.1788	1	1	0	0	0	1	0	0	0	728.6	17	17	0.94	0.73	87.533	101.065	8.44	139	NA	211	0.44	3.7	1.99423	36	0
0	59.6753	1	1	0	0	0	1	0	0	0	709.98	22	19	1.13	1.2	70.3837	65.8576	9.7	131	14.4	392	0.6	4.5	4.12634	23.4333	0
0	72.2992	1	1	0	0	0	1	0	0	0	2629.18	26	12	0.93	0.86	83.0573	86.3478	12.7	138	14.8	353	NA	4.3	11.3541	24.8333	1
0	87.1289	1	1	0	0	0	1	0	0	0	148.229	11	22	1.13	1.3	55.9153	53.7084	6.3	138	15.1	144	0.52	4.4	2.69727	36	0
0	66.1012	1	1	0	0	0	1	0	0	0	100.9	17	28	1.33	1.45	57.681	NA	7.06	143	14.1	176	0.51	3.9	3.01501	30.8667	1
0	71.2023	1	1	0	0	0	1	0	0	0	295.399	10	20	0.83	0.9	85.8834	NA	6.54	131	15.5	183	0.7	3.7	5.41334	24.8	0
0	78.4229	1	1	0	0	0	1	0	0	0	362.71	36	37	0.85	0.99	80.0373	68.2679	11.59	139	14.4	220	0.8	4.9	3.91936	36	0
0	76.4184	1	1	0	0	0	1	0	0	0	NA	16	NA	0.96	NA	70.2558	69.1681	9.4	139	NA	NA	0.2	4.5	1.5919	9.9	0
0	64.1416	1	1	0	0	0	1	0	0	0	NA	20	38	1.44	1.88	NA	NA	11	129	16.7	NA	1.2	3.5	5.03674	2.8	1
0	78.4912	1	1	0	0	0	1	0	0	0	NA	18	18	0.8	0.8	86.1985	87.4285	9.4	135	15	193	NA	4.2	2.03555	3.53333	1
0	68.1039	1	1	0	0	0	1	0	0	0	NA	33	36	1.49	1.52	NA	61.0568	8.1	138	NA	125	1.52	4	2.1221	5.33333	0
0	60.2473	1	1	0	0	0	1	0	0	0	NA	15	NA	1.2	NA	63.2666	66.4406	11.06	139	13.6	NA	NA	4	8.60536	36	0
0	46.6318	1	1	0	0	0	1	0	0	0	NA	14	15	1.3	1.23	72.3865	74.648	10.17	129	13	NA	0.47	4.4	3.75063	36	0
0	60.95	1	1	0	0	0	1	0	0	0	NA	16	17	1	0.99	83.8856	84.6175	8.5	139.5	13.4	300	NA	4.5	2.14516	9.1	1
0	69.2329	1	1	0	0	0	1	0	0	0	NA	21	21	0.9	0.9	84.2024	84.0751	5.6	139	13.6	162	NA	4.5	2.02585	36	0
0	72.3189	1	1	0	0	0	1	0	0	0	NA	22	NA	1	NA	76.4716	74.6434	6.89	138.7	13.8	220	NA	5.1	2.21591	34.6667	0
0	50.693	1	1	0	0	0	1	0	0	0	NA	24	NA	0.72	NA	116.767	113.919	11.5	136	13.5	215	NA	4.4	0.295992	36	0
0	48.1665	1	1	0	0	0	1	0	0	0	NA	23.8	17	1.1	1	82.7106	87.6755	6.55	142	16.2	209	0.64	3.6	8.19476	36	0
0	70.6528	1	1	0	0	0	1	0	0	0	NA	42	19	1.13	0.91	68.8838	84.3623	12.91	141	NA	310	NA	4.3	4.18712	34.5333	1
0	71.8254	1	1	0	0	0	1	0	0	0	NA	17	22	0.83	0.97	92.6053	82.3118	6.06	136	16.7	145	0.55	3.2	7.43552	1.7	1
0	65.3722	1	1	0	0	0	1	0	0	0	NA	35	48	1.5	2	45.1636	35.2618	10.3	143.2	15.1	136	NA	4.3	14.2797	11.2	1
0	66.0501	1	1	0	0	0	1	0	0	0	NA	20	NA	0.97	NA	80.071	63.393	10.1	139	16	215	0.59	4.3	83.8724	1.16667	1
0	61.5395	1	1	0	0	0	1	0	0	0	NA	17	NA	1.13	NA	68.9778	49.4087	15.2	138	15.1	256	0.64	4.1	102.757	36	0
0	68.4422	1	1	0	0	0	1	0	0	0	NA	13	NA	1.1	NA	67.5077	58.7321	7.79	133	13.7	252	0.59	5	8.48755	36	0
0	74.471	1	1	0	0	0	1	0	0	0	NA	23	16	0.8	0.83	86.992	88.6988	8.7	137	14.6	217	NA	3.6	5.24938	36	0
0	58.0599	1	1	0	0	0	1	0	0	0	NA	38	22	6	5.13	9.46639	11.8134	8.9	142	NA	215	NA	6.1	0.298322	3.13333	1
0	83.0662	1	1	0	0	0	1	0	0	0	NA	98	92	12.06	8.83	2.86026	5.24088	8.1	140	13.4	153	NA	5.5	3.81957	5.03333	1
0	62.5996	1	1	0	0	0	1	0	0	0	NA	39	39	2.35	2.36	30.3843	29.8999	9.56	146	NA	223	NA	3.9	2.28196	36	0
0	65.9193	1	1	0	0	0	1	0	0	0	NA	27	27	1.2	1.19	65.3881	65.5299	8.6	142	16.6	170	NA	4	2.02402	36	0
0	74.1867	1	1	0	0	0	1	0	0	0	NA	32	32	1.9	1.86	33.8597	34.0007	NA	139	NA	NA	NA	4.4	2.0225	36	0
0	71.0213	1	1	0	0	0	1	0	0	0	NA	17	17	0.8	0.8	93.7969	93.9698	6.4	140	NA	233	NA	3.9	3.84319	36	0
0	59.8554	1	1	0	0	0	1	0	0	0	NA	31	31	1.4	1.38	52.7703	53.4512	9.6	138	NA	NA	NA	4.4	1.98816	4	1
0	71.0094	1	1	0	0	0	1	0	0	0	NA	24	21	1.1	1.41	61.2384	51.1277	6.8	137	NA	179	NA	4.3	2.89236	21.5333	0
0	55.3537	1	1	0	0	0	1	0	0	0	NA	20	17	1.14	1.2	77.7658	66.5958	8.9	137	15.2	293	0.57	4.3	3.96568	36	0
0	52.999	1	1	0	0	0	1	0	0	0	NA	25	23	0.77	0.89	98.8821	93.7765	6.38	139	NA	NA	NA	NA	2.00485	26.6	0
0	77.7769	1	1	0	0	0	1	0	0	0	NA	18	17	0.6	0.49	103.214	107.944	6.95	134	NA	221	NA	3.7	2.01074	20.8667	0
0	69.2161	1	1	0	0	0	1	0	0	0	NA	31	29	1.29	1.1	57.7808	66.2351	5.83	139	14	146	0.38	5.4	2.89124	34.0333	1
0	79.1405	1	1	0	0	0	1	0	0	0	NA	39	29	0.76	0.72	84.2489	86.6966	2.8	137	14.2	NA	0.45	4.6	3.05121	34	0
0	84.8695	1	1	0	0	0	1	0	0	0	NA	60	112.5	3.3	4.63	15.7287	10.9328	9.8	128	14.3	197.7	0.315	3.9	6.89968	8.06667	1
0	74.7905	1	1	0	0	0	1	0	0	0	NA	41	36	1.63	1.44	39.6544	45.7659	12.4	140	14.6	231	0.5	4.3	2.02655	36	0
0	78.7805	1	1	0	0	0	1	0	0	0	NA	42	42	1.5	1.42	44.8311	45.7093	11.7	140	16.5	232	0.25	4.2	8.40384	4.73333	1
0	64.6862	1	1	0	0	0	1	0	0	0	NA	41	45	4.01	2.54	15.638	26.727	25.79	140	14.1	239	NA	4.6	69.6006	36	0
0	79.5891	1	1	0	0	0	1	0	0	0	NA	59	54	4.03	4.35	13.2494	12.0037	14.8	142	14.1	314	0.17	6.63	12.2056	22.7667	0
0	79.0875	1	1	0	0	0	1	0	0	0	NA	31	35	1.3	1.39	52.0874	47.0886	7.4	140	17.2	197	0.33	4.7	3.91628	36	0
0	86.1385	1	1	0	0	0	1	0	0	0	NA	70	48	3.9	1.35	13.2496	45.5657	9.6	137	15.3	241	0.56	7.93	34.9256	13.9667	1
0	50.6611	1	1	0	0	0	1	0	0	0	NA	39	33	2.82	1.51	26.4343	50.7361	82.09	135	14.3	422	NA	4.4	12.0565	36	0
0	74.5542	1	1	0	0	0	1	0	0	0	NA	50	39	1.8	1.53	34.2077	42.5804	14.9	132	20.3	456.6	NA	4.1	6.23451	0.366667	1
0	51.046	1	1	0	0	0	1	0	0	0	NA	51	58	2.03	2.2	36.2489	36.0199	8.6	136	19.2	333	1.1	4.4	22.9783	20.4	0
0	68.1767	1	1	0	0	0	1	0	0	0	NA	24	46	1.3	1.3	57.8089	56.1206	9.3	139	17	224	0.72	4.6	5.93005	36	0
0	71.7613	1	1	0	0	0	1	0	0	0	NA	30	31	1.4	1.4	49.9817	49.1688	4.9	138	NA	257	0.7	4.7	3.9912	26.9333	1
0	65.974	1	1	0	0	0	1	0	0	0	NA	22	30	1.16	1.39	65.2188	53.8962	14.8	137	13.9	380	NA	4	6.43471	36	0
0	73.4237	1	1	0	0	0	1	0	0	0	NA	30	32	1.42	1.5	48.3314	46.4177	9.9	135	17.8	133	1.1	4.5	4.76381	13.0667	1
0	78.0738	1	1	0	0	0	1	0	0	0	NA	38	47	1.6	1.9	40.0999	33.2274	7.8	140	15.2	206	0.52	4.4	9.80255	36	0
0	74.0229	1	1	0	0	0	1	0	0	0	NA	64.5	89	3.07	3.1	18.2847	18.5122	9.8	141	17.6	217.3	1.53	5.2	7.54054	13.1667	1
0	57.5336	1	1	0	0	0	1	0	0	0	NA	75	67	3.5	3.64	18.4423	17.868	10.16	137	14.5	210	0.52	5.6	13.2986	36	0
0	62.8626	1	1	0	0	0	1	0	0	0	NA	18	34	1.1	1.15	61.9437	70.1301	26.1	138	13.6	255	1.2	4.3	10.7356	36	0
0	81.044	1	1	0	0	0	1	0	0	0	NA	14	20	0.9	1.1	77.5917	64.695	10.6	137	15.4	154	1.47	NA	3.07348	33.3333	1
0	62.5543	1	1	0	0	0	1	0	0	0	NA	11	NA	0.7	NA	98.7252	98.6824	13.1	134	16.5	426	0.45	3.6	9.90377	5.7	1
0	63.7995	1	1	0	0	0	1	0	0	0	NA	9	16	1.03	0.84	76.6077	90.5359	20.5	127	12.6	356.2	0.56	4.1	12.9542	15.4667	0
0	70.1179	1	1	0	0	0	1	0	0	0	NA	18	33	0.88	1.07	84.2759	70.7038	15.5	133	NA	209	NA	3.8	6.97815	25.8667	0
0	64.519	1	1	0	0	0	1	0	0	0	NA	17	13	1.43	0.78	51.5281	94.4182	13.4	138	13.3	270	NA	3.7	29.2458	7.9	0
0	83.6492	1	1	0	0	0	1	0	0	0	NA	25.1	NA	1.2	1.24	53.9561	52.5174	7.3	132	15.5	241	NA	4.8	5.05242	36	0
0	68.1767	1	1	0	0	0	1	0	0	0	NA	32	29	1.7	1.5	42.604	48.1508	5.93	141	15.4	121	0.74	4.7	6.27124	36	0
0	83.0676	1	1	0	0	0	1	0	0	0	NA	22	37	1.1	1.67	62.008	37.1095	8.5	133	NA	165	NA	4.3	5.60441	31.9	1
0	71.9027	1	1	0	0	0	1	0	0	0	NA	17	18	0.83	NA	87.4989	83.5531	10.1	134	15.5	240	1.19	4.4	2.98952	22.1333	0
0	71.7696	1	1	0	0	0	1	0	0	0	NA	31.9	29	1.23	1	59.0814	75.7171	5.84	143	15.4	93.8	1.41	4.9	2.73834	18.1333	0
0	57.9912	1	1	0	0	0	1	0	0	0	NA	16	16	0.98	0.84	88.771	95.1302	18.8	140.9	14.1	481	0.75	4.4	6.83277	36	0
0	55.2432	1	1	0	0	0	1	0	0	0	NA	22	18	0.8	0.63	100.296	111.36	19.3	139	13.2	310	0.87	NA	7.00526	33.9	0
0	62.9023	1	1	0	0	0	1	0	0	0	NA	17	21	0.63	0.6	105.465	108.262	11.4	145	13.9	297	NA	NA	2.80407	36	0
0	57.4975	1	1	0	0	0	1	0	0	0	NA	11	NA	0.81	NA	98.9928	94.845	9.1	140	14.6	182	1.209	4.2	2.94946	36	0
0	60.3005	1	1	0	0	0	1	0	0	0	NA	69	50	3.43	2.53	18.1456	27.2864	8.7	135	14.6	257	0.023	NA	21.3681	5.3	1
0	63.9446	1	1	0	0	0	1	0	0	0	NA	84.64	102	3.7	6.19	16.04	8.60958	7.68	140	13.4	271	0.2	5.4	9.15691	11.7333	1
0	84.7226	1	1	0	0	0	1	0	0	0	NA	55.13	NA	1.7	NA	36.7579	37.6285	10.16	136	14.6	233	0.38	4.5	0.992423	1.1	1
0	65.9742	1	1	0	0	0	1	0	0	0	NA	86	30	2.7	1.44	23.9461	47.7322	12.8	131	14.1	250	0.3	4	5.27729	36	0
0	67.7996	1	1	0	0	0	1	0	0	0	NA	22	35	0.73	0.85	95.8288	87.1489	11.8	135	12.9	217	NA	4	42.4302	0.7	1
0	64.6999	1	1	0	0	0	1	0	0	0	NA	15.84	14	1.43	0.63	51.3166	105.573	15.4	137	NA	230	0.54	3.6	10.9038	36	0
0	66.2107	1	1	0	0	0	1	0	0	0	NA	10	15	1	1.1	77.8146	66.1177	8.47	140	15.8	245	NA	3.3	3.1279	16.2333	0
0	65.6239	1	1	0	0	0	1	0	0	0	NA	28	22.7	1.4	1.15	50.2096	70.2443	23.93	135.13	14.3	172	0.66	6	8.2678	36	0
0	70.0311	1	1	0	0	0	1	0	0	0	NA	18	22	1.33	1.25	52.2083	59.1612	21.58	136	19.8	326	0.5	4.2	4.47872	36	0
0	47.6388	1	1	0	0	0	1	0	0	0	NA	21	21	1.04	0.93	83.3921	90.9539	17.69	140	NA	298	NA	4.6	2.38158	23.2	1
0	71.8953	1	1	0	0	0	1	0	0	0	NA	18	29	1.13	1.15	67.0677	66.5204	12.1	133	13.1	167	NA	4.3	5.55587	36	0
0	73.9709	1	1	0	0	0	1	0	0	0	NA	23	44	1.09	1.6	70.9786	42.4502	15.4	135	NA	342	0.5	3.7	8.74621	25.2333	0
0	53.7398	1	1	0	0	0	1	0	0	0	NA	22.48	NA	1.22	NA	69.2036	78.6113	14.9	139	NA	171	NA	3.8	2.20184	12.9667	1
0	70.237	1	1	0	0	0	1	0	0	0	NA	40	78	1.94	2.09	31.9593	30.0023	21.2	133	13.4	540	NA	4.1	8.47756	31.0333	0
0	67.8892	1	1	0	0	0	1	0	0	0	NA	30	33	1	1.1	78.1308	70.908	13.4	142	16.8	379.9	0.32	4.4	9.14598	36	0
0	76.5551	1	1	0	0	0	1	0	0	0	NA	16	14	0.8	0.87	88.0886	88.3122	9.6	135	13.3	326	0.49	4.2	4.03865	34.1667	0
0	68.1813	1	1	0	0	0	1	0	0	0	NA	14	NA	0.89	NA	83.8661	63.4694	8	133	NA	325	0.4	4	5.01016	36	0
0	55.9738	1	1	0	0	0	1	0	0	0	NA	14	23	1.02	1.03	84.3023	NA	8.67	139	18.5	246	0.77	3.7	7.17758	36	0
0	65.9218	1	1	0	0	0	1	0	0	0	NA	29	27	1.24	1.24	59.2155	59.6966	11.9	133	13.8	266	0.74	4.4	3.06191	36	0
0	54.2055	1	1	0	0	0	1	0	0	0	NA	16	14	1.03	1.06	81.1738	79.6584	11.06	142.2	14.3	186.1	0.36	4.2	0.245601	36	0
0	57.1055	1	1	0	0	0	1	0	0	0	NA	26	26	1.1	1.1	75.9317	75.5957	11.2	133	15	409.1	0.6	4.9	0.311539	36	0
0	68.1021	1	1	0	0	0	1	0	0	0	NA	14	17	1.3	1.29	54.353	56.5438	11.41	138	14.2	293	0.56	4	2.88375	36	0
0	51.3125	1	1	0	0	0	1	0	0	0	NA	14	20	1.6	1.53	49.3719	52.2178	16.8	141	15.7	389.3	1.06	4	3.01726	36	0
0	75.4221	1	1	0	0	0	1	0	0	0	NA	18	17	0.93	0.95	76.6496	77.1284	6.5	138	15.3	122	0.5	4.4	0.794373	36	0
0	86.1504	1	1	0	0	0	1	0	0	0	NA	24	28	1.7	1.31	36.3466	48.439	10.7	134.1	NA	287	0.67	4.3	3.35123	36	0
0	86.3408	1	1	0	0	0	1	0	0	0	NA	32	NA	1.23	NA	51.6452	42.8373	10.73	135	NA	242	0.57	NA	6.50622	7.16667	1
0	84.8156	1	1	0	0	0	1	0	0	0	NA	33	32	1.8	2	34.043	30.1472	5.8	142	15	133.6	1.09	3.9	1.6139	2.33333	1
0	66.3056	1	1	0	0	0	1	0	0	0	NA	36	NA	1.37	NA	52.9967	46.7637	6.21	140.3	15.9	130	0.73	4.4	0.362365	10.4667	1
0	58.5365	1	1	0	0	0	1	0	0	0	NA	16	16	1.23	1.2	63.757	65.6903	6.66	137	16.8	234	NA	3.7	1.98595	36	0
0	77.7518	1	1	0	0	0	1	0	0	0	NA	31	31	1.3	1.3	51.322	51.7253	7.44	138	NA	187	NA	3.6	0.333457	15.4333	0
0	67.3858	1	1	0	0	0	1	0	0	0	NA	18	19	1.09	0.99	72.7697	79.475	10.26	130	NA	289	NA	4.6	2.00831	4.46667	1
0	68.2656	1	1	0	0	0	1	0	0	0	NA	11	NA	1.03	NA	73.047	70.228	11.5	139.1	16.7	221	NA	3.7	1.19983	0.0666667	1
0	48.3525	1	1	0	0	0	1	0	1	0	85.54	20	NA	1.2	NA	81.9504	57.4182	7.8	146.51	NA	207	NA	5	6.09549	36	0
0	78.826	1	1	0	0	0	1	0	1	0	252.5	15	NA	0.62	0.87	105.031	NA	5.6	136	NA	160.6	0.43	3.9	4.54025	32.7667	0
0	87.1286	1	1	0	0	0	1	0	1	0	1018.92	24	16	0.89	0.83	67.0218	83.7619	6	138	NA	106	0.49	4.3	7.14089	13.9667	1
0	81.1351	1	1	0	0	0	1	0	1	0	617.15	25	37	1.2	1.57	53.1165	40.8909	7.9	137	15.2	222	0.51	4.5	5.1169	31.0333	1
0	92.2742	1	1	0	0	0	1	0	1	0	1138.14	18	19	1.1	1.02	61.1971	64.4094	11.18	134	13.6	212	0.8	4.6	3.71173	24.2667	1
0	89.1957	1	1	0	0	0	1	0	1	0	215.7	19	25	0.89	0.99	77.4817	69.7454	8.8	139	NA	203	NA	3.9	6.08984	8.3	1
0	87.3807	1	1	0	0	0	1	0	1	0	3238.58	64	121	3.95	4.4	13.8968	11.9675	10.3	140	19.2	226	0.96	4.6	15.6379	13.6333	1
0	82.8728	1	1	0	0	0	1	0	1	0	744.07	49	68	1.53	1.64	39.4601	36.1873	4.3	143	15	77	0.46	3.3	6.96642	25.2667	1
0	69.1976	1	1	0	0	0	1	0	1	0	964.79	33	38	1.33	1.4	49.5342	47.9277	5	130	15.5	336	1.05	4.6	6.95293	36	0
0	55.8522	1	1	0	0	0	1	0	1	0	NA	63	70	3.43	2.28	21.9091	33.1026	9.3	142	16.6	NA	0.7	5	6.42435	36	0
0	59.9248	1	1	0	0	0	1	0	1	0	NA	97	80.2	2.7	2.53	24.5494	26.3673	7	135	15.2	NA	0.3	3.7	6.11609	5.03333	0
0	66.4674	1	1	0	0	0	1	0	1	0	NA	34	19	0.93	1.1	80.3912	67.8288	12	136	13.6	464.5	0.41	3.9	16.5675	36	0
0	75.224	1	1	0	0	0	1	0	1	0	NA	30	37	1.6	1.3	40.9757	54.6237	15.5	144	15.5	227	0.5	4.7	24.1582	36	0
0	71.2108	1	1	0	0	0	1	0	1	0	NA	11	20	0.88	1.2	85.2944	60.6426	8.3	137	13.9	190	1.49	3.7	1.93756	17.5667	0
0	72.6425	1	1	0	0	0	1	0	1	0	NA	38	65	1.58	1.98	43.0314	33.2583	19.14	137	14.4	241	0.65	5.9	93.0709	36	0
0	80.773	1	1	0	0	0	1	0	1	0	NA	28	23	1.21	1.23	55.809	53.5491	14.6	140	13.3	293	0.51	4.3	12.3858	36	0
0	77.1647	1	1	0	0	0	1	0	1	0	NA	29	25.4	1.46	1.23	45.1239	56.1189	15.9	139	15	368	0.94	4.2	11.0595	34.8	0
0	83.3801	1	1	0	0	0	1	0	1	0	NA	54	50	1.1	1.15	60.5902	58.3042	6.72	141	15.8	253	0.7	4.6	8.74856	2.03333	1
0	84.8241	1	1	0	0	0	1	0	1	0	NA	32	34	1.2	1.2	53.6425	54.7307	12.4	138	15.3	160	0.59	5.2	3.7941	3.36667	1
0	78.4945	1	1	0	0	0	1	0	1	0	NA	20	19.4	0.76	1.2	88.501	57.1126	2.95	136	14.6	NA	0.5	3.2	4.1663	34.5667	1
0	73.0252	1	1	0	0	0	1	0	1	0	NA	72	46	4.12	3.33	13.0396	43.0254	7.3	132	15.8	249	0.28	4.9	9.17098	36	0
0	75.0481	1	1	0	0	0	1	0	1	0	NA	26	25	1.23	1.23	57.0223	51.7031	11.39	140	NA	154	NA	4.4	4.24831	15.0333	1
0	59.9933	1	1	0	0	0	1	0	1	0	NA	31	22	1.4	1.68	57.4355	30.9973	16	125	14.1	265	0.26	4.6	21.6679	36	0
0	48.9598	1	1	0	0	0	1	0	1	0	NA	15	16	1	1	85.7036	138.912	20.1	140	NA	335	0.53	4.8	2.29499	36	0
0	54.0375	1	1	0	0	0	1	0	1	0	NA	17	17	0.9	0.9	91.6337	84.5522	7.5	126	13.7	NA	NA	3.9	0.281549	10.6667	1
0	65.0664	1	1	0	0	0	1	0	1	0	NA	15	14	1	1.01	79.9978	80.8385	6.7	141	15	NA	1.6	4.1	2.14116	36	0
0	60.262	1	1	0	0	0	1	0	1	0	NA	25	NA	0.93	NA	88.7573	90.0578	6.3	141	15.6	256	NA	5.5	4.01572	32.0667	0
0	71.1292	1	1	0	0	0	1	0	1	0	NA	17	27	1.15	1.25	61.9628	NA	10	137.4	NA	233	NA	4.1	4.9688	20.2	0
0	72.8133	1	1	0	0	0	1	0	1	0	NA	9.23	18	0.63	0.89	101.443	77.4143	5.6	137	13.8	128	0.89	4.1	4.27946	36	0
0	68.4702	1	1	0	0	0	1	0	1	0	NA	31	31	1.13	1.23	63.6713	67.1017	6.8	138	NA	165	NA	4.7	1.93808	36	0
0	60.7167	1	1	0	0	0	1	0	1	0	NA	16	21	0.77	0.82	98.3107	87.0327	6.1	141	14.2	245	NA	4.3	3.21741	19.3333	0
0	82.7223	1	1	0	0	0	1	1	0	0	309.07	24.1	NA	0.8	NA	91.1452	90.9016	12.25	142	NA	245	0.37	5	6.9313	34.8667	1
0	63.0081	1	1	0	0	0	1	1	0	0	527.41	26	28	1.1	1.12	70.3899	69.9869	10.5	144	15.8	234	NA	3.8	2.04618	8.63333	0
0	75.5585	1	1	0	0	0	1	1	0	0	191.41	24	NA	1.4	NA	47.5434	47.3697	9.1	136	NA	NA	0.4	4.8	4.01909	26.8	0
0	93.2399	1	1	0	0	0	1	1	0	0	925.83	23.5	26	1.15	1.15	52.6297	52.9708	9.1	131	NA	NA	NA	4.39	3.57265	7.53333	1
0	59.5802	1	1	0	0	0	1	1	0	0	190.7	23	21	1.36	1.3	56.6964	59.6874	8.13	138	NA	179	1.17	4.9	2.24488	36	0
0	87.7969	1	1	0	0	0	1	1	0	0	439.04	36	35	1.43	1.57	43.2001	38.5989	10.7	137	16.5	308	0.8	4.7	2.52754	7.9	1
0	81.5774	1	1	0	0	0	1	1	0	0	962.93	31	55	1.41	1.9	45.6742	32.4018	6.06	138	16.1	160	1.47	3.8	1.99339	9.7	1
0	80.827	1	1	0	0	0	1	1	0	0	1407.95	40	25	1.6	1.3	39.7403	52.1745	6.38	143	16.6	NA	0.46	4.7	0.268917	6.8	1
0	65.1365	1	1	0	0	0	1	1	0	0	471.85	22	28	1.4	1.12	52.7784	71.1384	4.75	138.26	16.3	116	0.71	4.4	6.11666	22.9333	1
0	63.176	1	1	0	0	0	1	1	0	0	709.06	19	18	1.4	1.12	52.0623	77.2324	6.99	139	15	219	0.68	4.1	8.60993	36	0
0	69.3153	1	1	0	0	0	1	1	0	0	1164.75	20	19	1.4	1.18	52.8051	63.4458	5.7	141	16.2	171	0.6	4.7	6.98862	36	0
0	61.584	1	1	0	0	0	1	1	0	0	268.6	30	20	1.2	1.36	64.1444	63.4363	8.8	138	14.4	187	1.02	4.1	2.28267	36	0
0	77.8925	1	1	0	0	0	1	1	0	0	341.9	21	21	1.23	0.8	NA	71.0028	8.05	139	NA	146	0.43	4.3	6.15604	1.4	0
0	70.2862	1	1	0	0	0	1	1	0	0	685.91	11	29	1.23	1.49	58.5643	47.8525	6.2	140	13.2	173	0.4	3.5	3.72355	36	0
0	72.2211	1	1	0	0	0	1	1	0	0	783.96	20	28	0.87	1	85.9297	71.5549	6.3	141	15.8	163	NA	3.9	4.81801	36	0
0	76.1715	1	1	0	0	0	1	1	0	0	673.73	25	14	1.33	1.2	50.2247	60.3321	13.2	131	13.5	186	0.97	4.2	14.8028	36	0
0	57.8885	1	1	0	0	0	1	1	0	0	1270.6	20	NA	1.3	NA	60.2758	NA	4.54	137	14.3	140	0.67	4.19	13.6737	36	0
0	68.5485	1	1	0	0	0	1	1	0	0	173.86	9	13	0.9	1.12	86.379	79.9958	4.9	141	18	218	1.18	4.1	1.92287	19.4	1
0	76.5138	1	1	0	0	0	1	1	0	0	262.06	22	22.1	1	1.03	72.8099	60.3889	9.5	140	14.7	280	0.53	4.4	5.14226	36	0
0	69.0381	1	1	0	0	0	1	1	0	0	594.77	21	17	1.3	1.1	56.9582	NA	6.45	145	14.4	193	0.49	4.2	0.4698	36	0
0	69.9308	1	1	0	0	0	1	1	0	0	195.5	12.6	13	0.8	0.91	89.847	87.7263	8.05	138	15.4	252	0.67	3.5	1.76118	15.4	0
0	72.7563	1	1	0	0	0	1	1	0	0	2706.13	18	29	1.41	1.4	48.3947	NA	9.8	137.9	15.2	155	1.367	5	7.85992	9.9	0
0	69.4406	1	1	0	0	0	1	1	0	0	567.57	18	31	1.32	1.98	53.0165	34.4597	11.2	142	14.7	182	1.31	4	19.9844	18.7333	0
0	71.6985	1	1	0	0	0	1	1	0	0	2176.27	69.94	67	3	3.61	18.9555	15.906	8.19	141	14.2	123	0.63	4.9	34.8139	1.13333	1
0	85.5644	1	1	0	0	0	1	1	0	0	696.26	47	57	1.13	1.23	59.1078	53.3429	3.46	132	17.7	140	1.18	4.5	7.06278	6.66667	1
0	85.536	1	1	0	0	0	1	1	0	0	1124.06	21	29	1.5	1.4	40.8359	43.5829	8.7	140	17.3	109	1.16	3.7	9.23062	10.8333	1
0	73.9535	1	1	0	0	0	1	1	0	0	871.94	26	31	1.7	1.71	37.6244	37.2644	6.85	133	18.3	160	0.74	4.8	2.61422	21.1667	0
0	87.6087	1	1	0	0	0	1	1	0	0	1350.4	59	63.8	1.83	1.9	32.2091	31.558	20.56	128	14.9	374	0.95	5.1	6.38944	4.63333	1
0	73.7942	1	1	0	0	0	1	1	0	0	2063.12	56	115	2.95	3.57	19.9601	15.8059	16.04	134	16.7	188	1.63	4.3	13.4866	1.73333	1
0	84.7296	1	1	0	0	0	1	1	0	0	132.55	29	35	1.83	1.6	33.1301	39.3649	10.9	133	13.3	211	NA	4.62	6.685	3.46667	1
0	70.7986	1	1	0	0	0	1	1	0	0	93.6	18	15	1.21	0.9	60.125	83.5485	11.4	141	16.6	355	0.6	3.6	10.8661	22.0667	0
0	62.4613	1	1	0	0	0	1	1	0	0	560.549	28	18.1	0.86	0.62	90.2378	105.588	57.43	138	16.1	362	NA	4.2	5.03544	27.5	0
0	86.3408	1	1	0	0	0	1	1	0	0	3917.56	23.7	30	1	1.33	68.4697	47.0896	8.93	137	15.8	293	NA	3.8	7.27718	11.1333	0
0	70.8479	1	1	0	0	0	1	1	0	0	746.39	24	34	1.1	1.2	68.931	60.7445	9.3	134	NA	188	NA	4.5	12.0124	7.53333	0
0	81.806	1	1	0	0	0	1	1	0	0	348.97	27	12	1.1	0.76	60.9177	88.194	9.31	132	15.7	256	0.8	4.5	9.30854	12.4	1
0	95.5829	1	1	0	0	0	1	1	0	0	1635.27	18	24	0.82	0.77	68.8396	70.6334	8.53	133.4	15.4	261	0.57	4.3	5.56826	2.8	1
0	77.8108	1	1	0	0	0	1	1	0	0	2176.48	21	20	1.78	1.65	40.0617	43.4873	12.5	135	NA	213	0.89	4.4	5.13234	16.7667	1
0	87.0801	1	1	0	0	0	1	1	0	0	186.57	48	97	0.98	1.5	68.5511	39.8623	9	141	14.9	302	0.44	5.1	4.50313	36	0
0	65.1195	1	1	0	0	0	1	1	0	0	401.09	33	33	1.25	1.4	59.001	51.8078	7.9	135	16.6	89	0.86	4.1	3.72596	36	0
0	88.6558	1	1	0	0	0	1	1	0	0	1008.75	21	36	1.4	1.57	44.2491	37.9909	7.6	140	14.8	193	1.02	4.9	3.58428	36	0
0	79.2839	1	1	0	0	0	1	1	0	0	1171.58	90.78	108	2.6	2.43	23.41	24.4045	9.8	132	16.1	192	1.53	4	0.237015	36	0
0	77.0239	1	1	0	0	0	1	1	0	0	532.11	52	38	2.2	2.33	28.8887	27.3986	5.7	131	16.5	213	0.17	5.2	2.13948	5.13333	0
0	76.2982	1	1	0	0	0	1	1	0	0	697.6	24.22	35	1.24	1.13	57.2094	61.7454	9.2	139	13.7	329	0.5	4.3	6.52746	31.7	0
0	55.9176	1	1	0	0	0	1	1	0	0	330.34	22.9	19	1.33	0.82	58.204	94.3362	21.39	130	13.8	319	1.17	5.4	3.88011	12.2333	0
0	60.7334	1	1	0	0	0	1	1	0	0	400.45	16	8	1.2	0.9	64.3215	86.731	8.28	134	14.2	221	0.69	3.9	18.4037	36	0
0	75.9863	1	1	0	0	0	1	1	0	0	527.77	25	23	1.7	1.1	38.7557	64.2749	12.6	137	15.3	291	1.02	4.2	2.65188	34.9	1
0	64.8593	1	1	0	0	0	1	1	0	0	283.339	23	29	1.4	1.6	51.5484	45.3167	11.23	138	NA	189	1.6	4.9	2.92514	22.3333	1
0	87.0903	1	1	0	0	0	1	1	0	0	895.81	23	26	0.89	0.97	78.4877	69.5443	6.71	138	NA	199.1	NA	4	3.96748	36	0
0	65.804	1	1	0	0	0	1	1	0	0	1674.26	25	22	1.7	1.98	43.2662	37.6085	7.6	135	19.6	218	1.22	3.9	6.05766	0.566667	1
0	82.8012	1	1	0	0	0	1	1	0	0	354.34	10	19	1.03	1.03	64.5308	64.2992	10.8	134.6	15.8	276	NA	3.2	12.0996	36	0
0	76.4192	1	1	0	0	0	1	1	0	0	631.73	19	13	0.9	0.9	78.4623	75.5799	6.3	134	NA	253	NA	3.2	4.08904	31.7	1
0	71.5637	1	1	0	0	0	1	1	0	0	NA	31	36	1.93	1.93	33.7833	34.2891	7.1	135	12.7	NA	0.3	4.6	2.08687	36	0
0	70.5918	1	1	0	0	0	1	1	0	0	NA	15	16	1	1	79.0414	78.952	7.71	139	12.9	NA	1.39	4.4	3.13472	36	0
0	73.7437	1	1	0	0	0	1	1	0	0	NA	11	15	1.1	1.08	64.7451	68.5944	6.19	140	14.6	128.3	0.49	3.9	5.88733	36	0
0	58.1356	1	1	0	0	0	1	1	0	0	NA	21	29	1.24	1.2	63.1193	66.4667	11.7	136	NA	271	NA	4.2	4.71649	36	0
0	74.5656	1	1	0	0	0	1	1	0	0	NA	48	85	1.63	3.31	39.371	17.8676	10.53	134	15.7	261	1.1	4.2	80.1868	16.9333	1
0	84.4299	1	1	0	0	0	1	1	0	0	NA	41	28	2	2.03	29.752	25.8609	5.99	140	27.2	154	NA	3.4	1.77592	0.333333	1
0	83.5419	1	1	0	0	0	1	1	0	0	NA	63	NA	2	NA	29.5635	31.321	7.48	135	17.8	189	0.87	3.7	4.02657	3.53333	1
0	70.3335	1	1	0	0	0	1	1	0	0	NA	23	18	3.5	3	16.4713	23.5117	5.9	137.84	17	142	NA	4.3	2.06657	7.13333	1
0	69.7543	1	1	0	0	0	1	1	0	0	NA	24	24	1.2	1.03	62.1789	70.4131	8.9	142	13.9	217	NA	3.6	1.63521	5.73333	1
0	85.7312	1	1	0	0	0	1	1	0	0	NA	31	41	1.4	1.1	31.7887	58.2074	10.55	134	15.1	232	1.12	4.8	20.3044	20.3667	0
0	70.0677	1	1	0	0	0	1	1	0	0	NA	47	27	1.4	1.4	42.8387	52.2722	13.9	142	14.9	160.6	0.67	4.8	6.13774	34.5333	0
0	68.3041	1	1	0	0	0	1	1	0	0	NA	15.2	23	0.96	0.88	91.9581	84.6123	8.42	130	14.9	196	0.9	4	4.05435	4.66667	0
0	82.8834	1	1	0	0	0	1	1	0	0	NA	26	26	1.35	1.44	47.8422	43.8815	8.5	NA	NA	149	NA	NA	3.70249	36	0
0	71.674	1	1	0	0	0	1	1	0	0	NA	19	22	1.13	1.18	65.6955	62.8756	10.6	143	NA	157	0.49	3.7	3.6845	32.3	0
0	77.0222	1	1	0	0	0	1	1	0	0	NA	23	27	1.12	1.27	60.7495	54.8148	4.45	137	14.1	149	NA	4.3	3.12143	26.0333	0
0	79.4163	1	1	0	0	0	1	1	0	0	NA	24	23	1.45	1.26	NA	NA	9.52	133	15.8	322.4	0.4	3.6	5.15473	2.13333	0
0	75.4709	1	1	0	0	0	1	1	0	0	NA	16	24	1.5	1.2	44.7831	58.4437	13.07	140	17.1	265	0.4	4.9	5.01225	7.46667	1
0	74.2741	1	1	0	0	0	1	1	0	0	NA	14	NA	1.04	NA	70.88	68.1401	9.3	140	13.3	207	0.72	3.9	5.39538	36	0
0	69.7143	1	1	0	0	0	1	1	0	0	NA	14	NA	0.83	NA	87.2975	89.4787	9.3	136	15.7	212	NA	3.8	5.27541	6	0
0	73.0077	1	1	0	0	0	1	1	0	0	NA	33	NA	1.35	NA	51.5869	54.554	4.3	142	14.8	138	NA	4	0.274999	36	0
0	77.7801	1	1	0	0	0	1	1	0	0	NA	19	23	1.2	1.22	57.9879	54.9962	9.1	136	NA	367	NA	4.7	3.05143	33.4667	1
0	69.1595	1	1	0	0	0	1	1	0	0	NA	40	49	1.49	1.5	47.4284	45.4353	13	141	15.7	284	0.26	5.3	0.99307	36	0
0	76.0178	1	1	0	0	0	1	1	0	0	NA	30	32	1.7	1.93	38.5381	26.8486	14.82	138	17.3	195.7	1.03	4.3	1.1436	20.2667	1
0	70.8834	1	1	0	0	0	1	1	0	0	NA	18	30	1.2	1.27	61.3011	57.7256	11.66	139	NA	262	0.85	3.7	2.63874	25.8	1
0	88.3775	1	1	0	0	0	1	1	0	0	NA	48	59	1.23	1.37	52.2179	45.1821	9.1	122	14.7	144	NA	4.7	5.00587	36	0
0	87.144	1	1	0	0	0	1	1	0	0	NA	32	30	1.2	1.4	52.9447	45.0603	8	138	17.2	179	NA	4.3	9.5443	24.8333	1
0	86.9881	1	1	0	0	0	1	1	0	0	NA	31	24	0.93	0.99	71.7989	67.9446	10.93	139	16.7	222	1.16	4	2.41204	10.7	1
0	84.9257	1	1	0	0	0	1	1	0	0	NA	21	38	1.3	1.46	50.0857	42.8322	NA	138	17.2	NA	0.51	NA	8.74765	0.7	1
0	63.6594	1	1	0	0	0	1	1	1	0	471.97	42	NA	1.7	NA	37.9401	40.3487	9.77	136	18.7	83.8	0.92	4.1	0.295577	36	0
0	77.3422	1	1	0	0	0	1	1	1	0	305.55	38	32	1.56	1.44	48.0169	45.2072	108.41	131	16.8	45.8	0.56	3.5	0.338747	0.566667	1
0	72.8462	1	1	0	0	0	1	1	1	0	2852.41	28	28	1.84	1.8	37.0154	36.5278	6.7	135	16.3	119	NA	4.2	4.90221	33.9667	1
0	84.4329	1	1	0	0	0	1	1	1	0	2797.41	20	32	1.3	1.28	49.89	51.8573	9.4	138	NA	162	NA	3.9	11.0158	36	0
0	62.4824	1	1	0	0	0	1	1	1	0	1805.27	19	NA	0.93	NA	83.8523	85.8382	9.6	137	17.2	235	2.338	4.2	8.88716	36	0
0	73.9968	1	1	0	0	0	1	1	1	0	423.7	26	28	1.5	1.47	44.2389	45.6589	7.47	137	16.8	188	1.8	4.4	2.12462	36	0
0	80.6238	1	1	0	0	0	1	1	1	0	761.1	74	86.8	2.43	2.37	24.4059	25.2501	5.79	137	NA	262	0.41	5	0.271227	36	0
0	87.909	1	1	0	0	0	1	1	1	0	580.34	34	45	1.2	1.25	51.8817	49.1685	4.83	137	15.2	176	0.99	3.9	3.01579	1.4	1
0	74.6648	1	1	0	0	0	1	1	1	0	1922.67	25	31	1.2	1.23	62.0567	59.4192	7.4	144	13.6	207	NA	4	4.07758	36	0
0	81.1075	1	1	0	0	0	1	1	1	0	1076.32	39	22	1.73	1.2	35.6004	57.8745	7.1	135	14.7	255	NA	5.4	14.0904	12.5	0
0	83.897	1	1	0	0	0	1	1	1	0	1110.82	15	54	1	1.44	68.1002	44.454	5.47	145	14.2	159	1.66	3.9	64.2346	3.73333	1
0	84.8476	1	1	0	0	0	1	1	1	0	2211.96	33	22	1.26	1	51.6856	67.9175	9.5	127	15.7	290	0.65	4.6	9.36481	11.3333	0
0	78.8934	1	1	0	0	0	1	1	1	0	827.33	27	26	1.43	1.03	46.353	67.6531	6.47	133	NA	238	0.44	4.5	17.507	5.13333	0
0	82.0753	1	1	0	0	0	1	1	1	0	NA	24	22	0.93	0.89	68.5612	67.1677	6.46	138	NA	108	0.45	4.1	3.95002	22.9667	0
0	78.7675	1	1	0	0	0	1	1	1	0	NA	26	58	1.53	1.61	41.1547	56.1615	6.48	138	14.1	121	NA	4.6	5.06508	25.1667	0
0	88.253	1	1	0	0	0	1	1	1	0	NA	16	35	0.9	1.52	76.4265	60.0201	5.8	139	15.3	190	NA	4.1	3.68086	21.4	0
0	76.6823	1	1	0	0	0	1	1	1	0	NA	20	NA	0.89	NA	85.7953	107.477	7.3	134	NA	201	NA	4.4	1.63683	22.9	0
0	44.4532	1	1	0	0	0	1	1	1	0	NA	20	28	1.23	1.34	66.584	62.1241	10.33	140	NA	NA	NA	4.5	3.26613	36	0
0	80.0747	1	1	0	0	0	1	1	1	0	NA	38	44	2	2.25	30.2009	26.7188	9.68	145	NA	255	NA	4.3	4.86218	3.7	1
0	80.1892	1	1	0	0	0	1	1	1	0	NA	50	44	2.5	1.56	24.3888	40.8078	8.9	140	18.8	188	0.63	4.8	6.50446	33.9333	1
0	81.0444	1	1	0	0	0	1	1	1	0	NA	35	49	1.93	2.73	31.5614	20.5193	6.7	141	14.6	221	0.49	4	36.8467	2.46667	1
0	65.7308	1	1	0	0	0	1	1	1	0	NA	21	21	1.9	1.4	37.9102	71.0357	8.7	140	17.2	167	NA	5	12.7462	36	0
0	65.82	1	1	0	0	0	1	1	1	0	NA	17	27	1.4	1.33	54.3467	83.1661	8.39	138.1	20.3	139	NA	NA	6.64849	22.6667	1
0	81.3095	1	1	0	0	0	1	1	1	0	NA	28	22	1.1	1.32	59.6379	21.6967	9.05	142.3	19.1	184	NA	4.4	8.03247	36	0
0	84.4562	1	1	0	0	0	1	1	1	0	NA	20	NA	0.83	NA	77.7548	101.68	10.9	136	16.7	261	0.65	4.32	3.0137	36	0
0	54.0873	1	1	0	0	0	1	1	1	0	NA	18	37	1.36	1.5	56.8085	79.3449	11.52	134	17.5	261	NA	4.8	60.3554	36	0
0	80.8924	1	1	0	0	0	1	1	1	0	NA	56	65	1.8	2.05	33.8323	28.0553	8.61	145	15.3	223	1.8	5.2	2.2035	1.1	1
0	80.7593	1	1	0	0	0	1	1	1	0	NA	27	34	1.2	1.4	56.8166	46.7755	12.8	137	14.2	179	1.3	NA	17.413	36	0
0	83.6456	1	1	0	0	0	1	1	1	0	NA	17	29	1.02	1.16	66.5293	58.7414	6.24	145	15.7	182	1.06	3.8	3.81079	36	0
0	74.8636	1	1	0	0	0	1	1	1	0	NA	19	22	1.33	1.3	51.4062	53.2922	9.1	143.93	14.7	282	2.07	3.7	4.39096	36	0
0	65.8805	1	1	0	0	0	1	1	1	0	NA	31	61	1.91	2.61	35.1542	26.4408	8.28	141	16.7	276	1.05	4.7	10.6771	36	0
0	83.0745	1	1	0	0	1	0	0	0	0	161	56	55	4.1	3.57	13.0693	15.0294	6.55	137	13.9	200	0.49	4.5	2.64101	36	0
0	65.9301	1	1	0	0	1	0	0	0	0	398.84	46	95.4	4.2	6.01	14.6103	9.08318	5.3	129	15.4	227.6	0.3	4	11.601	25.4	0
0	54.6745	1	1	0	0	1	0	0	0	0	567.02	32	39	2.1	1.96	32.278	33.6904	12.18	140	19.3	153	NA	4	3.96809	36	0
0	82.0574	1	1	0	0	1	0	0	0	0	1047.34	55	94.6	3.63	4.63	14.5071	10.3659	9.39	124	13.8	192	0.47	5	7.30204	0.8	0
0	65.9958	1	1	0	0	1	0	0	0	0	412.85	57	78	3.6	3.83	16.6351	15.6402	7.1	135	17.3	162	0.301	6	1.96196	16.1333	1
0	58.7077	1	1	0	0	1	0	0	0	0	2202.4	64	67	4.71	5.3	12.9653	13.7121	9.27	139	13.9	164	0.36	3.9	2.82551	36	0
0	73.0623	1	1	0	0	1	0	0	0	0	432.78	61	51	3.73	3.38	14.7867	14.496	6.4	143	15.8	170	0.52	5.2	2.02963	5.73333	0
0	50.2389	1	1	0	0	1	0	0	0	0	1214.33	56	40	4.2	3.83	15.4898	15.3518	7.5	141	18.3	160	0.21	5.1	8.13729	0.833333	1
0	61.2953	1	1	0	0	1	0	0	0	0	2709.01	66	50	6.07	5.67	8.68629	13.016	7.7	142	NA	214	0.55	3.8	3.70883	31.6333	0
0	53.134	1	1	0	0	1	0	0	0	0	1378.41	51	41	2.73	2.11	24.8345	40.0285	7.4	142.9	15.4	208	0.58	5.5	9.0149	12.3	1
0	78.642	1	1	0	0	1	0	0	0	0	354.16	36	30	1.83	1.98	33.8536	29.5682	8.3	142	14.4	155	0.54	4.6	1.12096	36	0
0	69.2444	1	1	0	0	1	0	0	0	0	590.04	38.44	50	1.73	1.87	39.0458	36.2269	10.74	141	12.5	283	0.46	4.9	2.27454	36	0
0	72.7566	1	1	0	0	1	0	0	0	0	411.06	50	57	2.23	2	28.3017	29.9469	7.56	137	15.2	185	0.28	4.5	21.2247	36	0
0	65.3033	1	1	0	0	1	0	0	0	0	1301.33	32	27	1.41	1.1	50.4197	71.7065	12.9	137	NA	183	0.81	4.4	9.08065	36	0
0	36.9656	1	1	0	0	1	0	0	0	0	NA	69	NA	6.21	NA	11.1242	20.783	23.87	143	NA	361	NA	4.4	19.4394	21.5333	0
0	81.0157	1	1	0	0	1	0	0	0	0	NA	38	40	3.8	2.97	13.9362	18.5944	12.4	128	15.9	294	NA	4.3	4.14998	16.0667	1
0	69.5105	1	1	0	0	1	0	0	0	0	NA	28	44	1.39	1.55	52.2816	44.6709	9.3	136.6	16.7	124	0.63	2.9	4.77742	30.1333	0
0	67.4413	1	1	0	0	1	0	0	0	0	NA	51	NA	2.93	NA	21.4725	17.8399	8.21	136	NA	190	0.28	4.1	0.328573	16.6	0
0	80.5036	1	1	0	0	1	0	0	0	0	NA	71	23	5.8	3.31	8.16844	16.8914	9.5	139	16.3	230	NA	5.9	18.8913	0	1
0	65.9148	1	1	0	0	1	0	0	0	0	NA	71	63	2.5	1.8	25.49	37.7117	15.7	131.57	NA	171	0.3	4.7	2.0806	4.26667	1
0	60.3281	1	1	0	0	1	0	0	0	0	NA	34	35	3.31	3.27	18.489	19.0774	9.6	139	15.1	224	0.25	3.6	10.1492	36	0
0	87.1082	1	1	0	0	1	0	1	0	0	1129.23	27	60	1.54	1.8	48.92	33.0158	9.54	135.41	15.5	301.8	1.12	4.8	9.8496	36	0
0	59.8671	1	1	0	0	1	0	1	0	0	2843.25	28	23	1.49	1.16	49.8032	67.0944	8.69	142	17.3	172	0.56	4.4	5.75635	36	0
0	85.4552	1	1	0	0	1	0	1	0	0	48.83	32	60	1.7	2.34	36.1994	23.6803	9.2	137	18.8	286.6	0.5	4.3	5.76515	8	0
0	80.9864	1	1	0	0	1	0	1	0	0	1442.62	29	NA	1.6	NA	42.6318	46.4608	10.55	139	NA	170	NA	3.79	1.02261	20.9667	1
0	69.4057	1	1	0	0	1	1	0	0	0	1293.14	51	35	2.4	2.49	26.4482	24.0286	6.9	140	NA	149	0.51	4.5	8.17989	36	0
0	69.1425	1	1	0	0	1	1	0	0	0	132.96	20.21	27	1.1	1.16	69.7985	71.5161	7.7	137	NA	115	NA	4.6	6.55402	36	0
0	55.9265	1	1	0	0	1	1	0	0	0	2926.52	16	24	1.39	1.38	57.4455	57.1698	10.1	137.9	15.5	348	0.4	4.2	7.9677	31.0667	1
0	43.745	1	1	0	0	1	1	0	0	0	74.25	17	21	1.3	1.03	69.3038	88.3166	8.7	133	NA	240	1.05	4.4	7.3985	36	0
0	73.9723	1	1	0	0	1	1	0	0	0	1018.19	66	51	2.7	2.1	NA	34.4698	6.97	139	NA	103	0.99	5.1	2.01872	1.03333	1
0	65.1875	1	1	0	0	1	1	0	0	0	1371.77	44	47	2.13	2.37	32.3029	26.2228	7.73	135	15.8	167	1.28	4.1	3.71836	25.8	0
0	63.6804	1	1	0	0	1	1	0	0	0	1091.36	26	28	1.67	1.5	37.3293	54.3823	4.95	133	NA	162	0.4	5	2.11959	12.7333	0
0	84.4797	1	1	0	0	1	1	0	0	0	3182.99	38.75	46	1.92	2.15	31.6668	25.9429	7	136	15	161	0.59	4.7	5.03107	3.93333	0
0	69.2187	1	1	0	0	1	1	0	0	0	294.38	21	45	1.33	1.8	52.9632	37.9023	40.64	144	18	320	0.3	4.4	8.30833	11.3333	1
0	80.4227	1	1	0	0	1	1	0	0	0	1616.7	25	27.6	1.23	1.28	54.7522	53.2861	10	135.3	14.9	303	0.25	4.1	69.6622	24.7333	1
0	75.5571	1	1	0	0	1	1	0	0	0	2156.71	37.7	35.2	1.9	1.57	34.235	42.3732	22.6	139	17.1	254	0.49	4.68	3.15407	36	0
0	70.9341	1	1	0	0	1	1	0	0	0	2377.73	34	32	1.8	1.58	37.1999	42.485	11.4	131	15.8	422	0.48	5.1	24.5265	0.9	1
0	80.1876	1	1	0	0	1	1	0	0	0	422.15	34	38	2.9	2.59	23.8628	22.4285	11.42	135	13.4	186	0.43	4.8	6.25077	8.23333	0
0	77.5169	1	1	0	0	1	1	0	0	0	702.71	49.72	98	2.2	4.2	28.7931	13.0665	8.8	131	16.2	153	0.26	4.2	3.18793	34.7667	0
0	81.6132	1	1	0	0	1	1	0	0	0	159.21	75	37	3	1.48	15.5944	42.7468	10.3	134.7	14	152	0.2	6.61	6.71586	8.43333	1
0	80.3279	1	1	0	0	1	1	0	0	0	287.32	44	30	2.2	1.21	28.2126	54.8795	8.9	138	13.4	293	0.3	4.3	3.12772	36	0
0	79.1469	1	1	0	0	1	1	0	0	0	575.69	35.2	62	2.5	4.42	16.6162	11.7436	31.9	131	14.5	376	0.57	4.69	5.48839	13.0667	0
0	64.3515	1	1	0	0	1	1	0	0	0	1357.33	73.03	94	6	4.43	17.8131	12.8934	12.8	138	15.7	311	0.3	4.2	7.39138	3	1
0	70.2662	1	1	0	0	1	1	0	0	0	788.95	45	38	2.73	4.34	10.9493	12.8875	14.8	133	14.2	266	0.38	5.8	6.84349	12.1	0
0	69.0212	1	1	0	0	1	1	0	0	0	423.73	32	NA	1.43	NA	49.5334	52.4677	9.6	132	NA	222	NA	3.6	5.31226	34.7	0
0	68.1886	1	1	0	0	1	1	0	0	0	817.27	32	49	1.73	1.76	40.1263	42.325	9.16	134	NA	219	NA	4.4	6.92213	9.96667	1
0	73.5706	1	1	0	0	1	1	0	0	0	758.28	32	27	1.5	1.31	45.3837	48.6804	8.61	138	NA	125.1	NA	NA	3.06547	36	0
0	79.8237	1	1	0	0	1	1	0	0	0	1367.58	39	54	2	1.9	30.2083	34.4144	12.43	139	NA	155	NA	4.3	12.1806	36	0
0	90.0732	1	1	0	0	1	1	0	0	0	875.25	46	41	3.12	2.87	16.5052	18.3664	3.15	144	13.8	125	0.4	3.2	4.2553	0	1
0	87.9684	1	1	0	0	1	1	0	0	0	1840.69	56	55	3.2	3.31	16.4397	15.6406	3.22	139	15.4	104	0.79	4.5	2.92654	31.3667	1
0	75.7954	1	1	0	0	1	1	0	0	0	1646	60	80	2.8	3	21.4804	18.8163	6.9	141	13.6	194	NA	4.69	9.72307	2.1	1
0	76.1768	1	1	0	0	1	1	0	0	0	3498.18	36	NA	3.43	NA	16.0436	13.9731	8.4	135	14.5	169	0.98	4.9	6.13147	32.9333	1
0	77.6728	1	1	0	0	1	1	0	0	0	3572.78	29	41	1.53	1.5	42.0902	43.337	10.1	142.93	18.3	204	0.52	4.9	2.94209	36	0
0	74.791	1	1	0	0	1	1	0	0	0	3122.39	22	37	2.4	2.67	25.5852	22.7242	7.5	144	15.5	150	NA	4.9	3.78081	36	0
0	59.2198	1	1	0	0	1	1	0	0	0	2547.19	76	75	9.46	9.28	5.55742	5.48635	9.6	137	NA	289	NA	5.4	2.61334	30.5	1
0	58.4864	1	1	0	0	1	1	0	0	0	2639.32	27	41	2.49	2.5	27.5139	28.0069	6.2	134	15.8	282.9	0.3	4.6	8.60547	36	0
0	67.0987	1	1	0	0	1	1	0	0	0	1605.84	24	NA	2.1	NA	32.7091	36.2325	17.6	138	16.8	340	0.37	4.7	1.91045	19.5333	0
0	58.5745	1	1	0	0	1	1	0	0	0	NA	76	54	4.8	5.63	11.9395	10.3129	19.5	142.9	14.6	333	0.18	4.5	13.0473	36	0
0	88.8492	1	1	0	0	1	1	0	0	0	NA	69	95	3.93	4.37	12.9537	11.4277	11.7	136	NA	191	NA	4.3	6.24184	1.16667	1
0	69.9282	1	1	0	0	1	1	0	0	0	NA	36	49	9.51	11.04	5.433	4.0795	8.72	141	16	NA	NA	5.3	3.01774	36	0
0	63.8032	1	1	0	0	1	1	0	0	0	NA	98.63	85	8.76	6.64	5.92432	6.85224	NA	140	NA	NA	NA	4.26	2.02451	36	0
0	71.2659	1	1	0	0	1	1	0	0	0	NA	19	62	2.2	1.3	28.0957	50.2987	6.55	135	14.3	203	0.37	3.9	39.213	36	0
0	76.3006	1	1	0	0	1	1	0	0	0	NA	41	70.1	5.78	3.63	8.5693	15.1481	8.21	137.4	12.9	NA	NA	3.7	26.3682	33.0667	1
0	62.3932	1	1	0	0	1	1	0	0	0	NA	32.4	35	2.03	1.3	33.8653	57.5421	NA	139	NA	NA	NA	5	22.9288	11.8333	1
0	78.2946	1	1	0	0	1	1	0	0	0	NA	28	37	1.58	1.52	41.6538	42.5631	6.54	133	12.9	231	NA	4.7	6.00854	7.83333	1
0	75.6668	1	1	0	0	1	1	0	0	0	NA	89.89	68	1	1.64	74.636	40.5311	9.83	129	16.2	237	NA	5.2	7.43599	0.766667	1
0	75.0474	1	1	0	0	1	1	0	0	0	NA	37	NA	1.4	NA	48.9815	68.9409	14.7	140.9	18.7	382	0.42	3.9	17.3045	0.1	1
0	78.4475	1	1	0	0	1	1	0	0	0	NA	51.9	52	2.2	1.7	27.9782	35.1312	11.09	142	14.6	222	0.73	3.8	10.4043	29.1667	1
0	95.3702	1	1	0	0	1	1	0	0	0	NA	25	33	1.7	1.5	33.5505	31.9364	9.3	139	NA	429	0.4	4.8	2.17819	0	1
0	65.227	1	1	0	0	1	1	0	0	0	NA	43	33	1.83	1.66	38.1568	41.2378	14.8	130	16.8	422	NA	3.8	25.062	36	0
0	88.6828	1	1	0	0	1	1	0	0	0	NA	25	46.6	1.5	NA	42.0034	30.0289	12.4	128	NA	445.1	1.11	4.6	11.4664	1.4	1
0	62.0227	1	1	0	0	1	1	0	0	0	NA	68	31	2.6	1.63	26.6837	42.5451	8.93	139	14.8	191	0.31	5.2	1.83464	12.6333	1
0	62.5477	1	1	0	0	1	1	0	0	0	NA	16	102	1.3	4	55.9382	14.6964	11.81	146	14.6	537	0.46	NA	4.06055	4.36667	1
0	70.8157	1	1	0	0	1	1	0	0	0	NA	24.7	35	1.1	0.86	72.4849	84.5114	14.21	136	13.9	172	1.7	4.7	42.2179	36	0
0	69.4784	1	1	0	0	1	1	0	0	0	NA	61.68	58	2.8	2.95	21.9306	21.8645	13.4	134	14.2	101	1.6	4.8	3.40237	0.7	1
0	54.7876	1	1	0	0	1	1	0	0	0	NA	23	34	1.1	0.92	80.9785	85.7505	9.35	140	14.8	218	0.47	3.9	7.00778	33.4333	0
0	80.0307	1	1	0	0	1	1	0	0	0	NA	35	40	1.92	1.69	31.1968	38.3329	7.91	134	17.6	102.7	NA	5.1	4.79599	6.26667	1
0	76.1201	1	1	0	0	1	1	0	0	0	NA	35	53	1.7	2.1	37.9398	30.8197	6.33	139	15.2	NA	0.71	5.2	10.0554	12.4333	0
0	80.1225	1	1	0	0	1	1	0	0	0	NA	61	64	1.57	2.03	40.9894	27.8663	4.64	133	16.7	158	NA	4.8	6.9258	15.7333	0
0	83.3605	1	1	0	0	1	1	0	0	0	NA	35	42	1.6	1.45	39.5619	44.9901	9.5	135	16.3	253	0.38	5	3.35269	36	0
0	80.8386	1	1	0	0	1	1	0	0	0	NA	24	29	1.47	1.8	44.6771	30.6368	6.3	140	16.5	153	0.25	3.8	6.96193	12.4333	0
0	66.13	1	1	0	0	1	1	0	0	0	NA	46.2	NA	3.9	NA	15.0453	18.6676	8.27	140	14.7	230	1.51	5.5	25.3315	36	0
0	73.8813	1	1	0	0	1	1	0	0	0	NA	101	89	10.61	8.63	4.32416	5.6043	5.25	139	13.3	217	0.17	5.7	13.3824	36	0
0	72.5701	1	1	0	0	1	1	0	0	0	NA	41	48	4.2	3.97	13.2422	13.6393	11.1	144	16.8	296	0.25	4.4	12.904	36	0
0	50.4684	1	1	0	0	1	1	0	0	0	NA	108.67	94	6.71	5.53	8.55174	10.8522	3.19	135	17.1	148	0.46	NA	6.18709	26.0667	0
0	74.099	1	1	0	0	1	1	0	0	0	NA	38	63	1.9	2.08	34.3433	30.2743	3.54	137	15.6	206	0.27	4.7	5.98557	36	0
0	64.4181	1	1	0	0	1	1	0	0	0	NA	111.42	56	5.44	3.89	9.87587	15.6925	4.8	133	14.8	67	0.55	4.35	5.27455	0.0333333	0
0	85.4719	1	1	0	0	1	1	0	0	0	NA	28	NA	1	NA	65.8236	61.1672	8.4	139	16.1	253	NA	4.4	0.305289	36	0
0	78.9061	1	1	0	0	1	1	0	0	0	NA	42	NA	1.9	NA	32.1983	30.6262	6.9	140	14.7	147	NA	4.3	4.68327	25.9667	0
0	61.1007	1	1	0	0	1	1	0	0	0	NA	36	39	4.21	3.53	15.8165	18.215	5.86	138	14.6	247	NA	3.8	2.08998	27.9333	0
0	80.2581	1	1	0	0	1	1	0	0	0	NA	25	30	1.11	1.3	56.4788	49.7317	11.24	139	NA	238	0.42	3.51	7.68097	36	0
0	56.4527	1	1	0	0	1	1	0	1	0	1011.36	70	42	3.03	2.2	20.1422	29.9997	8.1	132	14.6	228	0.99	4.3	3.99479	33.1667	1
0	90.3539	1	1	0	0	1	1	0	1	0	1050.13	90	124	2.4	3.7	22.9788	13.2217	7.92	137	16.5	249	0.7	4.1	5.99059	5.1	1
0	82.6693	1	1	0	0	1	1	0	1	0	482.3	59	98	3.2	4.6	17.327	11.7834	6.8	137	13.1	267	NA	4.6	4.66366	1.16667	1
0	69.9306	1	1	0	0	1	1	0	1	0	613.82	53	53	2.1	2	30.3853	33.3741	7.5	136	NA	150	NA	4.3	4.28314	11.4667	1
0	81.8432	1	1	0	0	1	1	0	1	0	2803.28	66	NA	1.8	NA	35.3973	49.6023	4.5	141	14.6	106	0.63	4.6	5.25756	3	1
0	56.5044	1	1	0	0	1	1	0	1	0	452.89	60	41	2.7	1.86	25.4912	39.2486	7.9	133	17.3	287	0.33	5.2	4.20418	36	0
0	89.4268	1	1	0	0	1	1	0	1	0	2201.07	36	49	1.83	2.2	32.3164	26.7257	10.87	144	14.4	164	0.98	4.35	3.73676	18.3	1
0	79.7362	1	1	0	0	1	1	0	1	0	3418.8	37	47	3.24	3.38	16.7874	16.1213	4	136	15.1	NA	0.57	3.63	5.73229	18.9333	1
0	82.4177	1	1	0	0	1	1	1	0	0	359.19	89	55	4.33	3.69	11.9524	14.5875	8.9	135	15.2	32	0.54	6.7	8.12988	0	1
0	72.9151	1	1	0	0	1	1	1	0	0	4177.82	60	37	2.4	1.48	24.9601	45.9847	5.5	128	17.2	139	NA	4.8	5.36671	2.9	1
0	87.9871	1	1	0	0	1	1	1	0	0	694.46	25	41	2	2.76	28.0567	19.3251	9.6	142	15.2	154	NA	4.7	2.26469	7.5	1
0	83.9022	1	1	0	0	1	1	1	0	0	900.1	30	32	1.43	1.69	45.584	38.2557	8.58	NA	NA	108	NA	NA	5.50424	21.6333	1
0	92.9803	1	1	0	0	1	1	1	0	0	334.66	42	42	1.8	1.77	NA	36.6021	11.1	137.59	14.6	NA	0.99	3.9	2.0865	4.73333	0
0	76.1444	1	1	0	0	1	1	1	0	0	530.28	29.5	34	1.7	1.87	38.7327	34.2481	9.9	142	16.3	270	0.68	4.2	1.05032	14.1	1
0	92.2943	1	1	0	0	1	1	1	0	0	1389.05	31	26	1.8	1.7	31.6513	32.445	8.4	143.54	14.5	162	1.092	4.7	2.30483	20.3667	1
0	63.5761	1	1	0	0	1	1	1	0	0	155.139	28	28	1.7	1.29	43.0588	58.2748	8.32	137	NA	123	NA	4	14.0961	36	0
0	71.868	1	1	0	0	1	1	1	0	0	557.69	30.4	26	1.66	1.4	41.2279	48.4432	9	127	NA	201	0.46	3.9	4.4478	29.2333	0
0	68.7974	1	1	0	0	1	1	1	0	0	1126.23	41	47	2.6	3	25.1758	20.6047	5.26	139	NA	153	NA	4.4	3.99012	12.3667	0
0	69.216	1	1	0	0	1	1	1	0	0	415.35	23	17	1.3	0.93	56.8635	82.6988	7.13	142	NA	166	0.59	4	3.21505	36	0
0	80.3098	1	1	0	0	1	1	1	0	0	3096.49	45	38	1.5	1.39	42.9618	47.395	10.27	133	17	237	1.983	4.5	6.26459	25.2667	0
0	61.5717	1	1	0	0	1	1	1	0	0	873.08	72	69	1.63	1.25	44.1046	62.1087	8.9	137	16	168	1.62	5	3.05104	36	0
0	74.5343	1	1	0	0	1	1	1	0	0	791.34	31	27	1.2	0.94	59.2336	79.2635	5.2	133	18.7	234	0.77	4.9	6.24919	14.5333	0
0	63.3264	1	1	0	0	1	1	1	0	0	2377.21	18	20	1.7	1.4	42.2906	52.4822	19.82	141	18.5	390	NA	4.3	5.92417	31.9	1
0	53.1156	1	1	0	0	1	1	1	0	0	NA	26	29	1.4	1.33	56.6852	58.3159	9.6	132	16.6	289	0.93	4	7.0079	12.3667	1
0	77.6723	1	1	0	0	1	1	1	0	0	NA	51	66	2.5	3.4	24.2996	17.2967	11.42	141	18.3	337	0.33	5.5	10.9373	9.5	1
0	77.4684	1	1	0	0	1	1	1	0	0	NA	46	42	2.5	1.67	23.4082	38.4087	5.89	138	18.8	342	0.7	4.2	8.64359	36	0
0	75.0146	1	1	0	0	1	1	1	0	0	NA	60	57	2.37	2.14	28.1411	28.913	13.7	136	15.5	124	0.99	3.5	34.6754	0	1
0	75.0859	1	1	0	0	1	1	1	0	0	NA	36	69	1.71	2.56	36.3743	23.5593	10.79	137	14.7	265	NA	4.7	29.0861	36	0
0	82.1199	1	1	0	0	1	1	1	0	0	NA	24	32	4.5	6.29	11.6791	7.49743	6.07	142	15	130.7	NA	3.3	4.17753	32.8	1
0	67.7969	1	1	0	0	1	1	1	0	0	NA	103.63	54	3.3	2.46	17.7563	25.5141	5.33	141	15.7	108	0.91	4.4	4.30992	7.6	1
0	82.3958	1	1	0	0	1	1	1	0	0	NA	29	46	2.1	3.33	28.1489	16.6432	9.39	128	15	206	0.33	4.1	2.30366	0	0
0	51.8475	1	1	0	0	1	1	1	0	0	NA	27	29	1.96	1.5	36.8056	50.0256	9.6	142	14.6	98.6	0.68	4.2	3.36357	36	0
0	84.4051	1	1	0	0	1	1	1	0	0	NA	20	19	1.33	1.47	47.5761	44.9239	6.2	139	14.7	173	NA	3.4	4.88285	4.6	1
0	75.9266	1	1	0	0	1	1	1	0	0	NA	35	NA	1.73	NA	38.1589	36.4145	7.9	142	15.6	190	0.95	4.2	0.232369	36	0
0	91.9666	1	1	0	0	1	1	1	0	0	NA	18	NA	1.3	NA	45.9423	56.195	17	137	15	239	NA	3.9	7.8823	29.6333	0
0	78.7386	1	1	0	0	1	1	1	0	0	NA	46.77	41	1.6	1.9	39.7239	34.174	7.4	146	14.3	NA	0.41	4.1	4.09526	36	0
0	79.8272	1	1	0	0	1	1	1	0	0	NA	25	29	1.3	1.33	52.0494	51.3986	10.83	138	14.2	283	0.4	3.9	5.80496	36	0
0	80.3009	1	1	0	0	1	1	1	1	0	NA	34	27	2.06	2.2	30.1994	28.5801	7.6	139	14.8	195	0.5	4.4	7.18702	36	0
0	86.8659	1	1	0	0	1	1	1	1	0	NA	47	90.6	2.4	4.1	23.4373	11.3143	9.9	138.46	15.8	226	NA	4.62	4.19776	0.166667	1
0	76.36	1	1	0	0	1	1	1	1	0	NA	40	38	1.3	1.25	54.502	59.2007	7.5	141.6	14.6	152	0.7	3.86	3.56622	36	0
0	63.0126	1	1	0	0	1	1	1	1	0	NA	41	24	2.1	1.5	31.9555	45.2102	6.4	138	15.1	221	NA	4.9	2.57212	36	0
0	78.2406	1	1	0	0	1	1	1	1	0	NA	75	31	9.69	5.66	4.57657	8.27047	9	136	15.3	172	0.36	4.1	3.21828	36	0
0	78.8033	1	1	0	0	1	1	1	1	0	NA	43	86	2.6	4.5	23.523	11.4404	5.6	137	14.4	167	NA	4.2	1.26568	29.7667	0
0	57.6123	1	1	0	0	0	0	0	0	1	832.4	46	32	1.8	1.5	34.7091	43.3194	6.8	143	18.5	239	NA	4.5	5.71352	32	1
0	70.7733	1	1	0	0	0	0	0	0	1	555.559	24	66.4	1.91	2.97	33.8317	22.0939	5.7	133	14.6	242	NA	5.5	8.0221	36	0
0	71.2221	1	1	0	0	0	0	0	0	1	220.24	13	12	0.43	0.4	127.042	135.309	8.3	142.51	13.9	179	0.65	4.2	8.79268	36	0
0	79.7985	1	1	0	0	0	0	0	0	1	1298.45	45	61	2.4	1.99	28.3317	33.7964	5.1	141	14.6	145	0.58	4.5	16.8874	4.66667	1
0	58.502	1	1	0	0	0	0	0	0	1	2211.66	26.3	34	1.13	1.17	67.3996	65.8499	5.93	142	17.1	132	1.14	4.5	5.59555	36	0
0	87.5698	1	1	0	0	0	0	0	0	1	NA	35	34	1.58	1.4	38.6584	45.2092	14.7	134	17.5	217	0.6	4.1	3.12233	23.2667	0
0	53.9553	1	1	0	0	0	0	0	0	1	NA	42.6	41	1.56	1.53	50.2942	50.5431	7.8	134	19.3	311	2.5	4.6	0.295701	2.06667	1
0	45.6832	1	1	0	0	0	0	0	0	1	NA	16	28	1.2	1.48	67.7458	51.7625	22	135	14.5	554.4	1.69	3.6	2.78516	36	0
0	76.2078	1	1	0	0	0	0	0	0	1	NA	30.82	58	2.13	3.43	30.7813	16.8928	10.4	143	NA	164	0.62	4.6	5.06545	36	0
0	89.1419	1	1	0	0	0	0	0	1	1	NA	94.83	88	3.03	2.03	15.8314	26.297	10.8	139	NA	335	NA	NA	10.8273	11.5667	1
0	62.6441	1	1	0	0	0	0	0	1	1	NA	61	49	2.3	2.05	30.2013	34.4037	5.6	139	15.2	NA	1.538	4.8	5.93194	25.6	1
0	81.5952	1	1	0	0	0	0	0	1	1	NA	26	NA	1.23	NA	55.5841	60.2043	8.2	136	NA	NA	NA	4.5	2.82541	2.2	1
0	80.6876	1	1	0	0	0	0	0	1	1	NA	17	24	1.13	1	62.2425	71.9701	8.6	136	15.1	288	0.57	4.2	25.1793	1.7	1
0	68.1617	1	1	0	0	0	0	0	1	1	NA	22	23	1	1	77.5861	77.4034	6.78	138	NA	77	0.35	3.6	1.77156	15.4	1
0	72.9946	1	1	0	0	0	0	0	1	1	NA	33	46	1.3	1.33	51.9464	50.2036	7.5	138	NA	237	NA	4	2.24727	16.5667	1
0	73.362	1	1	0	0	0	0	0	1	1	NA	41	59	1.9	2.21	34.9628	30.0706	8.3	137	NA	NA	0.73	5.1	17.9237	36	0
0	75.6696	1	1	0	0	0	0	1	0	1	52.34	19	NA	1	NA	76.5611	86.1951	8.5	140	15.7	125.8	0.33	4.5	4.71015	27.7	1
0	75.648	1	1	0	0	0	0	1	0	1	1220.88	51	31	2.15	1.4	30.0206	47.5392	10.8	132	18	144	1.53	4	9.09237	36	0
0	46.2189	1	1	0	0	0	0	1	0	1	1063.88	18.6	30	1.44	1.7	62.0378	46.3784	10.58	137.85	NA	476	2.1	3.7	4.86018	3.9	0
0	79.7995	1	1	0	0	0	0	1	0	1	3555.85	20	31	1.2	1.5	51.9489	41.3968	8.49	141.6	14.6	300	0.68	4.3	5.06187	36	0
0	83.7856	1	1	0	0	0	0	1	0	1	477.41	30	29	0.83	0.99	83.4408	73.4945	4.2	137	17.2	165.8	NA	3.2	5.07095	12.3	0
0	77.1571	1	1	0	0	0	0	1	0	1	913.76	19	18	0.73	0.8	98.332	93.0451	6.08	140	NA	148	0.65	4.9	10.4656	36	0
0	75.0867	1	1	0	0	0	0	1	0	1	887.82	42	33	1.78	1.8	32.9419	34.7587	15.1	132	14.1	241	1.65	NA	15.1763	36	0
0	85.0611	1	1	0	0	0	0	1	1	1	NA	25	41	1.17	1.4	62.9616	43.024	4.41	142	16.3	289	0.4	4.4	12.9136	36	0
0	88.9129	1	1	0	0	0	0	1	1	1	NA	71.02	68	1.3	1.43	48.3263	42.9401	5.8	133	16.1	87.7	1.17	5	9.60866	1.13333	1
0	73.6347	1	1	0	0	0	0	1	1	1	NA	24	23	1.12	1.23	67.7997	55.4049	5.9	140	16.2	145	0.53	5.1	3.75781	31.9	1
0	77.1723	1	1	0	0	0	0	1	1	1	NA	17	39	1.1	1.3	61.7191	53.0869	9.6	139	15.6	220	1.09	4.3	7.04093	36	0
0	78.2118	1	1	0	0	0	0	1	1	1	NA	32	29	1.1	1.06	65.4865	68.5927	6.7	139	14.6	240	NA	4.2	1.92379	4.96667	0
0	84.2407	1	1	0	0	0	0	1	1	1	NA	15	20	0.8	1	NA	74.6337	8.24	139	16	262	0.4	4.9	8.17159	0	1
0	88.4891	1	1	0	0	0	0	1	1	1	NA	22	24	1	1	NA	NA	12.5	136	15.7	260	1.329	4.4	5.50234	36	0
0	63.1723	1	1	0	0	0	1	0	0	1	2276.69	12	18	0.64	0.73	111.217	104.432	8.3	136	16.5	202	1.47	4.3	5.17899	36	0
0	59.2178	1	1	0	0	0	1	0	0	1	1292.86	30	18	1.5	1.18	50.7656	69.1551	7.7	128.73	13.9	219	0.54	3.5	13.2987	36	0
0	47.085	1	1	0	0	0	1	0	0	1	1269.02	32	24	0.93	0.84	94.3792	101.774	7.32	137.9	16.3	191	0.81	4.3	5.47802	19.4333	1
0	52.1641	1	1	0	0	0	1	0	0	1	385.18	13	NA	0.94	NA	85.4873	92.2451	10.8	144	NA	272	NA	4.1	8.13373	36	0
0	74.1525	1	1	0	0	0	1	0	0	1	206.38	38	36	2	1.44	32.2002	46.3571	6.39	136	14.5	201	0.37	3.9	7.04625	20.9333	0
0	54.9865	1	1	0	0	0	1	0	0	1	368.22	35	31	1.15	1.2	72.7629	68.4962	7.5	131.8	17.6	164	2.423	4.7	2.09611	36	0
0	62.0991	1	1	0	0	0	1	0	0	1	1417.86	46	28	2.2	1.39	31.3225	54.3825	9.1	139	18.3	207	NA	4.5	9.90265	34.0333	0
0	57.0932	1	1	0	0	0	1	0	0	1	782.39	31	35	1.89	1.6	38.9956	46.5895	8.05	140	15.2	202	0.7	4.1	2.84739	35.1333	1
0	71.1948	1	1	0	0	0	1	0	0	1	1976.04	35.2	45	1.63	1.7	42.2931	40.1533	7.9	133.4	NA	181	0.4	NA	2.09815	36	0
0	58.5204	1	1	0	0	0	1	0	0	1	1896.56	49	38	1.5	1.43	50.1518	52.5464	8.66	136	NA	236	0.43	4.1	7.60315	28.4667	1
0	83.1873	1	1	0	0	0	1	0	0	1	1841.96	26	29	1.33	1.2	46.8813	54.6082	10.33	138	19.5	359	NA	4.42	21.089	32.3667	1
0	67.466	1	1	0	0	0	1	0	0	1	411.43	25	24.3	1.2	0.92	61.8443	84.4717	6.8	137	NA	217	0.8	4.7	10.9079	31.1	1
0	58.5713	1	1	0	0	0	1	0	0	1	740.7	23	30	1.7	1.86	43.617	38.3381	7.2	140	14.2	NA	0.45	4.2	7.79464	36	0
0	80.2068	1	1	0	0	0	1	0	0	1	NA	28	39	1.53	1.57	38.5071	37.6989	5.8	123	22.3	276	0.65	4.6	5.8032	1.16667	1
0	38.8358	1	1	0	0	0	1	0	0	1	NA	63	52	0.93	1	103.247	99.7166	8	133	17.7	224	0.44	5.6	0.299025	36	0
0	46.0897	1	1	0	0	0	1	0	0	1	NA	19.53	38	1.24	1.38	70.4069	61.1404	11.7	141	24.3	255	0.935	4.8	9.9071	36	0
0	71.1899	1	1	0	0	0	1	0	0	1	NA	21	27	1.1	1.2	69.4272	59.978	6.6	139	14.2	90	NA	3.9	3.73147	27.4	1
0	70.0614	1	1	0	0	0	1	0	0	1	NA	35	24	1.83	1.2	36.2536	60.1268	10.1	137	15.8	228	NA	4.7	20.3793	4.9	0
0	54.5959	1	1	0	0	0	1	0	0	1	NA	22	26	1.1	1.2	75.2402	67.0527	13.36	136.83	13.3	180	NA	NA	2.79299	12.4	0
0	64.3486	1	1	0	0	0	1	0	0	1	NA	17	35	2.15	1.86	31.2337	38.1246	19.18	144	14	313	NA	3.6	11.1331	36	0
0	72.6475	1	1	0	0	0	1	0	0	1	NA	89	NA	3.23	NA	17.9081	14.5739	7.54	130	NA	162	NA	5.6	14.022	0	1
0	81.2102	1	1	0	0	0	1	0	0	1	NA	54	46	1.8	1.9	33.8654	40.8211	6.22	137	17.3	158	0.99	4.1	8.06106	24.7333	1
0	84.232	1	1	0	0	0	1	0	1	1	1012.45	19.25	19	1	0.99	68.8074	71.922	8.2	142.2	15.6	243	2.2	3.5	7.40865	36	0
0	55.0956	1	1	0	0	0	1	0	1	1	628.63	42	25	1.9	1.6	38.5916	45.2089	8.2	135	13.5	370	0.2	4.3	9.35562	28.8333	1
0	82.0072	1	1	0	0	0	1	0	1	1	273.6	25	26	1.53	1.12	37.94	58.9994	6.09	139	16.2	227	0.97	4.1	2.98296	36	0
0	55.5982	1	1	0	0	0	1	0	1	1	3255.08	69	116.7	3.43	3.58	19.7637	19.0756	10.5	127	NA	146	NA	4.7	3.78311	32.7667	1
0	88.1357	1	1	0	0	0	1	0	1	1	863.62	20	29	0.83	0.98	80.5794	64.8792	3.78	134	15.3	461	0.36	4	3.21007	16.1	0
0	61.7402	1	1	0	0	0	1	0	1	1	275.62	33	24	1.43	1.34	52.6243	56.2639	5.2	138	19.8	28.4	0.47	4.5	10.1571	36	0
0	80.2046	1	1	0	0	0	1	0	1	1	763.66	30	28	1.4	1.37	46.3462	47.6533	4.18	131	14.2	144	NA	NA	7.42618	13.6333	1
0	63.8451	1	1	0	0	0	1	0	1	1	NA	61	62	2.31	2.39	28.2418	27.7503	5.31	140	NA	149	0.7	5.2	0.294437	36	0
0	69.5826	1	1	0	0	0	1	0	1	1	NA	52	62	2.05	2.61	31.6823	23.8088	7.8	139	NA	225	0.52	4.4	2.99115	0.7	1
0	84.1072	1	1	0	0	0	1	0	1	1	NA	38	46	1.5	1.64	41.4792	37.1598	5.9	137	17.2	212.2	NA	4.2	10.3729	36	0
0	80.7432	1	1	0	0	0	1	0	1	1	NA	25	38	1.2	1.4	57.21	49.0406	5.95	142	15.1	148	NA	3.7	10.0259	31.0667	1
0	67.3478	1	1	0	0	0	1	0	1	1	NA	32	31	1.2	1.06	65.8691	58.7817	6.96	139	16.3	NA	0.62	4.38	1.48766	36	0
0	65.6232	1	1	0	0	0	1	0	1	1	NA	19.9	23	0.85	1	90.5316	90.1573	10.18	136	15.4	306	NA	4.6	0.326406	36	0
0	79.0134	1	1	0	0	0	1	0	1	1	NA	32.4	45	1.8	2.04	33.1374	23.8659	NA	131	NA	136	0.86	4.3	3.75506	7.6	1
0	59.3289	1	1	0	0	0	1	0	1	1	NA	28	23	1.9	1.36	37.9407	59.2242	9.7	140	20.3	445.3	0.94	4.7	3.09391	34.6	1
0	81.0256	1	1	0	0	0	1	1	0	1	907.14	19	20	1.1	1.04	61.1735	68.388	3.18	139	15.5	109	0.56	3.8	3.90421	36	0
0	65.3889	1	1	0	0	0	1	1	0	1	326.45	50	NA	2	NA	30.8915	28.5209	10.26	139	15.3	214	0.78	4.3	6.08267	30.4333	1
0	69.1396	1	1	0	0	0	1	1	0	1	679.27	39	67	1.7	1.69	40.9895	41.151	8.4	143	15.5	NA	0.1	3.8	12.8871	3.93333	1
0	84.6379	1	1	0	0	0	1	1	0	1	1877.92	69	51	2.14	1.53	25.8837	37.9595	9.6	134	17.6	286	1	4.4	4.16746	8.56667	1
0	80.4274	1	1	0	0	0	1	1	0	1	216.65	14	19	0.9	1	79.043	70.235	8.6	137	14.6	160	NA	4.4	2.64107	24.9	0
0	77.1789	1	1	0	0	0	1	1	0	1	676.07	23	26	1.4	1.32	48.3359	50.2629	5.64	143	16	256	NA	4.2	9.2265	33.4333	1
0	71.9306	1	1	0	0	0	1	1	0	1	630	27	58	1.59	2.1	44.2602	31.861	6.52	142	17.3	160	NA	4.1	10.7208	36	0
0	67.2292	1	1	0	0	0	1	1	0	1	924.04	30	NA	1.23	NA	60.6418	83.1874	11.5	140	14.4	172	NA	4.3	4.20951	17.1	0
0	81.7005	1	1	0	0	0	1	1	1	1	566.919	55	49	2.4	2	23.8973	30.007	7.66	136	16.1	146	0.59	5.2	1.9885	36	0
0	59.3846	1	1	0	0	0	1	1	1	1	498.12	21	22	1.68	1.5	43.8463	48.7758	9.4	142	16.8	257	NA	3.7	7.10395	23.7	1
0	73.3613	1	1	0	0	0	1	1	1	1	792.14	59	28	1.4	1.27	43.207	40.4166	6.19	139	15	142	1.18	4.6	3.38608	36	0
0	80.3802	1	1	0	0	0	1	1	1	1	3176.39	45	77	4	4.31	16.565	19.9989	5.6	130	14.7	177	NA	3.8	3.08534	24.2333	1
0	62.6416	1	1	0	0	0	1	1	1	1	3328.96	33	67	2.1	2.33	NA	43.3671	6.09	139	21.6	358	0.84	4.9	5.64365	7.36667	0
0	64.3792	1	1	0	0	0	1	1	1	1	286.8	22	18	1.3	1.32	66.4423	73.7497	9.1	140	14.1	206.5	0.4	4.1	10.0478	5.2	0
0	73.1731	1	1	0	0	0	1	1	1	1	390.68	19	16	1.3	1.22	52.6789	58.094	5.33	137	16.7	176	0.62	3.5	2.02436	36	0
0	66.478	1	1	0	0	0	1	1	1	1	782.06	21	NA	1.5	NA	46.4096	53.3698	10.5	135.92	15.6	117	NA	4.2	12.2702	36	0
0	67.953	1	1	0	0	0	1	1	1	1	281.44	21	23	1.2	0.98	64.0944	79.6481	9.16	135.94	NA	228	0.97	4.4	0.262502	21.9333	1
0	85.0952	1	1	0	0	0	1	1	1	1	164.51	20	24	0.88	1.1	80.3169	61.533	8.9	141.3	13.8	106	NA	3.7	2.30162	36	0
0	76.8417	1	1	0	0	0	1	1	1	1	309.3	63	46	2.03	1.65	29.8846	38.1872	3.51	131	15.6	75.2	1.01	4.6	4.53517	7.03333	0
0	56.6411	1	1	0	0	0	1	1	1	1	NA	62.15	43	2.1	2	32.6982	34.9206	3.32	135	21.2	144	1.7	4.1	1.97314	9.33333	1
0	79.9007	1	1	0	0	0	1	1	1	1	NA	52.08	NA	2.3	NA	26.4031	23.6856	6.3	140	15	NA	NA	4.6	0.285004	5	1
0	69.8769	1	1	0	0	0	1	1	1	1	NA	112	121	2.2	2.03	29.7478	34.1242	6.09	136	14.2	226	NA	4.7	2.47538	8.73333	1
0	86.9277	1	1	0	0	0	1	1	1	1	NA	28	26	1.9	1.71	32.6272	35.183	NA	139	NA	NA	NA	4.5	6.09892	8.26667	1
0	81.0787	1	1	0	0	0	1	1	1	1	NA	84	67	2.42	2.39	24.4744	24.0058	8.4	134	16.2	128	0.59	4.8	2.94834	0	1
0	81.963	1	1	0	0	0	1	1	1	1	NA	44	34	1.3	1.4	49.8873	45.1914	5.5	133	16.8	100	1.83	4	5.69771	24.0667	1
0	80.9644	1	1	0	0	0	1	1	1	1	NA	29	55	1.33	2.1	48.6717	33.9817	3.51	138	14.3	155	0.57	4.3	9.09711	30.1667	1
0	66.3045	1	1	0	0	0	1	1	1	1	NA	28.03	40	1.1	0.74	69.3091	97.6597	12.4	134	17	430.1	0.66	3.8	17.8135	1.2	1
0	72.1987	1	1	0	0	0	1	1	1	1	NA	28	26	1.37	0.98	51.4207	73.3911	6.8	136	15.7	94	NA	4	59.2808	11.9667	1
0	75.269	1	1	0	0	0	1	1	1	1	NA	25	20.7	0.91	0.8	80.938	85.7088	6.31	146	15.5	173	4.977	3.8	5.89212	30.2	1
0	78.3397	1	1	0	0	0	1	1	1	1	NA	37	25	1.11	0.92	62.5498	74.746	10.2	127	15.9	220	1.237	3.9	10.1066	29	1
0	83.6565	1	1	0	0	1	0	0	0	1	1135.51	20	21	1.23	1.15	52.5816	58.7404	NA	138	13.2	NA	1.18	NA	2.56835	23.6667	1
0	59.9163	1	1	0	0	1	0	0	0	1	520.84	72.13	70	7.37	6.5	6.98555	8.375	6.3	138.63	13.9	179	0.4	4.2	4.18547	7.7	0
0	63.1575	1	1	0	0	1	0	0	0	1	2535.89	25	24	1.93	1.8	34.4148	37.0787	5	136	18.6	168	0.67	4.1	2.11563	15.0333	1
0	55.9087	1	1	0	0	1	0	0	0	1	768.27	54	27	3.97	3.63	15.6185	18.039	11.15	136	NA	208	0.24	4.6	16.6122	20.9667	0
0	75.8597	1	1	0	0	1	1	0	0	1	620.74	71	67	6.83	6.84	6.90405	6.46728	8.8	137	14	171	0.3	5.2	2.76787	20.4333	0
0	61.7009	1	1	0	0	1	1	0	0	1	2305.26	37.7	48	1.7	1.71	40.2721	39.8876	11.1	140	18.1	228	0.57	3.7	0.471439	32.0667	1
0	69.1007	1	1	0	0	1	1	0	0	1	2800.02	43	53	4.68	4.41	12.5116	12.7082	14.1	139	14.8	319	0.7	5.3	17.0055	36	0
0	72.1954	1	1	0	0	1	1	0	0	1	1681.1	22	NA	1.6	NA	43.2034	34.6669	9.5	137.4	NA	319	NA	4	75.3484	19.7667	1
0	65.7346	1	1	0	0	1	1	0	1	1	1198.41	38	43	2.1	1.62	32.6979	43.556	8.6	141	16.1	299	0.36	3.8	15.1758	36	0
0	84.4006	1	1	0	0	1	1	0	1	1	890.72	70	NA	2.54	NA	22.3965	19.0756	4.1	143	18.6	NA	0.34	5.4	0.234229	5.73333	0
0	88.5361	1	1	0	0	1	1	0	1	1	2621.29	24	32	1.4	1.2	45.6342	54.162	8.1	137.2	15	174	NA	4.3	9.01646	14.8333	0
0	80.0933	1	1	0	0	1	1	0	1	1	942.37	18	17	1.03	1.13	68.178	61.7581	11.4	129	13.8	286	NA	3.8	5.01406	7.76667	1
0	87.3036	1	1	0	0	1	1	0	1	1	611.44	75	66	2.2	1.7	25.545	33.0231	5.7	139	18	125	1.2	6.2	2.90427	4.63333	0
0	69.4941	1	1	0	0	1	1	1	1	1	NA	37	35	1.83	1.5	36.119	44.9133	7.5	146	14.9	132	NA	4.8	0.292175	36	0
0	77.1823	1	1	0	0	1	1	1	1	1	NA	68	NA	2.74	NA	22.9545	23.3734	NA	136	NA	NA	1.048	4.2	3.44687	9.96667	0
0	66.2115	1	1	0	0	1	1	1	1	1	NA	63	66	2.54	3.5	25.7983	17.0661	7.3	139.5	16.1	NA	0.26	4.1	3.12531	23.5	1
0	82.7261	1	1	0	1	1	0	0	0	0	422.29	29.98	39	1.47	1.66	42.2933	37.3548	5.59	131	14.1	138	0.24	3.8	12.9541	11.7667	0
0	65.9769	1	1	0	1	1	0	0	0	0	228.39	31	48	1.3	1.66	58.3687	41.2872	7.5	135	NA	363	NA	4.4	5.39557	23.7	0
0	67.3969	1	1	0	1	1	0	0	0	0	670.6	56	31	4.1	2.45	14.6329	26.5658	11.1	136	NA	317.1	0.2	4.9	13.0211	16.5333	0
0	79.4873	1	1	0	1	1	0	0	0	0	1671.68	38	63	1.9	2.37	32.6294	24.9612	11	140	19.2	183	1.63	4.1	11.9699	36	0
0	57.3305	1	1	0	1	1	0	0	0	0	NA	21.58	25	0.93	0.8	90.7276	97.2603	14.06	119	16.3	574.6	NA	4.1	21.6917	36	0
0	80.2015	1	1	0	1	1	0	0	0	0	NA	29	61	1.1	2.4	62.4949	24.0823	9.6	129	15.4	264	0.25	NA	4.05759	36	0
0	63.367	1	1	0	1	1	0	0	0	0	NA	51	25	8	4.4	6.54306	13.3747	21.49	137	15.4	545.4	0.4	5.9	4.89814	1.9	1
0	76.5126	1	1	0	1	1	1	0	0	0	350.33	49	63	1.7	1.42	38.3614	47.7428	7.6	137	17.1	133	NA	5.8	16.612	17.4	0
0	64.9351	1	1	0	1	1	1	0	0	0	1541.79	56	41	2.1	1.6	31.4264	44.3088	5.2	143	17.6	254	0.58	4.8	6.19833	36	0
0	66.2845	1	1	0	1	1	1	0	0	0	558.19	43	54	3.2	3.24	19.0798	18.5348	11.7	139	14.1	422	0.1	3.4	9.00733	28.9333	1
0	59.0509	1	1	0	1	1	1	0	0	0	1722.05	84	81	3.7	3.4	16.5632	18.2517	6.5	139	17	174	0.5	6.1	2.22203	26.3333	1
0	76.0507	1	1	0	1	1	1	0	0	0	1537.55	35	33	2.6	2.3	23.8614	27.1675	9.23	139.4	13.4	203	0.33	4.1	3.02066	0.666667	1
0	91.2355	1	1	0	1	1	1	0	0	0	1980.37	64	71.2	2.5	2.83	21.8827	17.904	10.7	138	NA	157	0.7	3.69	8.03244	15.7333	1
0	83.3807	1	1	0	1	1	1	0	0	0	3366.05	23	NA	1.16	NA	NA	NA	9.6	134	18.6	299	0.7	5.1	12.8177	2.8	1
0	78.6721	1	1	0	1	1	1	0	0	0	3427.72	35.78	44	1.9	1.6	28.906	47.585	11.6	133	15.6	125	NA	5.8	3.72623	4.9	1
0	77.3698	1	1	0	1	1	1	0	0	0	1196.5	33	29	1.9	2.11	34.0348	27.4044	4.4	141	18.5	129.7	0.59	5.1	3.6539	2.13333	1
0	58.6802	1	1	0	1	1	1	0	0	0	1466.27	31	NA	1.13	NA	72.6291	55.7691	11.7	139	NA	169	NA	4.6	3.07421	3.13333	1
0	68.2082	1	1	0	1	1	1	0	0	0	1506.21	42	42	1.85	1.53	35.5967	44.6001	8.3	140	14.2	225	0.54	4.8	6.54253	12.5667	0
0	72.658	1	1	0	1	1	1	0	0	0	789.9	92	47	5.4	2.6	9.60314	23.4824	9.61	133	17.6	232	0.14	5.9	4.07659	0.5	1
0	83.3396	1	1	0	1	1	1	0	0	0	2458.44	39	56	1.8	2.38	33.4999	24.3918	9.04	132	15.6	177	0.52	5.33	3.01735	36	0
0	62.235	1	1	0	1	1	1	0	0	0	170.52	27	41	1.65	1.63	42.8612	41.929	NA	134	15.5	154	0.3	4.8	25.9234	36	0
0	79.4134	1	1	0	1	1	1	0	0	0	821.83	33	20	1.63	1.3	39.1702	50.5573	11.67	137	13.1	202	NA	4.4	5.1398	30.8	0
0	65.4142	1	1	0	1	1	1	0	0	0	330.24	48	90.6	3.03	5.03	20.2551	10.8439	6.9	131	14	NA	0.31	4.8	3.07442	24.9	0
0	86.9947	1	1	0	1	1	1	0	0	0	348.64	61	44	1.63	1.22	37.5682	52.7235	8.99	126	13.7	249	0.51	5.5	7.59792	24.0333	0
0	58.1937	1	1	0	1	1	1	0	0	0	1119.56	19	13	0.53	0.63	121.06	112.857	8.97	137	13.2	239	0.5	3.9	3.52257	24.9333	1
0	84.0211	1	1	0	1	1	1	0	0	0	31.77	13	16	1.07	1.04	63.366	64.2997	9.9	136	14.5	163	0.4	4.3	4.18469	18.2	1
0	72.0605	1	1	0	1	1	1	0	0	0	772.68	15	23	1.07	1.1	72.4936	69.9766	9.9	128	16.8	268	0.5	4.5	9.04077	36	0
0	74.4942	1	1	0	1	1	1	0	0	0	1163.07	19	24	0.93	0.93	78.5946	77.6921	5.86	140	15.2	170	NA	4.1	4.38664	25.3333	0
0	58.5	1	1	0	1	1	1	0	0	0	1207.73	16	14	0.9	0.9	88.3267	88.8612	7.1	136	NA	201	0.933	4.3	6.2215	13.2667	0
0	76.265	1	1	0	1	1	1	0	0	0	1352.96	18	23	0.94	1.04	74.0076	68.0949	9.98	133.6	15	255	NA	3.5	3.9656	1.73333	1
0	79.9886	1	1	0	1	1	1	0	0	0	320.79	43	62	1.5	1.4	43.6017	47.2357	7.9	141	15.2	189	NA	6.2	2.05122	10.8	1
0	58.4726	1	1	0	1	1	1	0	0	0	591.33	46	48	2.02	2.17	34.5234	31.9614	10.14	142	20.1	242	0.32	3.5	2.09002	4.86667	1
0	76.1037	1	1	0	1	1	1	0	0	0	2096.21	29	43	1.95	1.93	31.8045	33.2563	8.6	141	14.8	214	NA	4.2	11.5948	11.8	1
0	57.1002	1	1	0	1	1	1	0	0	0	1119.56	20	NA	1.2	NA	68.1951	66.5776	7.9	133	NA	207	1.398	4.7	1.05144	30.5	1
0	75.5848	1	1	0	1	1	1	0	0	0	686.57	50	68	1.8	1.65	36.5611	NA	6.5	140	13.8	83	1.1	5	11.0307	36	0
0	53.1051	1	1	0	1	1	1	0	0	0	2355.21	29	60	3.7	3.81	17.1632	16.9303	10.6	139	15.2	288	0.47	4.4	4.27176	36	0
0	62.6971	1	1	0	1	1	1	0	0	0	352.96	71	61	3.4	4	17.8993	16.8336	13.1	143	NA	181	NA	4.8	3.46006	36	0
0	86.1649	1	1	0	1	1	1	0	0	0	1033.5	23	31	1.48	1.39	42.7904	45.4377	6.6	NA	15.1	142	NA	NA	3.14705	22.8667	1
0	67.9879	1	1	0	1	1	1	0	0	0	2794.86	50	84	3.04	3.8	19.2244	14.8338	10.04	137	18.1	406	NA	3.9	3.13545	18.3	1
0	85.1073	1	1	0	1	1	1	0	0	0	3074.03	20.7	46	1.65	2	37.2114	29.9606	9.7	140	14.7	203	0.58	4.4	5.01648	15.5333	0
0	64.1286	1	1	0	1	1	1	0	0	0	527.64	27	17	1.5	1.25	47.4899	59.7603	3.72	140	15.2	150	NA	3.5	5.79911	36	0
0	61.3632	1	1	0	1	1	1	0	0	0	591.21	28	36	2.5	2.04	27.27	33.8996	10.4	136	14.7	339.2	0.19	4.7	5.60773	6.73333	1
0	64.6849	1	1	0	1	1	1	0	0	0	NA	19	20	1	1.03	77.1883	75.9007	8.4	140	13.6	148	NA	4.8	2.25003	36	0
0	63.4182	1	1	0	1	1	1	0	0	0	NA	13	13	0.93	1	83.2285	81.3048	10.7	137	NA	NA	0.65	4.5	2.24955	15.0667	0
0	70.1833	1	1	0	1	1	1	0	0	0	NA	19	19	1.1	1.14	67.7133	64.4249	6.36	139.1	NA	NA	NA	4.4	2.29483	36	0
0	61.4636	1	1	0	1	1	1	0	0	0	NA	30	NA	1.3	NA	64.6294	76.6655	6.9	139	13.9	212.1	NA	4.5	0.285482	11.2667	1
0	65.1666	1	1	0	1	1	1	0	0	0	NA	22	29	2.91	5.18	21.7523	8.83019	7.8	137	NA	124	NA	3.9	3.23978	0	1
0	89.0668	1	1	0	1	1	1	0	0	0	NA	24	41	1.7	2.13	35.316	18.629	11.7	138	15.9	150	0.3	4.4	4.25477	28.5333	1
0	74.1741	1	1	0	1	1	1	0	0	0	NA	50	94	3.72	4.04	15.2364	13.7995	14.8	136.1	14.1	253	0.41	4.42	11.0019	11.1667	1
0	76.8452	1	1	0	1	1	1	0	0	0	NA	41	41	3.95	3	14.0422	19.46	22	137.5	14.5	496	0.39	5	3.31696	7.96667	1
0	71.6801	1	1	0	1	1	1	0	0	0	NA	59	78.2	2.9	3.5	20.5382	17.3191	10.6	141	14.5	209	0.4	5.1	2.05639	31.8667	1
0	83.5618	1	1	0	1	1	1	0	0	0	NA	84	84.8	3.3	2.7	16.0593	19.4802	25.82	134	15.1	541.9	0.21	5	10.9086	8.4	0
0	58.5579	1	1	0	1	1	1	0	0	0	NA	70	61	9.93	10.35	5.42967	5.29575	6.7	124	18.8	230	0.43	5.4	3.09605	36	0
0	66.407	1	1	0	1	1	1	0	0	0	NA	63	104	2.3	3.91	27.1888	14.5896	7.63	143.2	13.7	279	0.4	4.9	5.84306	36	0
0	61.039	1	1	0	1	1	1	0	0	0	NA	63	66	5.4	5.63	10.8528	9.84697	6.16	138	14.3	184	0.7	5.4	8.19891	36	0
0	69.7701	1	1	0	1	1	1	0	0	0	NA	41	40	2.07	1.7	31.1476	38.899	15.4	132	15.4	333	NA	4.7	104.418	29.5667	1
0	62.2939	1	1	0	1	1	1	0	0	0	NA	22.9	32	0.83	0.98	97.9176	83.0764	7.2	139	16.3	337	NA	4.5	10.3531	7.4	1
0	82.1922	1	1	0	1	1	1	0	0	0	NA	24	21	1.13	1.01	57.8022	65.7269	7.4	138	13.2	308	NA	4.4	1.30233	32	0
0	69.5802	1	1	0	1	1	1	0	0	0	NA	16	16	0.96	1.13	82.5963	67.048	12.1	136	13.5	308	0.88	4.6	2.02585	36	0
0	62.4684	1	1	0	1	1	1	0	0	0	NA	24	26	0.9	0.88	89.6406	94.0929	7	139	15.9	219	1.576	4.7	17.1994	18.2	0
0	50.4301	1	1	0	1	1	1	0	0	0	NA	17	19	0.8	0.95	103.25	88.5849	10.94	139	15	279.7	0.6	3.8	4.68422	36	0
0	78.2754	1	1	0	1	1	1	0	0	0	NA	24	NA	1.1	NA	59.3041	59.6394	10	139	NA	196	NA	4.7	5.06069	36	0
0	78.1931	1	1	0	1	1	1	0	0	0	NA	39	28	1.43	1.5	40.8349	43.8736	14.3	143	15.2	262	0.4	5.3	3.64177	36	0
0	70.1186	1	1	0	1	1	1	0	0	0	NA	24	30	1.8	1.5	46.8811	46.9968	14	138	NA	303	0.48	4.9	2.42849	36	0
0	74.1517	1	1	0	1	1	1	0	0	0	NA	23	27	1.1	0.96	66.3325	NA	9.96	138	14.1	319	0.54	3.1	5.20356	36	0
0	69.1604	1	1	0	1	1	1	0	0	0	NA	17.9	49	1.3	1.6	55.5491	42.8205	7.4	134.3	15.6	216.2	0.61	3.1	61.2477	36	0
0	71.9014	1	1	0	1	1	1	0	0	0	NA	25	25	1.5	1.37	45.9425	30.9708	12.33	140	14.3	223	0.41	4.9	1.9766	36	0
0	62.5051	1	1	0	1	1	1	0	0	0	NA	25	33	1.3	1.5	57.4553	63.4773	8	139	16.5	304.1	1.6	4.1	1.10685	30.2333	1
0	73.1614	1	1	0	1	1	1	0	0	0	NA	75	NA	3.41	NA	16.7017	15.8938	5.9	123.02	17.3	146	0.78	5.7	5.36423	1.96667	1
0	65.7477	1	1	0	1	1	1	0	0	0	NA	57	NA	3.6	NA	16.8858	22.7234	9.6	137	18.1	273	NA	4.6	26.3908	36	0
0	66.6052	1	1	0	1	1	1	0	0	0	NA	99.52	107.2	2.83	2.08	22.0311	29.96	7.66	137	14.3	154	0.3	5	24.3342	13.9667	1
0	85.6349	1	1	0	1	1	1	0	0	0	NA	70	45	5.8	4.75	7.97839	11.9801	7.1	137	16.2	142	0.52	4.3	7.17028	8.06667	1
0	95.0741	1	1	0	1	1	1	0	0	0	NA	34	46	1.85	1.81	29.9539	30.8755	8.13	129	NA	214	NA	4.3	4.20732	11.8	1
0	78.9387	1	1	0	1	1	1	0	0	0	NA	32	32	1.62	1.36	41.513	38.7185	8.3	141	21.4	317	NA	4.5	2.72692	36	0
0	58.0226	1	1	0	1	1	1	0	0	0	NA	29	30	1.94	1.4	36.0904	38.6678	11.2	141	NA	293	NA	4	4.01102	36	0
0	71.8152	1	1	0	1	1	1	0	0	0	NA	32	NA	2.4	NA	26.0058	20.7662	7.02	138	15.3	317.2	0.35	5.1	7.96858	36	0
0	82.6627	1	1	0	1	1	1	0	0	0	NA	63	60.6	4.31	5	11.503	11.2206	11.4	137	16.8	183	NA	5.3	4.43011	36	0
0	78.2321	1	1	0	1	1	1	0	0	0	NA	19.87	21	1.13	1.7	61.7337	38.2444	9	139.8	14.1	NA	NA	NA	4.66577	36	0
0	64.7146	1	1	0	1	1	1	0	0	0	NA	60	59	2.23	2.29	28.5102	29.3678	6.53	140.6	18.7	117	0.91	4.2	0.248622	2.83333	1
0	63.3704	1	1	0	1	1	1	0	0	0	NA	76	73	2.33	2.34	28.0704	28.3257	5.16	143.3	19.1	184	0.45	5.1	0.24153	24.9333	1
0	69.1751	1	1	0	1	1	1	0	0	0	NA	132.94	131.5	3.7	3.7	15.6302	15.1191	7.3	128	16.1	225	0.64	5	1.52171	13.4	1
0	80.8354	1	1	0	1	1	1	0	0	0	NA	41	NA	2.7	NA	21.7922	21.0636	6.5	141.19	14.5	266	0.46	5	0.290638	21.9667	1
0	77.6334	1	1	0	1	1	1	0	0	0	NA	28	26.2	1.5	1.61	44.1459	40.3095	7.2	141	13.3	121	0.65	4.24	2.12994	36	0
0	70.9192	1	1	0	1	1	1	0	0	0	NA	48	NA	3.03	NA	19.6554	20.2415	6.02	144	14.9	218	0.42	4.8	6.38008	4.63333	1
0	77.1223	1	1	0	1	1	1	0	0	0	NA	35	96	1.92	2.6	32.6006	22.5375	12.7	142	15.3	139	NA	4.7	15.5546	5.76667	1
0	66.7865	1	1	0	1	1	1	0	0	0	NA	57.65	68	2.93	3.1	20.987	19.7532	5.3	140	16	174	0.35	4.2	11.1295	6.83333	1
0	71.0755	1	1	0	1	1	1	0	0	0	NA	64	63	3	3.3	19.7465	17.9042	20.1	147	NA	196	0.5	4.7	5.3214	36	0
0	54.6416	1	1	0	1	1	1	0	1	0	1557.69	49	42	1.53	1.5	49.9333	49.7803	22.6	132	15	437	0.71	5.3	3.10137	32.7333	0
0	81.0319	1	1	0	1	1	1	0	1	0	221.61	24	25	1.1	1.03	63.9325	65.8092	8.9	134	15.4	241	NA	5.5	3.46867	36	0
0	79.5404	1	1	0	1	1	1	0	1	0	1605.9	35.3	46	1.5	1.4	41.9598	47.165	7.8	134	14.9	195	NA	3.9	10.8753	0.766667	1
0	64.8466	1	1	0	1	1	1	0	1	0	179.92	24	NA	1.03	NA	76.04	74.3102	5.5	134	19.6	187	0.36	4.6	0.283638	21.3333	1
0	76.8036	1	1	0	1	1	1	0	1	0	931.33	53	53	1.5	1.68	44.6448	38.2944	9.8	134	NA	125	NA	6.2	2.03563	0.433333	1
0	83.1865	1	1	0	1	1	1	0	1	0	2562.73	29	37	1.6	1.5	39.6958	42.3392	11.42	131	17.5	289	0.47	4.6	8.88755	35.5	0
0	63.805	1	1	0	1	1	1	0	1	0	1270.7	57.48	61	2.93	2.11	21.8027	32.3037	6.69	135.4	NA	216	NA	4	5.14155	36	0
0	76.2878	1	1	0	1	1	1	0	1	0	740.22	29	NA	1.2	NA	58.7768	51.7571	15.18	134	15	372	0.5	4.2	10.2889	5.9	1
0	59.221	1	1	0	1	1	1	0	1	0	NA	24	31	0.99	0.94	83.0343	84.7583	7.6	133	14.3	199	0.28	5	18.3518	36	0
0	63.4631	1	1	0	1	1	1	0	1	0	NA	50	46	1.6	1.65	45.8587	42.46	8.14	141	NA	183	NA	3.9	4.96346	36	0
0	72.9182	1	1	0	1	1	1	0	1	0	NA	41	31	1.93	1.43	33.0235	46.6688	7.7	137	19.2	134	1.38	4.6	9.75905	0.633333	1
0	71.8814	1	1	0	1	1	1	0	1	0	NA	26	28	1.73	1.97	38.3195	33.2907	9.58	143	16.5	176	1.35	3.9	4.50456	36	0
0	72.5882	1	1	0	1	1	1	0	1	0	NA	24	14	1.73	1.33	37.9462	54.0893	6.38	140	16.1	167	NA	4.6	3.80451	31.0333	1
0	53.1867	1	1	0	1	1	1	0	1	0	NA	72	58	2.36	2.41	31.1351	29.4459	10.7	136	12.5	159	0.5	6.6	3.85645	36	0
0	67.7994	1	1	0	1	1	1	0	1	0	NA	26	NA	1.13	NA	65.4817	59.2514	8	142	14.7	219	NA	4.5	2.08058	21.3333	1
0	37.8912	1	1	0	1	1	1	0	1	0	NA	42	30	2.1	1.81	37.3093	44.0967	10.2	138	NA	NA	0.39	4.4	3.05259	12.9	0
0	78.2588	1	1	0	1	1	1	0	1	0	NA	16	11	1.23	1.05	54.7515	67.7072	11.7	136	14.4	147	0.74	3.8	4.90166	36	0
0	68.0935	1	1	0	1	1	1	0	1	0	NA	28.9	NA	2.3	NA	27.583	23.8352	6.04	136	NA	NA	NA	4.2	1.35594	21.0333	0
0	74.6274	1	1	0	1	1	1	0	1	0	NA	18	17	1	1	78.2844	77.9422	12.5	139	14.5	222	0.37	4.5	2.39656	36	0
0	76.4525	1	1	0	1	1	1	1	0	0	858.92	34	39	1.7	1.5	38.8449	43.4289	23	138.8	17.8	300	1.39	5.2	2.17029	36	0
0	82.4341	1	1	0	1	1	1	1	0	0	614.2	18	21	1.33	1.3	49.3727	51.7718	10.43	140	13.7	225	0.79	3.5	11.6794	36	0
0	83.3234	1	1	0	1	1	1	1	0	0	235.76	36	41	1.42	1.41	45.6082	45.362	4.14	139	17.7	165	0.32	5.5	1.14345	6.03333	1
0	80.9545	1	1	0	1	1	1	1	0	0	1171.72	62.85	52	2.1	2.81	28.2125	20.2737	6.68	140	15.7	256	0.18	4.9	2.46622	21.6	0
0	60.1498	1	1	0	1	1	1	1	0	0	1062.66	39	55	2.6	2.1	26.2966	32.0664	14.2	135	13.4	195	0.73	5.4	3.5838	35.5	1
0	82.3495	1	1	0	1	1	1	1	0	0	2655.9	29	31.9	0.83	0.79	81.4115	85.6365	10.7	136	15.6	330	1.2	4.02	11.3914	22.2667	1
0	82.3483	1	1	0	1	1	1	1	0	0	1101.49	19	29	1.3	1.71	51.7361	37.216	7.2	136	NA	209	NA	4.4	13.7087	1.16667	1
0	76.6457	1	1	0	1	1	1	1	0	0	271.899	18	NA	1.08	NA	66.1822	71.706	5.96	139	13.9	290	NA	4	17.1713	6.36667	1
0	80.136	1	1	0	1	1	1	1	0	0	295.47	33	NA	1.32	NA	51.2918	72.5995	12.9	122	15.2	159	1.02	4.6	17.7833	18.1333	0
0	76.1235	1	1	0	1	1	1	1	0	0	1893.06	48	53	2.62	2.13	23.6376	29.9043	6.07	135.6	NA	157	1	4.8	7.19678	36	0
0	79.4162	1	1	0	1	1	1	1	0	0	696.03	33	44	1.63	1.93	39.7462	31.2921	8.4	137	16.6	207	NA	4.3	7.21388	21.2	1
0	87.4767	1	1	0	1	1	1	1	0	0	1258.01	24	30	1.67	1.14	36.1661	58.6641	7.5	135	13.8	272	NA	3.4	5.20837	12.8	1
0	68.5766	1	1	0	1	1	1	1	0	0	923.91	43	28	1.83	1.69	37.7691	42.3522	7.83	NA	15.1	218	0.71	NA	10.8142	16.2333	1
0	53.7565	1	1	0	1	1	1	1	0	0	2266.29	16	20	1.29	1.29	61.3562	61.3642	5.6	141	NA	163	1.88	3.4	8.98249	21.6	1
0	77.0195	1	1	0	1	1	1	1	0	0	1695.26	53	42	1.9	1.63	33.9256	38.8888	13.3	130	15.9	228	0.57	3.3	6.52811	15.7	1
0	78.4975	1	1	0	1	1	1	1	0	0	268.13	16	24	1.03	1.1	69.2205	63.939	8.1	144	15.9	265	0.34	3.4	8.09341	36	0
0	88.7729	1	1	0	1	1	1	1	0	0	3104.55	16	23	1.16	1.2	55.7949	52.2143	6.8	138.64	15.3	128	1.78	3.7	5.34281	15.1667	1
0	83.1409	1	1	0	1	1	1	1	0	0	654.5	28	NA	1.3	NA	51.265	49.0407	5.6	142	13.1	72.5	2.2	5.4	0.422515	36	0
0	78.899	1	1	0	1	1	1	1	0	0	1864.27	33	44	1.55	1.74	42.6791	37.738	6.24	140	16.2	170	NA	3.96	4.90268	33.2667	1
0	92.1664	1	1	0	1	1	1	1	0	0	NA	31	49	1.83	NA	30.2139	22.2329	4.99	118	13.6	91.9	NA	3.7	8.33815	8.3	0
0	84.2261	1	1	0	1	1	1	1	0	0	NA	19	33	1.23	1.4	52.7205	44.4625	7.49	133	15.7	280	NA	4.1	5.0884	29.0667	1
0	86.1551	1	1	0	1	1	1	1	0	0	NA	55	65	1.52	1.53	40.276	39.9796	6.4	135	16.5	203	NA	3.8	5.96777	29.3667	1
0	88.254	1	1	0	1	1	1	1	0	0	NA	63	55	2.3	1.9	24.4745	28.2081	9.22	136	NA	144	2.977	5	7.16966	14.4	1
0	78.0158	1	1	0	1	1	1	1	0	0	NA	20	NA	1.03	NA	68.1106	73.5045	11.52	127	15.5	261	0.99	3.5	12.0852	1.76667	1
0	75.6294	1	1	0	1	1	1	1	0	0	NA	44	31	1.6	1.13	40.2981	63.1098	7.5	138	NA	223	NA	5.55	7.88062	0	1
0	75.3175	1	1	0	1	1	1	1	0	0	NA	20.2	NA	1.41	NA	48.3055	49.5804	8.4	138	16.2	230	0.43	4.3	3.17091	30.5333	1
0	77.6388	1	1	0	1	1	1	1	0	0	NA	23	27	1.3	1.43	48.3355	45.9336	9.7	141	14.9	228	0.4	3.6	17.0654	36	0
0	73.3338	1	1	0	1	1	1	1	0	0	NA	20	37	0.99	1.7	86.3721	38.9822	10.6	140	14.1	266	NA	5.1	2.22467	36	0
0	71.1599	1	1	0	1	1	1	1	0	0	NA	27.81	23	2	1.46	36.9799	47.5575	12.32	124	13.7	173	NA	4.5	4.15294	36	0
0	54.3662	1	1	0	1	1	1	1	0	0	NA	14	23	1	1.23	82.7636	66.4366	7.4	139	13.3	174	NA	3.8	3.99761	31.9	0
0	73.5771	1	1	0	1	1	1	1	0	0	NA	18	36	1.3	1.43	50.7989	42.4567	8.83	133	15.8	163	0.44	4.4	4.77348	36	0
0	70.0809	1	1	0	1	1	1	1	0	0	NA	106.92	98	5.07	3.7	10.9494	20.5042	11.12	136	14.8	267	0.4	6.8	5.73382	4.96667	1
0	66.3423	1	1	0	1	1	1	1	0	0	NA	41.46	62	2.4	2.29	26.9514	NA	22.5	135	17.8	319	0.55	5.2	5.88859	0.733333	1
0	78.7173	1	1	0	1	1	1	1	0	0	NA	31	NA	1.23	NA	55.2346	NA	7.5	141	15.5	261	0.22	4	4.79944	6.3	1
0	64.592	1	1	0	1	1	1	1	0	0	NA	35	NA	1.6	NA	45.3931	52.5786	5.51	138	NA	185	0.45	5.43	6.17587	18.7667	1
0	82.9267	1	1	0	1	1	1	1	0	0	NA	50	46	1.3	1.15	51.2499	59.7339	10	136	17.1	390	0.42	6.3	4.38859	1.16667	1
0	84.0166	1	1	0	1	1	1	1	0	0	NA	48	49	1.75	1.86	34.3292	32.5639	12	137.4	NA	425	0.3	5.4	2.9905	9.86667	1
0	65.3074	1	1	0	1	1	1	1	1	0	603.91	25	21	1.6	1.2	44.7918	64.1267	8.3	129	NA	211	0.7	4.1	34.9859	36	0
0	63.4031	1	1	0	1	1	1	1	1	0	278.3	27	44	1.33	1.6	54.4864	43.6941	8.8	137	14.2	290	NA	4.2	6.16175	36	0
0	82.6693	1	1	0	1	1	1	1	1	0	1645.11	55	42	2.8	2.2	20.1422	26.7055	7.9	136	24.3	143	1.34	4.6	27.0041	10.1	1
0	80.6048	1	1	0	1	1	1	1	1	0	372.04	50	38	1.89	1.5	33.9437	42.7485	10.26	121	16.1	188	0.97	4.8	2.09787	0	0
0	79.7574	1	1	0	1	1	1	1	1	0	848.42	27	27.2	1.7	1.55	38.3941	41.9433	7.01	138	16	118	0.99	4.5	2.3037	36	0
0	85.5391	1	1	0	1	1	1	1	1	0	NA	28.3	40	1.8	1.64	33.4396	37.1244	22.38	138	13.5	461.4	0.54	NA	8.20876	9.26667	1
0	71.6216	1	1	0	1	1	1	1	1	0	NA	45	53	2.93	3.25	20.6947	18.5039	7.3	138	NA	194	NA	4.4	4.22749	36	0
0	65.2243	1	1	0	1	1	1	1	1	0	NA	36	22	2.2	1.8	29.8271	37.622	7.95	135	15.1	165	0.4	4.6	11.8097	36	0
0	90.2858	1	1	0	1	1	1	1	1	0	NA	46	NA	2.2	NA	25.1576	29.0144	8.87	135	14.5	249	NA	5	5.14676	4.43333	1
0	62.7152	1	1	0	1	1	1	0	0	1	NA	74.54	196.7	4.4	9.59	13.159	5.25726	12.1	139	14.8	277	NA	4.3	2.00963	0	1
0	70.1059	1	1	0	1	1	1	0	0	1	NA	67	28	2.3	1.6	28.2777	42.7854	9.8	132	21	111	6.225	4.78	2.7789	10.6667	1
0	55.8476	1	1	0	1	1	1	0	0	1	NA	77.81	20	1.53	0.92	49.4128	88.8639	13.14	NA	17.3	325	1.46	NA	3.13295	2.03333	1
0	58.2132	1	1	0	1	1	1	0	1	1	NA	58	17	3.83	1.12	15.7286	71.4007	17.11	136	17	177	2.903	5.6	43.8959	9.9	1
0	66.058	1	1	0	1	1	1	0	1	1	NA	116.09	54	5.22	1.97	10.633	34.7038	12.7	131	15.1	239	1.694	7.08	17.1902	31.8333	0
0	80.9427	1	1	0	1	1	1	0	1	1	NA	70	72	2.4	3.31	24.4016	16.256	6.2	136	15.4	271	0.22	4.6	5.05301	8.2	1
0	78.2266	1	1	0	1	1	1	0	1	1	NA	112	NA	3.2	NA	17.2042	29.5381	11.06	133	NA	231	NA	5.3	10.1826	2.1	1
0	76.1484	1	1	0	1	1	1	0	1	1	NA	106.65	104.5	4.22	4.5	12.9434	11.4455	5.73	139	19.7	109	0.37	4.4	7.10611	3.23333	0
0	76.4556	1	1	0	1	1	1	0	1	1	NA	22	22	1.33	1.33	51.6693	52.4686	11.7	138	14.2	264	NA	5	0.295638	13.8333	1
0	92.9328	1	1	0	1	1	1	0	1	1	NA	30.16	26.3	1.83	1.46	30.4735	40.847	11.8	132	NA	281	NA	NA	21.3483	25.9667	1
0	65.3994	1	1	0	1	1	1	0	1	1	NA	26.88	23.6	1.83	1.4	37.0861	46.7848	24.5	NA	14.7	235	0.48	4.8	7.71509	32.1	1
0	71.7281	1	1	0	1	1	1	0	1	1	NA	68	79	2.28	3.01	28.9364	NA	7.1	129	NA	234	NA	4.7	2.04526	36	0
0	81.0915	1	1	0	1	1	1	1	0	1	3546.41	27	32	2.1	2.65	28.1376	21.5397	5.35	141	14.9	106	0.83	2.8	4.25556	6.8	1
0	69.6548	1	1	0	1	1	1	1	0	1	1293.16	62	59	3.43	3.26	17.0896	18.0212	8.06	144	20.9	237	NA	3.8	5.94477	22.5	1
0	71.5632	1	1	0	1	1	1	1	0	1	1101.57	47.74	67	1.74	1.9	38.1461	34.491	11.1	144	17.2	287	0.63	3.4	4.17859	0.333333	1
0	81.4902	1	1	0	1	1	1	1	0	1	1496.16	58	59	3.2	3.2	16.9048	17.2293	8.61	140	15.2	162	0.89	3.7	8.20262	9.8	1
0	59.4354	0	0	1	0	0	0	0	0	0	273.6	11	19	0.63	0.72	119.48	105.5	10.46	130	15.7	346	1.29	4.2	8.63883	7.03333	0
0	83.2333	0	0	1	0	0	0	0	0	0	910.93	44	45	1.4	0.81	40.1665	70.3061	5.41	141	16.1	235	0.49	5.3	8.6899	14.5	0
0	74.9338	0	0	1	0	0	0	0	0	0	1275.75	22	33	1.28	0.78	54.4166	87.7855	21.3	140	14	268	0.41	4.8	8.10595	22.3333	0
0	50.1758	0	0	1	0	0	0	0	0	0	3952.33	45	20	1.45	0.92	57.8426	97.6257	13.68	143	13.5	172	0.44	4.5	22.1883	36	0
0	56.6096	0	0	1	0	0	0	0	0	0	2311.34	13	31	1.33	3	63.5276	33.2206	14.1	142	NA	295	NA	4.3	6.17758	23.2667	0
0	76.2725	0	0	1	0	0	0	0	0	0	833.3	18.19	16	0.77	0.69	86.9568	93.981	9.1	141	NA	265	0.56	3.7	11.1284	36	0
0	79.4229	0	0	1	0	0	0	0	0	0	NA	25.16	33	1.1	1.05	65.5993	63.3354	12.42	139	NA	261	0.45	3.5	7.84317	5.2	0
0	66.9962	0	0	1	0	0	0	0	0	0	NA	26	29	0.91	0.77	83.9092	94.3169	7.29	142	13.1	141	0.61	3.9	4.43144	36	0
0	54.3494	0	0	1	0	0	0	0	0	0	NA	23	23	1.3	1.6	61.4277	49.4333	13.12	137	14.5	442	0.3	5.4	0.315479	36	0
0	74.2957	0	0	1	0	0	0	0	0	0	NA	26	NA	1.3	NA	53.6261	73.0461	8.9	146	13.4	166	NA	3.8	7.59784	36	0
0	84.3482	0	0	1	0	0	0	1	0	0	575.71	40	36	1.54	1.1	NA	NA	5.78	138	18.7	251	0.74	5.1	7.84221	5.13333	1
0	66.2285	0	0	1	0	0	0	1	0	0	52.04	15	23	1	1.07	85.7032	74.7028	11.9	133	16.1	133	NA	3.5	9.93711	35.2	0
0	66.1325	0	0	1	0	0	0	1	0	0	499.19	21	26	0.9	1.03	102.157	85.3794	6.95	139.93	15.3	261	NA	4.4	3.98536	6.1	0
0	70.5318	0	0	1	0	0	0	1	0	0	238.49	22	25	0.99	0.9	64.1799	81.3081	11.9	140	18	175	2.903	4.3	7.24313	22.9667	1
0	85.3308	0	0	1	0	0	1	0	0	0	244.46	34.63	36	1.8	1.9	34.2519	31.6837	6.9	138	17.2	181	0.37	4.7	1.94265	15.9333	0
0	85.5244	0	0	1	0	0	1	0	0	0	19.5	27	NA	1.9	NA	31.6878	36.8601	9.31	138	NA	155	NA	4	0.272656	36	0
0	85.3531	0	0	1	0	0	1	0	0	0	557.179	34	41	1.4	2.13	46.2725	26.8161	6.2	140	15.4	112	0.3	4.7	9.32257	30.3	0
0	68.3557	0	0	1	0	0	1	0	0	0	3236.8	45	50	1.43	1.56	49.0339	44.9228	15.1	139	NA	195	NA	4.9	7.89724	34.8333	0
0	54.6345	0	0	1	0	0	1	0	0	0	448.88	17	22	0.98	0.88	82.3733	89.5214	7	139	NA	NA	0.22	3.6	2.15878	36	0
0	68.0274	0	0	1	0	0	1	0	0	0	421.18	12.7	20	0.73	0.9	97.501	83.6916	9.4	132	14.1	207	0.71	4.7	6.87643	36	0
0	77.2469	0	0	1	0	0	1	0	0	0	378.83	28	30	1.3	1.25	50.8399	50.8968	9.8	136	15.2	206.3	0.48	4	17.9381	16.3333	0
0	74.6968	0	0	1	0	0	1	0	0	0	879.4	39	40	2.2	3.43	31.2136	20.1403	5.86	139	12.9	141	0.446	4.4	15.7671	23.5	0
0	73.2016	0	0	1	0	0	1	0	0	0	NA	45.01	NA	1.47	NA	44.2471	45.4396	9.05	133	NA	233	0.51	4.6	5.27753	36	0
0	70.0815	0	0	1	0	0	1	0	0	0	NA	19.15	23	1.2	1.17	64.4111	65.6127	4.3	138	NA	183	NA	NA	1.88169	14.1667	0
0	64.8937	0	0	1	0	0	1	0	0	0	NA	16	NA	0.6	NA	113.814	106.113	9.1	141	NA	246	0.29	NA	0.753805	18.4	0
0	50.0302	0	0	1	0	0	1	0	0	0	NA	20	NA	1.1	NA	NA	64.0942	NA	NA	14.5	NA	NA	NA	2.52745	14.6	0
0	66.7007	0	0	1	0	0	1	0	0	0	NA	19	15	0.87	0.8	83.6859	91.3381	5.6	138	14.4	206	NA	4.4	4.70448	36	0
0	74.1823	1	0	1	0	0	0	0	0	0	NA	13	NA	1.6	NA	47.4892	45.1466	10.54	138	NA	138	NA	4.5	11.5195	36	0
0	48.9882	1	0	1	0	0	0	0	0	0	NA	26	35	1.24	1.41	65.9453	54.6717	7.81	138	NA	218	0.79	3.1	2.73012	9.33333	1
0	45.65	1	0	1	0	0	0	0	0	0	NA	12	15	0.81	0.82	94.3518	103.203	11.53	136	16.7	260	0.8	3.8	35.6032	1.7	0
0	60.8377	1	0	1	0	0	0	0	0	0	NA	1.8	NA	0.6	NA	121.422	112.952	10.3	141	NA	214	NA	3.9	2.86129	36	0
0	87.7268	0	1	1	0	0	0	0	0	0	3393.57	33	28	1.43	0.92	44.053	52.472	7.2	143	16.5	260	0.41	4.1	1.97397	36	0
0	81.2026	0	1	1	0	0	0	0	0	0	330.26	17	21	0.75	NA	86.9546	88.1863	13.8	138	13.5	181	NA	4.1	42.0729	36	0
0	71.2042	0	1	1	0	0	0	0	0	0	943.07	40	35	1.39	1.9	56.9458	57.1657	11.5	140	NA	228	NA	4.7	15.5429	7.1	1
0	76.3276	0	1	1	0	0	0	0	0	0	1506.34	12	25	1.16	1.3	62.2178	48.1824	13.5	144	NA	261	0.37	3.7	2.28394	7.53333	1
0	84.2241	0	1	1	0	0	0	0	0	0	1801.06	97.91	83.7	2.6	2.53	25.5406	34.5932	10.3	138	18.3	136	1.16	4.3	4.72989	4.53333	1
0	75.9794	0	1	1	0	0	0	0	0	0	1124	38	28	2.13	1.59	NA	67.0894	5.24	134	NA	120	NA	4.5	3.68958	3.8	0
0	77.7266	0	1	1	0	0	0	0	0	0	975.12	81.53	79	2.3	1.84	24.2869	27.1887	20.17	139	22.4	307	0.26	5.1	5.90349	4.66667	1
0	97.8108	0	1	1	0	0	0	0	0	0	345.97	17	42	1.1	2.4	60.0087	30.2495	11.5	140	15	252	NA	3.9	6.08499	6.13333	1
0	75.8265	0	1	1	0	0	0	0	0	0	134.69	125	168.7	3	4.92	17.4231	8.22424	6.3	138	18.3	74.4	1.63	3.7	28.3388	4.9	1
0	89.9286	0	1	1	0	0	0	0	0	0	NA	35	41	1.43	1.5	42.7058	40.6533	6.1	143	14.5	156	NA	5.2	2.89916	11.3	1
0	79.7318	0	1	1	0	0	1	0	0	0	3184.3	24	28	0.86	1.4	78.1767	46.9664	9.3	143	15.2	171	1.24	4.4	3.27638	30.9333	1
0	92.1132	0	1	1	0	0	1	0	0	0	2422.23	22.58	23	0.8	1.3	76.2094	50.1065	15.1	137	15.6	256	0.57	NA	4.65153	22.2667	1
0	56.824	0	1	1	0	0	1	0	0	0	3548.34	26	22	1.33	1.4	53.1361	51.0511	8.8	139	14.1	390	0.54	4	4.12236	17.7	1
0	72.2842	0	1	1	0	0	1	0	0	0	3248	31	35	1.94	1.78	36.4341	40.5223	13	141.5	14.7	103	0.27	4.1	5.95504	34.9333	1
0	81.4536	0	1	1	0	0	1	0	0	0	531.65	16.88	28	0.75	0.95	90.5994	78.6779	5.1	135	NA	202	NA	4	2.93145	0.9	1
0	83.8134	0	1	1	0	0	1	0	0	0	598.07	28	27	1.05	1.25	64.3216	51.9516	5.98	134	13	186	0.6	4	3.92322	20.2667	1
0	75.7905	0	1	1	0	0	1	0	0	0	918.13	19	35	1.69	1.49	36.9671	44.4052	8.3	139	13.8	166	2.1	4	6.24928	36	0
0	53.9427	0	1	1	0	0	1	0	0	0	251.74	11.5	16	0.98	1.1	84.9395	76.221	6	140	NA	171	1.1	3.9	3.27316	36	0
0	84.4027	0	1	1	0	0	1	0	0	0	2612.9	19	20	1.68	1.15	34.7536	55.5211	17.27	138	NA	183	0.54	4.1	3.21784	13.9	1
0	62.5551	0	1	1	0	0	1	0	0	0	248.83	14.08	44	1.5	1.51	49.5335	47.6881	17.83	141.9	15.2	229	NA	4	20.7047	36	0
0	62.6177	0	1	1	0	0	1	0	0	0	1321.27	13	33	1.1	1.03	76.2084	77.7482	9.5	142	14.4	152	NA	4.5	12.9365	36	0
0	56.4539	0	1	1	0	0	1	0	0	0	1323.6	16	NA	0.94	NA	88.7571	81.7175	9.2	143	NA	206	NA	4.8	6.23034	36	0
0	72.8499	0	1	1	0	0	1	0	0	0	884.51	17	24	1.15	1.23	67.739	59.3865	14.1	136	NA	90	0.88	4	1.07316	1.96667	0
0	61.5172	0	1	1	0	0	1	0	0	0	758.52	23	18	0.95	0.9	84.7427	86.7301	9.9	139	16.3	344.2	NA	3.4	2.13916	27.1667	0
0	63.1724	0	1	1	0	0	1	0	0	0	1430.63	27	22	1.9	1.43	36.5354	50.6183	6.9	137	16.8	180	NA	3.3	4.48133	36	0
0	71.6545	0	1	1	0	0	1	0	0	0	735.1	17	27	1.2	1.16	62.001	63.1883	12.4	145.28	16.3	152	NA	4.4	6.09933	36	0
0	67.1306	0	1	1	0	0	1	0	0	0	1470.62	12	18	0.9	1.04	86.5326	73.5749	14.2	140.3	14.4	391.7	NA	4.3	3.93111	36	0
0	65.8671	0	1	1	0	0	1	0	0	0	NA	19	28	1	0.92	83.512	82.3459	7.5	138	NA	290	0.5	4.3	3.90361	17.5667	1
0	67.9937	0	1	1	0	0	1	0	0	0	NA	31	22	0.9	0.9	86.5082	85.6369	6.4	138.9	16.8	NA	NA	5	2.92641	36	0
0	70.9952	0	1	1	0	0	1	0	0	0	NA	31	25	1.5	1	45.4861	72.0538	9.8	136	14.6	NA	NA	3.91	5.20834	36	0
0	78.5787	0	1	1	0	0	1	0	0	0	NA	11	25	0.8	0.73	89.8819	90.1302	9.8	135	14.6	243	NA	3.99	17.2091	1.16667	1
0	72.2216	0	1	1	0	0	1	0	0	0	NA	18	NA	1.3	NA	53.721	47.0919	5.2	136	17	61	0.7	3.9	39.2409	24.4333	1
0	91.425	0	1	1	0	0	1	0	0	0	NA	66	67	2.6	2.45	19.6511	20.0143	5.2	144.2	15.8	189.1	NA	5.6	2.11207	22.3667	1
0	65.8697	0	1	1	0	0	1	0	0	0	NA	23	12	1.4	1.1	51.5266	64.0813	14.9	140	NA	145	NA	4.1	18.4233	36	0
0	71.6651	0	1	1	0	0	1	0	0	0	NA	13	23	1.23	2.03	59.865	45.0322	16.34	142	14	162	1.66	4.9	0.327116	5.06667	1
0	84.0559	0	1	1	0	0	1	0	1	0	NA	69	NA	2.4	NA	24.9324	22.114	12.1	136	15.6	164	NA	4.4	1.9957	13.7333	1
0	68.061	0	1	1	0	0	1	0	1	0	NA	13	26	0.93	NA	81.8438	81.8092	9.6	141	15.7	296	0.44	4.9	6.12684	36	0
0	64.3824	0	1	1	0	0	1	0	1	0	NA	30	51	1.83	2.6	37.5876	29.6991	18.4	137	16.1	366	0.85	3.4	54.733	14.1	1
0	51.731	0	1	1	0	0	1	1	0	0	652.5	48	71	1.6	1.9	54.1596	43.3019	7.31	146	19.3	NA	0.47	5	7.66258	36	0
0	81.8542	0	1	1	0	0	1	1	0	0	1097.97	26	36	1.59	1.8	35.7847	30.8896	4	139.1	16.8	97	0.91	4.5	2.96208	19.9	0
0	63.6379	0	1	1	0	0	1	1	0	0	1035.18	23	21	0.9	0.88	87.2251	88.6024	11.4	140	17.3	247	0.4	4.2	5.09716	36	0
0	71.2905	0	1	1	0	0	1	1	0	0	484.09	15	24	0.82	0.97	89.9464	79.5281	12	138.49	NA	264	NA	4	9.35301	30.8667	0
0	53.4312	0	1	1	0	0	1	1	0	0	448.73	10	18	0.92	0.94	84.6967	87.8483	13.49	140	NA	174	1.43	4.7	2.8883	36	0
0	74.6054	0	1	1	0	0	1	1	0	0	885.66	14	NA	0.72	NA	87.1808	97.6125	8.5	138	15.4	231	NA	3.9	9.82977	23.2333	1
0	73.8868	0	1	1	0	0	1	1	0	0	954.86	18	12	0.83	0.78	88.076	93.1824	5.58	139	NA	133	NA	4.5	6.72637	13.3667	1
0	86.8911	0	1	1	0	0	1	1	0	0	593.79	24	36	0.5	0.62	104.841	92.4502	12.23	131	17	249	NA	5.1	2.50545	6.03333	1
0	86.7266	0	1	1	0	0	1	1	0	0	370.23	26	23	1.3	1.31	51.685	51.4759	7.3	129	13.6	96.4	1.462	4.4	3.24266	14	1
0	58.5724	0	1	1	0	0	1	1	0	0	1592.8	13	17	1.2	0.99	73.2236	85.9824	14.4	136	13.4	236	NA	4.4	7.136	36	0
0	87.1142	0	1	1	0	0	1	1	0	0	571.87	34	47	1.3	1.5	49.7428	45.1825	6.7	146	14.7	201.9	0.87	4.4	1.90645	13.9667	1
0	84.3561	0	1	1	0	0	1	1	0	0	295.66	49	33	1.44	1.1	44.2343	49.6884	8.4	143	18.8	177	0.8	3.2	10.6983	10.2667	1
0	81.4908	0	1	1	0	0	1	1	0	0	483.29	32	28	1.33	1.13	49.6157	51.5678	9.38	142.3	15.7	145	NA	3.75	12.43	1.16667	1
0	79.7078	0	1	1	0	0	1	1	0	0	234.89	25	24	1.03	1.05	67.4283	66.4635	13.3	138	16.3	108	NA	3	0.283337	22.1333	0
0	52.8962	0	1	1	0	0	1	1	0	0	NA	23	29	0.9	0.87	93.1183	95.1455	NA	139	NA	NA	2.24	4.7	4.59692	22.6667	1
0	68.2804	0	1	1	0	0	1	1	0	0	NA	22	43	1.52	1.5	47.3986	49.2299	8.9	137	13.6	163	2.4	3.7	14.1503	36	0
0	81.5639	0	1	1	0	0	1	1	0	0	NA	19	24	1.4	1.2	47.3994	55.9328	7.2	136	15.8	232	NA	5	6.97026	36	0
0	75.0868	0	1	1	0	0	1	1	0	0	NA	19	NA	1.05	NA	76.1957	83.6974	10.12	141	NA	288	NA	4.2	5.20182	36	0
0	59.8325	0	1	1	0	0	1	1	0	0	NA	22	23	1.3	1.2	57.8585	64.3243	3.98	136	NA	133	1.11	4.6	3.16387	32.0667	0
0	91.0978	0	1	1	0	0	1	1	0	0	NA	23	NA	1.5	NA	38.4315	34.1613	7.98	144	14	200	NA	3.9	2.04295	36	0
0	80.1293	0	1	1	0	0	1	1	1	0	2209.17	46.37	47	2.42	1.79	23.958	34.4001	6.4	141	14.5	176	1.18	4.4	6.39506	19.4	1
0	52.4977	0	1	1	0	0	1	1	1	0	344.42	23.12	NA	0.8	NA	103.008	98.6823	8.1	135	16.7	120	NA	4.7	0.287469	9	0
0	76.6785	0	1	1	0	0	1	1	1	0	1827.59	17	41	1.4	1.87	53.6346	39.0189	11.7	141	15.4	293	0.7	4.6	20.1687	10.2667	1
0	81.5422	0	1	1	0	0	1	1	1	0	404.75	24	29	1.03	0.95	60.8269	67.6963	6.3	142	15.5	77.6	0.7	4.9	4.17645	0	1
0	72.1988	0	1	1	0	0	1	1	1	0	374.98	16	39	0.62	0.8	104.21	84.6013	11	139	16.3	207	NA	4.3	8.15721	19.2333	0
0	65.6064	0	1	1	0	0	1	1	1	0	603.53	16	21	0.7	0.69	103.342	104.901	6.5	142	15.9	270	NA	5	3.01927	36	0
0	82.3688	0	1	1	0	0	1	1	1	0	NA	24	43	1.24	1.48	52.4512	43.0499	NA	139	15.7	NA	0.46	5	15.6344	36	0
0	71.2529	0	1	1	0	0	1	1	1	0	NA	15	21	0.72	1	94.0292	73.5096	9.35	121	NA	257	0.58	4.1	13.1377	16.5333	1
0	78.0023	0	1	1	0	0	1	1	1	0	NA	20	59	1.5	2.87	44.4748	21.4665	11.4	126	NA	NA	NA	NA	7.07285	0	1
0	86.9887	0	1	1	0	0	1	1	1	0	NA	64.5	20	1.9	1.19	30.3866	56.6223	6.73	137	14.9	171	1.59	4.1	2.96158	23.0333	1
0	65.6433	0	1	1	0	1	1	0	0	0	1696.35	46	83.8	3.46	5.05	8.27684	10.7173	13.4	139	15	324	0.36	4.7	3.06574	36	0
0	81.9435	0	1	1	0	1	1	0	0	0	794.08	13	31	1.1	1.29	63.6803	51.9972	9.78	140	12.8	147	0.67	5.1	5.12381	29.2667	1
0	86.1531	0	1	1	0	1	1	0	0	0	1653.88	27	28	2.06	1.56	39.1493	39.4314	11.4	140	NA	211	NA	4.6	3.17093	7.63333	0
0	60.9925	0	1	1	0	1	1	0	0	0	NA	25	26	1.64	1.6	43.58	44.8428	NA	138.6	NA	NA	0.82	4.6	2.05645	8.06667	0
0	55.4434	0	1	1	0	1	1	0	0	0	NA	17	23	1.5	1.64	50.0139	44.2928	12.8	139	14.5	211	0.44	4.4	5.09453	36	0
0	74.1845	0	1	1	0	1	1	0	0	0	NA	105.61	100.9	6.02	6.2	8.00755	7.84963	15.4	136	NA	421	NA	5.5	4.15711	1.16667	1
0	88.14	0	1	1	0	1	1	1	0	0	1078.28	44	60	1.84	1.96	31.646	30.1294	26.87	136	13.6	378	0.94	5	5.26971	21.9333	1
0	82.7136	0	1	1	0	1	1	1	0	0	780.66	31	58	1.59	2.13	39.8802	25.3792	0.69	139	16.2	160	1.99	3.66	3.23208	35.4	1
0	57.6066	0	1	1	0	1	1	1	0	0	1330.85	77	65	4.15	3.6	15.6354	18.8251	NA	138	21.5	80.6	1.43	4.6	3.35466	0.133333	1
0	89.0222	0	1	1	0	1	1	1	0	0	180.97	19	43	1.2	1.8	53.1732	36.8898	17.8	139	15.6	183	0.5	5.8	5.04936	34.7667	0
0	86.634	0	1	1	0	1	1	1	0	0	271.279	36	40	1.73	1.6	34.4509	39.2121	6.1	143	15.2	145	0.5	4.7	6.6117	11.3667	0
0	77.5529	0	1	1	0	1	1	1	0	0	4797.43	27	43	1.9	2.04	31.8407	30.5108	8.7	134	19.6	NA	0.69	3.3	4.71695	4.9	1
0	77.1043	0	1	1	0	0	0	0	0	1	579.13	22	18	1.16	0.8	62.2447	89.606	7.53	137.7	17.5	263	1.1	4.2	4.43695	13.1667	1
0	64.5051	0	1	1	0	0	0	0	0	1	533.39	12	24	1	1.1	76.3435	68.4829	5.23	144	14.9	159	0.48	4.4	6.17749	20.8	1
0	77.5455	0	1	1	0	0	0	0	0	1	1166.41	43	33	1.5	1.25	45.4322	53.2618	10.3	137	16.8	190	0.52	4.3	5.13323	36	0
0	90.6062	0	1	1	0	0	0	0	0	1	152.32	25	52	1.97	3.03	27.7282	17.8828	9.47	139	NA	176	NA	4.6	2.82597	0.333333	1
0	75.8341	0	1	1	0	0	1	0	0	1	1359.3	24	54	1.33	1.63	45.0646	57.4714	5	139	15.2	139	1.52	3.8	5.51867	18.4	1
0	69.7032	0	1	1	0	0	1	0	0	1	1390.59	30	24	1.4	0.99	49.7599	88.6816	6.48	135	14.5	356	0.49	4.5	5.9232	1.4	1
0	70.3169	0	1	1	0	0	1	0	0	1	1075.67	28	17	1.68	1	46.2157	59.4357	6.08	139	18	161	0.76	3.9	15.0713	36	0
0	66.5994	0	1	1	0	0	1	0	0	1	3248.22	22.8	17	1.2	0.79	NA	NA	6	136	17.3	164	1.46	NA	3.70792	7.6	0
0	69.2215	0	1	1	1	1	1	0	0	0	591.64	20	35	1.1	0.97	72.3092	82.4217	12	143	16	237	NA	4	9.09482	36	0
0	76.1957	0	1	1	1	1	1	0	0	0	481.6	24	31	1.6	2.3	40.0964	26.3849	6.86	141	14.1	158	NA	3.94	2.97822	24.9333	0
0	66.953	0	1	1	1	1	1	0	0	0	684.46	19	34	1.24	1.64	59.7739	41.9889	9.4	135	18.8	237	NA	3.9	3.925	3.33333	1
0	68.0644	0	1	1	1	1	1	0	0	0	1961.93	39	32	2.2	2.1	29.5366	32.2708	10.7	138	15.1	260	0.36	4.1	7.91393	9.23333	1
0	53.7536	0	1	1	1	1	1	0	0	0	205.31	15	NA	1.09	NA	82.2649	72.0601	13.3	137	NA	249	0.22	NA	4.12238	36	0
0	51.4148	0	1	1	1	1	1	0	0	0	873	20	24	1.9	1.54	38.9964	48.9668	22.48	140	15.9	238	0.45	4.3	5.91939	30.5667	0
0	78.0025	0	1	1	1	1	1	0	0	0	1478.94	21	28	1.33	1.24	51.8104	59.0672	11.81	140	13.4	223	NA	4.8	3.35938	36	0
0	77.5045	0	1	1	1	1	1	0	0	0	NA	110	NA	7.12	NA	6.57404	12.2393	236.15	142	14.6	460.5	0.45	4.2	0.242619	36	0
0	73.2681	0	1	1	1	1	1	0	0	0	NA	46.06	103	3.3	5.21	17.8002	9.95904	4.3	136	15.5	93.2	1.17	4.4	8.74853	10.2333	1
0	73.8492	0	1	1	1	1	1	0	0	0	NA	28	42	2.13	2.1	29.2207	30.2493	13.3	132	17.1	237	0.8	4.4	5.93314	36	0
0	85.0948	0	1	1	1	1	1	1	0	0	1249.47	45	39	1.9	1.9	NA	32.6938	11.1	137	15.8	167	0.76	3.7	1.92692	16.6	0
0	87.0652	0	1	1	1	1	1	1	0	0	411.39	21	23.7	1.2	1.1	64.4458	62.1059	4.93	139	18.3	157	0.6	3.8	4.7016	7.06667	0
0	86.409	0	1	1	1	1	1	1	0	0	2494.53	34	NA	2.5	NA	32.3911	30.7383	7.7	137	17.3	159	0.83	3.5	6.17227	0.833333	1
0	83.1807	0	1	1	1	1	1	1	0	0	1152.73	17	23	1.03	1.14	46.2884	58.7502	8	139	17.8	163	0.86	3.7	5.10053	12.2333	1
0	78.17	0	1	1	1	1	1	1	0	0	1908.71	28	39	1.87	1.67	48.3948	39.1044	9.22	139	17.3	207	0.7	4.1	9.61487	6.33333	1
0	64.8325	1	1	1	0	0	0	0	0	0	268.13	39	54	1.4	1.6	51.4756	44.6915	6.39	136	15.5	233	0.68	4.7	4.0258	36	0
0	60.7075	1	1	1	0	0	0	0	0	0	93.33	23	31	1.09	1.3	76.5479	59.251	8.31	137	NA	178	0.68	4.5	4.19167	36	0
0	90.6527	1	1	1	0	0	0	0	0	0	1895.45	38	23	1.2	1.46	51.7411	41.5237	6.99	140	17.2	330	0.4	5.5	11.3333	36	0
0	54.8108	1	1	1	0	0	0	0	0	0	51.92	14	19	1.1	1.07	76.8953	78.4925	6.74	140.6	13.5	266	NA	4.1	2.12139	36	0
0	76.0746	1	1	1	0	0	0	0	0	0	3514.12	46	51	1.8	1.79	35.8392	37.0388	5.68	142.7	16.2	235	0.8	4.9	2.93072	17.3	1
0	63.5772	1	1	1	0	0	0	0	0	0	404.94	19	29	0.93	0.95	85.2945	71.6572	12.58	139	13.9	319	NA	4.18	5.30983	8.1	0
0	64.5732	1	1	1	0	0	0	0	0	0	851.83	24	NA	1.1	NA	77.2377	64.8782	8.9	132	15.4	106	0.87	3.8	5.14185	17.0333	1
0	64.357	1	1	1	0	0	0	0	0	0	278.339	27	38	1.5	1.56	46.8813	42.0957	6.9	140	16.8	240	0.3	4.2	3.84283	8.96667	0
0	75.1133	1	1	1	0	0	0	0	0	0	4803.97	18	20.3	0.97	0.88	77.1973	76.5116	9.1	135	NA	327	NA	4.5	2.07198	10.4667	1
0	76.7378	1	1	1	0	0	0	0	0	0	NA	26	35	1.9	1.66	32.2009	38.8895	6.02	142	14.6	290	NA	4.4	1.61411	13.6333	1
0	75.372	1	1	1	0	0	0	0	0	0	NA	52.6	33	2.13	2.06	30.6891	29.427	9.72	140	15.2	321.8	0.31	5	3.99667	32.3333	1
0	58.4378	1	1	1	0	0	0	0	0	0	NA	15	10	0.8	0.63	100.873	109.259	8	137	24.6	371	1.1	3.3	9.6177	36	0
0	84.0184	1	1	1	0	0	0	0	0	0	NA	19	53	1.01	1.82	62.6731	34.1261	12.9	140.3	14.2	140.4	0.68	NA	1.93014	36	0
0	65.3909	1	1	1	0	0	0	0	0	0	NA	11	19	0.79	0.8	97.0953	94.977	12.4	137	14	390.9	0.63	4.7	8.1564	12.9333	1
0	84.8254	1	1	1	0	0	0	1	0	0	1244.66	28	21	1.4	1.2	47.5435	54.6207	7	140	18.2	155	NA	3.9	3.09636	13.2667	1
0	60.179	1	1	1	0	0	0	1	0	0	909.35	18	31	1.13	1.43	69.0551	51.3893	8.6	138	17.5	286	0.86	3.8	5.51095	20.4	1
0	83.0825	1	1	1	0	0	0	1	0	0	1316.95	38	27	1.43	1.3	44.8213	51.2369	7.5	135	17.6	187	0.75	4.5	13.0784	31.9333	0
0	73.0749	1	1	1	0	0	0	1	0	0	407.82	59	NA	2.52	NA	24.6759	68.615	6.6	139	16	163	0.388	4.8	36.2697	7.56667	0
0	67.2728	1	1	1	0	0	0	1	0	0	1577.45	31	23	1.01	0.98	76.0818	79.3206	20.23	140	18.3	215	NA	3.9	6.8221	13.3333	1
0	40.6998	1	1	1	0	0	0	1	0	0	1037.78	25	22	1.24	0.99	70.2459	91.7924	26.1	136	NA	229.9	NA	4.1	14.0666	36	0
0	67.6464	1	1	1	0	0	0	1	0	0	165.14	19	46	1.1	1.51	68.1474	44.88	11.6	138	14.4	345.4	0.38	4.2	6.74142	27.0333	1
0	77.6401	1	1	1	0	0	0	1	0	0	559.47	27	38	1	0.93	73.1295	82.0623	7.01	139	NA	306	0.49	4	7.21846	11.5667	0
0	70.1059	1	1	1	0	0	0	1	0	0	107.43	17	34	0.73	0.92	99.0122	78.2858	7.58	123	18.3	171	0.53	5.5	4.15843	9.23333	1
0	70.1059	1	1	1	0	0	0	1	0	0	1657.9	21	31	1.78	2.52	42.1245	29.2748	3.26	137	NA	81	NA	3.4	4.77425	17.2	1
0	66.1005	1	1	1	0	0	0	1	0	0	558	26	23	0.89	NA	86.8121	86.7259	14.8	130	15.2	235	1.305	5.1	2.14656	10.8	1
0	76.2994	1	1	1	0	0	0	1	0	0	323.67	13	29	1.1	1.1	59.3506	61.4434	6.5	141	17.8	221	0.33	5.4	17.7443	7.6	1
0	76.7549	1	1	1	0	0	0	1	0	0	NA	69	75	1.67	1.7	37.6649	36.0845	8.59	139	NA	NA	NA	5.1	6.03432	27.4667	1
0	73.9115	1	1	1	0	0	0	1	0	0	NA	14	14	0.9	0.93	78.7469	75.3684	9.3	135.9	13.1	206	1.63	4.4	3.23909	36	0
0	63.4287	1	1	1	0	0	0	1	0	0	NA	38	40	1.6	1.68	49.0419	45.1834	9	136.7	13.3	235	1.72	3.5	6.88163	31.0333	1
0	64.0106	1	1	1	0	0	0	1	0	0	NA	15	14	0.8	0.77	93.8486	98.4433	9.2	140	NA	NA	NA	4.3	2.26009	34.2667	0
0	74.075	1	1	1	0	0	0	1	0	0	NA	19	NA	1	NA	74.0399	69.644	8.39	141	NA	NA	NA	3.6	0.279793	36	0
0	69.8859	1	1	1	0	0	0	1	1	0	NA	57	110.1	2.33	2.83	26.5011	21.4398	10.7	137	17.8	169	1.396	4.6	6.27288	2.3	1
0	73.0647	1	1	1	0	0	0	1	1	0	NA	59	38.6	1.6	1.69	42.9609	39.2073	11.39	135	NA	437	NA	5.1	13.994	0.466667	1
0	63.9911	1	1	1	0	0	0	1	1	0	NA	16	22	0.66	0.9	104.909	87.7783	10.4	143	14.6	NA	1	5.5	1.09705	18.7333	1
0	64.5192	1	1	1	0	0	0	1	1	0	NA	19	21	1.03	1.09	71.291	74.7697	13	135	14.8	281	0.7	4.5	7.03507	11.2	1
0	80.1419	1	1	1	0	0	1	0	0	0	371.9	28	58	1.9	2.3	35.4972	48.4138	10.3	134	15.8	188	NA	4.5	6.39393	1	0
0	78.5891	1	1	1	0	0	1	0	0	0	433.54	32	NA	1.41	NA	45.4984	41.2931	7.4	139	NA	135.4	NA	4.7	2.03793	32.6333	0
0	78.1455	1	1	1	0	0	1	0	0	0	48.07	28	31	1.07	0.99	66.0122	65.3627	7	134.58	13.3	253	0.486	NA	3.99898	15.1	0
0	93.3069	1	1	1	0	0	1	0	0	0	368.5	20	26	1.3	1.11	47.4221	55.7884	9.6	135	14.8	228	NA	NA	4.27315	36	0
0	81.0667	1	1	1	0	0	1	0	0	0	105.85	22	28	1.24	0.95	54.7676	75.3178	10.5	136	18.6	225	0.5	4.8	6.36373	36	0
[truncated: 2,582 more rows]
