# Supplementary material for: Analyzing Medical Research Results Based on Synthetic Data and Their Relation to Real Data Results: Systematic Comparison From Five Observational Studies
Source: JMIR Med Inform. 2020 Feb 20;8(2):e16492. doi: 10.2196/16492 (PMC7059086; doi:10.2196/16492)
Supplement: Multimedia Appendix 9 [file medinform_v8i2e16492_app9.zip › syn4_BUN.xlsx]

## Sheet: syn4_BUN
gender_0male_1female	age_YEARS	diabetes	hypertension	COPD	PVD	CKD	IHD	AF	VHD	PHTN	BNP	BUN_admission	BUN_discharge	creatinine_admission	creatinine_discharge	GFR_admission	GFR_discharge	WBC	sodium	RDW	platelets	bilirubin	potassium	length_of_stay_DAYS	time_discharge_to death_MONTHS	death
0	25.3351	0	0	0	0	0	0	0	0	0	681.46	66	65	1.3	1.13	74.607	83.6155	7	137	15.2	134	1.28	5.5	3.0332	0	1
0	79.0327	0	0	0	0	0	0	0	0	0	2243.46	20	21	1.3	1.06	50.8687	65.6721	14.4	136	14.9	309	0.3	4.3	3.72615	6.4	1
0	69.4175	0	0	0	0	0	0	0	0	0	471.19	20.7	22	1.8	1.5	40.2376	47.5016	5.8	124	15.9	174	1.53	5.3	1.58131	0.7	1
0	58.4588	0	0	0	0	0	0	0	0	0	744.23	53	52	1.23	1.32	65.3952	60.2229	6.9	133.7	28.3	160	2.713	3.7	0.19811	6.56667	1
0	66.2691	0	0	0	0	0	0	0	0	0	823.9	15	16	0.97	1.06	80.5114	70.6573	14.6	140	14.8	301	0.71	3.6	9.21007	36	0
0	67.5883	0	0	0	0	0	0	0	0	0	2683.7	61	23	2.44	2.04	28.9924	35.198	12.91	136	14.7	287	0.5	5.6	25.1076	23.7	0
0	92.229	0	0	0	0	0	0	0	0	0	2418.87	40	85	2.1	1.67	25.5755	33.4869	11.1	136	15.5	234	0.59	4.6	2.0242	8.93333	0
0	93.1221	0	0	0	0	0	0	0	0	0	2434.09	38	25	1.33	1	45.7248	65.5763	10.4	134	NA	300	NA	5.5	7.66953	27.8667	0
0	87.7985	0	0	0	0	0	0	0	0	0	26.16	17	97	0.93	3.39	78.3673	15.8593	6.8	140	18	277	0.36	3.7	16.1219	1.16667	1
0	50.7379	0	0	0	0	0	0	0	0	0	1726.52	14	114	1.2	2.37	74.6017	34.1807	5.33	140	14.7	169.9	NA	4.8	13.4697	10.4333	1
0	76.9157	0	0	0	0	0	0	0	0	0	175.79	14	27	0.8	0.92	88.0535	73.9514	12.8	138	NA	231	NA	4.4	3.99873	26.0333	1
0	49.9407	0	0	0	0	0	0	0	0	0	2645.47	70.04	40.8	2	1.4	39.1041	56.3148	8	134.89	16.2	127	0.9	4	9.25036	36	0
0	71.0886	0	0	0	0	0	0	0	0	0	1406.34	14	NA	1.14	NA	64.1476	61.6381	5.34	134.16	16	92	4.625	3.8	2.83955	28.5333	1
0	85.0559	0	0	0	0	0	0	0	0	0	583.59	38	21	1.63	1.11	35.4122	60.0857	5.06	135	17.3	44.4	1.27	4.7	8.74081	36	0
0	65.8603	0	0	0	0	0	0	0	0	0	2270.16	23	20	1.4	1	52.6595	NA	7	142	16.2	221	0.74	4	4.02995	20.3667	0
0	56.0279	0	0	0	0	0	0	0	0	0	1653.72	53	21	0.88	0.91	88.2911	81.4997	10.26	134	15.7	154	1.2	3.5	8.49131	24.8333	0
0	40.9182	0	0	0	0	0	0	0	0	0	69.23	14	16	2.08	2.06	48.754	52.9864	13.9	137	12.2	335.3	0.39	4	8.41448	36	0
0	47.6256	0	0	0	0	0	0	0	0	0	458.9	16	23	0.83	0.93	101.973	92.2345	7.9	135	16.3	294	1.08	4	7.20863	34.6	1
0	60.2749	0	0	0	0	0	0	0	0	0	1678.91	25	22	0.8	0.75	89.5078	92.2782	9.63	140	17	173	2.2	4	2.51771	17.7	0
0	48.9413	0	0	0	0	0	0	0	0	0	1651.41	20	62	1.1	0.94	76.2721	91.6916	10.7	137	15.2	369	1.1	4.5	7.94239	0.533333	0
0	56.9461	0	0	0	0	0	0	0	0	0	630.419	15	23	0.88	0.63	89.0862	120.492	8.8	137	17.6	202	0.9	4.2	4.03273	28.8667	1
0	44.6112	0	0	0	0	0	0	0	0	0	2995.44	93	25	3.63	1	18.795	90.2529	13.7	120	14.8	166	2.1	4.4	17.2022	14.3	0
0	58.174	0	0	0	0	0	0	0	0	0	660.28	18	NA	1.03	NA	80.4969	58.2258	10.2	141	14.9	207	1.2	4.2	8.17166	36	0
0	52.8346	0	0	0	0	0	0	0	0	0	645.14	22	22	1.53	1.1	50.4049	77.906	10.8	136	12.6	295	NA	3.8	5.95734	19.4333	0
0	42.4055	0	0	0	0	0	0	0	0	0	1087.31	17	NA	1.21	NA	72.7394	82.4063	8.17	141	13.1	204	1.1	4.6	40.3632	36	0
0	48.0134	0	0	0	0	0	0	0	0	0	NA	13	NA	1.14	NA	75.7664	81.7485	14.8	137	16.5	311	NA	3.7	5.07755	8.23333	0
0	66.5326	0	0	0	0	0	0	0	0	0	NA	16.1	NA	1.01	NA	77.1473	83.0287	12.43	136	16.3	236	NA	NA	7.69799	36	0
0	44.4756	0	0	0	0	0	0	0	0	0	NA	10	NA	0.98	NA	93.4208	94.0326	8.02	137	NA	206	0.35	3.8	6.80533	36	0
0	72.3664	0	0	0	0	0	0	0	0	0	NA	31	32	2.1	1.67	31.4248	43.5429	5.14	134	19.1	179	1.655	5.7	9.13493	4.3	1
0	75.4827	0	0	0	0	0	0	0	0	0	NA	18	13	1.2	1.06	60.0324	69.1046	6.53	140.1	15.5	140	1.05	3.6	4.78378	6.86667	1
0	81.1863	0	0	0	0	0	0	0	0	0	NA	31	27	1.4	1.05	46.7659	67.2716	7.84	137	NA	474.3	NA	5.5	3.7082	2.03333	1
0	79.7254	0	0	0	0	0	0	0	0	0	NA	26	NA	1.2	NA	57.248	NA	7.84	132	NA	118	NA	4.1	2.13137	0	1
0	66.7203	0	0	0	0	0	0	0	0	0	NA	26	24	1.5	1.5	47.7642	47.4287	7.6	139	12.7	205	0.447	3.5	5.17984	22.2333	0
0	86.667	0	0	0	0	0	0	0	0	0	NA	29	46	0.9	1.22	71.8323	52.2885	6.9	139	14.5	226	0.48	3.4	5.88298	0	1
0	28.4499	0	0	0	0	0	0	0	0	0	NA	17	17	0.8	0.8	119.293	117.723	8.1	142	13.7	NA	NA	3.8	2.34365	36	0
0	66.6923	0	0	0	0	0	0	0	0	0	NA	17	17	1	1	81.8508	81.9996	NA	140	NA	NA	1.08	4.2	2.10132	19.3667	0
0	60.7203	0	0	0	0	0	0	0	0	0	NA	19	19	0.64	0.64	105.473	105.352	7.81	138	NA	NA	NA	4.2	2.7178	18.6667	0
0	64.1548	0	0	0	0	0	0	0	0	0	NA	9.2	NA	0.75	NA	95.8958	96.0817	7.14	139.4	12.6	253	0.73	4.4	1.55267	36	0
0	66.2752	0	0	0	0	0	0	0	0	0	NA	22	46	1.4	1.7	51.9063	39.9749	9.4	141	14.3	288	0.2	5	6.3317	36	0
0	64.1406	0	0	0	0	0	0	0	0	0	NA	17	15	1.46	1.03	49.0987	83.0481	7.2	137	12.6	254	NA	3.6	6.62467	36	0
0	37.8882	0	0	0	0	0	0	0	0	0	NA	22.36	17	0.9	1.1	109.45	85.3015	48.9	136	14.3	176	1.31	4.1	8.58202	36	0
0	28.7493	0	0	0	0	0	0	0	0	0	NA	16.16	23	1.23	0.99	77.3412	93.8298	9.62	140.11	16.3	310	0.18	3.32	69.8403	36	0
0	43.962	0	0	0	0	0	0	0	0	0	NA	14	14	0.9	1.06	97.4889	97.261	10.6	140.3	NA	254.7	NA	4	2.85118	32.1333	0
0	31.7123	0	0	0	0	0	0	0	0	0	NA	9	NA	0.9	NA	101.912	NA	11.4	136	13.1	385.7	0.74	4	16.1017	36	0
0	54.0894	0	0	0	0	0	0	0	0	0	NA	14.76	22	1.5	0.85	52.1453	87.9058	10.44	142	15.8	171	1.38	4.4	2.49803	36	0
0	71.9328	0	0	0	0	0	0	0	0	0	NA	13	17	0.89	0.94	86.2703	78.6114	9	141.8	13.9	148	NA	3.8	3.90427	36	0
0	66.6607	0	0	0	0	0	0	0	0	0	NA	19	NA	1	NA	81.1231	78.4081	11.97	146	14	287	1.2	5.5	9.17189	36	0
0	78.7615	0	0	0	0	0	0	0	0	0	NA	28	NA	1.2	NA	53.0583	54.8344	27.51	144	22	543	0.8	4.6	2.1447	4.56667	1
0	90.4783	0	0	0	0	0	0	0	0	0	NA	33	51	0.8	1.13	79.4504	56.7065	21	137	NA	446.7	1.16	4	5.14453	10.9333	1
0	89.2579	0	0	0	0	0	0	0	0	0	NA	27	65	1.6	1.93	45.73	30.8688	17.08	136	17.7	839.9	NA	4.1	17.6882	1.16667	1
0	23.6248	0	0	0	0	0	0	0	1	0	1496.55	11	14	0.58	0.47	129.153	162.035	9.9	134	16	283.6	3.326	3.9	10.9104	14.4	1
0	38.67	0	0	0	0	0	0	0	1	0	1068.99	13.51	NA	0.73	NA	NA	NA	12.5	136	14.1	180	NA	4.2	33.995	0.5	0
0	44.5778	0	0	0	0	0	0	0	1	0	3657.84	21	39	0.93	0.67	NA	NA	12.3	127	16.8	243	2.7	3.66	3.14884	4.5	0
0	22.2872	0	0	0	0	0	0	0	1	0	3639.25	49.71	35	1.4	1.33	65.2113	78.2531	12.93	137	21.1	125	1.05	4.8	16.5183	0	1
0	51.7613	0	0	0	0	0	0	0	1	0	463.28	35	NA	1.78	NA	39.0294	54.6696	9.9	138	15.7	183	2.362	4	4.98828	36	0
0	18.3491	0	0	0	0	0	0	0	1	0	NA	9	18	0.59	0.7	NA	155.131	6.67	137.3	15.8	326	0.98	3.8	4.99383	12.3333	0
0	65.8438	0	0	0	0	0	0	0	1	0	NA	17	NA	1.67	NA	NA	56.4692	6.8	137	15.3	289	NA	5.13	4.0161	36	0
0	51.0206	0	0	0	0	0	0	0	1	0	NA	14	17	0.73	0.81	106.715	93.4995	5.36	137	NA	NA	NA	4.5	2.2822	36	0
0	44.8339	0	0	0	0	0	0	0	1	0	NA	11	NA	0.77	NA	97.949	109.972	6.39	137	15.2	190	0.64	4.4	1.12449	13.3	1
0	20.9915	0	0	0	0	0	0	0	1	0	NA	14	16	0.81	0.88	113.971	111.123	4.9	139	NA	66.3	0.61	4.5	18.2206	36	0
0	85.8372	0	0	0	0	0	0	1	0	0	848.5	30.4	NA	1.1	NA	59.3517	54.1052	9.72	138	18.7	242	1.15	3.6	13.2977	0.866667	0
0	70.3135	0	0	0	0	0	0	1	0	0	459.43	24	14	1.5	0.93	47.4042	81.9522	9.2	138	16	148	NA	4.5	10.1479	36	0
0	71.61	0	0	0	0	0	0	1	0	0	528.27	25	NA	2.01	NA	32.1971	29.6285	24.3	135	16.3	NA	0.4	3.7	9.75191	11.8333	1
0	84.1332	0	0	0	0	0	0	1	0	0	330.21	16.88	29	0.98	1.1	72.4997	61.9762	9.1	140	NA	173	0.65	4	6.02358	36	0
0	77.2231	0	0	0	0	0	0	1	0	0	246.35	25	22	1.3	1	54.2931	71.7048	12.4	141	NA	141	1.02	3.7	2.55166	24.3	1
0	72.8853	0	0	0	0	0	0	1	0	0	2548.98	8	13	1.3	1.21	51.8008	55.9818	9.78	136	15.3	151	0.3	4.3	9.86466	30.7	1
0	85.4214	0	0	0	0	0	0	1	0	0	2234.67	48	41	5.01	5.3	9.77234	9.14929	2.8	142	16.3	84	NA	4.7	3.90416	3.7	1
0	92.6318	0	0	0	0	0	0	1	0	0	412.43	26.9	35	1.9	1.7	30.3084	33.7449	6.3	140	17.3	117	0.92	NA	2.8817	6.6	1
0	71.0011	0	0	0	0	0	0	1	0	0	1877.85	10	11	0.97	1.03	81.635	74.7255	7	143	12.6	174	NA	4.2	6.15437	36	0
0	51.3858	0	0	0	0	0	0	1	0	0	972.89	67	27	1.8	1.08	42.6301	79.469	9.1	133	16.3	248	1.27	4.4	12.9242	19.2333	0
0	53.4388	0	0	0	0	0	0	1	0	0	NA	30	18	1.32	0.85	64.3215	98.4931	9.33	133	14.4	171	1.41	4	5.05773	31.7333	0
0	55.7531	0	0	0	0	0	0	1	0	0	NA	15	NA	1.1	NA	73.1892	88.5231	6.7	139	19.6	192	1.07	3.5	10.1806	36	0
0	50.418	0	0	0	0	0	0	1	0	0	NA	19.9	22	1.23	1.2	70.7056	79.149	7.5	142	NA	195	NA	4.8	3.07839	36	0
0	61.6273	0	0	0	0	0	0	1	0	0	NA	11	NA	0.8	NA	100.997	95.0841	7.4	139	NA	326	NA	4.2	1.62651	36	0
0	74.1521	0	0	0	0	0	0	1	0	0	NA	28	NA	0.93	NA	80.0653	NA	5.1	136	16.1	108	1.09	3.5	11.1964	36	0
0	35.1483	0	0	0	0	0	0	1	0	0	NA	12	13	0.93	0.72	103.37	111.942	10.3	135	15.4	331	0.27	4.1	7.20248	19.8	1
0	89.1928	0	0	0	0	0	0	1	0	0	NA	27	NA	1.9	NA	30.8879	27.6028	5.7	142	NA	NA	0.6	5	0.320381	27.1333	0
0	86.976	0	0	0	0	0	0	1	0	0	NA	31.3	29	1.5	1.27	42.0941	51.1734	10.99	145	14	208	NA	4.2	11.1736	36	0
0	73.829	0	0	0	0	0	0	1	0	0	NA	25	33	1.3	1.2	53.9641	59.604	9.9	138	14.9	116	0.9	3.9	4.79765	36	0
0	62.3931	0	0	0	0	0	0	1	1	0	667.92	19	24	1.53	1.17	47.8103	63.4655	8	137	13.9	142	NA	3.7	3.9018	11.3	0
0	86.3221	0	0	0	0	0	0	1	1	0	400.75	26	28	1.4	1.5	43.1269	42.1968	5.45	144	NA	NA	0.41	4.7	1.19021	36	0
0	43.9822	0	0	0	0	0	0	1	1	0	178.6	16	15	0.6	0.42	126.764	140.126	7.49	137	13	177	0.42	4.2	13.7344	36	0
0	70.7999	0	0	0	0	0	0	1	1	0	364.82	17	20	0.9	1	85.4112	74.4402	4.2	133	15.6	253	NA	NA	4.1685	36	0
0	65.0223	0	0	0	0	0	0	1	1	0	NA	10	NA	0.9	NA	67.7094	73.5216	18.4	139	NA	295	0.3	NA	1.61144	36	0
0	53.0869	0	0	0	0	0	0	1	1	0	NA	28	26	1.1	0.86	76.6767	92.5103	22.88	139	15.2	248	0.92	4.3	3.94435	3.86667	1
0	52.7743	0	0	0	0	0	0	1	1	0	NA	27	NA	1.48	NA	NA	51.8434	7.4	140	NA	142	1.6	NA	4.25458	1.3	1
0	65.5089	0	0	0	0	0	0	1	1	0	NA	15	15	1.1	1.2	74.2763	73.5041	12.09	138	13.4	212	1.492	4	18.9893	36	0
0	60.046	0	0	0	0	0	0	1	1	0	NA	28	NA	1.24	NA	NA	64.1544	NA	NA	13.7	NA	NA	NA	1.79094	33.2667	0
0	70.7375	0	0	0	0	0	0	1	1	0	NA	49	58	1.33	1.09	NA	NA	13.9	136	15.2	234	NA	4.3	4.04157	36	0
0	81.5638	0	0	0	0	0	1	0	0	0	975.49	21	19	1.21	1	56.3838	69.3538	15.9	139	15	227	NA	4.2	5.09869	36	0
0	67.7031	0	0	0	0	0	1	0	0	0	613.97	16	21	1.1	1.11	74.031	74.156	16.15	141	11.6	227	0.33	NA	12.954	18.3	0
0	26.3559	0	0	0	0	0	1	0	0	0	89.3	13	12	0.6	0.6	127.533	137.438	12.41	138	11.6	240	0.39	3.87	21.2385	9.16667	0
0	47.6884	0	0	0	0	0	1	0	0	0	271.16	19	20	0.99	0.89	87.7067	96.4058	18.73	135	15.2	126	0.79	4.3	3.83512	36	0
0	59.5599	0	0	0	0	0	1	0	0	0	674.89	24	24	1.5	1.5	46.5119	47.0577	7.8	135	14.1	171	0.58	3.54	2.31879	36	0
0	76.847	0	0	0	0	0	1	0	0	0	4820.63	58	90	2.3	2.51	27.6792	24.2771	7.03	139	14.6	NA	1.1	4.63	8.17041	32.3667	1
0	91.7698	0	0	0	0	0	1	0	0	0	1775.53	82	81	3.45	3.21	13.954	15.2243	9.87	137	16.3	343.3	0.6	3.7	7.05432	0	1
0	83.1158	0	0	0	0	0	1	0	0	0	631.97	47	61	2.43	2.97	24.9583	19.0752	8.52	141	16.3	235	NA	4.9	9.57855	30.9333	1
0	74.6784	0	0	0	0	0	1	0	0	0	1302.58	33	39	1.74	2.41	37.9088	25.9772	7.98	139	18.5	296	0.78	3.9	8.96536	12.6333	1
0	68.3636	0	0	0	0	0	1	0	0	0	1120.38	15.99	30	0.74	0.79	NA	NA	3.6	131	15.2	268	NA	4.3	6.15435	15.4	0
0	62.6035	0	0	0	0	0	1	0	0	0	997.58	19	24	1.2	1.2	NA	NA	8.1	139	13.8	152	NA	4.2	2.50037	1.5	0
0	69.2363	0	0	0	0	0	1	0	0	0	525.14	18	25	1.4	1.52	60.4744	54.625	10.3	141	NA	392	0.59	4	15.1791	36	0
0	81.1389	0	0	0	0	0	1	0	0	0	1211.73	21	27	1.4	1.59	46.2985	40.4081	11.4	139	13.5	118	0.6	3.9	0.989666	36	0
0	59.3265	0	0	0	0	0	1	0	0	0	947.49	34	29	0.86	1.03	92.4816	81.9619	10.4	139	NA	193	1.8	NA	7.52783	5.53333	0
0	79.5922	0	0	0	0	0	1	0	0	0	74.02	18	NA	1.6	NA	38.4813	36.947	9.38	141	NA	291	NA	4	10.0958	11.3	0
0	56.2584	0	0	0	0	0	1	0	0	0	858.21	16	17	1.33	1.13	56.2915	76.4003	11.7	134.67	14.3	250	0.77	3.9	4.72113	36	0
0	60.9961	0	0	0	0	0	1	0	0	0	1081.6	19	NA	1.01	NA	82.4093	79.425	9.88	135	NA	222	0.48	4.4	3.37592	33.9333	1
0	59.744	0	0	0	0	0	1	0	0	0	624.65	13.5	30	1.3	1.2	62.6441	66.0694	16	NA	NA	338.5	NA	3.9	6.07158	36	0
0	71.7376	0	0	0	0	0	1	0	0	0	507.97	16	15	0.83	0.71	92.8335	105.498	6.5	141	NA	217	0.973	3.6	0.313113	36	0
0	88.9406	0	0	0	0	0	1	0	0	0	873.78	19.57	27	1.7	2.11	28.788	20.9592	14	141	NA	231	0.93	4.3	1.20563	4.66667	1
0	74.6781	0	0	0	0	0	1	0	0	0	NA	24	30	1	1.1	76.2218	81.892	8.3	135	14.1	213	0.54	4.4	5.30687	36	0
0	68.5587	0	0	0	0	0	1	0	0	0	NA	49	72	1.83	1.97	35.0659	30.8895	6.08	134	16.8	218	2.6	4.4	13.1529	0	1
0	64.1631	0	0	0	0	0	1	0	0	0	NA	22	NA	0.84	NA	NA	82.7913	NA	NA	NA	NA	NA	NA	3.15831	36	0
0	67.652	0	0	0	0	0	1	0	0	0	NA	24	32	1.18	1.2	65.5199	61.0673	6.7	137	16.7	325	1.05	4.4	0.31414	0	1
0	74.9846	0	0	0	0	0	1	0	0	0	NA	59	53	1.7	1.81	37.2118	36.1823	10.11	140	15.7	265	1.09	5.5	1.02008	36	0
0	68.5842	0	0	0	0	0	1	0	0	0	NA	20	22	0.8	0.97	94.6187	81.7762	14.79	141	13.4	264	0.37	3.7	9.36689	36	0
0	63.5156	0	0	0	0	0	1	0	0	0	NA	14	21	1	1	78.7462	79.2686	12.7	140	NA	390	0.4	4.4	5.14022	36	0
0	83.3797	0	0	0	0	0	1	0	0	0	NA	55.12	NA	2.6	NA	19.7811	27.8722	6.75	134	NA	332	NA	4.2	1.1902	36	0
0	56.602	0	0	0	0	0	1	0	0	0	NA	66	69.5	1.5	2.3	53.2091	31.6104	17.08	135	14.2	354	NA	3.6	6.72291	36	0
0	65.0802	0	0	0	0	0	1	0	0	0	NA	24.27	33	1.3	1.4	56.8076	52.8576	11.48	139	NA	504.4	NA	4.1	8.5141	36	0
0	58.3248	0	0	0	0	0	1	0	0	0	NA	17	21	1	1.13	81.0563	71.5134	12.2	141.1	13.6	299	NA	4.5	3.06601	11.9667	1
0	98.6979	0	0	0	0	0	1	0	0	0	NA	9.07	16	1.1	1.03	52.8465	57.7279	10	130	13.9	259	0.7	4	3.20904	6.7	1
0	85.8076	0	0	0	0	0	1	0	0	0	NA	20	25	1.4	1.5	45.6351	42.0933	7.1	135	15.9	203	NA	4.8	3.53602	20.2667	1
0	59.6598	0	0	0	0	0	1	0	0	0	NA	13	NA	1.03	NA	79.0285	80.6584	7.9	138	NA	201	NA	4	2.88212	36	0
0	91.7564	0	0	0	0	0	1	0	0	0	NA	55	41	1.85	1.7	32.4746	34.7438	10.11	138	16.1	218	NA	4.8	2.93997	11.1333	1
0	51.4416	0	0	0	0	0	1	0	0	0	NA	12	NA	0.91	NA	96.0866	97.469	12.4	138	14.5	151	0.79	4.4	1.97098	36	0
0	64.1425	0	0	0	0	0	1	0	0	0	NA	14	16	0.94	0.98	82.9631	82.6669	3.1	137	22	102	1.41	3.7	2.75211	9.2	1
0	47.2146	0	0	0	0	0	1	0	0	0	NA	18	17	0.83	0.82	106.784	107.305	7.26	135.9	19.1	692.3	NA	4.3	3.14999	3.13333	1
0	73.4074	0	0	0	0	0	1	0	0	0	NA	26	24	0.97	1	75.3125	73.0442	5.5	143	24.4	217	NA	4.2	2.00027	36	0
0	76.8524	0	0	0	0	0	1	0	0	0	NA	22	22	1.4	1.23	48.0194	52.4871	7.22	143	15.1	236.7	0.73	4.61	1.62049	36	0
0	68.5198	0	0	0	0	0	1	0	0	0	NA	15.4	16	1.1	1.05	69.1672	64.9386	6.8	142	14.2	NA	0.43	4	2.54232	36	0
0	72.863	0	0	0	0	0	1	0	0	0	NA	28	NA	1.8	NA	37.1287	38.9204	6.8	139	16.2	251	0.6	4	16.2585	5.06667	1
0	81.9024	0	0	0	0	0	1	0	0	0	NA	21	46	1.3	1.67	51.5673	43.34	8.3	139.3	15.3	198	0.66	5	20.1803	36	0
0	80.1829	0	0	0	0	0	1	0	0	0	NA	22	40	1.53	1.91	42.1934	30.8902	14.6	144	NA	160	NA	6.8	2.1247	36	0
0	58.9639	0	0	0	0	0	1	0	0	0	NA	17	25	1.6	1.2	46.9012	64.1157	9.5	139	15	353	0.4	NA	7.54128	36	0
0	71.6184	0	0	0	0	0	1	0	0	0	NA	44	23	1.96	1.49	33.1089	46.5178	25.28	143	16.5	216	0.55	5.7	19.0295	36	0
0	70.1969	0	0	0	0	0	1	0	0	0	NA	24	15	1.5	0.94	47.1069	82.0047	36.21	141	14.2	218	0.72	4.6	10.9765	36	0
0	51.7356	0	0	0	0	0	1	0	0	0	NA	17	15	0.8	1	106.414	86.0489	6.48	140	NA	NA	NA	NA	1.98146	36	0
0	74.1302	0	0	0	0	0	1	0	0	0	NA	20	22	1	0.88	75.811	86.7124	6.5	141	13.9	NA	NA	4.3	2.0641	13.9667	0
0	56.1421	0	0	0	0	0	1	0	0	0	NA	20	19	0.83	0.93	98.0028	87.1801	11.4	132	13.7	207	NA	4.3	2.26814	24.9	0
0	51.1331	0	0	0	0	0	1	0	0	0	NA	8	7	0.8	0.74	104.217	111.027	8.89	139.5	NA	NA	NA	4.4	1.49702	36	0
0	79.21	0	0	0	0	0	1	0	0	0	NA	19	18	0.69	0.61	93.9858	98.0189	7.2	135	NA	235	NA	4.3	3.21687	36	0
0	71.7264	0	0	0	0	0	1	0	0	0	NA	24	23	0.71	0.85	93.8519	86.3317	8.6	138	15.2	NA	NA	NA	2.4805	36	0
0	60.6498	0	0	0	0	0	1	0	0	0	NA	15	NA	0.8	NA	97.9291	87.596	6.63	137	14.2	212.8	0.44	4.3	2.13793	36	0
0	61.7691	0	0	0	0	0	1	0	0	0	NA	14	15	0.73	0.88	101.017	90.151	10.15	138	13.7	245	NA	NA	1.05386	36	0
0	19.6764	0	0	0	0	0	1	0	0	0	NA	12	12	0.78	0.83	125.848	116.982	10.9	137	14	246.3	NA	4.28	1.8685	36	0
0	76.5004	0	0	0	0	0	1	0	1	0	386.14	15	30	0.93	1.03	76.623	67.0842	3.89	137	14.5	153	NA	3.8	6.83946	36	0
0	63.0812	0	0	0	0	0	1	0	1	0	454.85	15	18	0.9	0.86	83.2373	85.4683	9.1	132	15.5	351	1.51	4.1	11.1282	19.0333	0
0	78.0821	0	0	0	0	0	1	0	1	0	1717.14	21.03	27	2.04	2.02	32.7997	33.4891	14.99	137	16.2	537.2	0.66	5.6	0.272772	35.9333	0
0	86.4552	0	0	0	0	0	1	0	1	0	2297.82	27	41	1.63	1.83	35.8101	31.5313	7.7	141	13.8	115.3	0.44	5.3	7.60165	18.5333	1
0	75.4963	0	0	0	0	0	1	0	1	0	445.56	17	15	0.83	0.74	86.4129	93.8523	3.37	137	NA	128	NA	4	6.25466	36	0
0	67.7105	0	0	0	0	0	1	0	1	0	NA	48	53	1.16	1.15	63.2001	45.0708	6.73	139.35	18.8	210	1.49	3.9	9.10762	36	0
0	60.3012	0	0	0	0	0	1	0	1	0	NA	24.37	NA	1.01	NA	78.6335	95.8205	12.8	138	NA	212	NA	4.1	3.48387	36	0
0	87.1408	0	0	0	0	0	1	0	1	0	NA	28	NA	1.32	NA	46.2012	33.9583	8.61	145	15.1	223	NA	4.5	0.321273	36	0
0	59.3753	0	0	0	0	0	1	0	1	0	NA	19	27.6	1.57	1.53	48.2359	45.5043	13.9	140	15.4	437	1.1	4.6	4.98378	7.6	0
0	74.4947	0	0	0	0	0	1	0	1	0	NA	38	NA	1.4	NA	50.2811	56.3458	11.29	139	16.7	294	1.27	3.4	10.3265	22.0667	1
0	76.0347	0	0	0	0	0	1	0	1	0	NA	44	67	1.15	1.6	60.4732	43.0565	12.32	135	16.3	185	2.08	4.9	20.7124	0	1
0	60.3576	0	0	0	0	0	1	0	1	0	NA	26	32	2	1.93	34.1694	29.9598	NA	137	14.5	NA	0.4	5.5	3.16802	36	0
0	81.3181	0	0	0	0	0	1	0	1	0	NA	35	31	1.9	1.6	NA	41.279	6.2	138.17	17.8	150	NA	NA	8.17549	0.566667	1
0	85.972	0	0	0	0	0	1	1	0	0	416.38	20	12.3	0.88	0.81	69.4356	75.2336	6.86	142	13	77	NA	3.6	5.39248	36	0
0	71.5739	0	0	0	0	0	1	1	0	0	362.03	32	32	1.3	1.33	54.3494	54.2704	9.54	138	18.5	289	1.02	4.6	0.27483	29.8333	0
0	82.941	0	0	0	0	0	1	1	0	0	295.42	70	31	3.03	1.29	20.5468	63.469	9.5	133	NA	209	0.581	4.2	6.75689	8.36667	1
0	79.116	0	0	0	0	0	1	1	0	0	1120.67	25	22	1	1	65.6347	71.8989	7	135	17.3	106	1.31	4.7	12.3876	10.4333	1
0	59.9221	0	0	0	0	0	1	1	0	0	410.16	12	24	0.83	1.03	91.1526	79.5116	6.6	137	13.8	230	0.77	4	3.22085	28.9	0
0	79.5455	0	0	0	0	0	1	1	0	0	635.9	21	16	1.27	1.12	55.7228	62.3811	5	142	13.4	191	NA	4.2	6.98011	36	0
0	49.7639	0	0	0	0	0	1	1	0	0	3085.43	48	28	2.58	1.8	30.0613	44.5581	11.1	130	16.3	315	NA	4.8	17.8903	36	0
0	91.191	0	0	0	0	0	1	1	0	0	NA	64	153	1.7	3.73	24.4804	12.8576	6.4	137	13.9	32.4	1.685	4.1	3.13797	1.16667	1
0	83.9746	0	0	0	0	0	1	1	0	0	NA	45	69	2.1	1.9	38.295	32.2533	6.2	135	16.6	172	0.5	4.6	6.92959	6.23333	1
0	85.805	0	0	0	0	0	1	1	0	0	NA	18	22	1.35	1.24	60.7548	53.4925	13.8	140	15.6	171	0.8	3.4	7.20261	7.36667	1
0	78.8631	0	0	0	0	0	1	1	0	0	NA	65	17	2.01	1.15	29.8669	60.486	6.9	139	14.6	117	5.306	4.4	0.251452	20.0333	1
0	65.8896	0	0	0	0	0	1	1	0	0	NA	14	NA	0.76	NA	90.1334	94.364	8.6	142	NA	540	NA	4.2	4.81608	36	0
0	58.4967	0	0	0	0	0	1	1	0	0	NA	15.57	15	0.74	0.79	94.4118	99.3724	5.41	140.1	14.6	166	NA	3.6	1.58363	36	0
0	64.7071	0	0	0	0	0	1	1	0	0	NA	35	38	2.01	1.9	35.8837	43.3825	14	141	13.8	237	0.4	4.2	3.3835	0.133333	0
0	71.9214	0	0	0	0	0	1	1	0	0	NA	29	30	1.1	1.1	64.3982	61.1156	7.07	140.9	16.1	245	NA	4.7	3.2674	31.8667	1
0	68.1442	0	0	0	0	0	1	1	1	0	922.65	20	NA	1.4	NA	51.0245	48.9886	8.49	136	NA	160	0.7	4.2	23.1717	24.9	1
0	81.5144	0	0	0	0	0	1	1	1	0	2554.1	21	21	1.3	1.33	52.2875	46.7265	6.4	137.4	20.1	272	NA	4	4.30673	36	0
0	74.1949	0	0	0	0	0	1	1	1	0	1404.03	30	27	1.03	1.08	68.9578	69.4434	10.6	126	14.8	213	0.92	4.2	10.0907	17.7333	1
0	75.5583	0	0	0	0	0	1	1	1	0	541.38	22	24	0.78	0.77	88.8027	86.9525	6.3	142.42	13.6	170	0.73	4.2	2.65439	6.3	0
0	57.3329	0	0	0	0	0	1	1	1	0	NA	19	NA	0.98	NA	80.5592	96.8093	11.99	135	14.9	193	0.72	3.4	5.00849	36	0
0	61.1845	0	0	0	0	0	1	1	1	0	NA	16	19	0.93	1.1	83.5014	70.8105	8.3	141	NA	212	NA	4	3.20479	36	0
0	86.0446	0	0	0	0	0	1	1	1	0	NA	28	38	1.1	1.36	60.9473	45.9786	9.38	141	15.8	150	0.63	4.2	4.58123	8.73333	1
0	95.5772	0	0	0	0	0	1	1	1	0	NA	72.86	89	2.3	3.8	24.673	13.6275	13.9	119	15.4	226	NA	4.2	1.39149	1.16667	1
0	53.5147	0	0	0	0	1	0	0	0	0	582.61	53	58	4.5	4.4	13.7065	14.4925	5.4	138	16.1	120	0.25	5.1	3.10381	16.5	1
0	85.3506	0	0	0	0	1	0	0	0	0	4813	40	96.7	1.69	1.74	36.5698	33.4996	7.1	137	19.2	101	1.38	3.8	11.4769	1.16667	1
0	82.3797	0	0	0	0	1	0	0	0	0	132.82	69	78	5.21	4.6	9.53472	11.7216	13.45	142	13	341	0.3	6.88	2.25291	8.86667	1
0	57.8331	0	0	0	0	0	0	0	0	1	NA	21	46	1.2	1.05	63.0341	40.8283	6.81	135	15.9	218	2.825	4.6	7.94217	4.93333	1
0	47.1754	0	0	0	0	0	0	0	0	1	NA	22.3	NA	0.7	NA	112.976	157.423	6.5	135	14.1	182	1.59	3.9	6.12631	36	0
0	58.0204	0	0	0	0	0	0	0	0	1	NA	40	26	1.43	1.41	63.9117	55.0062	16.5	133	17.5	214	2.2	4.5	8.7975	5.56667	0
0	22.9904	0	0	0	0	0	0	0	0	1	NA	29	23	0.44	0.23	162.162	186.31	13.39	138	14.1	179	0.78	4	4.00444	22.7667	0
0	19.4992	0	0	0	0	0	0	0	0	1	NA	16	15	0.9	0.73	126.895	135.238	7.38	137	16	120	1.667	4.3	3.22894	11.3	1
0	48.1489	0	0	0	0	0	0	0	0	1	NA	27	NA	0.72	NA	104.872	103.092	4.4	137.5	17.8	162	2.3	5	11.2354	17.4333	1
0	73.2171	0	0	0	0	0	0	0	1	1	NA	43	21	1.32	1.05	52.215	73.8592	13.3	128	NA	164.2	NA	4	13.1038	36	0
0	18.3491	0	0	0	0	0	0	0	1	1	NA	26.8	NA	1	NA	107.228	117.427	16.7	135.4	NA	217	NA	3.6	3.09619	0.166667	1
0	64.2556	0	0	0	0	0	0	0	1	1	NA	21	NA	0.99	NA	76.8584	77.5356	5.2	140	14.2	NA	NA	5.2	0.480477	36	0
0	56.645	0	0	0	0	0	0	0	1	1	NA	19	20	1.1	1.15	88.0577	85.5405	8.28	140	13.6	NA	NA	4.4	9.56721	36	0
0	93.3701	0	0	0	0	0	0	0	1	1	NA	37	31	1.73	1.51	28.2129	31.047	10.4	134	15.9	156	0.38	4.3	4.72991	1.3	1
0	65.9547	0	0	0	0	0	0	0	1	1	NA	47	31	1.28	1.2	64.7016	70.1063	5.31	135	16	272	2.339	4.4	2.38207	2.46667	1
0	67.5958	0	0	0	0	0	0	0	1	1	NA	19	13.2	1.15	1.03	69.7886	82.4223	8.41	136	NA	310	1.131	4.3	8.13929	36	0
0	74.6143	0	0	0	0	0	0	1	0	1	1111.33	16	35	0.93	1.13	NA	NA	6.4	138	13.9	125	NA	3.9	6.9204	4.5	0
0	70.3288	0	0	0	0	0	0	1	0	1	624.62	26	47	1.13	1.69	73.5001	38.9719	8.1	139	14.7	185	0.68	3.7	13.7326	31.0333	1
0	53.8728	0	0	0	0	0	0	1	0	1	827.26	10	19	1.14	1.42	67.7026	59.4143	10.4	141	NA	378	1.44	3.4	20.578	12.8667	1
0	99.074	0	0	0	0	0	0	1	0	1	537.52	14	19	1.2	1.3	46.6397	42.0607	6.5	143	15.7	170	NA	3.2	2.59756	23.1667	1
0	69.1021	0	0	0	0	0	0	1	0	1	1162.45	22	22	1.57	1.49	44.4483	51.8611	5.9	138	NA	247	2.43	3.4	3.92026	35.9	1
0	78.6578	0	0	0	0	0	0	1	1	1	1209.86	41	NA	1.73	NA	41.0249	39.1896	5.93	137	14.3	97	0.9	4.9	2.6358	36	0
0	90.3204	0	0	0	0	0	0	1	1	1	274.709	24	29	1	1.16	58.7505	47.9943	10.65	144	14.6	201	0.5	4	17.0158	5.66667	0
0	86.3792	0	0	0	0	0	0	1	1	1	890.61	24	17	0.76	0.7	81.3299	87.6957	7.3	128	NA	211	NA	4.1	8.175	9.26667	1
0	85.9376	0	0	0	0	0	0	1	1	1	1346.5	32	21	1.1	1.39	60.9697	45.1812	13.7	135.58	14.8	181	0.8	4	31.2812	11.5333	1
0	55.6034	0	0	0	0	0	0	1	1	1	NA	48	35	1.5	1.22	NA	NA	6.8	137	15.6	190	1.12	4.4	2.20942	5.06667	0
0	67.4479	0	0	0	0	0	0	1	1	1	NA	50	47	2	2.27	33.6321	34.7189	5.2	141	14.1	166	NA	4.2	5.22583	16.2333	0
0	53.9173	0	0	0	0	0	0	1	1	1	NA	68.08	22	1.65	1.01	46.5247	75.1188	7.76	135	16.3	128	0.89	5	11.028	36	0
0	75.8742	0	0	0	0	0	0	1	1	1	NA	27	12	1.43	0.67	46.9704	93.687	4.4	138	17.8	99.1	1.47	3.9	26.3006	36	0
0	72.803	0	0	0	0	0	1	0	1	1	465.86	27	31	1.5	1.6	51.4591	45.1245	6.3	144	13.6	132.4	0.36	4.1	3.39499	32.2	1
0	66.7858	0	0	0	0	0	1	0	1	1	956.06	54	40	1.9	1.7	34.0506	40.9987	7.6	138	NA	543	NA	3.4	17.3558	2.4	1
0	70.4933	0	0	0	0	0	1	0	1	1	1774.77	23.3	26	0.73	0.82	91.1509	88.0542	6.95	135	20.3	222	1.39	4.7	13.7416	29.6	0
0	48.6895	0	0	0	0	0	1	0	1	1	832.46	9	NA	0.83	NA	101.031	99.809	11.1	139	14.3	388	1.09	3.7	12.948	29.0667	0
0	81.2774	0	0	0	0	0	1	0	1	1	NA	27	34	0.9	1.37	81.0431	48.2547	10.28	150.29	15.3	NA	0.93	4.7	4.83884	28.4333	1
0	77.682	0	0	0	0	0	1	0	1	1	NA	13	NA	0.94	NA	77.7697	67.0488	5.4	140	15.4	193	NA	4.5	0.350067	36	0
0	56.1599	0	0	0	0	0	1	0	1	1	NA	24	26	1.13	1.63	67.7221	45.008	8.1	143.92	15.7	106	1.01	4.3	5.06506	18.8	1
0	85.5638	0	0	0	0	0	1	0	1	1	NA	75	54	3.42	1.88	14.9715	30.8079	7.3	139	14.7	125	1.3	6.3	11.1294	1.56667	1
0	83.0825	0	0	0	0	0	1	1	1	1	NA	47	43	1.1	0.94	61.9201	71.7066	5.4	138	15	118	NA	4	8.19558	29.0333	0
0	91.4808	0	0	0	0	0	1	1	1	1	NA	53	48	2.52	2.4	21.5426	22.7544	5.7	131	13.7	153	0.56	4.8	4.18456	36	0
0	66.4749	0	0	0	0	0	1	1	1	1	NA	24	NA	0.92	NA	83.4223	78.2317	13.4	141	16.8	196	0.64	4.5	0.311834	10.9333	1
0	70.6475	0	0	0	0	0	1	1	1	1	NA	26	26	1.6	1.35	43.1329	52.9157	5.46	133	15.5	215	1.51	5.2	3.16991	36	0
0	38.8297	1	0	0	0	0	0	0	0	0	2736.28	20	NA	1.3	NA	71.2532	64.7261	10.8	141	16.5	264	0.53	4.5	42.0944	36	0
0	49.2868	1	0	0	0	0	0	0	0	0	726.45	25	26	1.12	0.92	78.2634	89.6828	6.33	143	15.5	255	NA	4.6	9.83055	36	0
0	66.7452	1	0	0	0	0	0	0	0	0	637.57	36	51	1.2	1.3	61.4537	54.8131	8.49	138	14.9	222	1.2	5.2	13.2633	0.9	0
0	62.6746	1	0	0	0	0	0	0	0	0	863.4	10.9	NA	0.65	NA	117.975	113.889	11.3	139	12.6	244	0.67	3.9	13.1478	16.9667	0
0	64.7191	1	0	0	0	0	0	0	0	0	459.13	9	16	0.9	0.82	89.3346	95.2196	9.78	139	15.6	321	0.55	3.4	9.13921	9.1	0
0	38.9012	1	0	0	0	0	0	0	0	0	493.29	50	NA	2.5	NA	30.6753	33.9558	8.87	140	16.1	326	0.28	5.7	23.5503	36	0
0	57.9743	1	0	0	0	0	0	0	0	0	65.87	23	NA	1.03	NA	78.1338	71.1837	11.7	135	13.6	317	0.6	4.6	1.06099	36	0
0	52.2145	1	0	0	0	0	0	0	0	0	NA	16	NA	0.79	NA	102.559	101.186	8.4	141	NA	134	NA	3.9	5.12598	36	0
0	76.7213	1	0	0	0	0	0	0	0	0	NA	28	34	1	1.1	69.3202	63.465	6.07	139	NA	169	NA	5.03	2.57054	36	0
0	80.2408	1	0	0	0	0	0	0	0	0	NA	19	NA	1.03	NA	69.7978	73.9622	14.7	143	NA	242	NA	4.3	0.27634	8.56667	1
0	57.36	1	0	0	0	0	0	0	0	0	NA	27	27	0.77	0.8	94.3728	96.3362	8.1	136	16.2	NA	0.7	4.6	4.70455	1.26667	1
0	60.476	1	0	0	0	0	0	0	0	0	NA	19	20	1.7	1.52	46.1755	56.5085	6.08	143	NA	105.9	1.37	3.3	5.49026	36	0
0	53.5554	1	0	0	0	0	0	0	0	0	NA	20	NA	1.03	NA	83.6921	77.1086	7.67	140	13.1	304	0.28	5.2	2.21613	12.9333	0
0	76.8616	1	0	0	0	0	0	0	0	0	NA	17	17	1	1.14	76.5413	64.7843	8	144	14.3	310	0.62	3.3	13.8222	21.6333	1
0	41.0269	1	0	0	0	0	0	0	0	0	NA	9	14	0.8	0.73	108.489	114.271	9.01	136.5	NA	343	NA	3.8	3.01922	29.2667	1
0	75.4128	1	0	0	0	0	0	0	0	0	NA	22	23	0.7	1.13	88.2307	58.3101	11.23	141.6	17	NA	0.44	3.7	5.21017	36	0
0	67.2831	1	0	0	0	0	0	1	0	0	373.21	14	19	1.03	0.6	72.516	102.602	6.6	138	14.8	148	0.62	3.9	11.729	2.73333	1
0	68.6451	1	0	0	0	0	0	1	0	0	1001.88	18	33	1.69	1.63	41.1574	42.8221	48.54	138	14.7	260	NA	5.2	2.09009	2.66667	1
0	70.005	1	0	0	0	0	0	1	0	0	840.29	22	57	1.12	2.2	66.3641	36.1507	9.1	142	16.5	236	0.67	4.8	3.12131	8.73333	1
0	92.8388	1	0	0	0	0	0	1	0	0	181.43	21	30	0.9	0.88	74.5143	61.7849	7.58	138	14.9	170	NA	3.5	92.8533	5.4	1
0	83.3534	1	0	0	0	0	0	1	0	0	NA	29	NA	1.7	NA	36.0663	44.4619	11.84	129	14.5	417	NA	4.6	2.73306	1.1	1
0	83.9988	1	0	0	0	0	0	1	0	0	NA	26	27	1.2	1.41	55.2289	44.1252	12.22	139	15.6	244	1.04	4.35	5.0819	1.8	1
0	70.8564	1	0	0	0	0	0	1	0	0	NA	10	16	0.74	0.73	94.415	97.8623	6.93	134	NA	158	NA	2.9	6.02434	31	0
0	66.6149	1	0	0	0	0	1	0	0	0	1918.04	19.5	20	0.8	0.68	90.7509	104.166	11.3	125	14.4	252	0.97	4.7	9.77346	3.3	1
0	58.8392	1	0	0	0	0	1	0	0	0	3196.62	22.8	16	1.3	0.9	65.5995	85.776	10.5	137	17.5	221	NA	4.4	11.1165	22.9667	1
0	59.2823	1	0	0	0	0	1	0	0	0	480.51	17	NA	0.73	NA	103.106	91.1392	11.3	135	13.6	208	0.44	4	0.284439	31.4333	0
0	55.9706	1	0	0	0	0	1	0	0	0	2785.84	23	22	0.71	1.05	99.525	82.3553	11.49	128	NA	290	NA	NA	6.1701	8.56667	1
0	68.1686	1	0	0	0	0	1	0	0	0	1518.1	39	27	1.3	0.8	56.4363	96.9532	10.3	135	NA	380	NA	4.4	16.2359	36	0
0	51.1085	1	0	0	0	0	1	0	0	0	1164.89	24	19	1	1.14	82.6933	74.8593	19.41	131	13.2	383	1.2	4	10.468	8.93333	0
0	49.7086	1	0	0	0	0	1	0	0	0	375.75	9	12	0.81	1	101.034	86.3146	22.1	134	13.6	420	0.66	3.7	13.1296	0.2	0
0	65.9228	1	0	0	0	0	1	0	0	0	1400.28	31	28	3.41	3.18	17.0981	19.2694	9.9	136	14.4	261	0.3	5	6.11516	36	0
0	64.006	1	0	0	0	0	1	0	0	0	539.929	32	33	2.2	2.15	30.0774	30.8255	12.3	141	14.6	275	0.4	5.3	3.99657	36	0
0	57.4025	1	0	0	0	0	1	0	0	0	2423.62	57	45	4.8	4.1	11.9615	15.094	6.4	136	14.1	202	0.37	5.6	14.9574	36	0
0	78.6477	1	0	0	0	0	1	0	0	0	1452.67	44	69	3.1	3.23	17.8138	17.5568	7.08	141	16	217	0.8	4.3	9.85411	36	0
0	64.4699	1	0	0	0	0	1	0	0	0	2655.85	43.54	45	1.8	1.73	39.322	41.0147	8.2	127	NA	142	NA	5	2.0292	6.3	1
0	78.0313	1	0	0	0	0	1	0	0	0	644.83	26	47	1.33	1.53	50.4057	42.3249	7.8	139	14.5	105	0.49	3.66	8.10974	13.9	0
0	51.3296	1	0	0	0	0	1	0	0	0	219.11	24	37	1.42	1.5	54.5564	53.6346	24.8	134	NA	872.7	NA	4.5	3.49648	36	0
0	68.5379	1	0	0	0	0	1	0	0	0	880.56	50	47	1.5	1.45	48.3139	49.1664	6.8	133	15.9	188	1.69	4.1	0.245097	6.36667	1
0	92.4392	1	0	0	0	0	1	0	0	0	2286.21	41	43	1.53	1.3	37.9129	47.1555	9.8	139	14.1	194	1.121	4.3	10.3903	34.5667	0
0	67.1565	1	0	0	0	0	1	0	0	0	1477.07	69	65	1.93	2.3	34.6887	29.5187	2.96	139.3	19.7	22.3	0.56	4.7	1.92403	0.966667	1
0	76.012	1	0	0	0	0	1	0	0	0	149.1	38	43	1.94	1.42	32.978	46.6946	5.47	137	14.5	165	0.96	4.4	1.89426	15.4	0
0	69.6543	1	0	0	0	0	1	0	0	0	620.919	28	27	1.43	1.5	48.3937	46.3672	8.44	143.25	13.8	189	1.2	4.1	0.231853	9.93333	0
0	71.7905	1	0	0	0	0	1	0	0	0	401.7	17	NA	1.2	NA	58.7296	54.8659	8.24	142	18.3	220	0.58	4.5	6.01307	6.3	0
0	79.7947	1	0	0	0	0	1	0	0	0	518.65	12	10	0.73	0.63	96.3593	102.885	8.4	141	15.5	302	0.5	3.9	2.50112	36	0
0	45.9854	1	0	0	0	0	1	0	0	0	2180.92	29	NA	1	NA	91.1172	97.2554	7.2	135	13.5	278	0.33	4.9	18.0383	21.2667	1
0	79.7399	1	0	0	0	0	1	0	0	0	1950.72	14.6	15	1.2	1.23	57.8205	55.3156	4.95	142	13.9	170	0.948	3.5	6.08267	5.9	1
0	71.5951	1	0	0	0	0	1	0	0	0	NA	20	19	1	0.98	78.6993	66.6929	7.3	136	NA	NA	NA	4.9	3.83884	36	0
0	62.5544	1	0	0	0	0	1	0	0	0	NA	17	NA	1	NA	84.2777	85.3777	12.92	137	NA	344	NA	4.5	3.97409	17.1667	0
0	56.0906	1	0	0	0	0	1	0	0	0	NA	34	NA	0.97	NA	84.078	95.1268	9.1	139	NA	NA	NA	4.3	0.270576	29.3333	0
0	67.9905	1	0	0	0	0	1	0	0	0	NA	13	NA	0.7	NA	101.002	NA	11.7	139	15.2	293.4	0.3	3.8	5.14184	36	0
0	68.9289	1	0	0	0	0	1	0	0	0	NA	15	23	1.13	1.09	65.3258	71.9721	13.4	136	14.9	372	NA	3.6	4.11351	36	0
0	69.3375	1	0	0	0	0	1	0	0	0	NA	31	NA	1.49	NA	46.2975	43.4289	15.26	141	13.4	219	0.88	4.9	6.7688	36	0
0	62.94	1	0	0	0	0	1	0	0	0	NA	18.08	NA	0.93	NA	85.6494	82.3832	10	141	16.3	263	0.44	4.6	4.73524	36	0
0	56.5235	1	0	0	0	0	1	0	0	0	NA	28	35	1.6	2	48.799	39.2734	9	138	16.1	264	NA	4.7	5.88205	10.2333	0
0	62.8522	1	0	0	0	0	1	0	0	0	NA	18	19	0.91	0.75	86.3671	99.0391	7.6	138	12	231	NA	4.2	3.12715	36	0
0	59.21	1	0	0	0	0	1	0	0	0	NA	21	20	1.53	1.29	46.7201	58.4646	10.79	137	15.3	222	0.66	3.7	3.81942	36	0
0	52.7717	1	0	0	0	0	1	0	0	0	NA	16	36	0.93	1.43	90.7925	55.333	14.3	136	13.2	271	0.58	4	7.17028	27.9	0
0	55.4713	1	0	0	0	0	1	0	0	0	NA	46	55	1.38	1.01	56.0007	78.6114	6.84	136	16.6	216	1.54	4.8	20.5863	27.1333	1
0	57.3519	1	0	0	0	0	1	0	0	0	NA	34	50	1.53	1.67	47.8875	43.5405	10.3	134	NA	181	0.5	4.4	7.43089	36	0
0	78.5782	1	0	0	0	0	1	0	0	0	NA	30	26	1.76	0.88	37.0414	80.6942	9.1	130	13.5	271	NA	4.1	6.1054	32.7667	0
0	83.5171	1	0	0	0	0	1	0	0	0	NA	65.49	43	2.85	1.77	19.935	35.83	8.5	137	15.8	202	0.43	5.2	4.7232	12.6	1
0	72.6961	1	0	0	0	0	1	0	0	0	NA	23	21	0.93	0.75	80.5536	87.1955	13.17	143	13.8	165	0.58	4	0.95433	14.3333	1
0	87.9861	1	0	0	0	0	1	0	0	0	NA	26	26	1.8	1.6	32.5399	35.2288	9.23	135	16.1	325	0.55	3.9	3.92015	23.9333	1
0	56.1345	1	0	0	0	0	1	0	0	0	NA	8	8	0.73	0.73	104.276	103.274	6.3	141	12.8	260	NA	4.5	1.6573	36	0
0	57.8011	1	0	0	0	0	1	0	0	0	NA	23	20	0.93	0.79	85.2368	99.8851	11.7	128	14.4	553	0.38	NA	7.98086	25.2667	0
0	75.7164	1	0	0	0	0	1	0	0	0	NA	37	33	1.43	1.33	46.7629	52.2536	8.01	142	14.2	NA	NA	5	3.28696	36	0
0	62.4101	1	0	0	0	0	1	0	0	0	NA	13	14	1.16	1.1	67.5008	72.0739	8.06	143	13.6	270.6	NA	3.7	2.61546	36	0
0	73.6394	1	0	0	0	0	1	0	1	0	NA	21	22	1.08	1.3	68.8659	54.5491	8	138.7	15.1	179	NA	4.8	4.36184	36	0
0	80.207	1	0	0	0	0	1	0	1	0	NA	39	42	1.41	1.4	45.067	45.9671	13.5	140	21.1	288	0.7	4.9	4.75484	11.0333	1
0	67.7964	1	0	0	0	0	1	0	1	0	NA	64	36	2.8	5.16	22.3206	10.8521	11.2	133	14	455.3	0.6	5.1	60.1885	24.9	1
0	76.2725	1	0	0	0	0	1	0	1	0	NA	20.2	NA	1.3	NA	53.5976	73.9158	7.82	141	14.6	342	NA	4.4	0.272423	36	0
0	79.147	1	0	0	0	0	1	1	0	0	301.57	24	26	1.7	1.1	38.4569	61.234	16.3	138	NA	359.4	0.59	4.2	7.9454	36	0
0	71.8697	1	0	0	0	0	1	1	0	0	612.95	7	NA	0.91	NA	80.6262	70.6593	22	121	17	298	NA	3.1	44.2035	11.9667	1
0	55.7373	1	0	0	0	0	1	1	0	0	517.21	20	15	1.1	0.83	70.8837	92.5953	16	135	14	330	0.4	4.8	9.09636	17.4333	0
0	80.0028	1	0	0	0	0	1	1	0	0	271.399	39	46	2.6	3.17	23.4097	19.3551	11.4	138	13.3	297	0.4	4.6	8.64701	36	0
0	79.2459	1	0	0	0	0	1	1	0	0	1001.57	43	31	1.63	1.2	39.5232	56.785	10	134	16	287	NA	4.1	3.01414	29.3333	1
0	74.1894	1	0	0	0	0	1	1	0	0	603.69	16	24	0.73	1.13	97.1296	66.4261	10.3	134	18.3	410	0.31	3.8	2.69598	1.26667	1
0	81.3444	1	0	0	0	0	1	1	0	0	3559.16	53	NA	1.9	NA	30.6359	29.3681	9.6	138	15.9	237	0.33	4.9	1.01859	19.0667	1
0	65.9622	1	0	0	0	0	1	1	0	0	NA	34	NA	1.2	NA	64.5834	62.9571	9.2	137	14.2	333	NA	NA	1.13331	5.73333	1
0	66.602	1	0	0	0	0	1	1	0	0	NA	13	NA	1.3	NA	57.8161	41.6561	20.38	141	13.9	339	NA	3	4.06997	36	0
0	81.1568	1	0	0	0	0	1	1	0	0	NA	15.5	NA	1.1	NA	59.2996	NA	5.9	137	NA	174	0.63	3.5	3.02887	29.0667	1
0	60.1105	1	0	0	0	0	1	1	0	0	NA	7	8	1	0.94	82.681	98.8248	6.78	137	NA	178	0.47	3.7	22.7137	36	0
0	74.3798	1	0	0	0	0	1	1	0	0	NA	35.13	34	1.08	1.28	69.2882	56.0861	6.9	124	14	228	0.45	4.79	2.12435	26.4	0
0	72.264	1	0	0	0	0	1	1	0	0	NA	70	43	4.4	3.93	12.9114	14.3073	7.13	137	15.2	160	0.45	5.6	6.80565	36	0
0	86.2773	1	0	0	0	0	1	1	0	0	NA	73.94	79	1.71	1.93	34.5234	30.2517	9.3	133	14.1	183	1.21	5.2	2.01262	0	1
0	84.0435	1	0	0	0	0	1	1	0	0	NA	57	47	4.43	3.8	11.7794	14.0009	17.1	139	16.2	261	1.02	5.7	0.273197	0.333333	1
0	57.6197	1	0	0	0	0	1	1	0	0	NA	19	25	1.03	1.4	77.1438	55.3348	9.9	140	15.1	364	NA	4.4	0.292736	32.8333	1
0	62.8832	1	0	0	0	0	1	1	0	0	NA	55	26	2.6	1.4	28.5399	53.893	13.19	139	15.5	182	0.55	5	8.10859	36	0
0	72.2531	1	0	0	0	0	1	1	0	0	NA	17	27	0.93	1.2	78.7451	59.4084	16.4	137	15	379	0.82	4.4	14.1911	4.06667	1
0	69.436	1	0	0	0	0	1	1	0	0	NA	19	28	1.1	1.04	66.5666	72.1582	18.14	140	13.8	267	0.42	4.5	4.97325	4.06667	0
0	77.8051	1	0	0	0	1	1	1	0	0	1548.68	32	42.3	1.3	1.37	NA	NA	10.2	138	17	310	0.99	4.3	6.15143	2.76667	0
0	59.4723	1	0	0	0	1	1	1	0	0	3005.64	36	62	1.9	2.7	42.4263	30.0664	6.7	143	17.8	233	0.74	5.37	3.06581	10.4333	1
0	67.2433	1	0	0	0	1	1	1	0	0	647.07	38	52	2.6	3.1	26.4252	22.7753	11.18	140	15.8	232	NA	3	23.6522	6.73333	1
0	62.1763	1	0	0	0	1	1	1	0	0	2269.5	40	49	3.4	3.63	14.7007	13.1639	8.25	137	19	185	1.14	4.2	4.09932	28.3	0
0	85.8307	1	0	0	0	1	1	1	0	0	2656.44	59	NA	2.3	NA	22.3207	24.1165	8.7	139	15.2	233	0.47	4.96	4.59629	1.33333	1
0	67.8809	1	0	0	0	0	0	0	0	1	NA	13	14.3	1.2	1.1	71.2653	77.5492	7.44	139	15.5	221	NA	3.8	0.275712	36	0
0	50.2227	1	0	0	0	0	0	0	0	1	NA	30	35	1.43	1.54	57.1943	50.465	3.68	136	16.8	272	NA	4.9	5.28715	36	0
0	39.3012	1	0	0	0	0	0	0	0	1	NA	15	18	1.03	1.1	88.0738	85.7372	7.4	133	13.5	262	0.34	5.4	3.44698	33.1667	1
0	73.2418	1	0	0	0	0	0	0	0	1	NA	97	145.7	3.6	3.7	14.3797	13.4505	6.97	139.3	16.3	228	0.81	4.8	24.3718	36	0
0	59.8372	1	0	0	0	0	1	0	0	1	706.42	15	21	0.77	0.9	99.9467	78.0244	10.81	136	14.6	131	1.2	4.1	6.20341	36	0
0	70.2644	1	0	0	0	0	1	0	0	1	715.76	19	23	1.2	1.39	63.1391	77.3502	8.97	134	14.1	150	0.47	3.8	7.17774	36	0
0	62.0266	1	0	0	0	0	1	0	0	1	1500.03	18	NA	1.33	NA	52.5851	95.131	11.87	132	14.7	218	0.71	4.3	6.27499	36	0
0	73.2592	1	0	0	1	1	1	0	0	0	NA	27	41	0.83	0.83	85.8927	95.1352	11.4	139	13.7	283	0.38	4.2	5.18401	36	0
0	59.0367	1	0	0	1	1	1	0	0	0	NA	21	69	1.3	2.12	60.2837	49.0609	11.59	132	14.9	298	0.98	3.6	72.5598	36	0
0	59.3542	1	0	0	1	1	1	0	0	0	NA	17	NA	1.09	NA	75.8255	61.9295	10.08	133	NA	256	NA	4.5	0.313613	35.3333	1
0	75.4536	1	0	0	1	1	1	0	0	0	NA	15	27	1.9	3.55	26.5919	24.6994	9.9	140	14.8	203	2.062	4.2	3.04608	1.16667	1
0	46.9994	1	0	0	1	1	1	0	0	0	NA	10	NA	1.24	NA	76.4261	92.6356	11.51	139.1	NA	403	1.03	5	6.97593	36	0
0	65.1175	0	1	0	0	0	0	0	0	0	1574.65	20	16	0.9	0.76	85.3799	94.5748	7.5	138	NA	292	0.54	3.1	10.8629	36	0
0	63.4843	0	1	0	0	0	0	0	0	0	147.27	11	21	0.7	0.6	104.991	106.932	6.1	139	16	147	NA	4.1	12.0565	30.0667	1
0	84.5327	0	1	0	0	0	0	0	0	0	900.41	22.55	42	1.5	2.2	40.5625	29.9482	8.97	141	14.9	265	0.93	NA	6.28268	36	0
0	52.1305	0	1	0	0	0	0	0	0	0	204.86	24	NA	0.8	NA	95.65	NA	9.1	NA	14.9	234	0.793	3.9	17.7712	36	0
0	79.4083	0	1	0	0	0	0	0	0	0	2519.17	23	31	1.73	1.03	36.3678	68.6332	6.2	137	15.7	164	1	4.3	13.2555	36	0
0	74.2022	0	1	0	0	0	0	0	0	0	1384.04	52	137	2.3	5.51	27.5538	9.33994	7.69	134.12	13.6	118	1.437	4.8	12.0934	0	1
0	92.1765	0	1	0	0	0	0	0	0	0	1562.82	33.1	59	1.8	2.8	32.2551	18.5519	11.5	139	14.5	172	0.604	4.2	3.16277	0.8	1
0	83.1399	0	1	0	0	0	0	0	0	0	396.72	41	26	1.3	1.1	51.3095	61.4833	12.92	140	16.8	250	1.54	3.6	17.2111	3.73333	1
0	81.1277	0	1	0	0	0	0	0	0	0	1611.26	28	24	1.2	0.9	54.3486	69.6704	5.61	143.3	17.8	160	1.1	4	6.13752	18.3	1
0	73.7384	0	1	0	0	0	0	0	0	0	321.58	30	NA	1.2	NA	60.1238	75.4502	13.3	124	NA	272	0.3	4	8.47567	5.1	1
0	63.3285	0	1	0	0	0	0	0	0	0	515.61	31	NA	1.23	NA	60.8375	95.1561	8.41	143	20.5	545.3	NA	3.9	8.03245	2.36667	1
0	72.7732	0	1	0	0	0	0	0	0	0	781.04	30	36	1.33	1.53	51.7982	49.5857	5.06	137	14.2	152	0.67	5.2	9.57816	36	0
0	90.1364	0	1	0	0	0	0	0	0	0	439.11	29	30	1.4	1.41	40.5977	35.4018	8.67	143	14.3	381.2	0.4	3.6	6.43633	34.1333	0
0	72.3962	0	1	0	0	0	0	0	0	0	2367.76	20	22	1.13	1.1	66.7499	70.2289	9	138	18	160	0.56	4.2	1.90952	31.9667	0
0	78.0724	0	1	0	0	0	0	0	0	0	573.03	14	15	0.98	0.97	74.8931	NA	7.4	134	13.1	148	1.01	3.8	2.98959	36	0
0	75.514	0	1	0	0	0	0	0	0	0	329.39	16	15	0.92	0.93	84.357	79.9448	9.2	138	16.3	133	NA	3.95	0.267377	19.6	1
0	38.3006	0	1	0	0	0	0	0	0	0	463.93	8	12	0.46	0.42	148.615	162.013	5.9	137.02	15.1	215	0.87	4	5.09379	34.8667	1
0	84.0374	0	1	0	0	0	0	0	0	0	370.07	25	35	2.09	1.6	26.7939	36.1543	7.3	135	NA	191	0.75	3.3	34.0029	29.5667	0
0	44.8973	0	1	0	0	0	0	0	0	0	728.88	12	17	0.73	0.8	102.245	97.6244	14.21	137	15.4	375	1.24	4	2.47756	22.9667	0
0	50.1469	0	1	0	0	0	0	0	0	0	476.95	20	20	1.05	1.5	84.7909	55.3392	9.7	139	15.1	235	0.89	3.2	1.51849	28.7667	0
0	56.2427	0	1	0	0	0	0	0	0	0	567.6	18	51	0.86	0.92	96.1271	85.7615	9.2	140	13.7	151	1.14	4.4	64.2454	36	0
0	96.2641	0	1	0	0	0	0	0	0	0	821.8	25	61	1.11	1.9	53.0358	32.227	6.19	125	15.7	134	0.48	4.4	13.2871	1.83333	1
0	80.1651	0	1	0	0	0	0	0	0	0	874.95	17	20	1.2	1.43	59.1315	NA	6.53	136.5	14.2	231	NA	3.8	10.9123	0	1
0	82.7484	0	1	0	0	0	0	0	0	0	1008.33	21	NA	1.1	NA	63.9396	70.5474	4.2	132.7	NA	166	NA	4.3	2.31126	29.1	1
0	96.9949	0	1	0	0	0	0	0	0	0	953.23	29	28	1.4	1.2	44.3836	49.2347	13.9	124	14.7	244	NA	10.13	5.1168	9.5	0
0	71.5638	0	1	0	0	0	0	0	0	0	633.059	17	38	1.03	1.2	80.5883	60.1234	16	134	NA	259	0.23	3.5	3.362	0	1
0	68.6443	0	1	0	0	0	0	0	0	0	1038.57	20	26	1.8	2.03	32.6415	36.2341	14.21	142	12.8	233	1.63	4.3	6.20614	36	0
0	61.9907	0	1	0	0	0	0	0	0	0	NA	15	23	1.41	1.53	51.6838	48.4773	7.1	141	14.6	209	0.5	4.7	3.84363	36	0
0	81.9647	0	1	0	0	0	0	0	0	0	NA	10	12	0.7	0.83	91.222	79.529	5.4	135	NA	203	NA	4.7	3.02953	12.4667	0
0	77.6379	0	1	0	0	0	0	0	0	0	NA	31	44	1.7	1.62	39.3588	40.0678	6.2	141.52	16	NA	0.59	4.4	4.51923	36	0
0	60.1879	0	1	0	0	0	0	0	0	0	NA	101	142	9.87	13.41	4.35847	2.79916	15.2	136	14.4	261	0.31	6.7	10.726	20.4667	0
0	43.0426	0	1	0	0	0	0	0	0	0	NA	26	33	2.43	2.53	31.5403	31.788	22.61	140.9	15.9	262	0.4	4.7	13.2999	36	0
0	78.3817	0	1	0	0	0	0	0	0	0	NA	45	39	1.94	1.48	31.0056	44.3201	30.01	135	15.2	NA	0.5	4.5	9.07625	14.5667	0
0	59.6391	0	1	0	0	0	0	0	0	0	NA	19	24	1.1	1.11	79.1953	69.2063	10.34	138	21.1	304	0.65	3.6	2.88173	24.3667	1
0	79.4962	0	1	0	0	0	0	0	0	0	NA	11	13	1.06	1.17	72.2334	56.9439	7	139	NA	205	NA	4.2	2.42891	36	0
0	68.106	0	1	0	0	0	0	0	0	0	NA	22.75	19	1.25	1.3	45.1296	63.8042	14.3	148	14.8	437.7	0.53	4.2	9.03029	22.6333	0
0	84.3002	0	1	0	0	0	0	0	0	0	NA	41	NA	1.09	NA	58.2163	64.3593	15.37	132	15	209	0.84	4.1	27.7269	36	0
0	76.8579	0	1	0	0	0	0	0	0	0	NA	12	NA	0.7	NA	93.1671	62.9763	10.31	136	13.6	197	1.616	3.7	4.01639	36	0
0	36.7199	0	1	0	0	0	0	0	0	0	NA	10	NA	1.05	NA	84.0642	90.0615	7.6	144	14	NA	1.05	3.7	4.88838	36	0
0	53.2724	0	1	0	0	0	0	0	0	0	NA	32	39	1.92	1.2	39.6682	67.9052	8.87	137	12.9	186	1.32	5.1	10.2865	36	0
0	77.5973	0	1	0	0	0	0	0	0	0	NA	26	33	1.53	1.24	45.6328	55.3271	10.6	133	13.4	232	1.203	4.6	6.75071	36	0
0	86.1346	0	1	0	0	0	0	0	0	0	NA	35	51	1.29	1.56	50.5103	39.5428	8.39	137	13.1	228	0.7	NA	4.09856	2.06667	1
0	79.0472	0	1	0	0	0	0	0	0	0	NA	14.4	NA	0.91	NA	79.0456	59.1866	22.6	122.57	15.6	340	0.78	4	21.1038	7.06667	1
0	91.2315	0	1	0	0	0	0	0	0	0	NA	23	27.9	1.1	1.03	58.6519	63.2901	11.58	136	14.8	384.7	NA	4.6	3.2035	2.26667	1
0	95.1112	0	1	0	0	0	0	0	0	0	NA	25	NA	1.1	NA	57.2455	54.1961	12.4	134	NA	336	NA	4.6	6.69871	2.8	1
0	92.2033	0	1	0	0	0	0	0	0	0	NA	24	24	0.93	0.73	68.2042	80.4732	7.2	139.7	15	201	0.42	3.6	11.3997	22.0333	1
0	65.7929	0	1	0	0	0	0	0	0	0	NA	18	32	1.74	1.43	41.1425	57.6507	8.78	127.85	14.3	176	0.88	4.4	9.22697	6.06667	1
0	74.5048	0	1	0	0	0	0	0	0	0	NA	35	18	1.2	0.99	57.4261	65.5695	10.7	143.48	13.1	118	NA	4.5	13.3066	36	0
0	66.0147	0	1	0	0	0	0	0	0	0	NA	39	38	2.17	2.5	34.3737	28.4008	6.8	139	14.9	119	0.5	3.4	4.92807	0.1	1
0	87.4733	0	1	0	0	0	0	0	0	0	NA	34	30	0.63	0.6	90.1627	94.9813	6.64	140	NA	281	NA	NA	3.01795	5.26667	1
0	68.0524	0	1	0	0	0	0	0	0	0	NA	16.14	18	0.77	1.06	92.6107	77.661	8.65	140	15.7	376	0.38	4.3	5.72956	33.2667	1
0	78.2159	0	1	0	0	0	0	0	0	0	NA	21	NA	1.02	NA	70.2432	65.308	7.2	139	18.3	272	0.33	3.6	2.12245	36	0
0	52.8229	0	1	0	0	0	0	0	0	0	NA	23	25	0.83	0.86	101.592	99.7069	5.9	136	14.5	222	NA	3.7	3.00937	22.8667	0
0	52.4418	0	1	0	0	0	0	0	0	0	NA	17	26	1.01	1.03	86.7269	88.3254	10.85	137	12.9	325	0.46	4.7	17.3047	20.0333	0
0	65.4964	0	1	0	0	0	0	0	0	0	NA	19	16	1.12	0.89	67.4328	84.3914	10.4	134	NA	209	0.59	5	4.20627	36	0
0	40.5553	0	1	0	0	0	0	0	0	0	NA	15	22.1	0.81	0.47	110.312	136.468	17.7	132.7	13.4	257	NA	4	7.22475	23.3	0
0	59.3738	0	1	0	0	0	0	0	1	0	1268.3	28	22	1.5	1.5	54.4859	55.7902	5.67	141	14.6	256	0.68	3.8	5.34247	6.06667	0
0	73.2136	0	1	0	0	0	0	0	1	0	106.25	29	25	0.83	0.79	82.9396	86.6924	15.1	138	14.8	152	0.23	4.6	3.08041	9.16667	0
0	71.5722	0	1	0	0	0	0	0	1	0	2211.67	22	21	0.97	0.95	73.2072	74.2025	22.2	135	16.2	110	1.72	4.1	1.30175	35.5	0
0	60.6372	0	1	0	0	0	0	0	1	0	62.68	17	NA	0.73	NA	98.4074	89.9246	10.1	140	14.6	180	0.79	4.5	9.72568	36	0
0	58.8402	0	1	0	0	0	0	0	1	0	1183.46	22	NA	1.63	NA	46.1623	58.1739	13.5	140	NA	405	0.9	4.6	7.08263	36	0
0	89.1947	0	1	0	0	0	0	0	1	0	1320.17	58	42	1.7	1.26	49.0763	48.9853	16.4	137	15.2	169	1.3	3.9	10.9511	22.3	0
0	72.9166	0	1	0	0	0	0	0	1	0	2107.08	35	35	2	1.91	44.9761	32.3654	6.21	139	17	407	0.73	4.8	6.24825	1.4	1
0	85.2535	0	1	0	0	0	0	0	1	0	705.13	19	29	1.7	1.78	29.7828	34.9886	13.3	139	13.8	335	NA	3.8	9.80363	8.73333	0
0	84.5546	0	1	0	0	0	0	0	1	0	407.73	21	25	1	1.19	55.9935	57.8682	4.7	143	15.2	286	NA	3.9	4.10185	36	0
0	92.0264	0	1	0	0	0	0	0	1	0	1962.66	38	36	1.6	1.21	NA	48.3226	6.09	128	13.5	70	NA	4.1	3.07451	9.03333	0
0	75.9848	0	1	0	0	0	0	0	1	0	NA	23	50	1.33	1.73	49.1597	42.7925	19.4	140	15.2	172	1.15	3.8	9.46706	31.9	1
0	74.5881	0	1	0	0	0	0	0	1	0	NA	28	NA	1.3	NA	55.1959	74.8018	6	143.58	13.8	180	2.02	5	7.89398	7.36667	1
0	51.7753	0	1	0	0	0	0	0	1	0	NA	26	27	1.1	0.92	82.365	97.2396	6.1	143	21.1	NA	0.4	4.6	17.1375	30.9333	1
0	73.7207	0	1	0	0	0	0	0	1	0	NA	19	28.4	1	0.9	70.9083	83.6725	19.7	139	14.7	215	0.9	4	22.2844	36	0
0	29.0536	0	1	0	0	0	0	0	1	0	NA	16	23	1.03	1.11	88.0535	86.692	7.34	138.54	NA	218	0.8	4.3	8.86882	36	0
0	80.2892	0	1	0	0	0	0	0	1	0	NA	20	NA	1.4	NA	46.7007	40.3808	20.91	142	NA	276	NA	3.5	3.80775	1.16667	1
0	94.0345	0	1	0	0	0	0	0	1	0	NA	34	62	1.85	2.93	30.1919	16.1187	17.3	133	16.1	313	0.8	4.1	2.13916	1.16667	1
0	83.1757	0	1	0	0	0	0	1	0	0	2523.44	31.66	27	1.8	1.8	36.1501	33.7605	5.9	133	17.6	182	0.7	4.3	8.20143	17.4333	0
0	92.9731	0	1	0	0	0	0	1	0	0	2055.64	49	51	2.2	2.1	25.1907	27.9045	5.71	141	17.8	142	NA	5.2	5.09704	12.4667	1
0	84.2135	0	1	0	0	0	0	1	0	0	1178.8	28	31	1.33	1.45	NA	61.142	5.21	135	16.5	169	1.2	4.3	11.0436	7.63333	0
0	37.0919	0	1	0	0	0	0	1	0	0	13.77	22	20	1.2	1.22	61.2835	82.3362	8.68	143	13.9	NA	0.6	3.8	0.179283	36	0
0	76.5333	0	1	0	0	0	0	1	0	0	100.89	18	20	0.99	0.93	52.4678	76.4454	4.22	138	13.6	98	1.245	3.3	1.12497	13.4667	0
0	77.6003	0	1	0	0	0	0	1	0	0	912.3	19	20	0.73	0.7	NA	103.084	7.56	131	15.9	176	0.86	3.7	2.12498	1.86667	0
0	50.6819	0	1	0	0	0	0	1	0	0	854.15	23	25	1.15	1.1	93.1656	73.2181	7.7	136	14.2	145	1.27	3.8	1.18367	36	0
0	53.3914	0	1	0	0	0	0	1	0	0	2521.92	26	37	1.12	1.23	74.6356	72.0047	3.49	142	16.8	246	0.5	4.7	9.25169	15.4	1
0	65.104	0	1	0	0	0	0	1	0	0	1603.11	14	20	1.1	1.41	74.4841	54.6465	5.98	142	15.4	159	0.53	3.2	2.87561	8.86667	1
0	76.4609	0	1	0	0	0	0	1	0	0	424.87	65	63	3.7	3.8	14.4371	13.8594	6.6	130.98	13.9	161	0.79	3.8	3.69224	36	0
0	68.1739	0	1	0	0	0	0	1	0	0	772.57	25	21	0.8	0.76	94.7395	94.2152	5.26	141	14.7	270	NA	3.7	7.73566	21.6	0
0	74.4023	0	1	0	0	0	0	1	0	0	3384.36	57.72	62	2.4	2.4	24.9864	23.7924	9.08	140.4	15.4	197	0.852	4.4	6.31423	31.9	0
0	72.9519	0	1	0	0	0	0	1	0	0	2262.17	15	16	0.9	0.84	84.147	87.2443	6.47	137.1	14.8	192	0.45	3.66	4.18708	27.3	0
0	78.0558	0	1	0	0	0	0	1	0	0	261.07	13	14	0.81	0.84	85.8762	83.4296	3.98	139	17.1	NA	1.45	3.5	1.95581	20.5	1
0	78.2684	0	1	0	0	0	0	1	0	0	743.19	37	36	1.41	1.4	46.5748	47.5603	6.3	138	15	148	1.12	5.2	0.243687	27.0333	1
0	83.4588	0	1	0	0	0	0	1	0	0	459.5	16	23	1.28	1.3	51.5514	50.0416	4.01	144	15.6	67	0.93	3.8	4.74018	36	0
0	89.6315	0	1	0	0	0	0	1	0	0	1607.28	17.1	34	1.43	1.83	42.6872	32.3749	4.9	140.3	16.6	190	1.02	4.3	4.2046	8.73333	1
0	83.7666	0	1	0	0	0	0	1	0	0	419.77	35	35	1.8	1.83	34.1408	32.97	7.51	140	NA	185	NA	4.8	6.24403	16.9667	1
0	90.0954	0	1	0	0	0	0	1	0	0	855.67	25	44	1.37	1.74	45.62	33.2208	26.38	141	15.9	206	NA	4.7	4.15962	22.8	1
0	92.2706	0	1	0	0	0	0	1	0	0	1964.18	87	75	2.94	3.8	17.0819	12.7781	11.1	138	15.9	118	0.66	4.3	1.32357	0	1
0	81.5919	0	1	0	0	0	0	1	0	0	1829.75	19	35	1.2	1.4	46.3719	44.9887	7.02	132	14.4	137	1.8	4.1	5.49428	36	0
0	74.1738	0	1	0	0	0	0	1	0	0	306.88	10	28	0.75	0.8	96.4524	91.1955	13.69	119	13.6	125	1.13	3.6	3.17195	5.6	0
0	58.6813	0	1	0	0	0	0	1	0	0	267.029	55	NA	2.33	NA	34.0828	33.9831	10.77	138	14	142	1.1	4.3	0.248638	31.8333	0
0	67.2272	0	1	0	0	0	0	1	0	0	222.22	15	19	1.3	1.13	54.9178	NA	9.03	139	15.6	218	0.35	3.5	4.0888	36	0
0	89.0516	0	1	0	0	0	0	1	0	0	467.59	30	42	1.33	0.93	43.3201	62.7998	7.7	137	14	206	0.66	4.9	4.49071	26.2333	0
0	84.6085	0	1	0	0	0	0	1	0	0	1022.28	35	38	1.73	1.65	37.3546	42.447	18.1	127.06	13.9	443	0.81	4.5	2.78198	32.5333	0
0	91.17	0	1	0	0	0	0	1	0	0	917.63	21	21	0.71	0.57	89.3349	90.9132	6.8	136	15.7	193	NA	4.3	3.93296	36	0
0	92.4627	0	1	0	0	0	0	1	0	0	954.88	23	33	1.16	1.63	54.5739	34.2019	9.99	143	14.7	185	1.13	4.1	1.47262	23.5333	1
0	71.3019	0	1	0	0	0	0	1	0	0	300.399	56	70	3.2	4	18.3629	13.9737	13.09	138	13.6	205	0.43	6.19	6.25951	8.23333	1
0	75.1285	0	1	0	0	0	0	1	0	0	531.59	72	63	3.7	2.57	14.8267	24.0265	9.3	135	18.6	261	0.39	5.5	12.0519	10.4	1
0	82.3132	0	1	0	0	0	0	1	0	0	2238.98	38	38	1.3	1.3	51.1603	51.5143	7	139	17.1	245	0.51	5.1	11.6431	23.1333	1
0	77.9647	0	1	0	0	0	0	1	0	0	1840.58	36	28	1.62	1.5	39.1183	45.6471	4	141	16.1	150.1	0.59	3.9	4.21763	11.9	1
0	54.6524	0	1	0	0	0	0	1	0	0	173	21	31	1.1	1.08	79.0392	83.026	14.9	142	13.5	385	0.65	4.3	9.10573	36	0
0	50.1156	0	1	0	0	0	0	1	0	0	316.04	9	23	0.8	1.1	101.025	79.4776	5.78	144	NA	170	NA	3.8	4.87073	36	0
0	63.3285	0	1	0	0	0	0	1	0	0	213.75	14.33	NA	1.15	NA	66.0513	85.3582	7.6	141	NA	195	NA	4.1	7.13495	36	0
0	60.2534	0	1	0	0	0	0	1	0	0	1725.86	26	22	1.33	1.4	58.0726	54.9072	13.1	140.2	13.6	263	1.46	4.7	8.17449	36	0
0	68.8947	0	1	0	0	0	0	1	0	0	673.82	16	27	1.21	1.35	59.452	50.2133	7.2	141	14.6	149	NA	4.2	8.86858	36	0
0	84.7302	0	1	0	0	0	0	1	0	0	NA	53	58	1.8	1.85	33.1049	32.5306	9.9	142	NA	157	0.91	3.6	5.98831	5.26667	1
0	88.5361	0	1	0	0	0	0	1	0	0	NA	27	NA	1.07	NA	61.8884	64.4087	7.8	132	13.4	188	NA	4.4	2.12991	0.7	1
0	80.759	0	1	0	0	0	0	1	0	0	NA	82	67	4.45	3.35	11.6962	16.4234	3.98	138	16.1	143	0.23	4.7	4.98819	13.9	0
0	83.0662	0	1	0	0	0	0	1	0	0	NA	24	NA	1.03	NA	66.2022	70.4286	5.82	128	15.3	177	0.84	NA	24.2419	6.4	0
0	78.0029	0	1	0	0	0	0	1	0	0	NA	52	42	1.85	1.5	34.1397	44.6703	7.4	135	13.7	156	0.99	5.3	1.9444	8.93333	0
0	85.3779	0	1	0	0	0	0	1	0	0	NA	38	36.2	2.41	2.3	24.288	26.0974	NA	137	NA	NA	NA	5.7	3.27679	17.4333	1
0	73.292	0	1	0	0	0	0	1	0	0	NA	22	25	1.14	1.24	62.0009	56.2416	7.6	132	NA	183	NA	5.3	3.12259	28.8667	0
0	62.1702	0	1	0	0	0	0	1	0	0	NA	18	20	0.93	0.92	81.7519	83.0283	8.9	137.7	13	262	NA	4.5	2.22908	14.9667	1
0	79.0854	0	1	0	0	0	0	1	0	0	NA	22	23	1.13	1.17	62.4437	60.4424	6.7	140	16.5	185	NA	4.2	3.04952	36	0
0	99.7349	0	1	0	0	0	0	1	0	0	NA	17	NA	0.86	NA	68.1736	68.3865	10.35	135	NA	287	NA	3.9	2.2722	0.666667	1
0	87.3037	0	1	0	0	0	0	1	0	0	NA	17	17	0.99	1.08	69.9745	63.9841	61.92	121	17.5	600.7	NA	4.3	6.02088	6.86667	1
0	85.7116	0	1	0	0	0	0	1	0	0	NA	31	42	1.1	1.01	63.2501	67.1462	9.31	137	NA	185	NA	4.3	9.91252	11.3333	1
0	75.4357	0	1	0	0	0	0	1	0	0	NA	23	10	1.09	1.2	68.5576	60.5171	8.1	137	15.8	254	0.56	3.3	3.12071	36	0
0	66.9893	0	1	0	0	0	0	1	0	0	NA	21	30	0.86	1.13	86.1157	67.157	6.98	136	NA	111	NA	NA	0.283878	36	0
0	59.6354	0	1	0	0	0	0	1	0	0	NA	19	15	1.28	0.8	62.4367	101.638	8.06	147	NA	240	NA	3.5	3.33015	15.1333	0
0	62.697	0	1	0	0	0	0	1	0	0	NA	64	36	1.93	1.03	38.7803	79.2568	23.72	135	NA	317	NA	3.8	2.87617	36	0
0	87.063	0	1	0	0	0	0	1	0	0	NA	20	12	1.4	0.96	41.2264	67.0859	10.2	140	16	203	0.35	2.8	15.1033	10.9667	0
0	66.4053	0	1	0	0	0	0	1	0	0	NA	20	NA	0.93	NA	81.3265	87.5952	7.3	141	NA	196	1.345	3.7	14.5691	36	0
0	87.4259	0	1	0	0	0	0	1	0	0	NA	30	36	1.3	1.2	49.0062	53.5816	9.7	139	16.2	171	NA	4.7	3.88571	36	0
0	72.7871	0	1	0	0	0	0	1	0	0	NA	46	35	2.36	2.62	25.6553	23.8495	8.82	136	15.2	202.8	2.197	4.6	7.11918	36	0
0	58.6574	0	1	0	0	0	0	1	0	0	NA	15	14	0.85	0.91	92.4495	88.7935	6.73	141	14	160	NA	4.4	5.00042	36	0
0	48.3729	0	1	0	0	0	0	1	0	0	NA	18	34	1.2	1.5	75.606	54.7119	8.21	137	16.7	195	1.52	4.3	8.15478	36	0
0	88.3737	0	1	0	0	0	0	1	1	0	540.19	17	18	0.8	1.1	82.7646	62.1723	7.5	134	14.5	153	1.59	NA	6.15441	36	0
0	86.7244	0	1	0	0	0	0	1	1	0	2677.05	30	30	2.2	1.51	27.3101	46.064	5.14	138	14.9	186	NA	3.4	1.96896	6	1
0	85.0063	0	1	0	0	0	0	1	1	0	527.85	39	46	1.5	1.7	41.1536	35.6298	7.6	135	16.3	209	0.66	5	2.02177	11.7	1
0	71.4947	0	1	0	0	0	0	1	1	0	848.63	71	44	1.66	1.5	37.3094	45.1186	3.31	126	19.1	125	0.5	3.4	9.71183	3.76667	1
0	87.372	0	1	0	0	0	0	1	1	0	728.26	26	28	1.1	1.3	61.0021	49.4207	10.96	122.73	14.7	226	0.35	5	6.25467	36	0
0	85.1442	0	1	0	0	0	0	1	1	0	518.419	26	26	1.43	1.3	43.6239	49.3205	11.2	138	NA	NA	NA	4.4	3.99091	13.9333	0
0	79.0852	0	1	0	0	0	0	1	1	0	123.13	19	19	1.1	1.09	63.3509	64.1455	8.4	139	NA	221	0.9	3.4	3.89278	11.8333	1
0	66.7624	0	1	0	0	0	0	1	1	0	888.13	44	36	2	2.5	34.0463	26.8484	12.5	139	13.8	319.8	0.416	NA	2.1526	36	0
0	87.4697	0	1	0	0	0	0	1	1	0	720.02	25	31	1.1	1	54.3518	59.0177	7	139	15.2	269	0.75	5	4.1203	9.06667	1
0	74.8323	0	1	0	0	0	0	1	1	0	133	17	NA	0.8	NA	84.8171	91.4327	7.6	135	13.4	240	0.37	3.9	5.18317	36	0
0	66.7383	0	1	0	0	0	0	1	1	0	695.14	13	15	0.76	0.78	97.9244	97.1151	3.3	135.5	15.7	80	1.17	3.9	8.67397	20.2333	0
0	58.4731	0	1	0	0	0	0	1	1	0	261.02	19	26	0.7	0.9	103.187	89.9834	12.2	141	13.6	293	0.55	4	5.22577	36	0
0	62.7424	0	1	0	0	0	0	1	1	0	278.01	21	17	1.3	1.33	63.7098	65.0316	8.5	139	14.3	379	0.46	4.5	7.09799	36	0
0	60.596	0	1	0	0	0	0	1	1	0	2521.92	42	30	2.3	1.45	30.8337	51.4016	9.6	138	13.9	138	1.1	4.2	5.0345	36	0
0	83.7954	0	1	0	0	0	0	1	1	0	1132	30	39	1.3	1.42	49.9993	44.6686	9.4	136	14.6	148	2.6	NA	4.1488	28.5333	1
0	66.2235	0	1	0	0	0	0	1	1	0	1735.11	21	24	1.43	1.59	49.4467	45.3844	6.53	136	13.4	272	1.8	4.7	6.03906	2.43333	1
0	78.7815	0	1	0	0	0	0	1	1	0	900.1	25	25	1.2	1.13	59.5177	61.063	9.23	141	13.6	130	1.659	NA	2.06164	3.7	1
0	88.7211	0	1	0	0	0	0	1	1	0	671.07	18.4	28	1.2	1.43	54.111	42.4941	7.72	134	15.6	129	0.95	3.3	2.32264	36	0
0	85.238	0	1	0	0	0	0	1	1	0	NA	21	19.3	1.31	1.17	48.595	58.3203	9	146.54	NA	131	0.41	4.3	7.23888	14.4667	1
0	78.0489	0	1	0	0	0	0	1	1	0	NA	33.82	42	1.4	1.46	47.0895	44.5482	9.02	141	14.8	178	1.525	4	7.06305	20.8667	1
0	79.9904	0	1	0	0	0	0	1	1	0	NA	38	32	1.63	1.5	38.4708	42.2022	8.6	139	14.8	169	0.7	4.8	5.721	9.06667	1
0	85.3018	0	1	0	0	0	0	1	1	0	NA	30	29	1.83	1.76	32.7199	35.0739	5.6	139	15.1	NA	2.2	4.1	2.88703	17.7	0
0	80.4043	0	1	0	0	0	0	1	1	0	NA	19	15	1.4	0.96	49.4377	78.1422	12.4	140	15.5	197	0.53	6.3	0.298675	29.0667	1
0	85.3267	0	1	0	0	0	0	1	1	0	NA	17.9	16	1.03	0.93	66.036	75.9071	9.9	135	14.4	173	0.72	3.7	5.79911	0.9	1
0	87.2921	0	1	0	0	0	0	1	1	0	NA	25	NA	1.03	NA	66.0664	40.6357	7.38	136.7	12.1	148	0.25	4.8	0.232362	36	0
0	95.3441	0	1	0	0	0	0	1	1	0	NA	42	34	1.8	1.3	28.1226	42.3766	8.9	136.5	15.7	221	0.36	4.4	24.128	9.96667	0
0	56.2259	0	1	0	0	0	0	1	1	0	NA	22	24	1.2	1.29	66.8975	62.7248	6.1	136	17.6	157	0.59	3.6	2.93096	10.5	1
0	89.7523	0	1	0	0	0	1	0	0	0	941.99	27	68	1.93	2.85	29.3996	18.3714	6	138	14.2	120	0.53	3.8	18.8474	1.66667	1
0	88.5189	0	1	0	0	0	1	0	0	0	3975	41	41	1.1	0.99	60.5173	68.2924	11.31	146	17.1	360	1.76	3.8	6.02858	3.93333	1
0	86.2896	0	1	0	0	0	1	0	0	0	3017.66	56	69	2.93	3.53	18.4647	14.7016	10.9	133	14.8	197	0.77	4	4.79089	2.36667	1
0	87.2228	0	1	0	0	0	1	0	0	0	3249.21	40	69	1.33	1.23	47.2617	51.8781	24.4	139	19.8	475.3	1.8	NA	13.7109	5.4	1
0	81.9851	0	1	0	0	0	1	0	0	0	1588.21	21	26	0.97	1.09	74.9843	64.2167	19	131.03	13.9	390.9	NA	4.2	2.22901	1.6	1
0	81.4933	0	1	0	0	0	1	0	0	0	755.21	15	14	1	1.06	73.1436	67.5285	10.3	139	16.2	178	1	4	4.30566	36	0
0	54.3777	0	1	0	0	0	1	0	0	0	655.94	13	NA	0.84	NA	89.7172	83.2908	7.9	139.8	13.7	200	NA	4.1	6.43366	36	0
0	87.9665	0	1	0	0	0	1	0	0	0	1681.06	18	NA	1.01	NA	65.1489	52.7279	8.14	139	12.6	106	0.57	4.9	6.89934	14.9667	1
0	84.4663	0	1	0	0	0	1	0	0	0	1302.61	23.62	NA	1.23	NA	55.4152	46.4689	7.2	138	14.4	113	NA	3.6	11.0605	36	0
0	66.2278	0	1	0	0	0	1	0	0	0	3248.19	17	16	1.03	1.27	74.99	58.2162	7.7	143	NA	266	NA	4.4	4.85801	32.1667	0
0	79.1967	0	1	0	0	0	1	0	0	0	711.24	18	17	0.73	0.7	100.395	90.5913	8.5	138	13.7	188	0.43	4	2.27583	36	0
0	61.5242	0	1	0	0	0	1	0	0	0	537.72	15	19	1.09	0.73	NA	97.4743	9.2	138	NA	164	1.17	4.4	2.82388	21.8	0
0	78.0006	0	1	0	0	0	1	0	0	0	473.97	14	16	0.84	0.86	70.4114	84.2184	9.2	134	14.4	287	NA	4.5	4.68568	6.86667	0
0	75.4983	0	1	0	0	0	1	0	0	0	3079.53	11	10	0.66	0.81	86.967	91.4775	8.03	143	NA	188	0.8	3.4	5.11454	7.63333	1
0	81.4677	0	1	0	0	0	1	0	0	0	1160.25	24	25	1	1.13	64.1472	62.9528	5.8	138	NA	119	1.68	4.2	4.76304	36	0
0	57.4566	0	1	0	0	0	1	0	0	0	975.53	16.15	NA	0.8	NA	102.358	73.602	10.7	141.6	12.7	217	0.89	3.7	22.9595	28.8667	0
0	49.8828	0	1	0	0	0	1	0	0	0	94.18	12.75	21	0.87	1.1	101.451	83.618	10.1	140	16	372.7	0.5	3.6	5.31165	36	0
0	38.8074	0	1	0	0	0	1	0	0	0	531.66	17	16	0.78	0.81	113.788	114.057	10.1	140	13.4	231	NA	NA	3.12782	36	0
0	80.8373	0	1	0	0	0	1	0	0	0	646.809	14	23	0.94	1.2	73.0724	51.8793	11.6	136	15	243	NA	4	4.0473	23.0333	1
0	78.3586	0	1	0	0	0	1	0	0	0	1009.32	27	NA	1.8	NA	34.6245	44.4337	8.1	138	12.8	279	1.627	4.2	10.1921	36	0
0	75.8566	0	1	0	0	0	1	0	0	0	773.41	17	NA	0.83	NA	89.5162	NA	5.79	142	NA	138	NA	4.3	7.99276	36	0
0	66.6581	0	1	0	0	0	1	0	0	0	187.6	20.4	22	1.24	1.34	55.7463	51.2277	15.2	142	13.9	261	1.1	5.4	5.37696	36	0
0	51.4546	0	1	0	0	0	1	0	0	0	306.459	31	31	1.32	1.26	66.0449	69.2415	11.06	138	14	262	0.88	4.1	2.95007	36	0
0	73.8089	0	1	0	0	0	1	0	0	0	796.91	18	16	0.9	0.93	81.3675	82.9169	13.71	138	13.9	255	0.9	4.8	5.03384	36	0
0	82.5827	0	1	0	0	0	1	0	0	0	522.169	35	39	1.43	1.52	44.6752	42.1572	NA	136	NA	NA	NA	3.7	3.52551	8.26667	0
0	83.7518	0	1	0	0	0	1	0	0	0	884.06	41	38	2.53	2.2	22.3027	26.9402	8.6	137	13.6	182	NA	3.7	3.50822	24.8333	1
0	77.3584	0	1	0	0	0	1	0	0	0	69.05	22	NA	1.2	NA	56.6673	56.1505	NA	142	NA	NA	NA	4.3	1.95342	36	0
0	82.4445	0	1	0	0	0	1	0	0	0	1420.72	14	18	1.38	1.37	47.1957	47.1746	9.2	140	NA	193	NA	4.4	2.31175	36	0
0	79.5998	0	1	0	0	0	1	0	0	0	591.95	94.85	115	5.01	5.3	9.01784	8.83533	10.27	139.5	16.3	237	0.34	5.1	0.251551	17.6	1
0	62.295	0	1	0	0	0	1	0	0	0	2084.42	30	30	2.13	2.39	31.9074	29.1604	14.94	137	16.2	214	0.45	5.8	4.83694	8.03333	1
0	40.1613	0	1	0	0	0	1	0	0	0	2674.3	27	25	2.2	1.98	37.0188	42.2001	18.5	134	22.1	279	0.7	4.3	7.03508	2.66667	1
0	70.5661	0	1	0	0	0	1	0	0	0	1037.81	52	39	1.93	1.84	35.3566	37.3629	9.93	139	16	185	0.42	4.31	1.52102	17.6667	1
0	82.9981	0	1	0	0	0	1	0	0	0	715.82	23	38	1.33	1.77	50.4198	35.2914	9.12	140.9	15.7	187	0.37	4.4	1.96214	36	0
0	79.403	0	1	0	0	0	1	0	0	0	1928.17	34	34	2.1	2.71	28.9856	20.9614	28.41	144	16.6	101	NA	5.1	2.1572	22.8333	1
0	62.2314	0	1	0	0	0	1	0	0	0	650.49	22	16	1.34	0.96	50.7371	80.9653	NA	142	15	152	0.73	3.9	4.82728	36	0
0	82.5684	0	1	0	0	0	1	0	0	0	1927.66	20	23	1.3	1.33	48.6655	49.3017	9.01	141	15.8	125	1	4.1	6.6187	36	0
0	94.6361	0	1	0	0	0	1	0	0	0	1733.76	69	91	3.03	2.62	16.15	19.1151	7	132	NA	165	NA	5	6.84802	22.0667	1
0	77.5529	0	1	0	0	0	1	0	0	0	278.75	20	21	1.13	1.6	61.257	39.8569	9.27	136	13.3	266	1.09	3.5	3.41931	19.4333	0
0	86.8796	0	1	0	0	0	1	0	0	0	556.309	30	35	1.21	1.33	54.7564	49.1414	9.24	137	15.2	147	0.32	4.7	4.78146	36	0
0	79.0985	0	1	0	0	0	1	0	0	0	494.19	32	44	1.7	1.21	37.9388	55.3206	5.73	131	NA	180	0.27	5.1	9.33243	33.7667	1
0	91.5611	0	1	0	0	0	1	0	0	0	3524.41	35	31.5	1.5	1.4	40.0608	44.3277	5.6	144	NA	162	NA	3.4	6.43556	5.56667	1
0	89.1926	0	1	0	0	0	1	0	0	0	517.419	45	75	2.9	3.63	18.4738	13.9439	30.48	136	16.8	197	NA	4	7.29681	8.1	1
0	88.0874	0	1	0	0	0	1	0	0	0	1429.62	34	28	1.5	1.06	40.6011	62.1637	8.7	137	14.9	85	1.69	3.94	4.88344	36	0
0	89.275	0	1	0	0	0	1	0	0	0	492.16	32	33	1.65	1.6	36.2294	37.2769	7.6	142	16.3	148	1.44	3.86	2.05481	16.9333	1
0	77.0249	0	1	0	0	0	1	0	0	0	511.93	14	27	0.93	1.11	78.178	63.6905	5.85	139.3	15.3	192	NA	4.5	4.86293	36	0
0	92.5263	0	1	0	0	0	1	0	0	0	584.57	29	37	0.93	0.99	70.4956	66.5786	9.55	141	NA	158	NA	4.3	2.43584	31.2667	1
0	58.7824	0	1	0	0	0	1	0	0	0	307.56	21	NA	1.03	NA	79.9586	80.8767	7.1	137	NA	175	0.3	3.9	1.47261	32.1667	1
0	90.6654	0	1	0	0	0	1	0	0	0	99.24	20	18	0.9	0.91	74.6933	73.5825	6.59	147	NA	196	0.35	4.4	4.19874	23.6667	1
0	73.8008	0	1	0	0	0	1	0	0	0	671	19	15	1.04	0.84	69.8357	85.0387	10.25	141	NA	161	0.5	3.6	2.52513	36	0
0	76.0871	0	1	0	0	0	1	0	0	0	85.92	15	15	0.93	0.87	81.5668	85.7476	6.85	142	17.3	276	0.3	5	3.05522	36	0
0	66.7325	0	1	0	0	0	1	0	0	0	18.78	22.2	NA	1.4	NA	50.2219	55.081	13.34	146	NA	258	0.54	4.1	9.28503	36	0
0	55.7774	0	1	0	0	0	1	0	0	0	88.62	15	NA	1.03	NA	81.4568	77.6468	6.5	138	NA	301	0.28	4.3	2.94227	25.9667	0
0	71.2908	0	1	0	0	0	1	0	0	0	233.44	15	NA	1.3	NA	54.3221	69.7455	22.38	137	14.9	328.2	0.5	3.2	8.17733	26.4333	1
0	84.4401	0	1	0	0	0	1	0	0	0	1521.38	25	NA	0.98	NA	73.1879	66.8626	19.5	134	17.5	245	1.14	4.3	6.04569	36	0
0	87.6514	0	1	0	0	0	1	0	0	0	278.75	20	NA	1.1	NA	60.1225	65.688	10	138	NA	274	NA	3.7	2.02428	11.8333	1
0	66.2966	0	1	0	0	0	1	0	0	0	2797.13	20	21	1	1.12	77.6225	67.2881	11.12	131	14.7	272	0.59	4	2.92742	6.26667	1
0	65.184	0	1	0	0	0	1	0	0	0	NA	68	30	1.6	1.31	41.72	55.6058	9.5	138	14.6	159	NA	4.4	2.92424	36	0
0	79.4342	0	1	0	0	0	1	0	0	0	NA	34.59	28	1.66	1.85	NA	42.6232	7.2	140	14	168	0.57	5.6	2.04027	14.6667	0
0	82.8893	0	1	0	0	0	1	0	0	0	NA	29.7	48	1.9	1.43	43.8538	47.5352	2.6	134	15.6	NA	0.9	4.8	3.02728	11.5333	0
0	63.3306	0	1	0	0	0	1	0	0	0	NA	28	27	1.3	0.98	43.8249	77.1224	6	137	13.6	NA	NA	4.5	3.144	14.8333	1
0	63.4845	0	1	0	0	0	1	0	0	0	NA	13	12	0.97	0.71	82.7726	105.387	13.14	131	15.2	495.6	0.5	4.6	8.90735	13.9	0
0	72.9163	0	1	0	0	0	1	0	0	0	NA	40	41	1.4	1.3	46.5787	51.8813	9.52	141	18.7	145	3.815	4.2	4.35346	12.9333	1
0	60.475	0	1	0	0	0	1	0	0	0	NA	13.5	23	1.83	1.3	39.0157	62.1786	NA	140	18.8	657.4	0.84	4.4	21.2234	20.3	1
0	49.3389	0	1	0	0	0	1	0	0	0	NA	18	13	2	0.76	36.9943	105.559	11.1	138	14.2	193	0.93	4.7	54.8831	0.733333	0
0	77.7802	0	1	0	0	0	1	0	0	0	NA	40.5	86	1.7	2.37	20.8594	25.5317	9.42	137	13.9	135	0.72	5	5.05317	6.13333	0
0	82.9956	0	1	0	0	0	1	0	0	0	NA	20	35	1.8	1.7	50.4049	36.293	9.5	141	NA	152	NA	3.8	3.35824	3.46667	1
0	73.3918	0	1	0	0	0	1	0	0	0	NA	26	21	1.96	2.21	31.6665	27.9045	18.4	143	15.7	182	0.38	5	17.2012	36	0
0	73.9748	0	1	0	0	0	1	0	0	0	NA	73	52	4.71	4.23	11.4335	12.7439	7.5	141	16.3	225	0.53	6.3	0.952082	1.26667	1
0	79.2594	0	1	0	0	0	1	0	0	0	NA	43.33	98	2.2	2.5	27.2	23.2331	13.9	139	18.3	246	0.4	4.3	21.0361	6.13333	1
0	84.0537	0	1	0	0	0	1	0	0	0	NA	30	26	2.34	2.6	23.6812	23.6033	14.8	141	12.6	269	1.197	4.3	6.92302	36	0
0	73.2576	0	1	0	0	0	1	0	0	0	NA	20.55	31	1.43	1.34	47.0963	52.1276	11.18	139.3	13.7	149	0.73	3.8	14.7502	36	0
0	74.231	0	1	0	0	0	1	0	0	0	NA	22	23	1.03	0.78	72.3403	88.5094	8	137	17	201	0.34	3.7	8.04023	34.8	0
0	77.8115	0	1	0	0	0	1	0	0	0	NA	17	NA	1.3	NA	53.7169	54.0621	16.6	137	14.4	176.2	NA	4.3	7.85847	0.766667	1
0	70.6908	0	1	0	0	0	1	0	0	0	NA	21	NA	1.3	NA	55.1027	61.2259	15.1	143	16	227	0.4	4.7	21.7144	36	0
0	76.1496	0	1	0	0	0	1	0	0	0	NA	21	20	0.83	0.9	85.7073	80.7932	12.7	123.73	16.8	184	0.76	4.3	2.02118	4	1
0	81.0833	0	1	0	0	0	1	0	0	0	NA	23	24	0.7	0.73	86.806	85.8982	7.97	136	NA	110	NA	3.6	2.79532	11.9333	0
0	90.5991	0	1	0	0	0	1	0	0	0	NA	28	23	1.1	1.25	57.8607	49.8154	6.9	130	14.3	202	2.101	4.1	1.97259	33.8	1
0	81.5455	0	1	0	0	0	1	0	0	0	NA	16	43	1.13	1.06	NA	43.2058	28.43	137.3	16.2	124	0.98	4.8	10.1016	1.03333	0
0	72.4904	0	1	0	0	0	1	0	0	0	NA	17	18	0.9	0.9	NA	NA	6.47	140	14.2	187	NA	4.6	2.14945	4.33333	0
0	72.7893	0	1	0	0	0	1	0	0	0	NA	21	14	0.9	1.03	85.8796	82.5088	9	140	15.1	183	NA	4.6	1.25016	33	0
0	69.8782	0	1	0	0	0	1	0	0	0	NA	13	NA	0.81	NA	94.0298	101.631	NA	NA	NA	NA	NA	NA	1.37345	36	0
0	73.0005	0	1	0	0	0	1	0	0	0	NA	20	18	0.67	0.76	107.652	92.3195	8.28	139	NA	NA	NA	NA	1.98375	35.0667	0
0	59.9765	0	1	0	0	0	1	0	0	0	NA	17	23	1	1	64.0649	77.1273	11.4	137	NA	350	NA	4.1	2.09197	4.3	0
0	77.8885	0	1	0	0	0	1	0	0	0	NA	20	22	0.83	1.31	84.8874	54.7786	5.4	142	13.5	135	NA	4.1	2.31923	36	0
0	81.0182	0	1	0	0	0	1	0	0	0	NA	56	NA	1.6	NA	40.2769	68.7302	7.81	146	14.5	135	NA	3.4	4.07994	22.7667	1
0	79.1229	0	1	0	0	0	1	0	0	0	NA	30	NA	1.4	NA	48.0463	86.1878	7.56	143	13.6	150	0.741	3.7	6.97971	4.5	0
0	78.8508	0	1	0	0	0	1	0	0	0	NA	21	19.4	1.05	1.12	66.1845	63.1984	7.22	143	NA	113	1	3.9	2.59907	4.1	0
0	67.7083	0	1	0	0	0	1	0	0	0	NA	40	27	1.44	1.7	50.365	40.8715	9.9	142	18.2	184	1.53	4.9	10.2765	1.66667	1
0	88.4488	0	1	0	0	0	1	0	0	0	NA	64	19	1.93	1.06	28.1211	61.7392	9.6	132	12.9	254	0.47	4.7	34.0649	36	0
0	58.5037	0	1	0	0	0	1	0	0	0	NA	42	61	1.3	1.38	58.5586	NA	8	135	NA	172	NA	5.5	17.2907	34.3	1
0	83.5927	0	1	0	0	0	1	0	0	0	NA	28.16	26	1.4	1.8	46.8811	35.3955	5.49	143	NA	NA	0.4	5.1	3.28619	11.3333	1
0	79.1939	0	1	0	0	0	1	0	0	0	NA	21	17	1.1	1.07	64.7047	65.1245	9.07	136	NA	NA	NA	4.6	2.09001	36	0
0	90.202	0	1	0	0	0	1	0	0	0	NA	64	56	1.6	1.41	38.158	43.3446	4	140	14.8	109	0.3	4.4	3.97242	7.46667	0
0	91.9233	0	1	0	0	0	1	0	0	0	NA	23	24	1.23	1.16	50.1852	54.2492	7.88	135	14.2	157	0.59	4.8	7.04826	22.6667	1
0	94.7125	0	1	0	0	0	1	0	0	0	NA	22.6	20	1.2	0.76	51.3144	80.4718	14.2	NA	15.7	230	NA	NA	7.52236	7.83333	1
0	85.8893	0	1	0	0	0	1	0	0	0	NA	20	14	1.1	1.04	61.5443	60.4818	14.3	138	12.9	201	0.79	NA	4.36717	36	0
0	94.5447	0	1	0	0	0	1	0	0	0	NA	40	42	1.15	1.14	52.9713	53.1579	17.1	143	NA	222	0.8	4.3	1.37632	9	1
0	85.2696	0	1	0	0	0	1	0	0	0	NA	17.97	14	1	1.25	69.4168	55.6544	13.46	138	14.2	222	0.68	4.1	5.67812	30.8	1
0	83.6169	0	1	0	0	0	1	0	0	0	NA	41	40	1.78	1.56	36.2589	40.6135	12	137	NA	225	NA	4.5	2.96151	35.1333	1
0	86.0887	0	1	0	0	0	1	0	0	0	NA	11	NA	0.88	NA	70.8571	60.5782	10.9	140	NA	496	0.65	3.5	8.74717	36	0
0	84.5592	0	1	0	0	0	1	0	0	0	NA	16	10	1.03	0.92	63.6889	73.5123	11.74	140	16.1	220	0.67	4.2	9.03092	36	0
0	83.6047	0	1	0	0	0	1	0	0	0	NA	17	16	0.8	1	84.6127	68.6075	9.8	137	NA	172	1.04	4.5	9.19714	17.3667	1
0	95.8214	0	1	0	0	0	1	0	0	0	NA	21	48	1.2	2.52	50.4189	21.1552	12.37	140	NA	369	NA	4.5	12.7266	3	1
0	70.2769	0	1	0	0	0	1	0	0	0	NA	12	18	0.85	0.93	82.7803	81.4955	8.5	134	16.8	311.9	1.2	3.9	4.32376	14.6333	1
0	96.2019	0	1	0	0	0	1	0	0	0	NA	43	40	1.89	1.8	29.7031	30.059	10.34	132	18.7	261	0.71	5.75	4.59167	5.7	1
0	75.1415	0	1	0	0	0	1	0	0	0	NA	22	22	1.33	1.4	50.7697	52.5598	14	139	15.3	311	0.7	5.2	0.375975	36	0
0	51.3052	0	1	0	0	0	1	0	0	0	NA	11	15	0.98	1.2	92.6396	69.9588	10.7	139	NA	384	0.45	3.9	1.76943	36	0
0	58.4582	0	1	0	0	0	1	0	0	0	NA	21	22	1.7	1.66	44.2498	42.5775	8.1	144	13.4	301	NA	4.5	1.48548	36	0
0	41.4589	0	1	0	0	0	1	0	0	0	NA	9	NA	0.8	NA	106.306	97.6376	9	141	13.1	172	0.44	4.4	2.1784	36	0
0	67.991	0	1	0	0	0	1	0	0	0	NA	21.5	NA	1	NA	81.8954	62.8096	13.4	141	15.3	246	NA	4.6	0.33404	36	0
0	56.1086	0	1	0	0	0	1	0	0	0	NA	38	39	1.5	1.7	50.2896	43.6995	5.36	141.2	13.5	168	0.3	4	2.03908	36	0
0	62.6789	0	1	0	0	0	1	0	0	0	NA	42	41	1.3	1.16	59.7732	72.8887	9.4	140	13.6	NA	0.45	3.8	2.64873	36	0
0	53.1028	0	1	0	0	0	1	0	0	0	NA	16	18	0.93	0.82	87.2751	99.0402	12.5	141	NA	319	NA	4.4	54.5605	36	0
0	76.4941	0	1	0	0	0	1	0	0	0	NA	19	20	1.03	1.1	67.034	62.8283	7.2	143	14.2	219	0.28	4.1	5.78859	36	0
0	72.8111	0	1	0	0	0	1	0	0	0	NA	22	22	1.2	0.87	60.7207	87.186	7.23	141	12.9	208.1	0.4	4.6	3.49376	36	0
0	65.0239	0	1	0	0	0	1	0	0	0	NA	18	26	1.1	1.12	69.688	67.3266	4.2	136	14.5	177	NA	3.9	6.04811	36	0
0	81.162	0	1	0	0	0	1	0	0	0	NA	16	21	1.3	1.24	49.0264	52.2862	9.35	136	13.2	222.1	0.77	NA	3.09183	36	0
0	77.591	0	1	0	0	0	1	0	0	0	NA	15	21	0.9	0.8	81.4257	88.1786	8.43	139.38	15	161	NA	4.1	6.89068	36	0
0	61.0634	0	1	0	0	0	1	0	0	0	NA	17	24	1.47	1.35	51.7153	56.7921	10.7	139	13.7	233	1.12	4.5	5.094	36	0
0	64.3543	0	1	0	0	0	1	0	0	0	NA	19	NA	0.75	NA	96.3667	93.9612	4.13	138.6	12.9	132.4	NA	4.7	0.270876	10.6333	0
0	64.3874	0	1	0	0	0	1	0	0	0	NA	12	11	1.1	1	67.6847	77.5405	7.2	145	14.5	173	2.477	3.6	2.09009	36	0
0	62.1755	0	1	0	0	0	1	0	0	0	NA	19.7	14	1.1	0.96	73.7184	83.8456	12.5	144	15.1	NA	0.6	5.7	1.67415	36	0
0	55.5268	0	1	0	0	0	1	0	0	0	NA	18	16	0.88	0.85	94.3672	97.0219	9.7	140	NA	NA	NA	4.7	2.94261	36	0
0	63.1623	0	1	0	0	0	1	0	0	0	NA	24.74	21	0.97	0.9	83.5247	89.1521	7.9	142	NA	NA	NA	4.4	2.13433	36	0
0	45.2701	0	1	0	0	0	1	0	0	0	NA	14	NA	0.73	NA	116.937	111.45	6.09	140.2	15	NA	NA	4.1	1.13296	36	0
0	67.5979	0	1	0	0	0	1	0	0	0	NA	13	13	0.73	0.85	101.6	90.1006	6.5	135	NA	283	NA	3.9	2.78505	11.1	1
0	77.022	0	1	0	0	0	1	0	0	0	NA	17	19	1.13	1.53	62.6605	41.9714	9	134	NA	358	0.6	3.6	2.03897	36	0
0	66.3977	0	1	0	0	0	1	0	0	0	NA	21	17.5	1.13	1.07	69.6293	71.1969	14.2	133	NA	336	NA	5.3	3.14015	36	0
0	77.1502	0	1	0	0	0	1	0	0	0	NA	24	NA	1.33	NA	49.3548	44.4865	6.39	138	15.8	144	0.58	3.9	1.49587	36	0
0	61.2039	0	1	0	0	0	1	0	0	0	NA	24	24	1.3	1.39	58.7924	54.566	14.64	135	13.1	247	0.39	4.4	1.19014	36	0
0	53.0125	0	1	0	0	0	1	0	0	0	NA	12	NA	0.69	NA	107.555	107.919	8.57	140	13	185	NA	4.1	1.92385	28.8667	0
0	62.3979	0	1	0	0	0	1	0	0	0	NA	18	18	0.81	0.81	94.2162	94.6739	9.9	139	14.1	NA	NA	4.8	2.28286	5.86667	0
0	66.6581	0	1	0	0	0	1	0	0	0	NA	11	11	0.83	0.83	90.9445	90.7212	5.43	140	NA	NA	0.66	4.1	3.15452	11.6333	0
0	69.4824	0	1	0	0	0	1	0	0	0	NA	21	21	0.63	0.64	99.6762	99.0516	5.5	138	NA	NA	NA	4.1	2.07729	22.8667	0
0	86.0502	0	1	0	0	0	1	0	1	0	809.94	51	54.1	2.6	2.8	21.7917	19.6692	5.9	141	12.1	230.8	1.08	4.4	0.29239	4.86667	1
0	87.0305	0	1	0	0	0	1	0	1	0	1001.65	24	29	1.1	1.29	59.6922	49.0399	10.55	139	13.2	134	0.49	3.6	5.69352	36	0
0	78.3469	0	1	0	0	0	1	0	1	0	1097.08	34	NA	1.61	NA	39.1784	48.8792	5.41	138	13.6	80	0.76	3.7	5.8397	36	0
0	82.0905	0	1	0	0	0	1	0	1	0	605.19	19	16	0.83	0.84	86.0081	85.8958	17.9	140	15.1	220	0.59	NA	6.85714	36	0
0	77.4018	0	1	0	0	0	1	0	1	0	781.1	26	53	1.41	1.85	45.8528	33.3806	8.87	130	19.1	104	1.1	4.4	5.97006	36	0
0	61.8041	0	1	0	0	0	1	0	1	0	576.41	17	23	1.5	1.98	48.3244	36.0808	12.7	139	12.6	325	0.54	4.3	17.7991	36	0
0	65.6756	0	1	0	0	0	1	0	1	0	1590.96	30	28	1.21	2.36	61.5977	27.5319	9.56	136.12	13.2	148	1.1	4.4	25.856	36	0
0	76.8741	0	1	0	0	0	1	0	1	0	2297.9	41	43	1.3	1.17	52.9364	61.1464	6.22	135	17.3	93	NA	5.4	7.79733	1.2	0
0	82.08	0	1	0	0	0	1	0	1	0	2997	69	128	1.9	3.17	35.5081	25.4638	7.2	138	22.5	255	NA	3.9	10.9304	4.43333	1
0	49.5375	0	1	0	0	0	1	0	1	0	899.17	19	18	0.97	0.7	83.4812	110.209	10.5	134	17.1	314	3.518	3.5	3.05363	36	0
0	79.1673	0	1	0	0	0	1	0	1	0	573.16	9.47	12	0.63	0.7	102.894	92.2139	13.4	140	13.2	313	0.67	3.8	4.24854	12.3667	1
0	87.832	0	1	0	0	0	1	0	1	0	1346.65	35	33	1.5	1.24	36.6573	41.2875	6.1	138	15	150	NA	4	10.0017	0.166667	1
0	76.3341	0	1	0	0	0	1	0	1	0	NA	62	47	2.93	2.96	20.9554	21.7123	6.3	144.29	18.7	208	0.27	4.1	4.68942	21.6	1
0	84.6641	0	1	0	0	0	1	0	1	0	NA	33.09	32	1.43	1.5	43.2901	39.9187	7.11	140	15.3	150	0.79	3.5	4.17715	36	0
0	68.8193	0	1	0	0	0	1	0	1	0	NA	33.1	24.2	1.4	1.2	48.3815	60.0858	7.75	141	NA	321	1.98	4.8	7.18751	36	0
0	90.298	0	1	0	0	0	1	0	1	0	NA	56	NA	2	NA	27.8841	37.3861	5.18	137.2	NA	112	0.39	6	7.61893	15.1667	1
0	88.2805	0	1	0	0	0	1	0	1	0	NA	22	27	0.92	0.83	71.6104	83.4056	16	137	17.5	414	0.7	4.4	4.99437	34.6	1
0	88.1809	0	1	0	0	0	1	0	1	0	NA	29	31	1.1	1.3	55.2321	44.8476	8.1	139	NA	169	0.85	3.9	3.87799	36	0
0	65.9357	0	1	0	0	0	1	0	1	0	NA	15	NA	0.77	NA	94.0938	NA	7.71	143.3	14.1	293	0.51	3.7	15.5674	36	0
0	59.2449	0	1	0	0	0	1	0	1	0	NA	18	24	1.2	0.99	77.7857	81.5728	21.05	134	16.6	194	0.41	NA	6.08042	36	0
0	88.739	0	1	0	0	0	1	0	1	0	NA	15	20	0.72	0.84	86.9168	81.1911	7.54	134	NA	195	0.76	3.7	2.11575	10.5	1
0	77.0999	0	1	0	0	0	1	0	1	0	NA	27	NA	1.2	NA	55.7957	57.103	11.1	139	13.5	177	0.9	5.5	8.87987	36	0
0	64.0843	0	1	0	0	0	1	0	1	0	NA	23	24	1	1	80.8657	81.1877	5.62	141	13.2	NA	NA	4.3	3.12129	36	0
0	74.206	0	1	0	0	0	1	0	1	0	NA	25.52	29	1.57	1.64	43.1085	39.6715	10.4	141	13.5	175	NA	3.5	3.78173	36	0
0	78.1602	0	1	0	0	0	1	0	1	0	NA	34	35	1.53	1.48	42.6034	46.0689	9.2	136.5	NA	NA	NA	4.9	2.87942	21.7	0
0	85.0524	0	1	0	0	0	1	0	1	0	NA	19	NA	1.1	NA	60.1959	58.3611	14.2	138	14	212	1.576	3.4	3.91971	23.5	0
0	71.3144	0	1	0	0	0	1	0	1	0	NA	15	NA	0.7	NA	95.6854	96.6797	6.49	142	NA	NA	0.67	4.4	2.14079	36	0
0	65.2638	0	1	0	0	0	1	0	1	0	NA	19.9	20	0.85	0.86	85.4631	85.9957	7.7	139	14	236	NA	3.8	1.52776	36	0
0	77.9884	0	1	0	0	0	1	0	1	0	NA	17	17	0.95	0.95	74.6339	74.3746	6.96	140.13	NA	NA	0.54	4.3	1.69161	36	0
0	65.1023	0	1	0	0	0	1	0	1	0	NA	24	23	1.4	1.38	56.964	57.0292	9.85	141	NA	NA	NA	4.7	2.02179	20.6333	0
0	79.75	0	1	0	0	0	1	0	1	0	NA	16	16	0.93	0.93	74.154	73.125	NA	141	NA	NA	NA	4.4	1.6791	36	0
0	85.6173	0	1	0	0	0	1	1	0	0	320.56	20	19	1.1	0.89	NA	82.4171	15.7	135	16.3	234	0.81	3.5	3.58527	6.86667	0
0	89.8404	0	1	0	0	0	1	1	0	0	2704.77	46	40	1.24	1.11	51.7974	56.1877	13.7	140	15.3	293	0.5	5.1	7.30965	3.86667	1
0	90.3604	0	1	0	0	0	1	1	0	0	2047.76	27	NA	1	NA	64.4683	57.6762	9.2	141	16	226	0.57	4.6	10.2122	35.4333	1
0	93.4944	0	1	0	0	0	1	1	0	0	1033.77	30	NA	1.23	NA	49.0752	49.0795	15.4	130	NA	237	0.54	4	10.1486	1.7	1
0	77.4955	0	1	0	0	0	1	1	0	0	3235.23	22.94	49	1.32	1.6	51.5482	40.681	13.2	130	14.9	280	NA	NA	16.8104	1.16667	1
0	88.1492	0	1	0	0	0	1	1	0	0	2038.44	24	41	1.32	1.57	47.7896	38.265	20.4	127.7	14.5	324	0.55	3.7	10.681	5.6	1
0	89.7145	0	1	0	0	0	1	1	0	0	620.66	35.8	26	1.5	1.2	40.1954	52.8238	10.1	131	NA	209	NA	4.2	8.75057	0.933333	1
0	87.2736	0	1	0	0	0	1	1	0	0	1220.04	14	NA	1	NA	63.5413	46.9761	9.8	135	13.7	NA	0.87	4.2	6.74148	14.8333	1
0	63.3308	0	1	0	0	0	1	1	0	0	1815.93	20	18	1.3	1.1	57.9768	67.742	12.1	138	NA	NA	NA	3.9	6.94591	36	0
0	81.9684	0	1	0	0	0	1	1	0	0	605.44	11	NA	0.84	NA	79.0119	85.7211	9.9	134	14.7	118	NA	4.4	11.7801	5.2	0
0	77.4916	0	1	0	0	0	1	1	0	0	832.4	35	27	1.7	1.71	42.5836	41.0849	6.4	139	13.6	174	0.52	4.6	3.01874	19.5	0
0	74.3563	0	1	0	0	0	1	1	0	0	1616.7	38	26	1.03	1.1	NA	80.9182	25.66	135	13	189	2.2	4.5	15.5857	5.3	0
0	72.9533	0	1	0	0	0	1	1	0	0	1094.05	21	16	0.94	0.78	81.747	84.6252	7.3	140	NA	171	1.3	3.3	5.4996	36	0
0	62.9404	0	1	0	0	0	1	1	0	0	873	22.51	29	1.33	1.63	54.7609	40.0765	10.18	143.59	13.4	177	0.7	4.8	5.11563	36	0
0	76.4919	0	1	0	0	0	1	1	0	0	1296.88	34	18	1.33	0.9	48.6347	75.1176	11	134	13.4	180	1.11	4.3	4.15637	36	0
0	77.9125	0	1	0	0	0	1	1	0	0	273.66	18	NA	1.1	NA	62.7203	62.8163	6.1	136	13.3	157	0.48	4.4	0.316915	8.46667	0
0	94.0394	0	1	0	0	0	1	1	0	0	780.91	51	42	2.01	1.77	27.1178	31.762	4.56	136	13.9	197	0.39	4.5	5.39397	31.5333	1
0	76.9485	0	1	0	0	0	1	1	0	0	576.179	21	20	1	1.03	69.6346	69.1551	6.5	141	NA	133	NA	4.6	1.99607	36	0
0	91.6172	0	1	0	0	0	1	1	0	0	909.43	11	16	0.83	0.8	78.7749	80.8451	4.56	132	13.8	221	NA	3.6	4.23398	16.2333	1
0	88.0714	0	1	0	0	0	1	1	0	0	252.6	36	39	1.63	1.5	38.0152	41.8948	7	141	15.1	157	0.37	4.1	2.03494	7.06667	1
0	73.8985	0	1	0	0	0	1	1	0	0	1654.34	22.8	22	1.73	1.4	37.9389	46.3433	11.4	138	15.1	207	0.68	3.7	4.67148	35.0667	1
0	74.7911	0	1	0	0	0	1	1	0	0	659.38	17	NA	0.9	NA	83.5294	NA	7.57	140	14	187	0.65	3.7	7.81972	32.5333	1
0	87.2245	0	1	0	0	0	1	1	0	0	982.29	20	21	1.26	1.56	50.4049	41.0696	6.4	140	14.6	159	0.62	3.9	3.13537	36	0
0	70.6711	0	1	0	0	0	1	1	0	0	277.18	17.8	17	1.2	1.1	59.1446	67.6744	11.1	136	NA	251	NA	4.6	3.05601	32	1
0	75.143	0	1	0	0	0	1	1	0	0	1590.45	18	33	1.1	1.03	66.0444	52.2142	7.63	141	14.1	108	0.99	4	7.73523	36	0
0	87.7668	0	1	0	0	0	1	1	0	0	656.77	22.9	23	1.13	1.03	57.7499	60.3888	6.6	140	15	213	0.6	4.8	1.78362	33.5	0
0	67.0845	0	1	0	0	0	1	1	0	0	275.11	16	25	0.93	1.05	82.5532	62.9695	7.73	144	13.9	135	1.4	4.2	2.22236	36	0
0	66.621	0	1	0	0	0	1	1	0	0	1115.71	17	35	1.4	2.04	51.7948	49.1729	10	137.3	13.7	309	3.918	4.9	4.17622	36	0
0	78.1303	0	1	0	0	0	1	1	0	0	1075.19	29	25	1.03	1.1	70.3946	71.7708	7.1	134	17.8	184	NA	3.9	2.89129	7.26667	1
0	78.0021	0	1	0	0	0	1	1	0	0	1095.2	34	41	1.3	1.6	52.7722	40.3622	9.86	140	19.7	250	0.56	4.8	4.26282	36	0
0	86.0049	0	1	0	0	0	1	1	0	0	744.95	41	38	1.41	1.5	44.7918	41.7592	9.9	137	19.7	329	0.51	5	2.23855	3.86667	1
0	82.6085	0	1	0	0	0	1	1	0	0	2821.28	31	NA	1.93	NA	31.0251	28.9629	6.09	130	16.2	256	0.63	4.3	2.64078	31.8667	1
0	86.9011	0	1	0	0	0	1	1	0	0	779.29	28	29	1.44	1.46	43.2673	42.3791	7	137	NA	109	NA	5.1	2.52735	20.4667	0
0	82.5677	0	1	0	0	0	1	1	0	0	NA	25	NA	0.83	NA	81.3576	86.0861	10.3	140	14.6	154	NA	4.8	2.05604	36	0
0	76.0375	0	1	0	0	0	1	1	0	0	NA	21	22	1.4	1.43	48.1382	46.5201	5.81	138	NA	NA	NA	4.5	1.96095	36	0
0	55.3155	0	1	0	0	0	1	1	0	0	NA	30	34	1.3	1.33	58.9627	55.9982	10.7	139	NA	NA	NA	4.8	2.07471	36	0
0	77.5404	0	1	0	0	0	1	1	0	0	NA	32	23	1.73	1.41	43.5942	50.2129	11.6	133	18.2	188	NA	4.2	2.17549	36	0
0	84.5006	0	1	0	0	0	1	1	0	0	NA	20	29	1.2	1.4	42.3648	40.6006	9.7	134	NA	177	NA	4	5.90704	27.7	1
0	71.9022	0	1	0	0	0	1	1	0	0	NA	67	55	2.33	1.4	NA	59.5668	8.98	135	18.7	258	1.24	4	8.76043	0.3	0
0	82.4417	0	1	0	0	0	1	1	0	0	NA	31	NA	1.5	NA	39.6527	43.5892	6.13	138.2	NA	221	NA	4	0.425887	9.9	1
0	73.919	0	1	0	0	0	1	1	0	0	NA	24	26	1.23	1.16	57.5847	62.3862	9.6	132.25	15.3	NA	2.286	4.7	7.20041	7.5	1
0	87.041	0	1	0	0	0	1	1	0	0	NA	35	32	1.3	1.44	49.1457	42.9432	5.6	130.8	15.2	210	1.474	4.6	3.74836	36	0
0	85.9465	0	1	0	0	0	1	1	0	0	NA	21	57	1.43	1.53	44.1263	39.8138	7	137	15.1	NA	NA	4.1	28.1591	1.36667	1
0	88.2675	0	1	0	0	0	1	1	0	0	NA	41	61	1.3	1.6	46.1814	35.4204	9.5	139	14	154	0.64	4.3	5.1951	36	0
0	83.3444	0	1	0	0	0	1	1	0	0	NA	16	27	1	1.27	65.7672	49.7672	9.65	140	15.1	256	NA	3.7	5.91376	33.7333	1
0	83.7312	0	1	0	0	0	1	1	0	0	NA	20	15	0.9	0.93	71.0994	77.5894	8.21	133	14.5	184	0.9	4.9	3.12712	26.8333	1
0	79.4726	0	1	0	0	0	1	1	0	0	NA	40	25	2.23	1.8	29.7527	34.1618	15.25	142	14.8	396.2	0.57	3.9	21.94	34.2	1
0	84.0584	0	1	0	0	0	1	1	0	0	NA	68	57	1.83	1.5	30.2484	38.6201	13.4	136	16.1	364.1	0.882	4.6	12.8334	19.5667	1
0	88.1826	0	1	0	0	0	1	1	0	0	NA	85	NA	4.6	NA	11.1429	15.7833	8.2	134.3	16.8	152	NA	NA	11.5862	1.16667	1
0	86.8911	0	1	0	0	0	1	1	0	0	NA	15	18	1.23	0.79	52.383	81.7615	10.5	136	13.6	256	0.15	4.5	4.46529	35.1	1
0	73.9295	0	1	0	0	0	1	1	0	0	NA	23	16	1.2	0.73	59.8742	91.9559	15.76	136	14.9	206	0.38	3.6	27.9229	22.3333	0
0	94.7335	0	1	0	0	0	1	1	0	0	NA	22	NA	0.87	NA	76.896	77.914	10.35	135	NA	446.8	NA	4.7	11.9166	3.8	1
0	57.8931	0	1	0	0	0	1	1	0	0	NA	23	20	1.14	1.14	67.4165	NA	7.81	136	15.8	261	0.64	4	4.82932	20.6667	1
0	89.6812	0	1	0	0	0	1	1	0	0	NA	19	NA	1.23	NA	51.0219	32.9274	17.6	131	NA	187	0.4	4	22.0637	36	0
0	85.9825	0	1	0	0	0	1	1	0	0	NA	30	NA	1.26	NA	51.5758	46.7037	9.5	139	13.7	125.4	1.44	3.8	5.87364	0.466667	1
0	58.2793	0	1	0	0	0	1	1	0	0	NA	26	50	1.9	2.7	39.3841	36.3146	14.8	145	17.2	210.7	0.92	4.1	9.15883	36	0
0	79.2488	0	1	0	0	0	1	1	0	0	NA	12	13	0.8	1.04	88.7512	NA	7.6	141	12.9	NA	1.1	3.8	3.09129	11.8	1
0	76.7513	0	1	0	0	0	1	1	0	0	NA	19	19	0.9	0.93	75.3349	72.0546	4.4	138	14.7	142	1.33	4.4	0.302663	16.0667	1
0	61.292	0	1	0	0	0	1	1	0	0	NA	10	13.5	0.83	0.91	91.3434	86.1489	10	136	14.4	317.6	NA	4.35	2.80803	36	0
0	56.7079	0	1	0	0	0	1	1	0	0	NA	15	NA	1.03	NA	81.8327	86.7593	7.2	144	15	148	0.73	4.3	1.48562	36	0
0	62.4784	0	1	0	0	0	1	1	0	0	NA	36	43	1.69	2.27	44.1264	34.4516	10.09	140	11.8	220	0.79	4.1	3.15239	36	0
0	72.6741	0	1	0	0	0	1	1	0	0	NA	28	30	1.2	1.27	60.5221	56.2458	6.22	144	14.6	117	1.39	5.3	3.60668	1.7	1
0	71.7757	0	1	0	0	0	1	1	0	0	NA	19	NA	1.6	NA	43.1355	42.3486	10.3	139	15.4	304	NA	4.6	2.81112	36	0
0	83.3789	0	1	0	0	0	1	1	0	0	NA	31	29	1	1.03	69.6382	65.7607	9.2	138	18.3	227	1.23	5.2	5.22071	12.9333	1
0	71.6758	0	1	0	0	0	1	1	0	0	NA	21	18	1.3	1.25	56.3002	57.8547	9.38	140	14.2	231	NA	5.1	2.09223	36	0
0	68.9726	0	1	0	0	0	1	1	1	0	546.59	39	27	1.4	1.4	48.7765	49.7207	7.8	133.3	17.2	220	1.1	4.7	7.84075	36	0
0	84.133	0	1	0	0	0	1	1	1	0	358.16	29	47	1.03	0.93	67.2644	74.7605	7	136	13.2	187	NA	4.5	5.80263	3.43333	1
0	85.73	0	1	0	0	0	1	1	1	0	3352.11	48	26	2.06	1.38	28.2669	46.2106	8.3	130	14.2	296	0.28	3.2	11.715	10.1667	1
0	84.1359	0	1	0	0	0	1	1	1	0	1262.8	44	49	4	4.4	12.9361	12.8099	7.83	139	15.1	248	0.26	4	3.08548	3.7	1
0	77.6954	0	1	0	0	0	1	1	1	0	1576.63	18	16	1.3	1.19	54.5222	59.7171	3.4	144	17.7	180	1.59	3.7	8.19932	36	0
0	75.4597	0	1	0	0	0	1	1	1	0	1094.43	56	47	2.13	1.86	29.3923	34.5994	13.2	139	NA	224	0.9	4	3.7596	15	1
0	75.3131	0	1	0	0	0	1	1	1	0	638.179	32	29	1.5	1.3	44.0191	58.3617	9.7	135	14.2	145.7	NA	NA	7.94831	36	0
0	78.3609	0	1	0	0	0	1	1	1	0	1651.72	28	44	1.9	2.04	37.358	32.1416	6.45	143	16	160	0.61	4.6	6.28398	20.4333	0
0	69.4065	0	1	0	0	0	1	1	1	0	831.39	64	24	2.5	1.3	25.9233	56.8021	5.4	137	NA	89	1.71	4.1	8.07255	5.66667	0
0	75.6698	0	1	0	0	0	1	1	1	0	3386.71	24.2	19	1.43	1.08	44.1741	67.3701	10.6	139	14.4	137	0.96	4.5	6.10296	32.8	1
0	89.197	0	1	0	0	0	1	1	1	0	955.81	26	26	1.2	1.13	49.5158	55.596	4	142	15	75.3	NA	4.6	0.999304	33.5667	1
0	79.7458	0	1	0	0	0	1	1	1	0	2457.19	17	15	1.2	1.08	47.4805	65.0867	9.27	137	14.4	200	0.565	4	7.78069	36	0
0	77.8845	0	1	0	0	0	1	1	1	0	419.35	13	NA	0.88	NA	86.2135	71.5535	5.3	139	16.3	174	1.062	3.7	9.85392	21.3667	0
0	73.8237	0	1	0	0	0	1	1	1	0	917.66	24	NA	1.3	NA	54.0122	58.1742	13.9	142.5	15.3	238	0.558	4.5	5.14997	29.4667	0
0	55.5314	0	1	0	0	0	1	1	1	0	549.25	25	NA	1.7	1.43	44.6986	54.1641	14.9	142	16.2	236	0.99	4.5	16.7486	36	0
0	90.8931	0	1	0	0	0	1	1	1	0	2593.26	22	28	1.23	NA	50.5048	47.1409	8.7	145	13.8	346	NA	3.7	17.4594	36	0
0	69.0125	0	1	0	0	0	1	1	1	0	NA	115	33	9.04	1.51	5.04527	46.4869	7.82	136	16.5	137	NA	NA	92.9081	32.1667	0
0	70.8827	0	1	0	0	0	1	1	1	0	NA	33.72	27.8	2.38	1.91	26.7869	34.3226	7.33	142	17.3	149	NA	4.32	2.89867	36	0
0	80.207	0	1	0	0	0	1	1	1	0	NA	36	31	1.8	1.4	35.3661	46.4192	8.2	137	15.4	NA	1.393	4.8	8.26307	27.3	1
0	66.4799	0	1	0	0	0	1	1	1	0	NA	73	69	1.9	1.73	35.3098	39.359	6.67	138	15.6	NA	NA	5.7	4.92716	0.233333	1
0	61.5403	0	1	0	0	0	1	1	1	0	NA	20	18	1.03	0.83	76.8655	92.8188	6.9	138	NA	128	NA	4.5	13.9041	36	0
0	85.1069	0	1	0	0	0	1	1	1	0	NA	33.55	38	1.29	1.23	52.4468	55.3298	4.55	142	14.2	147	1.63	4.1	1.55509	22.0667	1
0	83.5711	0	1	0	0	0	1	1	1	0	NA	25	28	1.7	1.59	35.3733	38.6872	6.09	144	13.7	207	NA	4.2	9.23963	36	0
0	82.8586	0	1	0	0	0	1	1	1	0	NA	22	40	1.16	1.22	58.2384	57.8585	13.69	138	13.5	175	0.7	4.7	4.15542	15.7333	1
0	59.938	0	1	0	0	0	1	1	1	0	NA	51	30	2.29	1.83	31.5615	38.9608	10.1	138.8	14.2	206	0.57	4.3	2.68705	36	0
0	73.9948	0	1	0	0	0	1	1	1	0	NA	12	18	1.33	1.2	51.4465	59.2961	15.9	137	15.5	309	0.33	4.7	2.10387	36	0
0	78.1083	0	1	0	0	0	1	1	1	0	NA	18	34	1.43	1.11	44.9569	63.4751	7.6	134	14.8	137	1.74	NA	4.11109	9.4	1
0	79.9201	0	1	0	0	0	1	1	1	0	NA	25	NA	1.1	NA	64.4351	52.7049	8	141	18.8	274	NA	4.1	7.43022	36	0
0	69.3174	0	1	0	0	0	1	1	1	0	NA	22	28	0.9	0.9	81.9537	82.3521	10.21	138	16.2	242	1.02	3.9	12.1528	36	0
0	66.604	0	1	0	0	0	1	1	1	0	NA	22	18	1.9	1.2	37.0191	61.6232	10.26	135.6	13.7	253	0.67	4.6	14.3226	36	0
0	80.3172	0	1	0	0	0	1	1	1	0	NA	30	NA	1.3	NA	52.5547	54.0759	11	136	13.4	221	3.257	5.2	7.67765	36	0
0	93.1448	0	1	0	0	1	0	0	0	0	858.34	37	NA	2	NA	27.7172	27.2238	7.39	132	14	125	NA	4.7	4.78598	26.0333	1
0	44.6546	0	1	0	0	1	0	0	0	0	2765.87	59	100.4	3.7	4.4	18.1052	14.9778	11.1	134	18.8	263	0.59	4.3	17.2224	36	0
0	79.9908	0	1	0	0	1	0	0	0	0	2256.37	51	47	1.7	1.68	36.9592	37.8679	6.1	141	19.2	173	0.6	4.2	0.280942	8.13333	1
0	92.0099	0	1	0	0	1	0	1	0	0	NA	23	22	1.22	1.15	50.4649	47.2449	10.9	128	14.3	158	0.54	4.8	3.24479	36	0
0	86.3792	0	1	0	0	1	0	1	0	0	NA	69	NA	2.4	NA	23.1977	21.4231	9	142	15.9	189	0.88	4	5.0059	9.8	1
0	78.7333	0	1	0	0	1	0	1	0	0	NA	83	86	4.4	3.31	12.3627	13.4301	8.96	142	13.6	NA	0.9	4.1	1.43806	36	0
0	84.3601	0	1	0	0	1	0	1	1	0	NA	93	88	2.85	2.4	20.0264	22.8102	4.83	139	14.8	106	NA	6.2	14.0052	0.1	1
0	75.7087	0	1	0	0	1	0	1	1	0	NA	40	59.6	2.3	2.57	27.1837	23.7338	9.29	141	NA	216	0.88	4.5	11.2482	36	0
0	83.1891	0	1	0	0	1	0	1	1	0	NA	27	NA	2.09	NA	28.3746	24.1486	12.4	142	NA	169	NA	4.1	1.02005	36	0
0	78.6672	0	1	0	0	1	0	1	1	0	NA	19	17	1.7	1.55	38.6151	41.2191	6.05	139	NA	101.8	0.49	3.6	5.97162	36	0
0	86.4052	0	1	0	0	1	0	1	1	0	NA	20	NA	1.33	NA	47.0338	57.9561	10.4	141	13.4	228	NA	4.5	6.85117	36	0
0	63.8484	0	1	0	0	1	1	0	0	0	2510.25	28	50.4	1.4	1.76	50.9018	39.576	8.76	139	15.4	179	NA	4.6	5.85579	34.0333	1
0	83.9617	0	1	0	0	1	1	0	0	0	1767.95	35	36	3.94	3.54	14.5894	15.2247	11.7	137	14.5	203	0.46	4.3	3.76716	8.9	1
0	79.918	0	1	0	0	1	1	0	0	0	4098.33	66	46	2.05	1.8	29.7213	34.7035	7.5	137	18.3	267	0.86	3.9	4.455	7.8	1
0	85.6137	0	1	0	0	1	1	0	0	0	2934.08	41	40	4.3	3.44	12.3112	15.6292	9.8	142	15.4	133	0.88	4.7	4.60423	11.3	1
0	88.2017	0	1	0	0	1	1	0	0	0	3601.72	51	47	3.3	2.59	26.9004	21.99	8.89	134	NA	202	NA	4.5	3.046	23.1	1
0	63.3067	0	1	0	0	1	1	0	0	0	2959.71	47	53	2.7	3.9	16.3325	14.8754	12	141.1	17.1	250	0.36	4.8	5.1347	36	0
0	94.4076	0	1	0	0	1	1	0	0	0	1920.82	24.7	22	1.4	1.6	30.7365	35.3904	7.8	140	14.1	93	0.6	3.9	3.77457	36	0
0	53.593	0	1	0	0	1	1	0	0	0	3512.48	80	51.3	11.82	10.36	3.72994	4.43191	9.09	136	15.4	154	0.56	NA	5.51036	36	0
0	83.9036	0	1	0	0	1	1	0	0	0	2475.21	39	17	4.5	2.2	10.3826	14.4577	9.6	134	15.3	194	0.56	4.7	3.17165	10.9667	0
0	72.7015	0	1	0	0	1	1	0	0	0	275.51	31	35	1.7	1.95	39.0153	34.275	3.78	141.1	16.2	204	NA	4.7	3.57917	20.1667	0
0	69.2161	0	1	0	0	1	1	0	0	0	NA	61	42	2.7	2.41	23.8617	26.5385	6.1	138	15.8	122	NA	4.8	6.8905	36	0
0	70.6045	0	1	0	0	1	1	0	0	0	NA	26	36	1.68	1.93	41.0988	33.2775	6.74	140	14.9	135	1.8	3.9	2.08011	36	0
0	79.0852	0	1	0	0	1	1	0	0	0	NA	39	45	1.91	1.81	31.682	35.0064	6	140	13.8	269	NA	5	3.63736	12.3	0
0	66.0458	0	1	0	0	1	1	0	0	0	NA	59	74	4.03	3.37	14.3568	17.8898	6.13	141	15.8	NA	NA	4.4	21.9037	16.2	1
0	91.2823	0	1	0	0	1	1	0	0	0	NA	23	29	1.1	1.19	64.3203	58.3904	12.9	137	16	261	0.92	4.4	4.8593	27.9667	0
0	52.5681	0	1	0	0	1	1	0	0	0	NA	54	29	1.61	1.62	50.7735	45.9484	11.4	139	17.8	279	NA	4.9	8.86604	36	0
0	89.2038	0	1	0	0	1	1	0	0	0	NA	92.76	159.8	9.84	8.04	3.75789	5.31042	10.1	139	14.7	326	0.25	5.2	10.7072	36	0
0	84.7429	0	1	0	0	1	1	0	0	0	NA	36	60	1.43	1.92	46.7938	32.4013	19.7	140	NA	186	0.57	4.6	4.53495	36	0
0	90.2705	0	1	0	0	1	1	0	0	0	NA	20	21	1.4	1.2	45.9833	55.9778	13.9	138	15.5	245	NA	4.8	6.04785	5.2	1
0	48.6296	0	1	0	0	1	1	0	0	0	NA	38	NA	1.67	NA	47.5228	42.5741	9	138	15.1	266	0.55	4.7	6.69733	36	0
0	52.5624	0	1	0	0	1	1	0	0	0	NA	39	22	2.1	1.49	32.7254	50.6135	9.1	139	16.8	268	NA	4.4	2.59884	36	0
0	70.0818	0	1	0	0	1	1	0	0	0	NA	13	32	1.5	1.48	47.5239	48.3665	17.84	140	14.2	292	1	4.1	5.25553	36	0
0	92.7659	0	1	0	0	1	1	0	0	0	NA	31	28	2.1	1.83	26.5858	30.5962	9.2	139	14.4	148	NA	4.4	1.73849	9.33333	0
0	89.8563	0	1	0	0	1	1	0	0	0	NA	32	34	1.7	1.7	34.4575	34.1618	14.2	143	NA	222	NA	3.8	3.20294	1.36667	1
0	76.0444	0	1	0	0	1	1	0	0	0	NA	19.3	21	1.32	1.3	52.3921	52.4697	7.1	144	NA	NA	NA	4.6	2.0311	33.3667	0
0	78.1946	0	1	0	0	1	1	0	1	0	2703.7	57	41	1.73	1.5	35.8205	42.2911	6.8	122	17.7	262	0.54	4.8	3.27175	7.83333	1
0	81.1643	0	1	0	0	1	1	0	1	0	3190.92	40	33	2.3	1.9	26.0022	32.8713	5.47	139	24.5	149	0.64	4.4	4.56107	4.8	1
0	89.379	0	1	0	0	1	1	0	1	0	3582.89	60	77	1.9	2.6	30.3372	20.4851	6.46	137	16.1	390	NA	4.4	9.85957	1.16667	1
0	86.4819	0	1	0	0	1	1	0	1	0	788.79	51	NA	2.73	NA	20.2689	22.986	4.9	142	15.8	157	NA	4.6	3.12105	8.1	1
0	76.7913	0	1	0	0	1	1	0	1	0	637.669	27.42	20	1.8	1.6	36.2521	40.9399	7.32	144	NA	119	NA	4.3	2.52752	36	0
0	76.8062	0	1	0	0	1	1	0	1	0	1616.7	28	44	1.45	1.7	46.7651	39.2326	11.7	136	14.2	215	0.42	4.7	7.30198	18.5667	1
0	70.9192	0	1	0	0	1	1	0	1	0	1838.43	38	61	2.15	2.84	29.7468	21.7419	11.1	124.64	13.8	291	0.51	5.3	5.0616	12.1333	1
0	79.4977	0	1	0	0	1	1	0	1	0	NA	53	43	2.2	1.81	28.3206	35.1358	13.4	135	16	225.5	0.53	4.7	9.38435	31.7	0
0	67.8179	0	1	0	0	1	1	0	1	0	NA	75	78	2.83	2.92	22.0562	21.9405	6.09	125	14.6	226	0.75	3.7	3.31472	10.8333	1
0	87.287	0	1	0	0	1	1	0	1	0	NA	52.9	77	1.93	2.86	28.923	18.129	12.19	129	20.9	260	0.38	4.4	24.3067	5.76667	1
0	95.1516	0	1	0	0	1	1	0	1	0	NA	46	30	1.6	1.3	35.6426	46.3575	7.4	140	NA	193	NA	3.7	7.88044	1.86667	1
0	67.2252	0	1	0	0	1	1	0	1	0	NA	21	31	1.7	2	40.4013	33.0811	8.3	139	18.1	249	0.28	4.4	5.09731	30.2333	0
0	73.2894	0	1	0	0	1	1	1	0	0	1975.64	34	37	1.76	1.86	NA	29.4791	3.12	140.3	18.6	NA	0.97	4.2	1.05047	11.8333	0
0	90.5777	0	1	0	0	1	1	1	0	0	1576.74	21	20	1.26	1.2	NA	46.38	5.95	143	15.2	147	1.69	3.8	6.10872	2.33333	0
0	73.3272	0	1	0	0	1	1	1	0	0	4239.85	47	34	2.5	2.14	31.3588	33.4983	13.02	141	16	176	NA	3.9	8.82347	10.9333	1
0	86.2017	0	1	0	0	1	1	1	0	0	370.66	37.75	41	1.9	1.79	30.1906	33.2479	6.3	133	15.5	196	NA	4.3	1.6135	5.2	1
0	61.07	0	1	0	0	1	1	1	0	0	465.65	23	33	1.4	0.93	54.4685	82.5388	16.4	142	16.8	230	1.1	4.9	44.054	5.36667	1
0	71.8145	0	1	0	0	1	1	1	0	0	692.93	45	58	2.1	2.35	36.7997	30.3785	5.17	136	16	137	0.76	4	6.11089	36	0
0	77.5828	0	1	0	0	1	1	1	0	0	518.84	24	31	1.45	0.93	39.9646	77.1301	14.5	135.4	14.9	289	0.31	4.2	8.26729	20.8667	1
0	74.9632	0	1	0	0	1	1	1	0	0	3121.41	58	59	4.1	4.12	13.7758	12.8739	10.27	144	15.3	193	NA	4.2	5.14155	14	1
0	76.9183	0	1	0	0	1	1	1	0	0	330.46	68	98	4.43	4.72	12.1401	10.8517	7.71	138	15.3	120	0.48	5.6	29.1457	6	1
0	85.2975	0	1	0	0	1	1	1	0	0	165.04	43	55	1.61	1.81	37.7079	33.1867	10	133	14.1	135	0.47	4.6	4.21721	31.1333	1
0	85.3106	0	1	0	0	1	1	1	0	0	2236.34	47.46	57	2.9	3.06	18.5589	18.1942	10.18	142	16.2	260	1.05	3.8	1.98652	12.8	1
0	80.5027	0	1	0	0	1	1	1	0	0	1065.89	36	49	2.2	2.95	26.6862	19.0013	8.97	137	15.3	172	0.89	4.7	5.56076	36	0
0	59.9232	0	1	0	0	1	1	1	0	0	1582.39	56	45	1.88	1.7	37.9135	36.9281	6.08	119	15.6	189	1.1	4.3	5.53395	3	1
0	81.9865	0	1	0	0	1	1	1	0	0	4058.18	29	38	1.93	2.16	31.5444	27.826	7.9	136	16.3	166	0.45	4.7	3.86774	22.7667	1
0	76.7513	0	1	0	0	1	1	1	0	0	2038.58	40	NA	2.2	NA	28.4187	29.9857	6.22	142	16.3	144	1.27	NA	4.77133	36	0
0	86.8143	0	1	0	0	1	1	1	0	0	1098.34	33	34	2.5	2.65	22.0329	19.1554	6.33	135	15.9	267	NA	4.8	8.60536	2.9	1
0	88.3395	0	1	0	0	1	1	1	0	0	NA	127.23	121	3.13	3.66	16.5077	18.9477	3.8	135	16.5	NA	1.17	3.2	1.20314	1.2	1
0	72.9528	0	1	0	0	1	1	1	0	0	NA	45	NA	4.9	NA	10.7819	6.36606	7	135	17.6	NA	1.02	4.9	16.3453	0	1
0	70.5785	0	1	0	0	1	1	1	0	0	NA	24	35	2.3	3.28	27.6461	20.5118	9.8	143	16.8	230	NA	3.9	2.77847	5.56667	1
0	70.192	0	1	0	0	1	1	1	0	0	NA	27	42	1.3	1.6	55.9395	42.4502	5.7	136	NA	98	NA	4.6	2.77243	0.7	0
0	85.3561	0	1	0	0	1	1	1	0	0	NA	14	14	1.4	1.16	48.0558	58.9994	7.2	142	16.2	194	NA	3.5	2.96151	21.7667	1
0	79.8996	0	1	0	0	1	1	1	0	0	NA	27	NA	2.43	NA	22.6876	30.6148	4.18	138.4	NA	NA	NA	3.9	3.12378	27.1667	1
0	52.5697	0	1	0	0	1	1	1	0	0	NA	15	16	4.26	4.41	10.0008	14.6643	17.1	141	14.6	443	0.6	3.7	2.65125	36	0
0	80.3042	0	1	0	0	1	1	1	1	0	NA	28	NA	2.2	NA	27.7071	29.0958	7.1	137	16.6	247	0.69	4.2	4.20376	17.9667	1
0	83.5573	0	1	0	0	1	1	1	1	0	NA	79	87	3.2	3.1	16.5458	17.728	5.5	133.8	16.1	165	1.15	4.6	3.2029	7.16667	1
0	71.1936	0	1	0	0	1	1	1	1	0	NA	24	NA	1.33	NA	50.7728	56.5814	5.9	143	15.4	NA	0.82	3.7	5.29438	36	0
0	88.7392	0	1	0	0	1	1	1	1	0	NA	42	36	1.7	1.51	35.7897	38.8881	8.94	142	14.6	197	0.89	4.8	5.10061	0.633333	0
0	88.4694	0	1	0	0	1	1	1	1	0	NA	38	31	1.6	1.41	38.5917	44.0204	7.48	119	13.7	121	0.31	5.6	7.89452	36	0
0	84.0194	0	1	0	0	1	1	1	1	0	NA	31	56	1.27	1.53	51.8996	40.8475	12.1	141	16	NA	3.065	3.9	6.52228	10.5	0
0	75.1148	0	1	0	0	0	0	0	0	1	252.64	16.2	NA	1.1	NA	55.6668	55.6381	8.64	143	13.4	175	0.56	3.7	0.986344	36	0
0	64.1632	0	1	0	0	0	0	0	0	1	458.9	19	21	1	0.91	NA	85.1973	6.9	140	13.4	145	1.81	4.9	3.21505	11.7333	0
0	52.7861	0	1	0	0	0	0	0	0	1	342.58	15	23	0.64	0.8	NA	NA	11.41	141	14.5	188	0.71	3.7	6.17261	10.7	0
0	30.5108	0	1	0	0	0	0	0	0	1	722.12	13	16	1.13	1	73.7648	NA	8.1	138	15.8	186	1.01	4	5.1051	36	0
0	65.2832	0	1	0	0	0	0	0	0	1	2972.08	22	28	0.89	0.9	94.0538	91.1264	8.14	138	13.3	277	NA	3.8	3.94669	36	0
0	82.714	0	1	0	0	0	0	0	0	1	934.19	13	18.7	1.1	1.16	71.3514	61.6497	7.8	140	15.7	162	0.4	4.1	2.29701	36	0
0	78.1084	0	1	0	0	0	0	0	0	1	1000.1	16	14	1.35	1.14	49.2649	61.1669	8.64	139	15.8	NA	0.77	NA	4.70505	5.96667	1
0	67.3171	0	1	0	0	0	0	0	0	1	1678.91	17	NA	1.3	NA	56.0482	61.6452	5.28	134	16.3	174	1.28	5	6.6653	36	0
0	83.0662	0	1	0	0	0	0	0	0	1	191.46	20	27	0.9	1.33	79.4355	49.6047	9.6	138	14.7	185	NA	4	4.06629	9.93333	1
0	88.3739	0	1	0	0	0	0	0	0	1	1093.27	38	25	1.3	1.33	48.3097	46.9783	5.6	139.5	NA	110	NA	4.3	6.21188	17.9667	1
0	88.2674	0	1	0	0	0	0	0	0	1	NA	18	24	0.94	0.97	59.2664	68.5052	5.23	146.33	NA	157	0.76	3.6	1.6628	25.1667	0
0	57.3345	0	1	0	0	0	0	0	0	1	NA	20	NA	1.24	NA	54.1819	95.266	10.9	119	NA	182	0.73	3.7	5.75484	27.3	0
0	48.0488	0	1	0	0	0	0	0	0	1	NA	71.05	64	1.56	0.95	67.0333	86.1967	10.35	139	17.3	255	1.1	4.1	14.9914	12.8333	1
0	59.3235	0	1	0	0	0	0	0	0	1	NA	45.06	8	1.1	0.47	69.4545	132.053	17.2	132	17	215	3.986	4.2	13.6346	36	0
0	71.8839	0	1	0	0	0	0	0	1	1	1403.65	8	16	0.74	0.84	101.096	86.1079	6.93	138	13	118	1.3	4.2	2.34179	36	0
0	70.1158	0	1	0	0	0	0	0	1	1	1785.44	16	19	0.86	0.77	84.9092	92.2559	NA	132.97	NA	NA	1.72	NA	9.47202	36	0
0	55.7372	0	1	0	0	0	0	0	1	1	198.35	35	46	1.8	2.9	43.4182	31.8605	15.36	142	13.3	229	NA	5.1	3.46845	31.7	0
0	90.3315	0	1	0	0	0	0	0	1	1	4217.2	41	40	1.53	1.16	36.6706	47.2503	8.9	138	16.7	342.7	0.56	4.9	11.9322	1	1
0	90.3156	0	1	0	0	0	0	0	1	1	2691.02	23	18	1.1	0.93	59.232	61.2342	8.29	133	18.2	296	0.257	4	2.37313	1.5	1
0	52.152	0	1	0	0	0	0	0	1	1	NA	14	14	0.85	0.78	101.02	105.805	10.2	139.1	16.5	444.6	0.43	4.4	9.18715	36	0
0	84.4104	0	1	0	0	0	0	0	1	1	NA	25	26.2	1.5	1.23	38.8623	50.1603	22.3	138	NA	284	NA	4	2.13769	36	0
0	74.6548	0	1	0	0	0	0	0	1	1	NA	18	NA	0.9	NA	81.9065	77.7249	5.2	138	NA	NA	NA	4.3	0.418557	36	0
0	65.9153	0	1	0	0	0	0	0	1	1	NA	15	15	1.2	1.1	67.8252	71.7035	6.04	144	NA	284.7	0.992	3.4	3.16614	36	0
0	71.6685	0	1	0	0	0	0	1	1	1	705.86	28	21	1.3	1.3	53.0975	NA	9.5	140	18.6	173	1.4	4.9	8.60497	3.56667	0
0	79.93	0	1	0	0	0	0	1	1	1	674.95	32	24	0.9	0.79	81.8872	87.6862	6.7	144	15.1	151	0.99	4.3	2.21651	36	0
0	77.6443	0	1	0	0	0	0	1	1	1	2592.14	35	34	1.92	1.43	31.9823	46.5427	NA	137	NA	NA	NA	3.9	8.91277	7.9	1
0	90.658	0	1	0	0	0	0	1	1	1	772.9	61	NA	2.29	NA	24.6382	NA	5.7	133	NA	113	NA	4.8	8.87488	9.86667	1
0	86.8193	0	1	0	0	0	0	1	1	1	NA	38	31	1.63	1.42	39.7516	46.4876	7.2	140	17	222	1.99	4.3	2.09001	2.46667	1
0	98.313	0	1	0	0	0	0	1	1	1	NA	40	61	1.3	2.37	47.4152	22.769	5.7	135	15.7	118.4	1.12	4	3.87179	0.7	1
0	95.5112	0	1	0	0	0	0	1	1	1	NA	25	26	1.1	1.04	57.8655	62.3875	16.4	131	20.7	337.7	0.53	3.9	15.7951	13.3667	1
0	86.0921	0	1	0	0	0	0	1	1	1	NA	47	33	2.33	1.52	23.4661	38.6892	5.13	141	13.5	125	NA	4.6	8.60107	31.4667	1
0	78.3738	0	1	0	0	0	1	0	0	1	964.65	26.2	NA	1.2	NA	60.0076	83.8504	10	136	17.5	254	0.68	4.4	14.5852	3.3	0
0	85.0951	0	1	0	0	0	1	0	0	1	3244.97	43	38	2.1	NA	23.5279	25.8212	14.3	137	16.8	226	0.52	4	5.01987	22.3333	1
0	65.9038	0	1	0	0	0	1	0	0	1	365.15	16	NA	0.81	NA	98.448	92.6594	8.7	138	NA	271	NA	4.1	2.59653	36	0
0	84.6052	0	1	0	0	0	1	0	0	1	1749.74	23	NA	1.2	NA	56.7776	59.7033	15.1	132	NA	144	NA	3.9	6.14918	6.03333	1
0	77.7609	0	1	0	0	0	1	0	0	1	2263.27	15	18	0.88	0.83	82.0343	83.0303	7.1	134	14.2	443	0.41	4.1	6.15979	36	0
0	43.0307	0	1	0	0	0	1	0	0	1	537.89	16	NA	1.2	0.98	81.2079	80.2573	18.81	141	17.7	424	0.69	4.2	5.52262	36	0
0	72.6022	0	1	0	0	0	1	0	0	1	941.76	21	24	1.41	1.41	50.2192	53.1822	5.1	136	13.8	168	0.75	3.9	6.14211	26.2	1
0	70.511	0	1	0	0	0	1	0	0	1	NA	24	27	1.2	1.4	59.9911	NA	6.02	140	14.6	144	1.47	4.4	4.17677	36	0
0	71.0406	0	1	0	0	0	1	0	0	1	NA	16	NA	1.7	NA	39.6511	NA	9.8	138	15.1	183	0.9	4.2	13.217	23.8333	1
0	87.1506	0	1	0	0	0	1	0	0	1	NA	43	52	2.2	2.1	25.5746	28.0578	7.3	140.3	16.2	123.3	0.51	4.9	2.84976	36	0
0	79.0322	0	1	0	0	0	1	0	0	1	NA	21.36	24	1.5	1.4	45.0756	47.6502	8.8	146	14.8	243	0.68	5.2	4.65196	36	0
0	54.7331	0	1	0	0	0	1	0	0	1	NA	16	29	2.5	2.27	30.384	34.9449	14.6	139	16.3	350	1.15	3.6	29.7954	36	0
0	74.0675	0	1	0	0	0	1	0	0	1	NA	28	30	1.03	0.9	69.6971	84.3635	18.39	136	14.4	173	0.31	4.1	6.50921	36	0
0	55.4993	0	1	0	0	0	1	0	0	1	NA	18	21	1.4	1.1	53.2005	76.4005	15.4	137	15.1	333	0.8	4.3	3.76843	36	0
0	82.1655	0	1	0	0	0	1	0	0	1	NA	17.36	45	2.3	2.87	24.6107	18.1889	18.1	132	15.7	328	0.3	NA	2.38158	30.4667	0
0	77.7413	0	1	0	0	0	1	0	1	1	1098.16	25	30	1.3	1.49	47.6287	43.5551	6.9	139	NA	117	NA	NA	5.16571	34.8667	0
0	74.5484	0	1	0	0	0	1	0	1	1	3016.23	30	28	1.23	1.22	55.7383	52.5794	5.1	139	16.5	126	NA	3.97	2.94561	11.0333	1
0	67.9881	0	1	0	0	0	1	0	1	1	1781.41	20	20	1.4	1.35	51.785	49.5995	7.1	144	17.5	175	NA	4	1.74598	36	0
0	59.389	0	1	0	0	0	1	0	1	1	314.02	12	NA	0.89	NA	90.8653	86.3331	13.1	141	13.7	240.6	0.7	4.3	4.90959	36	0
0	86.205	0	1	0	0	0	1	0	1	1	NA	25	39	1.7	2.3	34.6582	23.9479	9	143	15.2	376	0.8	3.6	4.80019	8.46667	1
0	73.4797	0	1	0	0	0	1	0	1	1	NA	25	20	1.65	0.91	40.9765	82.8404	17.4	139	16.8	218	0.41	3.9	2.13942	36	0
0	62.59	0	1	0	0	0	1	0	1	1	NA	50	NA	1.4	NA	53.9714	55.0739	13.3	142	16.3	122	NA	4.8	1.25025	5.06667	1
0	71.78	0	1	0	0	0	1	0	1	1	NA	21.4	50	0.8	1.09	90.328	68.921	23	130	21.2	146	0.34	4.4	9.8241	7.7	1
0	70.256	0	1	0	0	0	1	0	1	1	NA	23	54	1.03	2.06	73.0386	33.102	6.58	126	15.7	NA	NA	4.1	7.19786	23.5333	1
0	59.8766	0	1	0	0	0	1	0	1	1	NA	21	17	1.3	1	57.6775	80.407	3.8	142	16.7	NA	0.63	3.8	6.15637	32.3667	0
0	77.7588	0	1	0	0	0	1	0	1	1	NA	42	51	2.6	3	23.8978	20.6899	6.5	137	15.4	NA	0.8	4.7	4.1307	36	0
0	84.4245	0	1	0	0	0	1	0	1	1	NA	47	37	1.7	1.49	35.5388	42.0648	12.42	140	14.8	312	NA	4.5	4.56115	3.66667	1
0	82.185	0	1	0	0	0	1	0	1	1	NA	36	NA	1.29	NA	52.1507	53.3659	4.8	137	17	157	1.745	4.7	0.332888	3.93333	1
0	85.7117	0	1	0	0	0	1	1	0	1	919.2	34	44	1.49	1.7	41.8541	42.0133	5.99	136	15.1	238	NA	4.3	2.04218	7.66667	1
0	75.793	0	1	0	0	0	1	1	0	1	293.649	15	15	1.1	1.24	62.9177	61.8986	4.61	133.5	15	95	2.1	3.9	4.74036	36	0
0	81.5213	0	1	0	0	0	1	1	0	1	1451.91	56	48	5.15	4.74	9.77851	9.60229	7.06	132	16.7	210	0.49	4.4	7.1168	25.6667	1
0	76.4876	0	1	0	0	0	1	1	0	1	594.049	56	52	1.83	1.81	34.4046	34.991	5.62	136	20.3	149	0.89	NA	10.0961	29.0667	0
0	66.2337	0	1	0	0	0	1	1	0	1	NA	36	NA	1.53	NA	46.5064	45.637	6.5	139.3	NA	152	NA	4.2	2.06678	36	0
0	76.8149	0	1	0	0	0	1	1	0	1	NA	9	16	0.93	1.06	79.777	68.7882	6.4	140	15.9	167	1.2	2.9	4.98804	36	0
0	45.5777	0	1	0	0	0	1	1	0	1	NA	21	13	0.77	0.77	107.062	106.89	11.7	140	14.8	236	NA	3.9	3.00256	36	0
0	81.5362	0	1	0	0	0	1	1	0	1	NA	20	19	1.73	1.43	35.8667	44.9715	12.5	124	NA	253	0.76	4.6	11.1116	24.2667	0
0	85.2059	0	1	0	0	0	1	1	0	1	NA	37	20	1.63	1.23	38.3488	54.1595	13.8	132	15.8	138	NA	4.1	5.88768	36	0
0	69.8875	0	1	0	0	0	1	1	1	1	620.82	23.5	NA	1.7	NA	41.1436	35.6368	6	137	18	209	0.23	5.2	0.23869	36	0
0	78.7146	0	1	0	0	0	1	1	1	1	342.84	29	26	1.5	1	44.9972	71.5132	9.1	140	NA	227	0.37	3.3	7.13805	10.2	1
0	82.6952	0	1	0	0	0	1	1	1	1	1046.36	59	94	2.05	2.33	28.6176	24.2595	16.6	140	15.6	345	0.6	4.8	36.4179	0.766667	1
0	73.0434	0	1	0	0	0	1	1	1	1	2310.11	38	27	1.9	1.4	34.262	47.6904	12.2	140	24.3	256	1.8	4	2.33569	3.46667	0
0	70.0712	0	1	0	0	0	1	1	1	1	2072.96	78.4	100.3	2.2	1.93	30.4384	34.744	5.95	138	19	172	5.934	4.1	15.7673	20.4333	1
0	90.074	0	1	0	0	0	1	1	1	1	1299.51	72	94	1.9	1.7	29.7524	33.221	8.7	135	15.2	116	0.7	5.3	9.2777	0.233333	1
0	89.4346	0	1	0	0	0	1	1	1	1	2521.92	20	38	1.25	1.39	50.4646	44.8973	9.9	136	15.8	242	NA	4.3	4.75019	11.2	1
0	60.5902	0	1	0	0	0	1	1	1	1	2566.12	35.2	25	1.7	1.6	43.9211	46.3673	9.1	134.17	18.2	320	NA	4.1	3.47994	16.0333	1
0	76.8283	0	1	0	0	0	1	1	1	1	NA	16	NA	0.85	NA	82.7699	94.1086	10.5	135	12.7	248	0.93	3.9	2.8625	36	0
0	85.4574	0	1	0	0	0	1	1	1	1	NA	22	16	1.33	1.12	47.2626	59.6795	8.5	136	NA	252	NA	4.8	5.84348	32.2667	1
0	66.6581	0	1	0	0	0	1	1	1	1	NA	16	18	1.15	1.2	69.3448	60.498	12.6	138	13.6	217	2.1	3.6	6.87937	36	0
0	77.9222	0	1	0	0	0	1	1	1	1	NA	10	20	0.83	1.4	83.3447	47.0806	5.77	138	NA	250	0.92	4.34	4.22172	12.4	0
0	70.3863	0	1	0	0	0	1	1	1	1	NA	56	28	2.2	1.5	28.7618	44.3146	10.2	138	13.9	151	0.9	4.7	4.06069	36	0
0	86.2896	0	1	0	0	0	1	1	1	1	NA	43	37	1.4	1.44	44.665	42.9357	5.7	134	19.5	183	0.8	5	3.01616	14.3333	1
0	72.0504	0	1	0	0	0	1	1	1	1	NA	21	21	1.4	1.37	48.1026	50.6184	5.8	142	15.1	117	0.71	3.8	2.17849	36	0
0	87.2097	0	1	0	0	0	1	1	1	1	NA	53	41	2.24	1.73	25.4875	34.453	10.87	142	16.5	212	0.98	4.4	10.2567	30.3333	1
0	77.4802	0	1	0	0	0	1	1	1	1	NA	26	25	0.93	1.06	78.6837	66.1534	10.7	141	14	199	0.59	3.8	1.97258	1.4	1
0	86.5583	0	1	0	0	1	1	1	1	1	NA	31	23	1.2	1	53.7697	70.5478	9.6	142	NA	NA	NA	4.6	2.46671	11.5	1
0	68.1897	0	1	0	0	1	1	1	1	1	NA	71	90	2.2	1.91	28.6353	27.6377	6.65	134	18.7	163.3	1.69	4.4	7.82616	0.3	1
0	82.8834	0	1	0	0	1	1	1	1	1	NA	17	25	1.36	1.36	47.9802	45.3591	8.59	136	15.4	255	3.225	4.8	4.19237	20.3667	0
0	66.264	0	1	0	1	1	0	0	0	0	NA	22	27	1.78	1.44	38.7081	48.1835	21.39	134	14	571.7	0.51	3.7	5.0704	36	0
0	63.3312	0	1	0	1	1	0	0	0	0	NA	57	34	1.71	1.6	41.4362	45.8847	16.64	134	13.4	224	NA	3.2	12.3297	36	0
0	67.492	0	1	0	1	1	0	0	0	0	NA	32	43	1.74	2.01	39.7075	34.7863	12.2	140	NA	200	0.47	4.1	8.58731	9.56667	0
0	85.9485	0	1	0	1	1	1	0	0	0	195.41	14	26	1.2	1.5	57.78	42.7632	13.8	137	13.5	209	0.92	4.8	4.71951	0	1
0	91.6327	0	1	0	1	1	1	0	0	0	962.99	48	57	2.12	3.28	25.671	15.6361	7.79	NA	NA	152	NA	NA	4.08131	8.86667	1
0	77.1062	0	1	0	1	1	1	0	0	0	954.87	39	NA	1.99	NA	31.7852	33.7334	14	142	14.9	319	0.37	3.9	14.3185	11.4333	0
0	88.3547	0	1	0	1	1	1	0	0	0	4207.14	67	114.4	2.6	3.04	20.3044	16.6053	6.9	137	15.6	147	1.03	4.7	10.0941	2.26667	1
0	45.5771	0	1	0	1	1	1	0	0	0	1122.65	43	36	1.54	1.66	50.5596	46.3896	8.2	140	NA	191	NA	4.6	6.14744	36	0
0	69.6653	0	1	0	1	1	1	0	0	0	478.61	10.13	18	0.91	1.22	83.4217	59.4166	6.07	138	14.2	NA	NA	3.77	6.39546	36	0
0	77.5545	0	1	0	1	1	1	0	0	0	812.68	14	27	1.32	1.53	50.7618	43.2081	10.3	128.63	13.2	175	0.45	3.9	5.98468	11.7333	0
0	76.0786	0	1	0	1	1	1	0	0	0	2057.53	16	19	1.4	1.5	49.075	45.1689	8.21	142	16.8	255	0.75	5.4	2.0506	36	0
0	82.0286	0	1	0	1	1	1	0	0	0	1690.7	25	46	1.2	1.37	55.5216	48.2679	9.09	141	16.3	246	1.47	3.51	3.1029	36	0
0	83.8619	0	1	0	1	1	1	0	0	0	910.96	36	41	1.1	1.1	60.8166	62.5997	7.5	134	17.6	266	0.77	3.6	7.22513	8.86667	0
0	78.1007	0	1	0	1	1	1	0	0	0	NA	29	NA	2	NA	30.9028	21.7064	8.4	140	15.3	315	NA	5	18.7861	14.9667	1
0	78.0336	0	1	0	1	1	1	0	0	0	NA	21	22	0.98	1	76.5103	71.9575	3.98	138	12.8	133	1.3	4.1	1.8216	36	0
0	82.6267	0	1	0	1	1	1	0	0	0	NA	59	59	1.92	2.1	31.0241	28.16	17.4	136	14	235	0.74	4.8	5.34036	16.9	1
0	88.913	0	1	0	1	1	1	0	0	0	NA	15.93	NA	1.4	NA	46.2006	46.4064	10.4	130	NA	218	NA	5.1	3.22893	33.8	1
0	34.5317	0	1	0	1	1	1	0	0	0	NA	16	22	1.1	0.9	80.3417	92.6465	10.91	133	NA	175	2.4	3.6	7.70961	6.9	1
0	87.6651	0	1	0	1	1	1	0	0	0	NA	39	70	3.7	3.23	15.2577	17.9098	14.53	137	NA	258	1.91	4.1	8.2131	0.7	1
0	81.8654	0	1	0	1	1	1	0	0	0	NA	53	55	1.9	2.1	30.6551	27.9968	9.6	141	14.9	368	0.73	5.1	13.934	36	0
0	79.9682	0	1	0	1	1	1	0	0	0	NA	20	31	1.33	1.47	51.8995	46.8341	13.65	138	14.5	275	0.42	3.8	6.15441	20.1667	1
0	87.1335	0	1	0	1	1	1	0	0	0	NA	58	51	1.7	1.23	36.0854	52.175	10.9	137	NA	283	NA	5.1	5.98016	5.16667	1
0	66.7488	0	1	0	1	1	1	0	1	0	NA	32	NA	1.24	NA	59.7602	58.7064	10.7	133	14.8	NA	NA	4.4	8.90051	36	0
0	90.2393	0	1	0	1	1	1	0	1	0	NA	20	NA	1.3	NA	48.3299	39.3627	9.3	137	15.5	164	1.09	3.6	13.0994	7.96667	1
0	66.3937	0	1	0	1	1	1	0	1	0	NA	23	NA	1.1	NA	67.9315	86.6401	NA	NA	16.7	NA	NA	NA	3.2949	33.4667	1
0	66.0687	0	1	0	1	1	1	0	1	0	NA	22.3	NA	1.43	NA	50.7948	85.0331	NA	NA	NA	NA	NA	NA	1.96441	36	0
0	79.715	0	1	0	1	1	1	1	0	0	1707.35	19	24	1.43	1.61	45.3503	40.0758	2.49	136	16.1	58.4	NA	4.5	4.18725	36	0
0	87.966	0	1	0	1	1	1	1	0	0	1616.7	27	28	1.55	1.36	38.592	47.4172	5.49	141	13.4	134	0.4	3.9	7.03505	10.5	1
0	80.1211	0	1	0	1	1	1	1	0	0	1653.21	41	28	1.53	1.38	42.3024	47.0174	13.7	138	18	123	NA	4.3	6.04096	10.9667	1
0	84.3958	0	1	0	1	1	1	1	0	0	629.6	55.41	NA	2.19	NA	26.9002	14.0315	7.9	136	13.7	287	NA	NA	15.9659	5	1
0	74.274	0	1	0	1	1	1	1	0	0	1342.8	16	24	1.03	1.3	68.4682	58.0732	9.2	138	NA	116	NA	4.4	4.13757	14.8667	1
0	86.2583	0	1	0	1	1	1	1	0	0	698.3	41	26	1.7	1.12	36.1807	60.4535	8.8	141.2	14.7	110	0.92	4.3	17.3763	4.63333	1
0	73.9743	0	1	0	1	1	1	1	0	0	NA	16	17	0.83	0.73	84.4425	93.9196	7.81	138	16.6	203	1.13	5	8.89978	33.1333	1
0	62.7678	0	1	0	1	1	1	1	0	0	NA	7	10	0.63	0.62	106.104	105.499	11.4	130	14.5	159	NA	5.4	17.2198	36	0
0	72.4375	0	1	0	1	1	1	1	0	0	NA	35	32	1.1	0.78	67.9732	90.2945	10.1	139.9	16.7	266	1.14	3.9	6.23888	36	0
0	84.8083	0	1	0	1	1	1	1	0	0	NA	34	30	1.2	1.43	55.8307	44.534	4.39	135	13.5	67	1.484	4	2.4867	0.233333	1
0	85.8544	0	1	0	1	1	1	1	0	0	NA	34	46	1.1	1.49	61.0617	43.2996	9.5	143	14.1	207	0.321	4.8	10.1115	23.6667	1
0	64.6817	0	1	0	1	1	1	1	0	0	NA	20	25	1.2	1.21	62.4638	NA	6.96	137	NA	144	0.39	4	3.48753	21.9333	0
0	59.9145	0	1	0	1	1	1	1	0	0	NA	36.08	NA	2.03	NA	39.0361	28.6119	8.65	142	14.6	NA	NA	4.3	3.3819	36	0
0	84.3651	0	1	0	1	1	1	1	0	0	NA	37	42	1.76	2.1	34.8457	34.4465	5.8	139	16.3	160	1.1	5.1	6.18765	5.6	1
0	79.979	0	1	0	1	1	1	1	0	0	NA	70	69	2.83	2.49	20.4679	23.6177	14.35	127	14	346	NA	4.5	8.75408	0	1
0	86.8987	0	1	0	1	1	1	1	0	0	NA	26	52	1.7	2.36	36.2862	23.6576	8.6	140	15.7	160	1.31	5	4.05434	34.3	1
0	88.0845	0	1	0	1	1	1	1	0	0	NA	94	44	3.43	2.03	14.7601	28.5211	9.4	138	16.2	172	0.4	4	1.39919	0.266667	1
0	66.6039	0	1	0	1	1	1	1	0	0	NA	64.5	93	3.43	3.23	17.0266	18.6859	11.5	135	15.4	296	0.25	4.5	5.53433	23.7333	1
0	78.1945	0	1	0	1	1	1	1	1	0	NA	38	29	2.01	1.89	29.6073	33.7409	5.6	140	19.8	207	1.01	4.2	11.999	7.06667	1
0	80.6632	0	1	0	1	1	1	1	1	0	NA	24	40	1.23	1.9	54.5599	32.7155	14.4	139	NA	327	0.3	4.1	10.0699	36	0
0	90.1624	0	1	0	1	1	1	1	1	0	NA	24	22	1.37	0.8	45.8466	86.2638	5.73	136	16.1	140	0.8	4.3	7.32416	36	0
0	86.4668	0	1	0	1	1	1	1	1	0	NA	24.91	31	1.3	2.05	48.3308	27.8277	8.6	131	15.6	141	1.12	NA	2.89166	3.4	1
0	72.2231	1	1	0	0	0	0	0	0	0	1080.26	98	98	6.45	6.64	7.33675	7.49196	11.8	141	14	319	0.57	4.1	9.23308	6.13333	1
0	76.922	1	1	0	0	0	0	0	0	0	848.07	28	24	1.63	1.62	39.4639	38.9651	14.4	136.8	13	193	0.57	NA	5.22844	36	0
0	86.7506	1	1	0	0	0	0	0	0	0	370.39	30	33	1.43	1.73	44.1763	34.7875	12.4	144	15.7	166	0.59	5.1	5.71605	0.233333	1
0	88.1695	1	1	0	0	0	0	0	0	0	1420.04	16	23	1.1	0.99	60.532	63.6891	16.7	131	15.3	223	NA	4.8	2.46678	14.3	0
0	82.4536	1	1	0	0	0	0	0	0	0	913.34	29	46	1.5	1.83	43.952	38.4583	9.84	142	16	265	0.54	3.6	6.26977	27.1333	1
0	83.3217	1	1	0	0	0	0	0	0	0	2083.23	31.96	40	1.3	1.4	50.8501	46.7637	8.05	138	16.3	193	0.95	4.1	5.24894	31.5	1
0	71.3598	1	1	0	0	0	0	0	0	0	60.63	26.17	39.7	1.39	1.6	50.8937	42.1573	5.9	141.1	14.2	152	0.5	4.4	10.9014	36	0
0	80.128	1	1	0	0	0	0	0	0	0	655.169	17.18	25	1.23	1.4	54.2713	46.429	5.8	139	NA	173	1.46	3.4	6.86535	36	0
0	87.3022	1	1	0	0	0	0	0	0	0	2345.38	15	16	0.93	0.88	74.4523	80.6648	5.13	141	15.3	118	2.01	3.5	3.91472	36	0
0	67.8251	1	1	0	0	0	0	0	0	0	620.309	21	23.5	1.4	1.63	51.7808	42.5454	8.7	142	NA	178	0.55	4.3	3.12402	36	0
0	78.126	1	1	0	0	0	0	0	0	0	163.09	28	27	1.74	1.5	36.6311	43.0171	7.02	138	NA	182	0.48	4.9	1.94169	36	0
0	65.8421	1	1	0	0	0	0	0	0	0	621.89	19	32	1.23	1.03	58.824	71.8266	14.6	126	15	426.6	0.56	3.9	4.48106	36	0
0	73.5733	1	1	0	0	0	0	0	0	0	1287.23	19	30	1.24	1.41	62.0561	58.181	11.5	135	17	297	NA	4.4	8.64531	5.66667	0
0	68.4722	1	1	0	0	0	0	0	0	0	409.96	56	28	1.6	0.81	NA	NA	18.5	136	13.7	329	0.61	4.9	21.0941	10.6333	0
0	72.3369	1	1	0	0	0	0	0	0	0	981.4	20	32	1.1	1.13	66.6843	62.4164	7.1	139	14.4	285	0.6	5.4	7.19778	2.16667	0
0	70.8241	1	1	0	0	0	0	0	0	0	759.17	54	63	2.94	2.45	19.8371	25.4443	6.96	147	17	139.7	NA	4.3	5.18602	35.1333	1
0	88.3277	1	1	0	0	0	0	0	0	0	1061.33	26	NA	1.53	NA	39.8339	45.3655	8.56	137	16.8	284	0.4	3.8	24.1156	0.266667	1
0	77.638	1	1	0	0	0	0	0	0	0	1815.34	59	78	3.5	4.47	15.5497	12.0597	10.57	139	15.5	246	0.54	5.5	6.14822	36	0
0	87.88	1	1	0	0	0	0	0	0	0	1375.81	84.7	NA	3.4	NA	15.2418	11.2474	10.2	140	22.5	200	0.48	6	3.0582	0	1
0	74.07	1	1	0	0	0	0	0	0	0	1831.91	19	23	1	1.13	73.9765	64.1726	12	138	15.2	246	1.64	NA	2.93251	3.8	1
0	92.0678	1	1	0	0	0	0	0	0	0	1896.96	44	30	1.8	1.14	31.2251	54.2679	11.7	126	14.8	173	2.1	4.8	3.51105	4.43333	1
0	53.5983	1	1	0	0	0	0	0	0	0	222.13	20	24	1.53	1.41	50.1496	54.8519	10.46	138	16.6	181	0.92	3.9	4.53962	36	0
0	78.9032	1	1	0	0	0	0	0	0	0	1934.93	18	16	1.1	1.35	65.8108	46.2289	9.3	135	NA	251	NA	3.9	4.23228	36	0
0	66.8974	1	1	0	0	0	0	0	0	0	797.35	12	13.1	1.2	1	64.1313	84.1512	9.6	132	14.8	351	NA	3.8	3.69739	36	0
0	80.5776	1	1	0	0	0	0	0	0	0	631.84	11	11	0.82	0.84	83.8518	83.7286	8.4	140	NA	117	NA	3.9	2.59916	36	0
0	61.5616	1	1	0	0	0	0	0	0	0	280.459	12	NA	0.94	NA	82.0128	92.6404	8.28	140	13.7	211	0.75	3.4	6.02367	36	0
0	37.2878	1	1	0	0	0	0	0	0	0	249.71	23	24	1.29	1.33	68.9496	65.8123	7.13	140	NA	171	0.81	4.5	2.54473	36	0
0	62.0788	1	1	0	0	0	0	0	0	0	728.27	31	18	1.59	1.3	45.5223	59.6006	7.2	140	NA	284	0.34	5.2	6.80435	36	0
0	63.4464	1	1	0	0	0	0	0	0	0	61.24	17	12	0.8	0.63	93.9726	109.462	8.14	146.7	14.5	227	0.31	4.4	3.8455	36	0
0	43.9282	1	1	0	0	0	0	0	0	0	178.24	21	12	1.1	0.92	82.5784	90.6875	11.23	135	14	349	0.37	4.4	4.28285	36	0
0	59.3713	1	1	0	0	0	0	0	0	0	495.77	18	30	0.9	0.96	87.5355	83.565	9.4	140	14	188.5	1.02	3.9	2.98883	36	0
0	54.6133	1	1	0	0	0	0	0	0	0	410.5	46	35	1.21	1.23	67.2067	65.8083	3.83	137	13.4	173	0.2	4.6	9.75157	36	0
0	62.5709	1	1	0	0	0	0	0	0	0	788.51	14	36	0.99	1.23	84.2106	71.5195	12.1	137	13.6	268	0.9	3.6	13.6501	36	0
0	61.0044	1	1	0	0	0	0	0	0	0	1577.45	30	21	1.2	1.3	68.8061	65.1502	6.98	136	NA	213	0.5	5.2	9.44461	36	0
0	45.7017	1	1	0	0	0	0	0	0	0	951.51	42	24	1.83	1.2	43.8435	67.6967	14.14	136	13.9	236	0.26	4.5	6.21299	36	0
0	57.5338	1	1	0	0	0	0	0	0	0	1745.97	39	38	1.6	1.61	47.4234	49.7819	7.3	137.9	15.8	169	1.07	4.2	0.237227	33.3667	1
0	75.0367	1	1	0	0	0	0	0	0	0	761.12	19	28	1	1.23	73.2072	NA	26.58	140.1	12.8	486.5	0.61	4	3.42237	36	0
0	82.5421	1	1	0	0	0	0	0	0	0	1098.83	32	33	1.1	1.1	60.9501	59.6632	8.98	133.77	14.8	355	1.101	5.5	0.24615	12.1333	1
0	64.3208	1	1	0	0	0	0	0	0	0	1275.98	24	40	1.15	1.37	64.5611	53.5842	7.04	140	14.2	152	0.6	4.5	5.87392	36	0
0	64.8316	1	1	0	0	0	0	0	0	0	NA	26	NA	1.3	NA	52.4617	75.3925	9.78	135	NA	NA	NA	4.3	2.13974	36	0
0	58.0206	1	1	0	0	0	0	0	0	0	NA	31	NA	1.3	NA	58.8585	73.3221	8.5	142	15	198	NA	4.6	1.10969	36	0
0	72.2584	1	1	0	0	0	0	0	0	0	NA	20	25	0.93	0.96	86.8574	62.2446	8.49	140.8	15.5	179	NA	4.2	1.30713	36	0
0	66.7336	1	1	0	0	0	0	0	0	0	NA	29	34.5	1.5	1.35	48.6003	53.8973	6.72	141.18	12.9	168	0.87	4.2	16.6402	36	0
0	54.8277	1	1	0	0	0	0	0	0	0	NA	19	15	1.2	1.1	69.4384	73.7071	22.57	146.04	NA	660	NA	4.3	9.56583	36	0
0	63.8326	1	1	0	0	0	0	0	0	0	NA	30	22	1.3	1.29	55.4609	59.3663	NA	140	NA	NA	0.6	5	14.7885	36	0
0	66.9891	1	1	0	0	0	0	0	0	0	NA	23	NA	1.76	NA	39.9865	45.7789	9.1	139	NA	258	0.54	3.8	1.01804	32.8333	0
0	67.5174	1	1	0	0	0	0	0	0	0	NA	15	42	1.3	1.61	57.7979	43.1834	13.6	140	NA	NA	NA	3.8	3.04768	36	0
0	65.2465	1	1	0	0	0	0	0	0	0	NA	25	NA	1.33	NA	52.8526	39.9577	10.03	140	13.5	171	0.38	4.5	7.5502	32.3	1
0	74.3904	1	1	0	0	0	0	0	0	0	NA	24	14	2.03	1.56	32.7166	43.6175	16.3	139	14.7	199	NA	4.1	2.14407	7.56667	1
0	49.8993	1	1	0	0	0	0	0	0	0	NA	64.5	44	5.61	4.37	11.3325	14.8678	10.1	139	14.7	340	0.36	4.8	4.32107	36	0
0	80.9884	1	1	0	0	0	0	0	0	0	NA	56	17	4.33	3.74	11.7659	13.3019	8.6	138	14.1	206	0.6	4.2	2.13199	36	0
0	71.7159	1	1	0	0	0	0	0	0	0	NA	74	NA	4.03	NA	14.0123	17.768	16.5	139	14.6	288	0.52	4.5	0.328639	11.9333	1
0	73.9871	1	1	0	0	0	0	0	0	0	NA	48	44.6	1.94	1.7	32.3745	36.4145	12.6	132	14	210	NA	4.6	2.74142	0	1
0	86.9759	1	1	0	0	0	0	0	0	0	NA	58	91.9	2.19	2.7	26.2775	19.6524	10.3	134	NA	188	0.42	5	5.31977	2.86667	1
0	94.9345	1	1	0	0	0	0	0	0	0	NA	26	44	1.4	1.7	42.5356	33.7286	26.35	132	14.6	575.4	NA	5.5	5.99189	36	0
0	74.3529	1	1	0	0	0	0	0	0	0	NA	28	34	1.9	1.93	33.6469	32.444	5.32	140	14.7	138	NA	3.9	4.18874	36	0
0	93.8857	1	1	0	0	0	0	0	0	0	NA	19	NA	1.18	NA	52.3106	51.2319	10.64	144	14.3	242	NA	3.9	3.56411	36	0
0	72.2068	1	1	0	0	0	0	0	0	0	NA	28	31	1.01	1.04	72.4489	70.7035	12.2	127	15.1	262	NA	4.3	6.02572	36	0
0	76.3078	1	1	0	0	0	0	0	0	0	NA	21	15.2	1.03	1	67.8252	70.9763	7.5	140.8	16.8	256	0.5	4	3.5258	20.1667	1
0	60.0969	1	1	0	0	0	0	0	0	0	NA	15	18	1.3	1.3	59.1046	57.2516	6.9	138	NA	95	NA	3.8	3.19501	14.9333	0
0	66.1797	1	1	0	0	0	0	0	0	0	NA	35	26	1.6	1.5	46.5145	49.5459	6	140	NA	269	0.89	3.5	5.9896	10.8	0
0	73.974	1	1	0	0	0	0	0	0	0	NA	12	17	0.85	0.95	84.2633	78.8211	6.79	138	18.6	269	NA	3.8	5.09378	19.0333	0
0	60.4647	1	1	0	0	0	0	0	0	0	NA	11	21	0.84	1	94.3739	81.5754	6.66	136	14.7	258	NA	3.9	11.9149	22.2667	1
0	65.0046	1	1	0	0	0	0	0	0	0	NA	15	16	0.83	0.88	90.2559	87.5061	9.09	140	13.7	272	0.36	3.4	4.39383	36	0
0	48.1875	1	1	0	0	0	0	0	0	0	NA	12	13	0.6	0.65	119.322	115.109	11.22	137	13.4	207	0.38	NA	4.18546	36	0
0	86.6244	1	1	0	0	0	0	0	0	0	NA	32	29	1.17	1.32	55.6896	47.9266	4.47	137	NA	271	0.41	4.6	7.86268	8.1	1
0	53.4779	1	1	0	0	0	0	0	0	0	NA	12	19	0.9	1.19	90.7314	74.4777	6.31	131	14.8	197	1.34	4	2.19352	36	0
0	78.4681	1	1	0	0	0	0	0	0	0	NA	19	24	0.73	0.87	92.7977	76.5834	6.35	136	14.5	175	1.1	4.59	3.05628	35.8667	1
0	67.7966	1	1	0	0	0	0	0	0	0	NA	16	NA	1.13	NA	62.8189	91.7325	65.56	142	NA	484.7	0.1	3.6	21.0063	0.3	1
0	83.0989	1	1	0	0	0	0	0	0	0	NA	15	NA	1.1	NA	64.1039	65.2685	9.3	141	13	248	0.46	4.4	3.10482	36	0
0	84.5539	1	1	0	0	0	0	0	0	0	NA	29	38	0.85	0.89	79.9009	71.8991	7.74	137	16.6	286	NA	4.6	19.9387	27.3333	1
0	82.0188	1	1	0	0	0	0	0	1	0	NA	26	29	0.93	0.74	75.9559	88.5906	10.3	132	NA	200	NA	3.9	37.4468	11.5	0
0	73.5291	1	1	0	0	0	0	0	1	0	NA	22	NA	1.3	NA	52.9051	81.2122	12.4	138	16.5	227	0.58	4.7	6.77516	36	0
0	75.1809	1	1	0	0	0	0	0	1	0	NA	22	21	1.2	3.03	60.1322	25.4409	18.6	139	14.3	351	NA	3.8	8.54322	32.2667	1
0	81.4439	1	1	0	0	0	0	1	0	0	609.419	24	18	0.83	0.82	81.3702	84.5986	10.2	130	15.1	195	2.71	4.1	3.0188	7.9	0
0	75.5584	1	1	0	0	0	0	1	0	0	401.07	32	51	1.15	2.38	55.8739	26.1976	13.32	129	NA	293	0.26	4.8	10.1842	6.93333	1
0	67.724	1	1	0	0	0	0	1	0	0	1210.49	22	24	2	1.18	36.0809	63.6913	16.9	137	14.6	302	0.65	3.9	3.40195	0.0666667	1
0	74.9699	1	1	0	0	0	0	1	0	0	826.25	34	44	2.08	1.67	31.1516	37.7155	6.9	139	16.6	168	0.56	4.5	7.9635	7.53333	1
0	64.3068	1	1	0	0	0	0	1	0	0	132.86	18	NA	0.9	NA	84.4839	NA	9.3	141	14	150	NA	4.2	3.58315	9.4	0
0	63.9331	1	1	0	0	0	0	1	0	0	290.13	13	22	0.96	1.18	NA	NA	6.8	138	14.4	146	NA	4.3	8.30416	1.03333	0
0	73.5769	1	1	0	0	0	0	1	0	0	911.04	26.9	23	1.2	0.88	62.057	89.4936	9	141	14	161	2.21	3.1	8.30783	26.2	0
0	80.7214	1	1	0	0	0	0	1	0	0	328.77	21	23	1	0.97	77.2523	80.4725	6.4	140	14.9	59.7	1.03	5	3.13055	31.5333	0
0	67.9415	1	1	0	0	0	0	1	0	0	782.85	19	20	1.3	1.06	NA	63.6593	9.6	139	16.3	226	2.351	3.9	6.85195	13.5	0
0	56.4378	1	1	0	0	0	0	1	0	0	558.179	19	22	0.81	1	97.9862	95.0896	8.48	138	NA	190	1.27	3.7	8.11687	19.9	0
0	60.127	1	1	0	0	0	0	1	0	0	459.04	40	27	1.8	1.43	42.9849	45.1467	6.6	142	18.3	116	0.2	3.7	4.27165	33.7667	1
0	73.8384	1	1	0	0	0	0	1	0	0	131.46	35.2	NA	1.2	NA	60.5064	54.0339	4.8	144	14.7	159	NA	NA	8.68979	3.33333	1
0	71.7386	1	1	0	0	0	0	1	0	0	572.78	47.25	54	2	2.1	31.0847	27.9045	9.37	139	19.8	245.6	0.8	4.6	3.76549	13.2333	0
0	69.9251	1	1	0	0	0	0	1	0	0	954.8	15	NA	1.03	NA	76.4711	56.955	14.7	138	16	167	NA	4.6	3.23311	36	0
0	77.3862	1	1	0	0	0	0	1	0	0	349.77	15	31	0.63	0.88	94.4053	81.0014	9.19	133	17	374	0.47	3.9	4.27317	8.76667	0
0	63.37	1	1	0	0	0	0	1	0	0	233	13	14	0.7	0.63	96.3672	101.216	10.1	139	14.6	271	0.67	3.7	8.8274	36	0
0	70.997	1	1	0	0	0	0	1	0	0	208.99	13	14	1	0.9	78.2637	85.1852	8.3	138	14	197	NA	4	2.20187	36	0
0	61.7022	1	1	0	0	0	0	1	0	0	207.34	17	45	1.2	1.93	73.9345	44.5403	10.3	139	NA	281	0.51	4.8	3.84003	24	1
0	59.0348	1	1	0	0	0	0	1	0	0	1753.75	21	18	0.83	1	96.3524	80.4075	7.39	140	NA	135	0.79	3.7	2.12494	26.2	0
0	68.7515	1	1	0	0	0	0	1	0	0	NA	22	22	0.63	0.67	99.5543	98.4052	7.2	140	13.5	202	NA	4.6	1.25621	36	0
0	50.7128	1	1	0	0	0	0	1	0	0	NA	16	16	1.1	1.1	77.3824	77.1708	7.72	138	15.4	206	NA	5	0.312671	36	0
0	67.364	1	1	0	0	0	0	1	0	0	NA	24.1	32	1.65	1.7	43.4311	40.6147	11.4	138	NA	146	NA	4.3	2.22675	11.0333	0
0	71.2109	1	1	0	0	0	0	1	0	0	NA	20	30	1.1	1.3	68.1777	53.7364	9.1	138	16.1	188	0.87	3.8	14.1824	0.666667	1
0	79.8483	1	1	0	0	0	0	1	0	0	NA	23.3	20	1.1	1.03	63.2086	69.1184	9.9	138	17.1	241	0.82	4.8	4.53603	36	0
0	80.8881	1	1	0	0	0	0	1	0	0	NA	31	20	1.45	1.06	45.1533	65.5893	3.6	136	21.2	236	1.275	5.76	12.1056	1.93333	1
0	83.6877	1	1	0	0	0	0	1	0	0	NA	31	NA	1.05	NA	64.8735	59.7311	21.42	135	17.1	180	NA	2.6	9.96844	8.1	1
0	77.8534	1	1	0	0	0	0	1	0	0	NA	18.3	NA	0.82	NA	84.6402	57.2537	7.9	138	15.2	321	0.34	NA	9.55796	1.76667	1
0	74.6794	1	1	0	0	0	0	1	0	0	NA	20	31.5	1.1	1.5	65.1453	43.5759	7.79	139.7	15.7	320	0.9	3.8	14.8047	36	0
0	68.0964	1	1	0	0	0	0	1	0	0	NA	16	21	1.2	0.97	59.3478	82.5603	10.2	139	13.7	353	0.41	4.38	6.85374	36	0
0	63.1954	1	1	0	0	0	0	1	0	0	NA	40	34.7	2	1.44	36.9514	50.9089	12.7	128	16.6	278	1.09	4.1	0.952376	16.1	0
0	76.0458	1	1	0	0	0	0	1	0	0	NA	13	35	0.74	1.15	93.0509	62.1781	15.93	135	NA	280	0.4	4.5	3.10843	30.0667	0
0	76.0207	1	1	0	0	0	0	1	0	0	NA	26	35	1.23	1.78	51.873	36.4916	6.22	139	17.7	194	1.47	4.2	4.25673	36	0
0	87.7993	1	1	0	0	0	0	1	0	0	NA	18	21	1.16	1.42	57.6796	44.7223	9.66	142	14.9	189	1.1	3.8	4.43481	36	0
0	77.3671	1	1	0	0	0	0	1	0	0	NA	30	25	0.93	1	80.9854	73.0875	9.8	138.2	NA	183	0.6	4.2	12.051	36	0
0	59.4803	1	1	0	0	0	0	1	0	0	NA	23	24	1.2	1.4	65.7596	53.3464	12.7	142	14.5	488.6	0.27	3.8	7.01259	36	0
0	77.5431	1	1	0	0	0	0	1	0	0	NA	20	24	1.5	1.29	44.2479	54.9984	11.9	140.1	14.1	232	0.5	4.9	2.37083	36	0
0	44.9046	1	1	0	0	0	0	1	0	0	NA	14	14	1.3	1.03	66.6973	83.0268	16.9	133	13.8	212	0.5	4.7	23.193	36	0
0	69.7526	1	1	0	0	0	0	1	0	0	NA	30	32	1.8	1.71	37.2897	41.0809	11.4	137.6	13	285	0.19	5.2	15.5236	36	0
0	82.4475	1	1	0	0	0	0	1	0	0	NA	31	53	1.15	1.43	59.6776	NA	14.2	132	NA	403	0.16	4.1	8.03534	36	0
0	72.6999	1	1	0	0	0	0	1	0	0	NA	25	29	0.93	1.1	82.4049	76.9036	5.37	138	19.2	213	0.91	4.5	18.9415	7.26667	0
0	59.0125	1	1	0	0	0	0	1	0	0	NA	16	25.5	1.03	1.03	79.8281	70.4121	11.74	135	15	211	NA	4.4	7.52771	31.1667	0
0	82.3895	1	1	0	0	0	0	1	1	0	407.78	32	23	1.06	0.91	NA	69.583	13.9	131	14.9	496.2	NA	4.6	4.3693	1.66667	0
0	72.633	1	1	0	0	0	0	1	1	0	492.19	17	20	1	0.9	69.4484	78.826	4.58	138	NA	189	0.79	4.4	4.9226	12.1333	0
0	85.3462	1	1	0	0	0	0	1	1	0	530.62	17	22	0.73	0.9	87.2792	73.8987	6.22	131	16	173	1	3.7	11.1818	31.8667	0
0	61.75	1	1	0	0	0	0	1	1	0	2062.09	34	29	1.7	1.53	49.6214	49.9701	5.15	137	21.2	118	0.5	4	2.91966	11.5667	1
0	73.1575	1	1	0	0	0	0	1	1	0	213.7	65	79	4.05	4	14.0606	13.7262	6.18	141	18.8	210	0.55	5	3.28801	7.23333	1
0	80.1432	1	1	0	0	0	0	1	1	0	250	24	23	1.3	0.99	54.5733	72.243	7.1	135	15.6	369	0.78	3.5	3.12653	13.4667	1
0	63.3704	1	1	0	0	0	0	1	1	0	397.82	26	25	1.32	1.4	52.5773	49.6668	8.8	128	16.8	174	3.358	4.6	0.309636	11.7667	0
0	73.6927	1	1	0	0	0	1	0	0	0	1936.26	21	NA	1.1	NA	68.7211	NA	7.9	133.51	15.2	177.4	0.6	3.9	21.542	36	0
0	65.2055	1	1	0	0	0	1	0	0	0	1764.1	24	NA	1.43	NA	46.9175	52.864	7.6	136.19	13.2	232	0.37	3.6	10.8117	36	0
0	66.5255	1	1	0	0	0	1	0	0	0	393.58	19	NA	2.22	NA	32.0128	33.7147	15	136	15.3	353	NA	3.7	25.2631	36	0
0	61.3625	1	1	0	0	0	1	0	0	0	494.72	18.26	37	1.2	1.49	65.601	50.1955	11.85	142	19.6	246	0.47	4.9	7.45292	22.4333	0
0	85.1488	1	1	0	0	0	1	0	0	0	1597	19	21	1	1.33	65.6384	44.8412	10.3	142	14.2	177	0.67	3.9	4.25588	33.2667	1
0	63.2435	1	1	0	0	0	1	0	0	0	127.15	41	NA	1.76	NA	43.2672	39.9278	NA	137	15.1	NA	NA	4.24	6.70517	3.73333	1
0	61.0001	1	1	0	0	0	1	0	0	0	2983.27	19.76	20	0.94	0.93	84.7478	89.913	8.3	139	16.1	226	0.88	3.5	6.77617	36	0
0	61.397	1	1	0	0	0	1	0	0	0	396.3	28	27	1.2	0.98	68.993	86.2718	7.34	131	NA	NA	NA	4.6	1.97899	8.13333	0
0	81.7079	1	1	0	0	0	1	0	0	0	1187.99	24	24	1.33	1.36	49.5333	47.1069	6.4	133	NA	NA	1	3.9	4.37882	36	0
0	50.0221	1	1	0	0	0	1	0	0	0	124.14	32	29	1.53	1.6	51.3899	48.0292	198.88	142	14.1	NA	0.38	4	4.17209	36	0
0	48.0121	1	1	0	0	0	1	0	0	0	208.41	37	47	2.09	1.63	37.0048	46.3402	6.4	134.6	14.6	326	0.33	4.8	12.8044	13.0333	1
0	54.6224	1	1	0	0	0	1	0	0	0	12.55	23	26	1.04	0.9	81.3724	91.7838	17.2	138	14.9	441.5	NA	4.3	12.2937	36	0
0	50.1434	1	1	0	0	0	1	0	0	0	160.69	24	NA	1.2	NA	71.2909	67.0855	11.5	137	12.6	182	NA	3.7	4.0776	36	0
0	80.3255	1	1	0	0	0	1	0	0	0	982.37	43	64	1.93	3	31.0153	28.9457	8.1	134	16.1	158	0.8	4.3	3.21006	36	0
0	89.4699	1	1	0	0	0	1	0	0	0	1120.08	34.67	37	2.03	1.49	27.619	27.5405	7.1	132	NA	154	NA	4.3	4.99396	36	0
0	71.1169	1	1	0	0	0	1	0	0	0	361.8	50	35	1.9	1.35	34.5552	49.59	10.6	139	13.5	262	0.3	NA	11.0476	34.4333	0
0	80.4998	1	1	0	0	0	1	0	0	0	2511.34	56	NA	3.6	NA	15.2467	13.0468	6.95	134	14.5	172	0.6	3.9	7.03317	36	0
0	65.4818	1	1	0	0	0	1	0	0	0	738.95	84	94	2.56	2.93	24.9623	21.44	12.6	126	17.3	232	0.34	4.9	5.60132	1	1
0	83.9301	1	1	0	0	0	1	0	0	0	1974.83	59	54	2.4	2.6	23.8998	26.7484	8.56	133	14.2	172.6	1.306	5.3	5.09404	8.36667	1
0	74.6744	1	1	0	0	0	1	0	0	0	585.02	20	26	1.11	1.1	51.3145	70.0184	9.02	NA	14.8	217	1.71	NA	3.91486	36	0
0	57.1671	1	1	0	0	0	1	0	0	0	953.19	28	39	1.74	2.3	39.0944	30.872	6.74	141.2	16.6	182	0.3	4.4	3.09627	36	0
0	56.054	1	1	0	0	0	1	0	0	0	494.75	21	21	1.45	1.03	61.9527	80.8418	11.3	140	13.3	293	0.5	4.5	11.1535	36	0
0	61.4931	1	1	0	0	0	1	0	0	0	2546.82	24	41	0.63	0.97	105.309	83.0198	10.42	132	16.8	NA	2.1	4.9	6.56471	36	0
0	45.2261	1	1	0	0	0	1	0	0	0	705.73	27	16	0.51	0.82	126.61	99.228	6.78	134	15.6	NA	1.82	5.1	6.2023	36	0
0	69.6848	1	1	0	0	0	1	0	0	0	246.95	18	9	0.8	0.64	85.9276	103.183	10.7	135	13.3	170	0.39	4.2	7.77791	25.6333	0
0	64.6967	1	1	0	0	0	1	0	0	0	1320.89	18	22	1.37	1.06	58.7262	78.4083	12.49	136	15	355	0.63	4.5	6.70462	7.1	0
0	58.5222	1	1	0	0	0	1	0	0	0	784.65	35	41	1.15	1.25	71.7799	63.0202	10.33	140	15.3	361.8	0.3	5	0.232699	30.9333	1
0	76.3239	1	1	0	0	0	1	0	0	0	922.91	21	NA	0.78	NA	90.5945	83.0875	9.1	139.9	NA	231	1.3	3.04	3.19526	33.0667	0
0	48.3176	1	1	0	0	0	1	0	0	0	365.14	33.74	34.5	1.52	1.46	51.0041	54.8695	9.6	140	14.1	225	0.38	4.4	3.15052	36	0
0	59.2128	1	1	0	0	0	1	0	0	0	707.24	33.44	26	1.5	1.24	48.6023	63.4759	9.9	138	15.5	207	0.45	4.4	1.3094	30.1667	0
0	67.707	1	1	0	0	0	1	0	0	0	7.01	24	29	0.93	1.2	86.6129	62.9516	8.1	137	NA	NA	NA	3.9	3.23816	36	0
0	58.8302	1	1	0	0	0	1	0	0	0	220.94	16	21	1.01	1.1	81.9445	73.0235	10.6	139	15	187	0.3	4.4	4.98181	36	0
0	81.7773	1	1	0	0	0	1	0	0	0	3587.55	38	26	1	0.83	66.0649	83.4182	10.5	139	15.8	NA	0.29	4.4	4.76048	22.1667	0
0	80.8936	1	1	0	0	0	1	0	0	0	1724.67	48	79	1.7	2.1	37.779	30.0662	8.5	140	17.6	152	2.47	4.3	7.54779	1.7	1
0	53.1183	1	1	0	0	0	1	0	0	0	3586.91	38	28	1.57	1.27	48.7984	61.8039	6.3	141	17.1	257	0.37	5.1	11.1659	15.1667	1
0	89.4873	1	1	0	0	0	1	0	0	0	751.02	19	25	1.63	1.27	35.2518	50.5516	8.1	137	15.7	154	NA	4.7	2.15783	21.8667	0
0	83.7965	1	1	0	0	0	1	0	0	0	1809.65	26	44	1.74	2.49	35.8576	23.3489	8.43	144	NA	200	0.91	3.9	10.8573	14.6333	1
0	63.0465	1	1	0	0	0	1	0	0	0	692.75	16	NA	0.7	NA	100.973	104.403	6.5	136	13.2	140	NA	3.5	60.4801	21.3	0
0	80.1718	1	1	0	0	0	1	0	0	0	280.589	18	NA	1.07	NA	59.1314	47.814	5.8	138	14.3	216	1.13	4.7	6.51058	9.4	0
0	57.9844	1	1	0	0	0	1	0	0	0	89.46	12	16	0.63	0.74	108.805	105.748	5.66	141	16.3	194	NA	4	7.33226	10.4333	0
0	61.0856	1	1	0	0	0	1	0	0	0	413.44	24.1	29	1.08	0.98	81.8448	84.5434	9.6	136	12.1	184	NA	4.8	8.40627	13	0
0	58.451	1	1	0	0	0	1	0	0	0	3054.93	28.9	35	3.4	2.8	18.7664	24.0315	5.95	135.5	16.7	155	0.52	5.2	3.20084	9.2	1
0	65.4352	1	1	0	0	0	1	0	0	0	2122.14	68	40	7.24	5.14	7.10463	10.8525	13.07	137	22.1	158	0.37	5	5.21908	18.9	1
0	76.6548	1	1	0	0	0	1	0	0	0	1255.74	91	63	3.46	3.1	16.1139	18.8352	8.4	136	14.9	125	NA	6.3	24.3389	36	0
0	58.7228	1	1	0	0	0	1	0	0	0	1649.92	101	76	4.97	4.79	11.7954	12.2349	4.2	137	14.1	88.2	0.37	4.6	6.43478	36	0
0	79.9865	1	1	0	0	0	1	0	0	0	1002.94	99.62	72	4.1	3.5	13.5568	15.4978	7.3	NA	19.8	107	NA	NA	14.3499	15	1
0	84.4966	1	1	0	0	0	1	0	0	0	2974.05	14	19	1.25	1.24	54.141	53.4366	4.8	140	16	246	1.01	4	3.13033	28	1
0	77.44	1	1	0	0	0	1	0	0	0	696.88	15	NA	1	NA	75.7904	72.0498	6.92	136	18.8	267	NA	5.6	2.21656	6.86667	1
0	86.8411	1	1	0	0	0	1	0	0	0	1064.05	19	25	0.83	1.42	77.4654	43.0229	10.5	135	13.9	174	1.23	4.4	3.93285	36	0
0	87.6156	1	1	0	0	0	1	0	0	0	1221.81	28	23	1.2	1.16	53.961	56.3103	5.36	138	14.2	152	0.802	4.21	5.30747	24	0
0	68.7561	1	1	0	0	0	1	0	0	0	535.13	19	20	0.9	0.88	83.2302	84.6221	7.02	138	19.3	193.7	NA	4	5.03542	20.7667	1
0	83.8751	1	1	0	0	0	1	0	0	0	960.67	35	30	1	1.05	70.2532	64.7926	5.8	137	17	94	1.3	4.1	5.20968	36	0
0	85.4313	1	1	0	0	0	1	0	0	0	286.95	16	17	0.78	0.84	82.0754	80.8155	9.6	131	14	270	0.86	4.4	1.68116	17.0333	0
0	55.2932	1	1	0	0	0	1	0	0	0	1616.49	19	17.6	1.4	1.41	50.5225	56.4213	7.3	139	13.1	201	NA	4.3	2.03906	24.4	0
0	84.1299	1	1	0	0	0	1	0	0	0	189.71	31	37	1.3	1.2	56.9794	54.8063	6.18	141	14.4	NA	0.9	4.7	0.31178	36	0
0	68.5466	1	1	0	0	0	1	0	0	0	493.65	30	57	1.06	1.46	70.0921	48.5029	18.3	133	NA	285	NA	4.4	4.27606	19.4333	1
0	72.3358	1	1	0	0	0	1	0	0	0	960.61	16	20	0.83	0.86	84.4556	86.7212	12.5	133	NA	378	0.55	4.3	3.5371	32.2667	0
0	80.1729	1	1	0	0	0	1	0	0	0	616.99	20	27.4	1.33	1.4	50.4634	46.9803	6.1	137	15.2	177	NA	4.2	6.26999	36	0
0	79.4348	1	1	0	0	0	1	0	0	0	191.5	19	25	0.83	1.11	84.1666	62.7852	9.32	135	NA	269	NA	3.9	17.3802	36	0
0	63.165	1	1	0	0	0	1	0	0	0	334.32	19	26	1.3	0.91	61.2524	84.9325	11.1	133	15	129	NA	3.6	1.83691	10.5	0
0	81.1836	1	1	0	0	0	1	0	0	0	471.52	31	42	1.1	1.07	63.5966	63.9439	23.24	136	12.6	281	0.36	4.4	5.92203	19.9	1
0	74.1848	1	1	0	0	0	1	0	0	0	185.57	10.52	NA	0.87	NA	84.0059	100.785	11.2	141	14.8	176	NA	3.4	5.06613	36	0
0	84.548	1	1	0	0	0	1	0	0	0	273.13	24	NA	1.23	NA	52.4563	74.9446	5.54	138	16.8	179	NA	4.6	5.14113	23.2667	0
0	88.2626	1	1	0	0	0	1	0	0	0	481.82	19	NA	0.9	NA	72.4313	63.0152	4.4	138	15.6	237	0.49	3.9	6.37681	5.16667	1
0	67.2378	1	1	0	0	0	1	0	0	0	3070.85	19	17	1.31	1.47	54.802	49.0829	11	137	16.6	232	0.66	4.3	3.69622	23.7667	1
0	70.4168	1	1	0	0	0	1	0	0	0	707.75	45.37	26	1.2	1.24	59.0998	57.1427	6	141	16.8	145	0.69	3.7	19.1356	13.4	1
0	64.3051	1	1	0	0	0	1	0	0	0	433.56	20	22	1.3	1.1	57.9359	69.0723	5.51	136	19.2	160	0.94	3.2	3.49781	8.4	0
0	67.1246	1	1	0	0	0	1	0	0	0	2030.93	25	36	1.45	1.4	49.062	52.6272	6.53	138	17.2	67	1.593	3.5	9.4723	36	0
0	77.0299	1	1	0	0	0	1	0	0	0	1561.73	23	47	1.8	2.3	37.2044	28.715	3.5	140	15.1	66.2	NA	4.6	11.926	10.6	1
0	85.3068	1	1	0	0	0	1	0	0	0	1371.83	29	30	0.85	1.04	79.9533	63.7136	9.88	139	15.9	152	0.67	3.9	2.22223	36	0
0	69.5666	1	1	0	0	0	1	0	0	0	985.33	44	39	1.9	2.22	34.6483	33.4802	10.3	144	13.6	200	0.5	5.5	3.26779	36	0
0	78.1423	1	1	0	0	0	1	0	0	0	583.76	20	23	1.33	1.42	50.8695	52.1668	12.7	142	NA	393.8	0.38	4.3	2.42889	36	0
0	62.3586	1	1	0	0	0	1	0	0	0	370.97	35.2	39	2.3	2.11	29.1652	30.063	9.9	139	16.2	205	0.36	4.1	4.12028	36	0
0	73.9861	1	1	0	0	0	1	0	0	0	447.37	20	27	1.43	1.53	47.3648	49.2295	6.5	139	13.6	160	NA	4.7	2.42843	32.0333	0
0	71.7139	1	1	0	0	0	1	0	0	0	1133.96	26	31	1.93	2.1	33.6713	29.3152	10.7	141	NA	152.8	0.79	4.6	3.02887	18.3667	0
0	81.0657	1	1	0	0	0	1	0	0	0	2109.64	29	29	1.73	1.36	35.3507	48.0051	6.33	140	15.9	253	NA	5.1	5.2084	8.46667	1
0	86.3921	1	1	0	0	0	1	0	0	0	1546.05	18	21	1.1	1.01	59.1509	65.533	6.2	131	NA	160	0.75	3.8	3.21312	7.36667	1
0	89.2772	1	1	0	0	0	1	0	0	0	3512	49.7	27	1.4	1.4	43.5613	43.3412	14.5	123	NA	364	NA	5	3.6848	4.06667	1
0	94.5791	1	1	0	0	0	1	0	0	0	3977.48	23	15	1.59	1.13	36.7808	54.6297	9.69	140	15.4	178	0.8	4.8	6.78007	13.0667	1
0	67.7228	1	1	0	0	0	1	0	0	0	532.59	22	27	1.5	0.91	52.5471	80.8823	9.32	135	14.7	193	0.77	4.3	9.06259	10.5	0
0	79.3859	1	1	0	0	0	1	0	0	0	465.54	15	14	0.8	0.77	85.9205	87.8232	12.18	140	15.2	206	NA	4.2	2.01774	25.3	0
0	58.2116	1	1	0	0	0	1	0	0	0	233.76	16	16	0.9	0.71	91.144	104.462	7.4	137	15.1	134.3	0.7	3.9	5.98007	36	0
0	64.8291	1	1	0	0	0	1	0	0	0	194.34	9	14	0.83	1.13	90.1867	76.6221	9.3	133	12.9	217	0.4	3.7	2.8928	34.3	0
0	68.5161	1	1	0	0	0	1	0	0	0	169.47	25	31	1.23	1.17	52.4769	63.1444	8.4	139	NA	225	NA	4.8	5.67879	16.7	0
0	67.6531	1	1	0	0	0	1	0	0	0	843.69	13	23	0.6	0.53	108.846	108.517	12.2	139	13.9	178.6	0.87	4.1	6.76804	36	0
0	72.5306	1	1	0	0	0	1	0	0	0	1670.56	27	16	0.94	1.1	80.3119	66.5648	10.2	136	14.8	388	NA	4.5	15.6655	26.7333	1
0	62.346	1	1	0	0	0	1	0	0	0	1892.89	20.44	11	1	0.7	83.0679	103.726	13.38	137	14.6	286	0.61	4	2.94576	24.9667	0
0	66.4986	1	1	0	0	0	1	0	0	0	326.02	18	30	0.88	0.93	91.1503	82.5329	5.4	140	NA	193	NA	3.8	4.1875	36	0
0	58.5046	1	1	0	0	0	1	0	0	0	306.01	19.91	28	1.1	1.3	75.3596	61.0572	7.1	132	14.6	322	0.48	4.4	3.29708	33.9333	0
0	86.4639	1	1	0	0	0	1	0	0	0	345.93	15	24	0.83	0.95	78.2594	75.8346	8.04	133	15.4	175	0.72	4.6	3.9382	36	0
0	63.6592	1	1	0	0	0	1	0	0	0	267.839	13	22	0.88	0.93	84.9176	NA	7.02	135	15	197	0.7	3.6	5.31484	21.9333	0
0	73.6941	1	1	0	0	0	1	0	0	0	206.16	37	40	1.1	1.2	66.0644	52.042	10.7	143	14	210	0.67	4.7	3.09061	36	0
0	79.397	1	1	0	0	0	1	0	0	0	88.56	9.11	21	1.4	1.53	50.5097	NA	5.4	140.3	14.7	142	0.45	3.9	2.51053	35.6333	1
0	55.3944	1	1	0	0	0	1	0	0	0	NA	27	NA	1.02	NA	79.9158	83.7032	NA	140	NA	NA	NA	NA	2.04911	36	0
0	74.9685	1	1	0	0	0	1	0	0	0	NA	24.1	NA	1.1	NA	NA	66.8832	7.9	141	NA	183	0.5	4.5	1.0031	8.6	0
0	63.8051	1	1	0	0	0	1	0	0	0	NA	29	51	1.6	2	NA	62.4858	9.6	131	16.3	128	3.867	3.5	4.17346	2	0
0	69.0641	1	1	0	0	0	1	0	0	0	NA	17	22	1.23	1.36	NA	NA	10.67	135	NA	NA	0.33	3.9	3.10881	6.4	1
0	79.2962	1	1	0	0	0	1	0	0	0	NA	15.19	16	0.74	0.76	87.4949	87.681	9.8	135	NA	NA	NA	4.2	2.02458	4	1
0	57.951	1	1	0	0	0	1	0	0	0	NA	16	16	0.98	0.95	84.4937	85.7057	10.3	139	13.8	170	NA	3.9	2.88565	36	0
0	58.0948	1	1	0	0	0	1	0	0	0	NA	28	NA	0.7	NA	110.003	108.511	7.8	136	13.3	199	NA	4.7	0.308289	36	0
0	62.6025	1	1	0	0	0	1	0	0	0	NA	16.45	NA	1.2	NA	63.756	65.2735	10.3	137	13.8	NA	0.51	4.4	5.26995	36	0
0	55.4634	1	1	0	0	0	1	0	0	0	NA	16	17	0.99	0.94	88.4647	89.9452	12.93	139	13.6	287	NA	4.3	2.79885	18.7667	0
0	55.8213	1	1	0	0	0	1	0	0	0	NA	14	15	1.3	1.25	61.4677	64.8401	7.9	135	12.9	NA	NA	4.4	5.99332	36	0
0	58.1738	1	1	0	0	0	1	0	0	0	NA	17	NA	1.01	NA	84.2744	84.0976	8.4	135	13.6	284.8	NA	4.7	0.729954	36	0
0	80.4272	1	1	0	0	0	1	0	0	0	NA	19.1	19	0.98	0.98	67.0606	66.8429	5.53	143	14.3	169	NA	4.75	2.27668	25.3667	1
0	47.7373	1	1	0	0	0	1	0	0	0	NA	27	17	1.1	0.92	82.9006	92.2686	7.21	141.29	16.8	272	NA	3.7	7.815	36	0
0	65.5143	1	1	0	0	0	1	0	0	0	NA	16	24	0.89	1.1	89.3704	74.3914	5.33	137	16.2	117	0.561	3.12	10.2594	2.03333	1
0	62.4113	1	1	0	0	0	1	0	0	0	NA	39	48	1.6	1.98	43.324	36.5268	10.79	144	15.3	157	NA	4.4	14.9575	16.7	1
0	76.2128	1	1	0	0	0	1	0	0	0	NA	34	18	1.03	0.9	74.4957	83.2662	11.7	140	16.3	242	NA	4.2	3.75273	21.9333	1
0	65.3217	1	1	0	0	0	1	0	0	0	NA	23	NA	0.93	NA	82.3884	65.8494	14.1	140	16.2	222	NA	3.7	97.6001	10.2	1
0	72.7735	1	1	0	0	0	1	0	0	0	NA	19	17	0.9	0.9	83.4473	80.8626	7.3	137	14.7	210	0.5	4.4	8.95315	0.8	1
0	71.573	1	1	0	0	0	1	0	0	0	NA	17	17	0.96	1.09	78.4877	74.6353	9.1	134	13.8	246.4	0.5	4	5.14066	36	0
0	61.251	1	1	0	0	0	1	0	0	0	NA	13	NA	1.3	NA	61.9513	NA	11.08	136.4	14.6	261	0.7	5	92.4748	36	0
0	65.8494	1	1	0	0	0	1	0	0	0	NA	33	23	3.14	3.38	20.3215	18.867	7.51	139.3	NA	207	NA	5.9	0.892057	4.06667	1
0	86.7836	1	1	0	0	0	1	0	0	0	NA	96	92	10.87	6.69	3.75377	6.41465	7.02	139	13.1	143	NA	5.4	4.25512	7.46667	1
0	66.4107	1	1	0	0	0	1	0	0	0	NA	29	29	1.6	1.54	46.5067	45.4775	8.2	146	16.1	240	NA	3.7	2.94566	36	0
0	71.939	1	1	0	0	0	1	0	0	0	NA	24	24	1.1	1.09	69.6362	69.7219	8.5	140	NA	181	NA	4.1	2.06461	36	0
0	64.522	1	1	0	0	0	1	0	0	0	NA	50	48	3.4	3.51	18.0745	17.9019	NA	141	NA	NA	NA	4.5	1.32557	22.3	0
0	72.5648	1	1	0	0	0	1	0	0	0	NA	20	21	1.01	1	73.207	72.1333	7.6	138	NA	232	NA	4.2	3.14463	32.4	1
0	58.1902	1	1	0	0	0	1	0	0	0	NA	25	25	1.05	1.05	77.191	76.6803	8	140	NA	NA	NA	4.1	2.19116	13.2333	0
0	59.4067	1	1	0	0	0	1	0	0	0	NA	20	16	1.13	1.33	69.7741	58.7268	8.9	137	15.2	242	0.44	4.3	4.32285	36	0
0	56.6613	1	1	0	0	0	1	0	0	0	NA	18	NA	1.04	NA	82.4484	82.6945	6.63	139	NA	NA	NA	4.3	1.0994	10.4	0
0	57.3332	1	1	0	0	0	1	0	0	0	NA	23	22	0.64	0.75	106.448	100.41	6.1	138.2	NA	NA	NA	4.2	1.9734	24.8667	0
0	83.266	1	1	0	0	0	1	0	0	0	NA	30	24	0.66	0.54	90.5925	95.2059	3.39	135	13.9	133	0.59	NA	2.85921	30.2	0
0	72.6411	1	1	0	0	0	1	0	0	0	NA	19	NA	0.8	NA	88.1157	95.1421	8	135.7	NA	221	NA	4.2	2.0379	23.1	0
0	65.6256	1	1	0	0	0	1	0	0	0	NA	41	35	1.3	1.2	57.5011	61.7564	4.5	140	14.4	118	0.3	5.7	3.062	36	0
0	82.2854	1	1	0	0	0	1	0	0	0	NA	54	56	2.3	2.38	24.9436	24.4848	12	130	13.8	157	0.56	4.4	2.19466	11.5667	1
0	83.2678	1	1	0	0	0	1	0	0	0	NA	54	103.1	2.7	3.7	20.8445	14.1146	9.68	134	15.1	235	0.25	3.8	10.0761	8.26667	1
0	72.8901	1	1	0	0	0	1	0	0	0	NA	36.84	30	1.33	1.2	50.5663	59.4235	12.6	143	15.8	260	0.37	4.3	3.2962	27.9333	1
0	65.3481	1	1	0	0	0	1	0	0	0	NA	44.68	50	4.53	4.43	13.1201	13.3458	28.7	142	13.7	280	0.3	4.9	41.4236	35.2	1
0	85.9475	1	1	0	0	0	1	0	0	0	NA	79.02	55	5.63	1.99	8.02745	28.5801	11.64	138	14.5	286	NA	9.86	42.0535	10.8	1
0	82.0094	1	1	0	0	0	1	0	0	0	NA	38	40	1.5	1.9	42.2222	31.5314	7.6	141	16.3	237	0.2	5.3	3.23652	36	0
0	76.2738	1	1	0	0	0	1	0	0	0	NA	38	37	2	1.2	32.7881	58.1699	10.43	138	16.1	188	NA	4.8	19.027	36	0
0	53.2662	1	1	0	0	0	1	0	0	0	NA	34	36	1.9	1.6	38.9783	47.8464	169.42	134	13.9	542.9	NA	4	14.9526	36	0
0	77.6394	1	1	0	0	0	1	0	0	0	NA	23	27	1.3	1.14	53.0568	61.0569	13.4	137	15.6	305	0.36	4.4	2.94872	36	0
0	62.9949	1	1	0	0	0	1	0	0	0	NA	50	59	2.01	1.7	33.2968	41.604	11.5	135	22	308	1.41	4.4	12.0086	15.3667	0
0	60.2261	1	1	0	0	0	1	0	0	0	NA	57	34	2.66	1.8	25.5831	40.2738	10.73	133	18.3	412.7	NA	4.4	9.06847	3.03333	1
0	73.5551	1	1	0	0	0	1	0	0	0	NA	28	40	1.1	1.53	66.1971	44.2862	5.2	137	18.7	296	0.33	4.2	5.80213	19.2667	0
0	53.475	1	1	0	0	0	1	0	0	0	NA	24	40	1.5	1.47	51.9688	53.4314	8.4	140	15	231	0.86	4.7	9.16557	36	0
0	65.6447	1	1	0	0	0	1	0	0	0	NA	82.87	101	4.43	4.13	12.9636	13.6897	10.3	140	16.2	233	1.11	5.62	10.2853	27.0333	1
0	62.5534	1	1	0	0	0	1	0	0	0	NA	46	39	1.9	2	35.785	35.3812	10.38	133	15.8	152	0.7	5	7.15615	36	0
0	81.4303	1	1	0	0	0	1	0	0	0	NA	30	42	1.43	1.5	45.845	42.355	8.9	139	19	159	1.4	4.3	4.81969	20.8	1
0	72.5121	1	1	0	0	0	1	0	0	0	NA	50	55	2	2.42	32.2165	26.2056	8	139	14.4	223	0.42	4.7	13.0711	36	0
0	84.9463	1	1	0	0	0	1	0	0	0	NA	17	20	0.94	1.12	62.7813	58.9851	10.3	137	16	155	1.12	NA	2.28262	22.0333	1
0	56.3547	1	1	0	0	0	1	0	0	0	NA	12	19	0.91	0.9	96.8544	90.895	10.14	138	13.2	147	1.18	4.3	6.92804	36	0
0	74.6143	1	1	0	0	0	1	0	0	0	NA	16	25	0.9	1.2	83.007	59.6969	13.9	132	15.1	180	NA	3.9	5.57551	19.9333	1
0	74.2041	1	1	0	0	0	1	0	0	0	NA	18	29	1.1	1.1	65.897	67.082	13.99	128	NA	260	NA	4.1	8.36352	36	0
0	77.44	1	1	0	0	0	1	0	0	0	NA	25	NA	1.3	NA	52.5845	43.2721	6.33	136	16.5	189	0.59	4.7	5.14937	36	0
0	71.1315	1	1	0	0	0	1	0	0	0	NA	38	41	1.73	1.43	39.5664	48.2535	5.9	142.4	15.1	71	NA	4.7	6.09116	36	0
0	85.7482	1	1	0	0	0	1	0	0	0	NA	25	38	1.05	1.25	61.9814	51.2367	7	134	16.3	197	NA	4.7	3.49703	26.2333	1
0	64.5371	1	1	0	0	0	1	0	0	0	NA	20	13	1.5	0.77	50.8093	96.3316	9.36	140.4	13.3	194	1.46	4.4	8.8744	11.5	0
0	66.0485	1	1	0	0	0	1	0	0	0	NA	20	24	0.72	0.86	97.0255	90.4247	8.2	139	18.2	205	1.09	4.3	2.2282	14.9333	1
0	63.3691	1	1	0	0	0	1	0	0	0	NA	11.18	NA	0.9	NA	82.3758	95.4599	17.7	133	14.8	444.4	0.34	3.3	36.5619	5.16667	0
0	62.6969	1	1	0	0	0	1	0	0	0	NA	8	15	0.9	0.8	84.5987	94.7678	17.9	128	13	388	0.59	4.1	9.99167	12.3	0
0	54.9864	1	1	0	0	0	1	0	0	0	NA	14	14.7	1.03	0.93	88.4252	92.5744	15.9	138	14.2	331	1.19	4.2	6.75203	36	0
0	62.2623	1	1	0	0	0	1	0	0	0	NA	18	19	0.73	0.67	98.4412	104.227	15	144	14	435.2	0.46	NA	4.09415	36	0
0	59.8341	1	1	0	0	0	1	0	0	0	NA	12	NA	0.7	NA	104.14	99.5248	8.3	142	14.5	175	0.89	4.3	2.09212	36	0
0	56.1135	1	1	0	0	0	1	0	0	0	NA	23	19	0.76	0.6	102.019	113.881	18.7	140	13.1	309.4	NA	NA	6.18689	32.7667	0
0	60.77	1	1	0	0	0	1	0	0	0	NA	78.38	104	4.1	6.51	14.7217	8.26162	7.1	140	13.6	272	0.1	5.6	16.9772	3.4	1
0	70.8696	1	1	0	0	0	1	0	0	0	NA	87	47	2.6	2.06	24.3368	31.3147	11.2	135	13.7	254	0.4	4.3	3.28396	36	0
0	84.0415	1	1	0	0	0	1	0	0	0	NA	53	71	1.7	1.65	35.9236	37.4977	9.9	136	14.8	233	0.31	4.5	1.69206	0.4	1
0	59.9083	1	1	0	0	0	1	0	0	0	NA	75	31	3.2	1.58	20.3398	44.9692	10.8	131	14.6	252	0.1	NA	15.1796	33.2667	1
0	66.2155	1	1	0	0	0	1	0	0	0	NA	22	31	0.8	0.97	92.0515	80.0095	11.3	136	12.6	175	NA	4.5	22.036	0.766667	1
0	68.6386	1	1	0	0	0	1	0	0	0	NA	18	21	1.4	1.61	50.7357	45.6206	20.07	137.2	18.2	264	0.51	4.8	2.88973	36	0
0	68.3659	1	1	0	0	0	1	0	0	0	NA	25	27	1.18	0.83	62.3232	89.7448	23.22	133	15.4	263	0.7	4.4	22.1622	36	0
0	63.3698	1	1	0	0	0	1	0	0	0	NA	18	13	1.7	0.79	43.0526	94.3982	18.1	137	15.8	187	0.52	4.4	6.91069	36	0
0	67.1625	1	1	0	0	0	1	0	0	0	NA	9.25	15	0.96	0.85	81.0587	83.067	8.4	140	NA	296	0.56	2.51	5.01548	18.5667	1
0	61.8709	1	1	0	0	0	1	0	0	0	NA	15	18	0.9	0.9	90.2233	91.2924	11.42	137	NA	130	NA	4.2	3.12129	28.4	1
0	59.5732	1	1	0	0	0	1	0	0	0	NA	27	NA	1.48	NA	51.796	58.848	16.28	137	NA	211	NA	3.8	3.22187	15.9667	1
0	65.1641	1	1	0	0	0	1	0	0	0	NA	28	49	1.6	1.4	43.7823	51.3891	18.57	134	14.1	372	0.94	4.6	5.93042	36	0
0	80.337	1	1	0	0	0	1	0	0	0	NA	27	71	1.3	2.19	51.2971	27.2632	15.9	131	12.6	387.8	NA	3.7	14.0039	32.1667	0
0	49.5262	1	1	0	0	0	1	0	0	0	NA	24	24	1.1	1.1	81.5154	79.676	19.3	140	NA	365	NA	4.2	2.96734	17.0667	1
0	72.8193	1	1	0	0	0	1	0	0	0	NA	29	27	0.92	1.04	79.7122	73.7651	13.2	140	15.2	411	0.3	4.6	7.40081	36	0
0	74.0703	1	1	0	0	0	1	0	0	0	NA	15	14	0.83	0.87	89.0608	88.1762	9.1	135	13.5	299	0.58	4	4.04508	29.0667	0
0	66.8259	1	1	0	0	0	1	0	0	0	NA	13	NA	0.9	NA	84.3905	NA	7.7	133	NA	308	0.45	4	4.95472	36	0
0	55.3326	1	1	0	0	0	1	0	0	0	NA	17	28	1.09	1.09	82.0663	69.1026	9.7	141	20	262	0.66	3.8	8.96781	36	0
0	51.8673	1	1	0	0	0	1	0	0	0	NA	15	22	1.45	1.4	53.2923	56.9556	15.13	139	16	510.4	0.989	4.3	2.23168	36	0
0	59.4619	1	1	0	0	0	1	0	0	0	NA	27	21	0.95	0.97	84.0021	83.0924	9.92	134	14.3	284	0.4	4.9	0.251852	36	0
0	51.8418	1	1	0	0	0	1	0	0	0	NA	19	18	1.23	1.23	67.6966	67.5212	13.4	141	14.6	225	0.59	4.1	0.952042	36	0
0	64.1614	1	1	0	0	0	1	0	0	0	NA	12	14	1.23	1.22	60.5821	61.7889	11.4	141.3	14.2	225.4	0.43	3.9	1.92397	36	0
0	68.6863	1	1	0	0	0	1	0	0	0	NA	26	30	1.36	1.34	50.8723	52.5677	12.41	130	14	339	0.92	4.34	4.70958	36	0
0	63.2179	1	1	0	0	0	1	0	0	0	NA	24	23	1.06	1.11	71.9968	68.2605	5.93	139	15.9	110	0.56	4.6	0.27868	30.9333	1
0	81.4902	1	1	0	0	0	1	0	0	0	NA	30	30	1.73	1.85	36.8352	33.9975	5.2	143	15.2	111	1.07	4	0.312847	4	1
0	83.1689	1	1	0	0	0	1	0	0	0	NA	46	47	1.8	2.04	35.3563	30.8649	9.76	138	NA	243	0.8	NA	4.35192	5.5	1
0	86.404	1	1	0	0	0	1	0	0	0	NA	20	23	1.43	1.15	43.1676	57.2427	10.3	134	NA	266	0.6	4.3	3.11819	36	0
0	84.7934	1	1	0	0	0	1	0	0	0	NA	24	23	1.03	1.2	64.1033	54.7498	8.6	136	NA	177	0.52	4.2	4.02201	10.8667	1
0	63.3798	1	1	0	0	0	1	0	0	0	NA	11	NA	1.1	NA	69.1059	66.3038	9.2	140	17.3	211	NA	3.5	1.44483	18.4333	1
0	60.1904	1	1	0	0	0	1	0	0	0	NA	19	20	1.22	1.13	64.2158	69.5833	6.82	134	16	261	NA	4.1	2.03563	36	0
0	70.4046	1	1	0	0	0	1	0	0	0	NA	15	16	1	0.96	76.0014	79.4734	12.6	133.6	NA	272	NA	4.5	1.84917	1.16667	1
0	77.8906	1	1	0	0	0	1	0	0	0	NA	30	30	1.3	1.3	51.4867	51.5151	7.52	138	NA	186	NA	3.6	0.328961	13.2333	0
0	75.6825	1	1	0	0	0	1	0	1	0	535.1	29	32	1.44	1.61	45.7238	41.1787	8.47	140	15.2	216	0.49	4.9	6.03053	35.1667	0
0	88.3172	1	1	0	0	0	1	0	1	0	981.4	22	15	0.78	0.79	78.1752	88.1831	5.6	137	NA	100	0.49	4.1	6.84874	12.9333	1
0	81.6202	1	1	0	0	0	1	0	1	0	345.9	16	28	0.7	1.06	93.0576	NA	6.14	134	NA	189	0.48	3.9	4.17554	31.2667	1
0	49.8753	1	1	0	0	0	1	0	1	0	73.48	18	NA	1	NA	92.4362	66.6379	7.12	146	NA	189	NA	4.8	5.90351	36	0
0	78.9611	1	1	0	0	0	1	0	1	0	475.34	18	17.4	0.9	0.9	80.7701	81.3057	6.4	126	13.8	325	0.81	4.7	4.03275	36	0
0	88.3145	1	1	0	0	0	1	0	1	0	981.86	30	53	1.5	1.73	39.5872	35.0078	11.1	138.3	16.8	280	NA	4.6	11.2337	9.56667	1
0	72.4876	1	1	0	0	0	1	0	1	0	1037.54	70.02	107	2.1	2.55	28.4625	23.6489	3.56	142	17	145	0.6	3.6	11.1757	36	0
0	88.5309	1	1	0	0	0	1	0	1	0	3478.15	43.6	64	2.73	2.57	21.1431	21.1921	10.1	137	16.2	215	NA	4.8	7.90109	29.9667	1
0	92.9696	1	1	0	0	0	1	0	1	0	326.01	19	24	0.93	0.97	71.6413	67.9636	8.14	141.8	13.5	99.5	0.347	3.5	4.1601	6.26667	1
0	59.3409	1	1	0	0	0	1	0	1	0	NA	98.9	89	3.03	2.83	21.4326	23.5398	7.2	135	15.7	NA	0.3	3.8	5.95429	6.26667	0
0	67.819	1	1	0	0	0	1	0	1	0	NA	31	16	0.82	1	87.0077	77.454	10.4	136	13.1	NA	0.39	3.8	17.503	32.8333	0
0	56.8811	1	1	0	0	0	1	0	1	0	NA	57	58	2.8	2.09	26.7891	35.9972	10.6	141	16.6	522.5	0.7	5	7.37005	36	0
0	79.9704	1	1	0	0	0	1	0	1	0	NA	26	21	1.32	1.1	49.7955	65.2205	13.8	144	14.3	285	0.515	4	8.93482	36	0
0	71.1221	1	1	0	0	0	1	0	1	0	NA	32	59	1.7	1.63	39.7937	42.067	17.05	141	15.6	206	0.59	5.5	61.8083	36	0
0	77.0196	1	1	0	0	0	1	0	1	0	NA	39	33	1.61	1.4	39.8394	47.6212	19.01	138	14.9	374.8	0.84	4.7	24.3682	36	0
0	77.3862	1	1	0	0	0	1	0	1	0	NA	29	36	1.23	1.57	56.0726	40.832	15.4	138	13.3	251	0.58	5	24.8895	36	0
0	71.4805	1	1	0	0	0	1	0	1	0	NA	11	19	0.89	1.18	84.5192	62.1084	8.33	137	14	204	1.6	3.7	1.7107	13.6667	0
0	79.9908	1	1	0	0	0	1	0	1	0	NA	70	57	1.3	1.52	53.9601	42.0961	5.2	139	15.5	NA	1.13	4.2	7.20835	0	1
0	85.8882	1	1	0	0	0	1	0	1	0	NA	37	41	1.13	1.04	56.4014	63.7837	11.8	141	15.7	190	0.52	5.4	5.68317	4.4	1
0	79.2377	1	1	0	0	0	1	0	1	0	NA	20	19	0.73	1.14	89.8926	60.3932	3.14	136	14.6	203	0.468	3.3	4.39436	36	0
0	74.4942	1	1	0	0	0	1	0	1	0	NA	60	33	2.1	2.45	31.0945	11.7887	10	126	15	189	0.26	4.5	25.2843	36	0
0	74.7672	1	1	0	0	0	1	0	1	0	NA	43	37	2.2	1.72	26.5099	73.7207	8	139.1	NA	202	NA	4.8	3.36212	25.7333	1
0	56.2043	1	1	0	0	0	1	0	1	0	NA	13	15	0.8	0.87	100.293	97.9628	22.84	141	NA	231	NA	4.5	3.10013	36	0
0	51.4535	1	1	0	0	0	1	0	1	0	NA	27	23	1.7	1.66	48.3728	86.9328	14.3	131.5	14.3	392	0.282	5	8.02635	36	0
0	51.4423	1	1	0	0	0	1	0	1	0	NA	17	NA	0.91	NA	94.0195	93.62	7	133	14.3	NA	NA	4.2	0.312662	22.7667	1
0	72.7784	1	1	0	0	0	1	0	1	0	NA	8	16	0.73	0.93	92.7165	NA	7.05	136	14.3	142	1	3.7	4.52461	36	0
0	67.1717	1	1	0	0	0	1	0	1	0	NA	18	17.6	0.83	0.95	88.1262	92.7376	4.95	143	14.2	82.8	1.51	4.8	2.76973	36	0
0	63.3285	1	1	0	0	0	1	0	1	0	NA	19	31	0.73	0.88	99.8291	86.7253	5.8	136	NA	288	NA	4.8	3.07637	9.26667	0
0	63.155	1	1	0	0	0	1	0	1	0	NA	18	24	0.93	0.94	85.0481	73.7374	7.33	144	NA	240	NA	4.6	5.73674	27.2	0
0	65.1064	1	1	0	0	0	1	0	1	0	NA	19	21	1.03	1.1	71.0152	61.2818	7.8	136	13.7	204	0.44	3.8	1.04539	26.9667	0
0	69.5215	1	1	0	0	0	1	0	1	0	NA	29	32	1.36	1.4	53.9131	51.1512	8.87	137.24	NA	201	NA	4.8	3.13662	36	0
0	82.4206	1	1	0	0	0	1	1	0	0	370.8	25	NA	0.77	NA	93.2165	92.6802	12.42	142	NA	232	0.4	4.81	6.19237	31.1	1
0	93.7069	1	1	0	0	0	1	1	0	0	738.12	23	24	1.2	1.2	49.1293	49.084	8.82	128	NA	NA	NA	4.6	4.09907	10.7	1
0	68.9124	1	1	0	0	0	1	1	0	0	671	26	28	1.2	1.2	63.9332	64.178	10.1	142	15.9	210	NA	3.7	1.98844	6.13333	0
0	69.0438	1	1	0	0	0	1	1	0	0	161	24	NA	1.3	NA	54.3519	54.6029	9.6	138.1	NA	NA	NA	4.8	4.07846	31.1333	0
0	87.8421	1	1	0	0	0	1	1	0	0	481.7	31	24	0.8	0.96	79.4341	65.8029	8	140	NA	213	0.37	4.5	2.15357	7.5	1
0	62.88	1	1	0	0	0	1	1	0	0	180.26	25	25	1.92	1.71	41.1843	44.6598	9.25	137	15.8	223	1.78	5	2.59945	36	0
0	77.2288	1	1	0	0	0	1	1	0	0	2284.67	34	71.1	1.43	2.43	45.7511	24.9509	8.49	138	17	181	1.35	4.7	3.20341	1.16667	1
0	82.0762	1	1	0	0	0	1	1	0	0	983.53	39	22	1.53	1.22	40.6518	56.2509	5.41	144	15.9	NA	0.4	4.4	0.257836	17.8333	1
0	55.9802	1	1	0	0	0	1	1	0	0	580.4	25	22	1.33	1.6	55.2368	65.3615	5.85	139	16.5	176	NA	4.3	3.94928	36	0
0	70.3182	1	1	0	0	0	1	1	0	0	1319.2	17	18	1.5	1.01	NA	71.6335	5.5	141	16	183	0.5	4.5	12.2037	36	0
0	67.9071	1	1	0	0	0	1	1	0	0	330.28	25	17	1.2	1.1	62.9192	68.3024	10.3	139	13.6	221	0.7	4	3.94129	36	0
0	74.5648	1	1	0	0	0	1	1	0	0	422.21	24	23	1.25	0.99	60.0989	62.4543	6.5	139.1	14.9	119.8	0.56	4.6	4.24614	1.76667	0
0	68.6396	1	1	0	0	0	1	1	0	0	326	20.51	25	1.33	0.93	54.8283	78.0015	6.24	137.4	NA	139	0.59	4.1	7.15755	16.3333	1
0	78.3616	1	1	0	0	0	1	1	0	0	554.96	19	17	1.3	1.25	51.4688	56.9628	12.9	134	13.2	196	0.72	3.9	7.93804	36	0
0	61.5171	1	1	0	0	0	1	1	0	0	970.16	12	25	1.33	1.5	55.9847	45.9131	4.49	139	13.4	153	0.42	3.7	5.91046	36	0
0	71.7339	1	1	0	0	0	1	1	0	0	763.66	17	33	0.86	1.07	86.1483	67.6955	5.7	142	15.4	162.6	NA	3.8	3.69671	36	0
0	64.2608	1	1	0	0	0	1	1	0	0	1109.49	29	NA	1.23	NA	61.5658	NA	7	135	14.7	152	1	4.4	21.1744	36	0
0	73.8868	1	1	0	0	0	1	1	0	0	142.31	12.98	15	0.75	0.94	92.608	70.9736	8.9	136	15.9	290	0.75	3.8	3.68406	17.9333	1
0	67.7846	1	1	0	0	0	1	1	0	0	213.16	9	13	0.93	1.13	83.0514	82.9148	4.65	142	17.6	205.1	1.1	4.1	1.18381	21.5667	1
0	67.8383	1	1	0	0	0	1	1	0	0	404.8	17	14	1	0.98	73.7444	94.2158	7.07	142	14.6	209	0.52	3.7	0.29436	27.5333	0
0	74.9418	1	1	0	0	0	1	1	0	0	440.57	26.5	23	1.23	1.1	57.6794	66.5433	8.22	143	14.3	239	0.46	4.6	3.51586	36	0
0	62.8865	1	1	0	0	0	1	1	0	0	1830.9	19.83	33	1.52	2	46.6474	NA	11.4	140	14.1	182	1.22	5	15.1782	10.5	0
0	79.4839	1	1	0	0	0	1	1	0	0	2801.11	26	33	2.13	1.8	27.5234	37.9923	10.4	140.3	15.6	107	0.92	4.3	11.9014	5.06667	1
0	77.0301	1	1	0	0	0	1	1	0	0	505.63	22	34	1.5	2.07	43.5943	27.2548	10.3	143	15.4	152	1.1	3.6	21.729	13.7667	1
0	86.4608	1	1	0	0	0	1	1	0	0	767.88	20	32	0.98	1	73.456	75.3317	5.2	134	18.8	144	1.7	4.2	4.73117	15.4	0
0	79.5686	1	1	0	0	0	1	1	0	0	1268.5	87	83	1.9	2.2	31.7125	26.119	4.6	137	15.4	125	0.72	4.9	17.2141	1.33333	1
0	72.6959	1	1	0	0	0	1	1	0	0	3105.19	58	108.9	2.73	3.49	22.5545	16.4102	14.6	133	18.8	199	1.5	4.5	9.24717	4.6	1
0	77.188	1	1	0	0	0	1	1	0	0	212.13	26.08	39	2.03	1.9	30.2695	33.4972	8.8	134	14.3	149	NA	4.4	6.37463	5	1
0	81.2545	1	1	0	0	0	1	1	0	0	707.83	28.9	27	1.53	1.5	41.3426	42.7058	8.05	131	16.6	221	0.66	5.1	2.28071	20.1333	0
0	88.9745	1	1	0	0	0	1	1	0	0	640.76	57	69	2	1.9	28.9255	30.862	23.99	129	13.5	364	1.04	4.9	10.2032	1.16667	1
0	79.9019	1	1	0	0	0	1	1	0	0	396.8	18	18	1.2	1.1	57.1933	64.5517	9	140	16.7	353	0.47	3.5	10.4701	18.2667	0
0	65.6432	1	1	0	0	0	1	1	0	0	635.28	27	17	0.88	0.63	88.442	104.556	45.89	139	16.5	405	NA	4	4.85936	30	0
0	83.9899	1	1	0	0	0	1	1	0	0	4134.2	26	42	0.97	1.43	72.9739	44.6004	8.64	134	14.9	225	NA	4.2	8.11583	7.4	0
0	61.2945	1	1	0	0	0	1	1	0	0	135.46	22	23	1.1	0.92	70.9304	84.0511	12.7	136	14.9	225	1.483	4.4	11.5957	12.5667	0
0	71.9591	1	1	0	0	0	1	1	0	0	316.38	35.1	20	1.44	1.3	50.236	59.6292	10.79	136	15	247.1	NA	4.7	7.05434	33.6667	1
0	93.3279	1	1	0	0	0	1	1	0	0	204.84	35	50	0.73	0.82	82.0784	67.3819	7.64	138	15.6	314	0.44	4.8	5.9202	16.6333	1
0	88.6991	1	1	0	0	0	1	1	0	0	2310.91	16	10	1.1	0.73	54.5249	84.6256	9.81	127	15.4	224	0.891	4.1	7.40708	1.66667	1
0	86.9946	1	1	0	0	0	1	1	0	0	1538.51	25	59	1.3	1.9	51.3469	31.7947	10.7	139	14.5	246	0.57	4.7	3.84539	22.0333	1
0	82.0328	1	1	0	0	0	1	1	0	0	1045.76	34	60	1.4	1.51	45.9829	41.5753	10.2	138	15.3	141	3.761	4	1.97124	36	0
0	60.8593	1	1	0	0	0	1	1	0	0	365.14	57	40	1.6	1.7	45.6318	42.3553	7.26	130	17.3	113	0.43	4.2	2.27894	11.6	1
0	84.5368	1	1	0	0	0	1	1	0	0	609.63	20	24	1.4	1.6	46.4164	39.2352	5.98	138	15.4	187	0.33	5.4	5.38941	33.7333	0
0	83.0019	1	1	0	0	0	1	1	0	0	1100.08	85.2	87	3.2	3.03	17.0802	18.1892	7.7	131	16.1	254	0.5	4.6	0.25383	18.7	1
0	72.1847	1	1	0	0	0	1	1	0	0	666.57	24.1	30	1.24	0.93	58.7207	79.4069	11.4	137	13.3	377	0.52	4.5	6.20366	24.4667	0
0	64.0186	1	1	0	0	0	1	1	0	0	305.75	27.04	35	1.6	1.2	45.07	64.1131	21.3	135	15.5	270	1.87	5.5	1.04278	9.96667	1
0	78.924	1	1	0	0	0	1	1	0	0	590.09	23	23	1.53	1.3	42.5897	50.6878	8.53	139	NA	251	0.79	3.8	4.25898	36	0
0	61.3998	1	1	0	0	0	1	1	0	0	316.22	19	18	1.2	1.3	64.4015	57.9722	8.8	137	NA	188	0.98	4.5	8.05973	34.5333	0
0	56.6446	1	1	0	0	0	1	1	0	0	364.23	17	8	1.3	0.75	59.7029	99.6081	12.7	129	14	266	0.88	4.3	10.0883	36	0
0	79.1838	1	1	0	0	0	1	1	0	0	350.6	10	16	1.03	1.03	64.1258	64.6324	10.3	133	15.6	288	NA	3	11.4752	36	0
0	87.2651	1	1	0	0	0	1	1	0	0	790.56	19	NA	0.95	NA	70.6954	63.9553	7.98	138	NA	208.9	NA	3.9	5.6701	36	0
0	64.877	1	1	0	0	0	1	1	0	0	1709.07	26.2	21	1.7	1.91	44.3411	38.5075	7.3	135	19.3	218	1.24	3.9	5.6132	0.4	1
0	80.6613	1	1	0	0	0	1	1	0	0	706.96	23	15	0.81	0.86	83.1175	80.0291	5.8	135.07	NA	232	0.56	3.4	3.17384	36	0
0	68.6072	1	1	0	0	0	1	1	0	0	NA	22	NA	1.2	NA	63.7751	61.2262	7	140	NA	NA	0.63	4.1	0.80704	36	0
0	61.0858	1	1	0	0	0	1	1	0	0	NA	14	16	0.9	0.87	88.5026	90.6014	NA	140	NA	NA	2.512	4	4.54097	36	0
0	63.7823	1	1	0	0	0	1	1	0	0	NA	25	37	1.7	1.6	41.1186	43.6903	9.09	135	14.7	222	NA	4.2	4.02805	36	0
0	67.211	1	1	0	0	0	1	1	0	0	NA	29	28	1.4	1.4	53.0303	52.6042	8.77	135	12.6	265	NA	4.7	1.97411	36	0
0	77.1499	1	1	0	0	0	1	1	0	0	NA	12	16	1.18	1.11	60.3288	63.7484	5.67	139.15	13.1	130	0.44	4.1	5.21659	36	0
0	75.6568	1	1	0	0	0	1	1	0	0	NA	54	64	1.7	2.27	38.0297	27.8078	7.8	136	14.1	188	0.41	4.8	22.3045	33.9667	1
0	69.4053	1	1	0	0	0	1	1	0	0	NA	22	17	3.33	2.9	17.2727	24.153	6.1	138	16.7	149	NA	4.2	2.02206	6.73333	1
0	74.5649	1	1	0	0	0	1	1	0	0	NA	25	27	1.26	1.2	56.9731	59.3561	7.8	142.4	16.2	NA	NA	3.5	0.808403	2.26667	1
0	85.3521	1	1	0	0	0	1	1	0	0	NA	60	NA	2.23	NA	25.1843	20.8448	7.1	136	23.3	191	0.6	3.2	2.94853	0.633333	1
0	83.4109	1	1	0	0	0	1	1	0	0	NA	48	42	1.9	1.63	31.5583	38.5997	5.31	139	21.3	NA	1.13	4.5	3.00314	5.63333	1
0	74.4921	1	1	0	0	0	1	1	0	0	NA	40	32	1.3	0.94	55.2911	73.7715	8.14	139	13.4	NA	NA	4.4	3.91606	15.2	1
0	76.7269	1	1	0	0	0	1	1	0	0	NA	23	32	0.84	0.84	84.9402	84.3068	5.31	137	15.4	201	0.44	4.9	11.0599	29.9	0
0	86.0872	1	1	0	0	0	1	1	0	0	NA	45	44	1.43	1.2	25.5426	52.727	10.4	138	15.2	221	0.88	5.2	26.954	35.0667	0
0	69.6518	1	1	0	0	0	1	1	0	0	NA	18	22.9	1.23	1.03	71.2909	71.9545	13.03	131	14.7	195	1.39	4	3.85036	3.13333	0
0	71.1468	1	1	0	0	0	1	1	0	0	NA	19	22	1.14	1.13	64.2157	64.8498	9.5	143	NA	163	0.48	3.7	3.53721	26.3	0
0	77.1706	1	1	0	0	0	1	1	0	0	NA	24	27	1.13	1.24	58.6557	55.9134	3.98	NA	14.4	154	NA	4.3	3.09329	23.0667	0
0	80.6966	1	1	0	0	0	1	1	0	0	NA	24	26	1.3	1.42	54.7536	45.9608	9.4	137	NA	143	NA	NA	3.73333	36	0
0	77.4735	1	1	0	0	0	1	1	0	0	NA	21	29	1.53	1.2	48.3243	71.4501	11.4	135	18.7	319	0.35	4.2	5.03	1.16667	1
0	76.1243	1	1	0	0	0	1	1	0	0	NA	15	NA	1.4	NA	48.2373	54.8091	11.4	141.1	14.5	239	0.5	4.5	5.14024	36	0
0	76.9398	1	1	0	0	0	1	1	0	0	NA	19	15	1.1	1.1	NA	NA	8.28	135	13.9	256.4	0.6	3.3	5.42208	36	0
0	68.3472	1	1	0	0	0	1	1	0	0	NA	12	NA	0.83	NA	86.5315	84.6244	9.7	138	15.1	191	NA	4.1	5.27757	24.5333	0
0	70.5718	1	1	0	0	0	1	1	0	0	NA	46	40	1.71	1.79	39.9871	35.1916	8.8	142.8	15.9	135	0.46	4.3	0.256517	36	0
0	77.1373	1	1	0	0	0	1	1	0	0	NA	29	31	1.5	1.6	43.7791	35.385	14.16	137	NA	320	0.62	5.2	2.03576	36	0
0	70.8428	1	1	0	0	0	1	1	0	0	NA	28	31	1.2	1.16	60.7738	68.402	6.3	141	14.5	267	NA	4.7	1.42128	36	0
0	71.0083	1	1	0	0	0	1	1	0	0	NA	20	37	1.3	1.4	55.6488	47.7421	20.5	138	NA	325	0.73	4.1	2.99042	25.6333	1
0	77.2165	1	1	0	0	0	1	1	0	0	NA	19	20	1.23	1.26	56.8085	52.7318	6.3	138	NA	192	NA	3.7	2.02178	15.4	1
0	86.4368	1	1	0	0	0	1	1	0	0	NA	30	67	1.33	1.73	47.232	34.9921	NA	130.8	NA	NA	NA	NA	11.2241	20.8333	1
0	86.9882	1	1	0	0	0	1	1	0	0	NA	34	44	0.91	1.1	75.8125	59.6165	15.7	135	14.3	286	0.59	4.2	3.02889	9.1	1
0	88.5818	1	1	0	0	0	1	1	0	0	NA	47	NA	1.11	NA	57.752	50.5578	8.34	135	15.9	144	NA	4.5	5.57361	36	0
0	86.6384	1	1	0	0	0	1	1	0	0	NA	28	29	1.2	1.17	54.8388	55.5877	8.5	136	17.6	178	NA	4.1	3.99023	20.2667	1
0	71.6881	1	1	0	0	0	1	1	1	0	2105.71	26	22	1.64	1.49	48.9319	45.5393	4.7	137	16.2	205	NA	NA	3.61644	36	0
0	77.0798	1	1	0	0	0	1	1	1	0	812.39	37	37	1.8	1.72	37.0352	36.7858	40.67	129	16.8	9.7	0.56	3.5	2.10699	2.6	1
0	62.8309	1	1	0	0	0	1	1	1	0	688.27	39	47	1.7	1.86	37.4906	39.8706	7.4	137	18.5	105	1.05	4.2	0.834482	36	0
0	78.0645	1	1	0	0	0	1	1	1	0	459.67	21	23	1.2	1.2	57.4539	58.036	7.12	137	16.5	166	2.57	4	3.98915	36	0
0	83.1254	1	1	0	0	0	1	1	1	0	2587.69	19	23	0.96	0.97	73.8734	73.4525	8.14	137	15.2	174	1.43	3.8	14.7746	7.53333	0
0	62.518	1	1	0	0	0	1	1	1	0	2748.39	18	NA	1.05	NA	76.7493	76.8486	10.5	143	14.5	217	NA	4.1	8.0328	36	0
0	88.6829	1	1	0	0	0	1	1	1	0	964.48	48	87.1	1.73	1.9	32.9279	30.4559	5.13	141.8	13.7	182	0.4	4.1	1.78327	33.7333	1
0	72.773	1	1	0	0	0	1	1	1	0	531.77	52	38	1.37	1.36	50.5111	50.369	5.51	137	16.8	268	0.85	4.7	0.930185	32.8	1
0	78.8967	1	1	0	0	0	1	1	1	0	1101.44	42	51	2.13	1.98	28.062	31.6743	8	135	NA	221	0.76	4.8	2.082	36	0
0	82.9101	1	1	0	0	0	1	1	1	0	1430.62	40	21	1.6	1.19	38.1736	58.3618	7.88	134	14.8	267.8	NA	5.4	12.0852	14.5333	0
0	85.273	1	1	0	0	0	1	1	1	0	1607.32	16	45	1	1.3	70.8351	49.3992	6.6	142	14.6	183	1.21	3.9	35.7281	5	0
0	81.5757	1	1	0	0	0	1	1	1	0	1494.47	39	19	1.43	0.92	44.9531	77.1267	8.8	118	16.3	304	0.39	4.7	8.84977	9.33333	0
0	78.9187	1	1	0	0	0	1	1	1	0	638.01	21	38	1.39	1.28	48.6795	53.8933	5.17	140.3	14.7	185	NA	4.4	41.6862	4.06667	1
0	87.1549	1	1	0	0	0	1	1	1	0	NA	23	66	1.35	2	44.0017	48.3745	5.5	138.6	14.2	112	NA	4.4	5.66046	18.7	0
0	79.1731	1	1	0	0	0	1	1	1	0	NA	21	16	0.93	0.62	81.4366	105.585	6.98	134	14.4	180	NA	4.4	1.93163	20.1333	0
0	67.6686	1	1	0	0	0	1	1	1	0	NA	26	22	1.1	0.9	62.4367	66.7353	7.75	138	NA	125	0.34	4.3	3.95028	34.7333	0
0	47.6796	1	1	0	0	0	1	1	1	0	NA	19	34	1.3	1.53	63.1344	62.8388	9.9	140	NA	NA	NA	4.6	3.22593	36	0
0	86.4949	1	1	0	0	0	1	1	1	0	NA	16	22	0.8	1.1	86.4303	70.4231	6.19	139	NA	192	NA	4	3.02701	22.6667	0
0	81.7743	1	1	0	0	0	1	1	1	0	NA	66	51	2.38	1.4	25.2232	46.7389	8.9	135	18.1	212	0.62	4.6	9.40153	12.6333	1
0	78.6465	1	1	0	0	0	1	1	1	0	NA	31	39	2.2	2.43	27.5892	24.1992	8.8	147	NA	202	NA	4.6	5.18883	25.8667	1
0	81.9098	1	1	0	0	0	1	1	1	0	NA	41	53	1.9	2.5	32.385	23.0035	6.73	139	14.3	238	0.47	3.9	46.298	0.333333	1
0	46.7664	1	1	0	0	0	1	1	1	0	NA	16	36	1.83	1.6	46.3476	94.0024	10.1	135	18.1	195	0.77	4.8	45.6695	36	0
0	75.0466	1	1	0	0	0	1	1	1	0	NA	23	28	1.1	1.4	65.8003	33.054	9.6	140	19.8	193	1.129	4.3	11.0531	36	0
0	74.0673	1	1	0	0	0	1	1	1	0	NA	22	19	1.7	1.4	41.2919	50.5594	7.6	142	18.8	122	NA	NA	6.04125	33.1333	1
0	75.7813	1	1	0	0	0	1	1	1	0	NA	24	23	1.15	1.16	56.7652	61.2525	11.03	138	16.3	272	NA	4.8	13.8187	36	0
0	82.0782	1	1	0	0	0	1	1	1	0	NA	18	NA	0.9	NA	76.616	108.494	10.2	136	17.5	222	0.6	4.3	2.65227	33.5	1
0	77.0224	1	1	0	0	0	1	1	1	0	NA	33	32	1.6	1.58	40.2058	40.1833	10.83	143	14.4	265	2.4	4.4	3.93532	22.7667	1
0	85.738	1	1	0	0	0	1	1	1	0	NA	26	36	1.09	1.26	62.0562	51.1144	10	140	14.4	154	1.23	NA	7.80869	36	0
0	78.0891	1	1	0	0	0	1	1	1	0	NA	14	21	1.09	1.11	66.6238	64.4251	6.9	144.06	15.4	234	1.27	3.4	4.96644	36	0
0	66.99	1	1	0	0	0	1	1	1	0	NA	30	50	1.73	2.3	39.3431	30.1353	10.5	138	15.7	256	1.1	4.6	21.106	36	0
0	77.9374	1	1	0	0	0	1	1	1	0	NA	42	70.2	1.78	2.19	35.211	27.7903	6.58	146.52	16.7	234	1.3	4.9	2.20939	1.33333	1
0	80.5809	1	1	0	0	1	0	0	0	0	1013.21	52	96.2	3.7	4.73	14.618	10.0773	8.3	122	13.8	186	0.43	5	8.41077	1.26667	0
0	73.7185	1	1	0	0	1	0	0	0	0	414.11	46	42	2.6	2.11	23.4087	27.9045	14.1	140	15.9	179	NA	4.3	2.16525	36	0
0	79.1268	1	1	0	0	1	0	0	0	0	147.31	51	69	4.53	4.7	11.7398	11.3354	3.94	133	13.9	196	0.38	4.5	4.7704	36	0
0	48.8765	1	1	0	0	1	0	0	0	0	716.06	34	60	2.51	3.36	28.207	20.1586	10.3	137	19.8	194	NA	3.6	8.18341	36	0
0	73.1392	1	1	0	0	1	0	0	0	0	305.6	56	67	3	2.72	19.1317	21.7682	6.4	139	16	178	0.57	6.2	1.76116	12.3	0
0	56.883	1	1	0	0	1	0	0	0	0	3231.98	62	46	4.5	4.15	13.7592	24.1321	8.41	143	NA	219	0.7	3.9	5.26512	36	0
0	49.9414	1	1	0	0	1	0	0	0	0	1295.43	53	59	3.43	3.6	19.673	23.7341	8.35	136.5	16.5	168	0.27	5.4	5.68186	25.5333	1
0	58.0514	1	1	0	0	1	0	0	0	0	1210.01	58	40	4.5	3.8	13.2862	16.8842	6.7	142.27	18.7	196.3	0.4	5	6.2106	0.4	1
0	67.2757	1	1	0	0	1	0	0	0	0	1314.11	69	75	6.28	7.12	8.08841	7.33195	8.1	138	15.3	NA	0.3	3.9	1.0508	36	0
0	57.6318	1	1	0	0	1	0	0	0	0	834.63	56	41	3.4	2.9	19.0485	19.5663	7.34	143	16	157	0.32	5.2	5.8967	3.86667	1
0	77.1212	1	1	0	0	1	0	0	0	0	262.05	50	57	2.43	2.7	24.9348	18.6694	6.9	139	14.9	182	0.27	4.6	7.00273	35.8667	1
0	72.0279	1	1	0	0	1	0	0	0	0	557.78	35	39	1.67	1.84	40.7124	36.3363	10.9	142	12.6	253	0.58	4.9	0.314456	36	0
0	63.1844	1	1	0	0	1	0	0	0	0	1090.92	39	43	1.63	1.27	44.1614	59.5495	11.4	136	NA	230	0.49	4.5	22.1849	36	0
0	73.9584	1	1	0	0	1	0	0	0	0	733.29	32	24	1.6	1.33	42.5355	51.2698	9.99	139	14.9	141	0.75	4.4	3.84548	36	0
0	58.5256	1	1	0	0	1	0	0	0	0	NA	97	35	8.81	3.51	5.92633	18.0893	23.6	139	NA	364	NA	6.3	18.247	1.16667	0
0	66.6175	1	1	0	0	1	0	0	0	0	NA	33	NA	4.7	NA	12.6629	14.7841	9.47	142	NA	283	NA	3.8	43.8545	27.3333	1
0	83.0915	1	1	0	0	1	0	0	0	0	NA	34	44	1.9	1.76	32.0286	35.7917	11.27	126	16.8	187	0.71	3.9	3.38371	12.1333	1
0	64.5293	1	1	0	0	1	0	0	0	0	NA	54	NA	3.7	NA	16.9896	16.7395	10.1	137	NA	240	NA	4.2	1.98144	17.0667	0
0	38.3205	1	1	0	0	1	0	0	0	0	NA	40	68.9	1.9	1.9	40.0054	40.0776	16.4	139	16.3	186	0.4	3	4.82702	36	0
0	75.2659	1	1	0	0	1	0	0	0	0	NA	46	45	3.5	3.13	15.1284	17.904	9.6	130.8	15.4	217	0.22	4.4	2.06618	13.9667	1
0	76.1131	1	1	0	0	1	0	0	0	0	NA	58	34	2.1	1.91	29.9632	33.7986	8	137.5	16.6	118	0.3	4.4	4.90361	1.73333	1
0	86.174	1	1	0	0	1	0	1	0	0	576.429	27.34	69	1.58	1.95	47.2677	30.0683	9.03	136	16.5	332	0.898	5	14.8732	33.9333	0
0	79.4136	1	1	0	0	1	0	1	0	0	3322.54	27	26	1.52	1.3	48.4218	53.3444	10.4	139	NA	175	NA	4	2.09814	36	0
0	60.3593	1	1	0	0	1	0	1	0	0	1723.27	29	23.1	1.5	1.21	46.7741	62.9582	8.65	142	18.1	172	0.49	4.28	5.07482	36	0
0	87.2011	1	1	0	0	1	0	1	0	0	81.97	32.46	50	1.7	2.3	35.0523	24.1259	9.9	137	17.6	252	NA	3.96	2.96695	5.7	1
0	59.3763	1	1	0	0	1	1	0	0	0	3664.73	24	28	1.9	1.9	37.4325	35.7485	9	139	15.5	310	0.381	4.2	8.62775	29.1333	1
0	49.974	1	1	0	0	1	1	0	0	0	173	11	NA	1	NA	87.8019	97.2543	10	133	NA	260	NA	4.4	6.92072	36	0
0	52.1758	1	1	0	0	1	1	0	0	0	101.91	27	25	1.63	1.33	48.3898	62.2431	7.42	136	15.2	174	1	4.5	7.7623	36	0
0	76.3002	1	1	0	0	1	1	0	0	0	460.1	34	33	1.46	1.63	45.9119	41.0628	7	139	NA	95	NA	4.6	7.0458	36	0
0	76.4638	1	1	0	0	1	1	0	0	0	1160.8	59	NA	2.5	NA	NA	38.0179	6.5	139	NA	104.2	0.74	5.3	2.02365	0.5	0
0	64.6179	1	1	0	0	1	1	0	0	0	1234.66	25	28	1.6	1.5	NA	52.2016	5.02	132	NA	171	0.4	4.89	2.44234	15.9	0
0	83.6567	1	1	0	0	1	1	0	0	0	3197.64	40	48	1.98	2.33	32.2482	22.441	7.4	136	15.2	167	0.7	4.5	5.33338	6.3	1
0	62.8381	1	1	0	0	1	1	0	0	0	1037.55	51	48	2.36	2.34	28.5474	28.4117	7.7	136	16.2	151	1.44	4.2	2.98849	20.6333	0
0	66.1293	1	1	0	0	1	1	0	0	0	685.34	26	42	1.63	1.9	43.1665	36.3306	24.38	140	17.5	390.5	0.4	4.9	10.0955	1.56667	1
0	78.0045	1	1	0	0	1	1	0	0	0	755.21	21	31	1.15	1.36	60.8712	49.4414	13.1	139	15.5	317	0.2	4	65.1619	16.9333	1
0	75.0874	1	1	0	0	1	1	0	0	0	1115.08	30	39	1.67	1.6	40.0994	41.1528	31.7	142.3	17.8	243	0.4	4.4	2.996	36	0
0	77.1558	1	1	0	0	1	1	0	0	0	3628.98	40	27	1.8	1.39	35.3588	48.674	9.1	127	15.1	343.7	0.47	4.8	22.7446	10.8333	1
0	83.0659	1	1	0	0	1	1	0	0	0	681.95	26	28	1.92	1.32	36.2808	48.4599	7.7	138	13.5	245	NA	NA	2.92441	36	0
0	78.4228	1	1	0	0	1	1	0	0	0	132.979	79	40	2.83	1.4	17.0875	46.7101	10.49	136	13.8	232	0.15	5.2	4.87653	20.2	0
0	86.354	1	1	0	0	1	1	0	0	0	649.66	38	NA	2.1	NA	28.2391	44.9576	7.12	135	14.7	101	0.45	6.1	4.45633	21.3333	1
0	76.6198	1	1	0	0	1	1	0	0	0	672.35	48	101.4	2.4	5	27.4215	10.696	9.7	131	15.8	156	0.27	4.2	3.84574	27.1333	0
0	75.912	1	1	0	0	1	1	0	0	0	812.53	47	86	3.43	4.6	18.7927	11.7836	25.4	134	15.1	384	0.5	4.2	6.02988	7.8	0
0	62.5475	1	1	0	0	1	1	0	0	0	2750.47	60	58	3.3	5.47	6.93326	10.0235	12.9	133	16.6	329.7	0.83	4.7	10.8663	5	1
0	63.4401	1	1	0	0	1	1	0	0	0	1183.8	71	71	5.33	4.3	15.6304	13.6903	11.39	138	15.1	275	0.26	4.7	7.34461	4.26667	0
0	67.0987	1	1	0	0	1	1	0	0	0	388.52	31	NA	1.4	NA	51.5179	54.1966	9.1	131	NA	229	NA	3.6	4.83658	30.1667	0
0	79.2785	1	1	0	0	1	1	0	0	0	1212.58	39	53.5	1.93	1.92	31.61	35.9906	12.51	138	NA	164	NA	4.1	12.3761	36	0
0	69.7136	1	1	0	0	1	1	0	0	0	921.91	32	51	1.8	1.75	38.1525	40.4505	9.4	135.4	NA	207	NA	NA	7.21386	10.5	1
0	74.6064	1	1	0	0	1	1	0	0	0	812.63	32	28	1.52	1.32	44.1264	47.4833	8.88	139	NA	121	0.44	4.5	3.18073	36	0
0	86.3235	1	1	0	0	1	1	0	0	0	923.93	40	42.7	2.84	2.8	19.0704	19.3883	2.58	143	13.8	98	0.65	4.3	3.76506	4.4	1
0	82.9745	1	1	0	0	1	1	0	0	0	2511.88	68.95	79	3.14	3.43	17.353	15.4853	5.7	138	15.2	157	NA	4.7	4.97257	26.2333	1
0	77.6936	1	1	0	0	1	1	0	0	0	1876.99	75	95.1	3.03	3.2	18.8541	17.7808	10.5	141.2	13.6	282	NA	3.6	16.9358	1.16667	1
0	68.9625	1	1	0	0	1	1	0	0	0	3209.61	75	79	7.62	7.79	6.15458	6.18098	10.2	138	NA	222	NA	5.5	2.78187	25.9667	1
0	69.2638	1	1	0	0	1	1	0	0	0	2356.21	26	NA	3.03	NA	20.3522	19.185	10	134	NA	232	NA	4.7	5.00612	23.1	0
0	78.3151	1	1	0	0	1	1	0	0	0	3341.55	23	30	1.31	1.25	51.3226	55.7893	11.8	141	17.5	225	0.6	4.7	3.02704	36	0
0	77.6163	1	1	0	0	1	1	0	0	0	3418.95	22.6	38	2.1	2.33	28.333	25.6262	7.73	145	15.8	138	NA	4.9	3.46392	36	0
0	57.1923	1	1	0	0	1	1	0	0	0	1515.96	33	31.9	3.2	3.18	21.7562	23.0066	12.7	138	18.2	397	0.2	4.8	1.97051	34.9333	0
0	61.3611	1	1	0	0	1	1	0	0	0	3272.72	35	58	3.19	3.54	19.3597	17.7156	5.2	135	15.7	228	0.36	4.8	10.1754	36	0
0	63.5866	1	1	0	0	1	1	0	0	0	NA	41	49	10.95	11.43	5.03974	3.73808	NA	142	NA	NA	NA	5.2	2.32016	36	0
0	58.9499	1	1	0	0	1	1	0	0	0	NA	76.94	55	4.76	5.61	12.0478	10.4522	19.6	142.4	14.6	330	0.18	4.5	13.108	36	0
0	69.7608	1	1	0	0	1	1	0	0	0	NA	107	94	7.47	5.63	6.77214	8.4187	11.4	139	15.5	166	NA	4.1	2.23925	36	0
0	88.8774	1	1	0	0	1	1	0	0	0	NA	57	85.8	4.1	4.83	11.9587	9.68739	11	136	NA	212	NA	4.5	6.44326	1.16667	1
0	76.1429	1	1	0	0	1	1	0	0	0	NA	18	40	2.03	1.33	30.4042	48.5669	5.76	134	12.9	212	0.2	4.2	11.4712	36	0
0	69.7606	1	1	0	0	1	1	0	0	0	NA	33	45	5.61	2.4	9.78386	26.9501	NA	140	NA	NA	NA	4.2	27.3196	23.2667	1
0	64.826	1	1	0	0	1	1	0	0	0	NA	27	59	1.91	1.23	34.4152	56.2206	9.1	136	NA	223	0.34	4.3	54.2722	36	0
0	80.637	1	1	0	0	1	1	0	0	0	NA	60	88	1.9	2.93	31.6791	18.8929	7.33	131	13.4	240	NA	4	11.8699	15.9	1
0	72.0062	1	1	0	0	1	1	0	0	0	NA	71	NA	0.96	NA	80.0161	54.6394	10.5	133	16.1	247.9	NA	6.1	5.68734	0	1
0	70.558	1	1	0	0	1	1	0	0	0	NA	42	NA	1.53	NA	44.92	55.6313	15.3	139	NA	308	0.84	3.8	39.216	5.9	1
0	81.5641	1	1	0	0	1	1	0	0	0	NA	29	25	1.4	1.41	47.1211	57.9593	13.3	137	17.8	550.5	0.284	4.2	8.9254	0.333333	1
0	68.7972	1	1	0	0	1	1	0	0	0	NA	43	42	2	2	34.1517	31.6917	13.9	129	15.9	367	NA	3.8	24.0318	36	0
0	85.4857	1	1	0	0	1	1	0	0	0	NA	44	42	2.1	1.4	27.6281	37.5398	9.9	144	14.3	249	0.46	4	4.80099	9.26667	1
0	96.4709	1	1	0	0	1	1	0	0	0	NA	22	44	1.53	2.54	36.8804	24.0152	9.9	133	NA	458	0.89	5.09	3.97582	0	1
0	67.1582	1	1	0	0	1	1	0	0	0	NA	71	39	2.43	1.7	27.261	40.3517	8.1	142	14.6	192	0.4	5.18	2.33582	6.46667	1
0	64.1617	1	1	0	0	1	1	0	0	0	NA	29	35	1.9	2.56	36.6934	25.9126	11.7	139	15.2	266	NA	5	3.58399	7.1	1
0	78.262	1	1	0	0	1	1	0	0	0	NA	30	39	1.43	1.13	48.2838	59.7247	13.19	133.66	14.6	128	1.49	5.2	22.3328	25.6	0
0	61.4034	1	1	0	0	1	1	0	0	0	NA	20	30	0.97	0.8	86.4575	95.1426	8.59	139	15.6	218	0.38	4.1	11.8663	36	0
0	77.2143	1	1	0	0	1	1	0	0	0	NA	53	50	2.96	3.24	17.7291	19.2226	8.6	134	16.8	80.4	NA	5.01	2.11323	0.3	1
0	58.3869	1	1	0	0	1	1	0	0	0	NA	40	47	1.53	1.4	49.7932	51.8074	14.7	137	13.5	164	1.82	4.3	6.64796	11.1333	1
0	79.1159	1	1	0	0	1	1	0	0	0	NA	22	32	1.59	1.75	41.1627	34.9564	7.8	141	15.6	NA	0.39	4.3	7.20827	16.0333	0
0	77.1176	1	1	0	0	1	1	0	0	0	NA	47	56	1.58	2.38	41.3583	22.7339	4.02	137	16.2	134	0.47	4.5	11.1601	7.3	0
0	80.0313	1	1	0	0	1	1	0	0	0	NA	50	65	1.7	1.7	36.9653	38.9742	7.56	134	15.7	238	0.67	5.9	5.19858	31.8667	0
0	84.0719	1	1	0	0	1	1	0	0	0	NA	35	37	1.49	1.53	43.5776	37.6322	7.11	135	17.1	188	0.24	4.2	3.93101	30.4333	0
0	63.7509	1	1	0	0	1	1	0	0	0	NA	35	54	3.43	3.38	17.4125	18.5972	9.6	143	16.8	307	0.9	5	22.3188	36	0
0	57.1032	1	1	0	0	1	1	0	0	0	NA	124.49	88	8.54	6.2	5.99118	9.60494	3.3	132	14	103	0.86	NA	9.36978	0	1
0	78.499	1	1	0	0	1	1	0	0	0	NA	48	43	3.3	2.86	16.865	20.7087	8.35	139.8	14	182	0.46	5	12.1648	36	0
0	69.7551	1	1	0	0	1	1	0	0	0	NA	98	78	11.31	8.86	3.87115	5.35461	7.3	141	14.6	232	0.134	4.9	11.9811	36	0
0	73.6312	1	1	0	0	1	1	0	0	0	NA	47	80	2.78	3.33	22.9757	17.7091	3.2	138	14.9	242	0.18	5	7.18736	36	0
0	58.2685	1	1	0	0	1	1	0	0	0	NA	85	61	3.5	2.99	18.0733	22.237	4	134	18.2	106	0.4	3.8	3.88047	14.8333	1
0	87.1667	1	1	0	0	1	1	0	0	0	NA	33	NA	1.03	NA	62.0583	55.8897	8.4	140	15.7	178	NA	4.5	2.23733	36	0
0	66.4089	1	1	0	0	1	1	0	0	0	NA	41	46	3.68	3.43	16.7755	17.3941	6.5	139	14.4	169	NA	3.88	6.46192	11.6333	0
0	70.3638	1	1	0	0	1	1	0	0	0	NA	33	33	2.3	2.1	29.436	31.9044	6.19	138	15.2	271	NA	4.1	0.287509	36	0
0	81.0281	1	1	0	0	1	1	0	0	0	NA	24	28	1.03	1.21	61.8646	54.8861	11.4	138.6	15.7	267	NA	3.6	5.27456	36	0
0	90.3353	1	1	0	0	1	1	0	1	0	821.17	86	120.1	2.36	3.55	23.2303	14.2583	7.6	138	15.7	271	NA	4.2	4.9292	1.7	1
0	69.2813	1	1	0	0	1	1	0	1	0	1700.46	75	67	3.14	3.49	18.776	16.9135	8.82	128.11	16.1	188	0.92	4.3	7.79798	35.2	1
0	62.1256	1	1	0	0	1	1	0	1	0	613.73	60	49	3.21	2.67	18.5515	24.0214	7.3	135	13.3	257	NA	4.4	3.29013	3.86667	1
0	75.913	1	1	0	0	1	1	0	1	0	641.419	40	50	2.23	2.7	27.5507	23.4008	10.4	137	16.6	183	0.91	4.2	3.87308	24.5	1
0	67.7913	1	1	0	0	1	1	0	1	0	654.59	59.99	42	2.1	1.6	31.152	44.0121	9.3	138	16.2	266	0.4	5.4	3.99729	30.1333	0
0	92.4857	1	1	0	0	1	1	0	1	0	3797.35	42.2	NA	1.7	NA	34.4448	32.667	6.6	145	13.8	92	1.086	4.1	4.60507	4.66667	1
0	75.6472	1	1	0	0	1	1	0	1	0	2973.94	39	44	3.47	3.3	16.1367	17.4383	4.3	135	15.3	NA	0.46	3.9	5.58896	25.5333	1
0	65.7254	1	1	0	0	1	1	0	1	0	1110.49	70	50	2.1	1.49	31.2194	46.9236	4.3	136	NA	128	0.57	4.5	5.37377	5.53333	1
0	71.7271	1	1	0	0	1	1	1	0	0	4245.14	115	61	3.7	2.15	15.2647	29.8008	4.78	132	17.3	109	0.83	5.1	12.1598	0.1	1
0	86.9758	1	1	0	0	1	1	1	0	0	1034.97	56	69	2.8	4.34	19.1992	11.44	7.84	144	15.5	142	0.57	4.7	4.94172	2.8	1
0	82.3342	1	1	0	0	1	1	1	0	0	1366.25	25	28	1.91	1.55	30.7038	40.8642	8.6	134	15.8	141	NA	5	2.27454	6.63333	1
0	83.1409	1	1	0	0	1	1	1	0	0	609.7	32	37	1.43	1.7	45.1685	38.9686	9.3	NA	NA	133	0.89	4.3	4.89998	15.1333	1
0	96.9261	1	1	0	0	1	1	1	0	0	888.3	38	32	1.8	1.7	29.7874	34.6193	9.32	140	14.1	154	1.22	4.4	3.04145	10.6667	1
0	85.2301	1	1	0	0	1	1	1	0	0	306.3	36	40	1.8	1.87	NA	34.7792	11.2	141	15.7	308	0.74	3.9	0.341796	6.3	0
0	81.4703	1	1	0	0	1	1	1	0	0	1329.79	27	26	1.63	1.78	39.016	32.9937	8.12	143	15.6	174	NA	NA	2.18926	28.5333	1
0	63.413	1	1	0	0	1	1	1	0	0	152.22	27	27	1.6	1.21	44.8274	61.6337	8.2	138	NA	120.8	NA	4	13.6449	36	0
0	70.3737	1	1	0	0	1	1	1	0	0	412.42	23	17	1.26	0.9	58.8662	84.6109	7.8	140	NA	179	0.56	3.9	3.11464	36	0
0	71.1182	1	1	0	0	1	1	1	0	0	605.1	34.9	33	1.9	1.72	35.1419	37.9893	8.55	126	NA	191	0.45	4	5.17925	26.2667	1
0	68.5205	1	1	0	0	1	1	1	0	0	1091.55	38	43	2.4	2.5	27.6273	25.4763	5.11	140.2	15.5	149	NA	4.4	3.72586	13.3	0
0	75.4615	1	1	0	0	1	1	1	0	0	3248.6	19	19	1.52	1.4	44.0062	49.0045	15.41	138	18.8	388.3	0.89	4.2	8.11775	21.0333	1
0	55.8222	1	1	0	0	1	1	1	0	0	981.38	31	33	1.7	1.29	44.2471	62.5157	12.82	140	17.1	258	NA	4.8	3.74855	36	0
0	74.1292	1	1	0	0	1	1	1	0	0	2047.64	76	67	1.6	1.4	41.0632	50.3805	9.53	134	16	174	2.546	4.7	4.08969	36	0
0	75.4454	1	1	0	0	1	1	1	0	0	747.01	39	32	1.2	0.93	59.144	79.3092	4.7	132	18.1	207	0.9	5	5.95559	15.8667	0
0	51.3575	1	1	0	0	1	1	1	0	0	NA	60	47	1.9	2.8	38.2514	26.545	8.8	131	16.2	247	NA	4.5	9.23187	0.133333	1
0	63.0425	1	1	0	0	1	1	1	0	0	NA	24	34	1.43	1.3	51.407	56.9537	9.4	136	16.7	282.4	0.5	4	7.70175	29.4	1
0	77.3424	1	1	0	0	1	1	1	0	0	NA	42.65	42.6	2.36	1.7	24.7355	37.533	5.84	138	18.5	371.6	0.64	4.3	8.86121	36	0
0	72.8091	1	1	0	0	1	1	1	0	0	NA	40	63	1.8	2.5	37.8044	24.3018	14.8	136	14.6	202	NA	4.5	44.0493	21.5667	1
0	77.5044	1	1	0	0	1	1	1	0	0	NA	63	58	2.6	2.05	23.4419	30.0052	9.9	137	16.3	143	1.1	3.4	21.3484	0	1
0	83.0662	1	1	0	0	1	1	1	0	0	NA	17	51	2.66	4.82	21.7395	10.3259	6.1	139	13.8	142	0.35	3.9	0.331125	15.1667	0
0	80.3989	1	1	0	0	1	1	1	0	0	NA	61.99	23	4.85	5.04	10.6797	9.78445	8.9	138	18	177	NA	3.2	19.1405	5.36667	1
0	66.3977	1	1	0	0	1	1	1	0	0	NA	124	42	4.43	2.8	12.9615	21.954	5.35	143	16.8	103	0.97	4.1	9.22166	11.8333	1
0	86.8033	1	1	0	0	1	1	1	0	0	NA	20	20	1.2	1.3	54.8437	51.5208	8.39	136	14.2	260	0.53	3.5	10.0962	7.7	0
0	52.1358	1	1	0	0	1	1	1	0	0	NA	46.92	36	2	2.24	36.6379	34.4136	5.4	146	14.7	103	0.74	4.05	0.326834	36	0
0	75.6235	1	1	0	0	1	1	1	0	0	NA	17	20	1.6	1.2	40.9922	57.5559	11.45	138	15.1	145	NA	3.9	5.01751	36	0
0	81.0345	1	1	0	0	1	1	1	0	0	NA	32	35	1.53	1.49	41.207	43.2442	10.5	143.73	14.2	NA	0.38	4.1	9.17186	36	0
0	90.9482	1	1	0	0	1	1	1	0	0	NA	26	28	1.4	1.57	42.6288	37.3175	7.9	141	15.4	219	0.9	3.8	1.55057	6.2	1
0	75.8825	1	1	0	0	1	1	1	0	0	NA	29	39	1.51	1.4	44.4477	48.9901	14.2	139	14.9	254	0.5	4.34	2.08745	36	0
0	70.2731	1	1	0	0	1	1	1	1	0	NA	35	51	1.2	1.3	59.471	55.7161	6.66	140	14.8	186	NA	4.4	2.11938	36	0
0	85.6183	1	1	0	0	1	1	1	1	0	NA	68.42	128	6.84	10.76	6.10046	3.8553	10.4	134	15.6	190	NA	4.3	2.47935	4.63333	1
0	85.3032	1	1	0	0	1	1	1	1	0	NA	46	73	3.2	4.93	16.5964	9.81257	20.8	135	17.1	283	NA	5.3	13.4564	4.26667	1
0	74.1101	1	1	0	0	1	1	1	1	0	NA	56	19	2.68	1.51	22.5443	42.8245	6.2	141	14.7	159	NA	4	2.93284	36	0
0	74.1705	1	1	0	0	1	1	1	1	0	NA	38	35	2.94	3.11	20.8286	17.3062	5.35	137	14.7	213	0.45	4.8	2.28277	36	0
0	72.7737	1	1	0	0	1	1	1	1	0	NA	51	30	4.13	3.54	13.5646	17.9021	9.36	136	15	179	1.66	4.3	5.05864	36	0
0	59.2158	1	1	0	0	0	0	0	0	1	617.16	32	48	2.05	2.5	29.9137	25.4987	6.38	138	17	281	NA	5.2	5.21905	36	0
0	70.0105	1	1	0	0	0	0	0	0	1	2521.9	69	81	4.73	3.57	14.1678	19.0023	4.83	142	17	150	0.63	4.6	10.3869	6.96667	1
0	73.9739	1	1	0	0	0	0	0	0	1	249.07	20	NA	0.7	NA	91.8911	99.2536	7.79	144	14.2	199	NA	4.2	10.9257	18.8	0
0	56.1869	1	1	0	0	0	0	0	0	1	1172.83	19	18	0.7	0.69	101.902	103.217	7.2	143.7	16.6	144	1.149	4.3	5.0577	36	0
0	78.5771	1	1	0	0	0	0	0	0	1	659.6	19	48	1.2	1.5	59.5303	46.821	5.6	135	13.6	166	0.56	5	12.3013	36	0
0	86.6264	1	1	0	0	0	0	0	0	1	NA	37.92	56	2.2	2.91	26.182	18.2149	10.8	142	NA	136	0.46	4.6	5.3001	35.5667	1
0	37.016	1	1	0	0	0	0	0	0	1	NA	24	43	1.52	2.1	55.1251	38.2884	10	138.1	15.2	365	2.4	4.4	1.96131	29.8333	0
0	74.0768	1	1	0	0	0	0	0	0	1	NA	47	35	1.5	1.3	46.3473	57.111	9.4	130	21.1	273	1.49	4.4	0.54982	2	1
0	64.8355	1	1	0	0	0	0	0	0	1	NA	17	27	1.23	1.4	59.7788	51.1774	25.8	134	14.8	422	1	3.5	3.58584	36	0
0	79.9698	1	1	0	0	0	0	0	1	1	NA	96	70	3.1	2.15	18.0594	28.2637	7.7	139	NA	NA	NA	NA	6.14378	19.9	1
0	76.1983	1	1	0	0	0	0	0	1	1	NA	27	30	1.4	1.23	48.6741	57.145	7.04	137	NA	265	1.3	4.6	6.18624	1.73333	1
0	83.1536	1	1	0	0	0	0	0	1	1	NA	18.1	21	0.9	0.82	79.6369	86.329	9	137	NA	186	0.4	3.31	2.80221	1.26667	1
0	80.7833	1	1	0	0	0	0	0	1	1	NA	67	92	2.2	2.1	25.984	27.3781	9.3	139	15.9	335	NA	4.2	8.33628	30.8	1
0	68.4733	1	1	0	0	0	0	0	1	1	NA	23	32	1.4	1.4	51.4574	51.5047	7.26	137	NA	180.4	0.5	4.6	34.9116	23.7333	1
0	85.0947	1	1	0	0	0	0	0	1	1	NA	36	43	1.68	1.6	37.9404	39.8903	10.05	136	15.6	NA	NA	4.9	9.88338	10.5	1
0	55.9229	1	1	0	0	0	0	0	1	1	NA	28	NA	1.16	NA	66.5052	57.4856	5.49	138	14.4	NA	0.54	4.3	0.296198	33.5333	1
0	77.1138	1	1	0	0	0	0	1	0	1	1102.32	16	NA	0.95	NA	72.8871	60.6818	9.5	143	13.4	251	0.4	5.01	6.16424	36	0
0	57.3681	1	1	0	0	0	0	1	0	1	1554.46	16.33	26	0.95	1.27	87.979	62.178	6.33	140	NA	395	1.701	3.6	4.0625	10.1333	0
0	74.451	1	1	0	0	0	0	1	0	1	25.81	21	23	0.92	0.8	84.6057	95.0044	6.9	138	17	100	NA	4.1	4.82924	14	1
0	86.6289	1	1	0	0	0	0	1	0	1	1816.44	36	35	1.23	1.26	47.5927	49.0274	6.2	138	17.5	171	1.02	3.6	4.88309	36	0
0	58.5577	1	1	0	0	0	0	1	0	1	1684.89	34	34	3.6	2.3	21.1742	30.1357	21.41	133	16.2	281	1.59	NA	8.87989	30.8	1
0	82.0211	1	1	0	0	0	0	1	0	1	1298.65	30	20	0.9	0.87	80.0183	83.5855	6.6	137.53	NA	117	0.93	4.7	14.0821	36	0
0	75.2632	1	1	0	0	0	0	1	0	1	524.1	42	34	1.4	1.55	45.1664	41.8391	10.2	132	15	239	NA	3.8	11.1923	11.7333	1
0	76.273	1	1	0	0	0	0	1	1	1	NA	24	26	1.1	1.3	74.4578	49.6768	3.8	142	16.3	185	NA	5	5.6786	19.6	1
0	83.3534	1	1	0	0	0	0	1	1	1	NA	23	28	1	1.19	NA	59.8857	10.1	134	16.3	119	1.19	5.2	7.1277	8.9	1
0	88.3769	1	1	0	0	0	0	1	1	1	NA	41	28	1.1	1.01	53.6757	66.5196	7.81	136	15.4	216	NA	4.5	3.65583	31.0333	1
0	74.6307	1	1	0	0	0	0	1	1	1	NA	18	21	0.9	0.97	75.1298	80.0602	9.1	139	14.7	260	NA	4.4	2.05017	0.466667	0
0	88.5433	1	1	0	0	0	0	1	1	1	NA	56	67	1.2	1.41	53.9489	43.4851	5.15	136	15.9	146	0.77	4.7	11.8131	0.1	1
0	78.0724	1	1	0	0	0	0	1	1	1	NA	28	50	1.33	1.45	54.7662	44.1104	7.1	139	15.5	206	1.159	4.2	5.15577	36	0
0	86.4571	1	1	0	0	0	0	1	1	1	NA	12	23	0.87	1.07	NA	64.6831	9.32	140	16.3	401	0.5	4.4	14.4563	36	0
0	54.2522	1	1	0	0	0	1	0	0	1	1358.76	13	18	0.61	0.68	126.33	116.166	8.8	141	NA	209	1.237	4.6	4.08133	36	0
0	58.0294	1	1	0	0	0	1	0	0	1	504.65	13.78	10	1.09	0.97	72.7646	83.0318	10.58	141	13.4	273	0.47	3.86	10.8148	36	0
0	63.2796	1	1	0	0	0	1	0	0	1	2648.4	23	23	1	0.96	81.948	85.7684	7.2	124	15.5	190	1.04	3.8	8.30121	36	0
0	46.1994	1	1	0	0	0	1	0	0	1	821.23	41	20	1.3	1	69.3773	88.0054	7.6	137	14.7	212	NA	3.9	8.30427	36	0
0	50.2317	1	1	0	0	0	1	0	0	1	1478.83	37	29	1.6	1.39	49.5531	59.6079	9.5	139	18.5	188	1.99	4.62	3.17071	36	0
0	61.2198	1	1	0	0	0	1	0	0	1	208.3	30	NA	1.38	NA	55.2357	52.9317	6.66	135	14.7	178	0.8	4.1	2.01437	36	0
0	70.9056	1	1	0	0	0	1	0	0	1	721.11	40	34	3	1.63	19.3348	40.7713	7.62	141	14.9	226	0.31	3.9	10.1924	10.0667	1
0	65.9222	1	1	0	0	0	1	0	0	1	376.28	43	30	1.5	1.2	49.2331	62.9491	7.34	132	17.5	180	NA	4.5	6.2691	36	0
0	50.1243	1	1	0	0	0	1	0	0	1	848.47	41	34	1.48	1.34	54.2844	59.9781	6.85	136	NA	170	0.5	4.3	5.0823	32.8	1
0	70.4124	1	1	0	0	0	1	0	0	1	631.309	22	23	1.31	1.13	52.8589	64.065	8.2	141	16.5	282	NA	4.5	39.612	34.5	1
0	65.4923	1	1	0	0	0	1	0	0	1	2060.57	30	43	1.9	2.6	36.2366	25.5064	8.49	138	NA	190	NA	4.01	4.00704	36	0
0	79.0471	1	1	0	0	0	1	0	0	1	2743.37	42	37	1.34	1.2	49.0411	58.0397	10.3	134.3	18.2	326	0.5	NA	9.85906	25.6667	0
0	75.1147	1	1	0	0	0	1	0	0	1	711.45	24	30	1.33	1.14	51.4073	63.6959	7.06	136	NA	196	0.65	4.6	4.99738	36	0
0	83.7965	1	1	0	0	0	1	0	0	1	NA	19	32	1.63	1.47	35.3058	39.0179	5.6	126	19.3	230	0.64	NA	4.55932	0	1
0	51.1262	1	1	0	0	0	1	0	0	1	NA	66	54	1.08	1.2	85.3041	79.2679	7.43	129	21.2	275.5	0.51	5.2	2.33102	26.7333	1
0	48.9838	1	1	0	0	0	1	0	0	1	NA	18	36	1.3	1.4	65.768	58.16	11.4	141	24	251	0.96	4.7	10.3165	36	0
0	65.1862	1	1	0	0	0	1	0	0	1	NA	34	23	1.12	1	69.2979	77.1142	7.82	133	14.5	133.8	NA	NA	5.11531	0.3	0
0	63.4305	1	1	0	0	0	1	0	0	1	NA	23	29	2.59	1.55	26.4762	45.3181	20.5	141	NA	379	NA	4.3	21.4115	36	0
0	56.6331	1	1	0	0	0	1	0	0	1	NA	17	32	1.13	1.4	70.9223	54.784	13.7	140	13	174	NA	4	2.14205	36	0
0	74.7919	1	1	0	0	0	1	0	0	1	NA	21	29	1.51	1.4	44.7013	48.2648	7.8	141	15	151	NA	3.7	9.02778	36	0
0	84.6365	1	1	0	0	0	1	0	0	1	NA	71	NA	2.6	NA	22.3205	30.9215	11.2	140	16.7	84	NA	5.6	19.5014	0.8	1
0	83.0643	1	1	0	0	0	1	0	0	1	NA	52	43	1.8	1.64	34.1755	43.3129	6.7	139	17.8	145	0.87	4.1	8.58574	26.9667	1
0	74.9369	1	1	0	0	0	1	0	1	1	357.45	25	24	1.3	1.1	51.7956	64.6322	7.6	141	16.3	353	0.37	4.1	3.94364	36	0
0	66.3539	1	1	0	0	0	1	0	1	1	2097.35	42	60.7	1.33	1.78	52.4484	37.4579	6	127	NA	NA	NA	4.5	5.23463	13.3667	1
0	89.1789	1	1	0	0	0	1	0	1	1	419.58	23	29	1.1	1.05	53.9481	58.9866	3.01	133	15.2	251	0.82	4.2	2.91097	19.9667	0
0	73.756	1	1	0	0	0	1	0	1	1	305.55	26	21	1.23	1.17	58.7179	64.1686	5.06	140	20.2	8.9	NA	4.2	10.0716	36	0
0	44.1437	1	1	0	0	0	1	0	1	1	703.88	68.42	44	4.3	2.87	17.9257	28.4327	8.2	130	14.3	142	0.3	4.8	8.55046	29.3667	1
0	76.1013	1	1	0	0	0	1	0	1	1	2783.14	38	61.7	1.93	1.78	31.1391	35.9731	10.5	136	15.4	185	NA	4	3.75825	36	0
0	84.2318	1	1	0	0	0	1	0	1	1	579.98	19	14	0.9	0.91	78.3927	77.187	5.63	139	13.6	408	0.85	NA	10.6022	24.9667	1
0	61.029	1	1	0	0	0	1	0	1	1	NA	66	63	2.43	2.21	27.5625	30.2415	5.88	139	17.7	133	0.9	5.2	0.240179	36	0
0	76.6072	1	1	0	0	0	1	0	1	1	NA	43.6	57	1.83	2.55	34.3125	23.4305	5.98	140	17.6	240	0.39	4.5	6.87721	36	0
0	82.4027	1	1	0	0	0	1	0	1	1	NA	43	44	1.53	1.41	41.1498	45.3869	6.2	135	NA	NA	NA	4.3	4.70551	36	0
0	82.2522	1	1	0	0	0	1	0	1	1	NA	38	51	1.83	1.93	31.8342	20.152	NA	137.7	14.9	NA	NA	3.9	7.21476	9.96667	1
0	72.2298	1	1	0	0	0	1	0	1	1	NA	23	30	1.32	1.53	51.7796	52.1194	8.1	132	15.2	255	1	4.5	2.47706	21.9333	1
0	56.3454	1	1	0	0	0	1	0	1	1	NA	32	23	1.7	1.2	45.9103	60.1216	9.36	138	NA	365.6	0.55	4.9	0.877265	36	0
0	71.5563	1	1	0	0	0	1	0	1	1	NA	23	29	0.8	0.94	93.2632	81.1761	7.6	137	14.7	176	NA	4.2	0.933451	36	0
0	69.9236	1	1	0	0	0	1	0	1	1	NA	23	25	1.23	1.2	60.4739	71.7126	8.4	144	17.3	290	NA	4.1	6.24218	36	0
0	81.3042	1	1	0	0	0	1	1	0	1	1603.79	44	58	1.7	1.36	38.4799	47.8577	7.49	140	16.7	NA	NA	3.9	7.60539	3.7	1
0	81.3295	1	1	0	0	0	1	1	0	1	888.6	20	19	1.15	1.09	57.8611	65.0801	3.4	138	15.6	116	0.79	3.9	3.28972	36	0
0	60.1218	1	1	0	0	0	1	1	0	1	274.72	35	NA	1.7	NA	40.8136	34.7606	8.73	143	14.7	NA	0.2	3.9	11.0504	16.4	1
0	78.05	1	1	0	0	0	1	1	0	1	945.99	76	51	2.6	2.13	21.5352	27.3533	12.4	134	16.8	292	1.55	4.6	4.26871	15.4	1
0	79.5203	1	1	0	0	0	1	1	0	1	250.65	16	37	1.1	1.49	62.3889	43.0132	6.8	139	16.1	155	NA	4.3	4.99203	36	0
0	74.3842	1	1	0	0	0	1	1	0	1	480.01	19	NA	0.94	NA	78.0359	92.1529	11.7	137	13.9	171	NA	4.4	2.29546	10.6	0
0	77.3493	1	1	0	0	0	1	1	0	1	667.49	23	27	1.4	1.33	48.0567	49.201	5.6	143	16.1	255	NA	4.2	9.37191	34.3	1
0	65.8561	1	1	0	0	0	1	1	0	1	1064.33	38	NA	1.7	NA	43.803	46.4367	8.24	142	16.3	168	0.7	4.1	9.91717	36	0
0	77.8904	1	1	0	0	0	1	1	1	1	366.18	37.98	34	2	1.85	30.2228	34.2698	8.06	137.9	15.7	168	0.62	4.8	2.33171	36	0
0	63.0652	1	1	0	0	0	1	1	1	1	673.21	29	30	2.1	1.37	32.6927	52.9707	11.1	139	17.3	176	NA	3.4	5.38523	21.0667	0
0	66.1704	1	1	0	0	0	1	1	1	1	3126.96	43	57.9	1.9	2.36	36.1151	27.8823	4.89	140	19.5	338	1.4	5	5.00577	22.6667	1
0	81.1062	1	1	0	0	0	1	1	1	1	2062.09	46	54	3.03	3.28	20.6567	23.4909	5.98	131	13.9	149	NA	3.7	3.06973	29.5	1
0	72.5413	1	1	0	0	0	1	1	1	1	531.72	52	NA	2.3	NA	26.0965	34.6328	4.3	130	16.1	55.2	1.13	4.4	10.6878	13.4667	0
0	65.9168	1	1	0	0	0	1	1	1	1	220.96	31	16	1.1	1.03	69.8803	69.137	8.37	141	14.1	167	0.63	4.5	6.68796	16.5333	0
0	62.7136	1	1	0	0	0	1	1	1	1	1654.79	22	41	2	2.4	NA	NA	7.33	138	17.2	312	0.45	4.3	9.58357	1.96667	0
0	76.8815	1	1	0	0	0	1	1	1	1	179.25	29	26	1.3	1.13	53.9014	62.2463	4.4	135	15.7	181	0.7	4	0.242421	14.9	1
0	71.3164	1	1	0	0	0	1	1	1	1	326.04	26	30	1.23	1.1	58.6995	66.6932	10.9	136	NA	148	1.1	4.7	2.72785	23.4	0
0	64.7189	1	1	0	0	0	1	1	1	1	632.94	14	13.1	1.23	1.1	60.7429	70.4021	9.9	137	16.3	210	0.8	3.7	2.99903	36	0
0	84.9867	1	1	0	0	0	1	1	1	1	198.56	20	22	0.93	1.2	73.9287	55.2526	8	141	14	91	NA	3.5	3.79925	36	0
0	61.3447	1	1	0	0	0	1	1	1	1	NA	55.52	41	1.92	1.77	35.2723	40.215	3.3	136	19.1	178	1.889	4.1	3.08657	18.4333	1
0	85.3817	1	1	0	0	0	1	1	1	1	NA	57	64	2.02	1.94	29.566	31.6889	7.01	140	13.6	173	NA	4.8	3.07397	9.56667	1
0	64.7468	1	1	0	0	0	1	1	1	1	NA	134.87	133	2.5	2.46	25.5639	27.2633	NA	132	NA	NA	0.39	4.7	1.22319	1.2	1
0	85.957	1	1	0	0	0	1	1	1	1	NA	46	33	2.1	2	27.9803	29.2894	7.5	136	17	130	1.17	4.6	5.64344	0.466667	1
0	76.7042	1	1	0	0	0	1	1	1	1	NA	43	NA	2.23	NA	27.1406	24.0223	5.5	139	17	NA	NA	4.4	0.289708	3.86667	1
0	82.2185	1	1	0	0	0	1	1	1	1	NA	42	44	1.43	1.66	44.7007	39.1774	6.33	119	15.4	157	0.59	4.2	10.8211	29.1667	1
0	79.0214	1	1	0	0	0	1	1	1	1	NA	26	22	1.12	1.14	61.6325	57.1434	4.37	143	14.5	78	NA	4.1	10.4452	36	0
0	73.378	1	1	0	0	0	1	1	1	1	NA	33	33	1.43	1.08	48.3932	66.1525	6.6	135	16.6	100.6	NA	4	29.3411	7.3	1
0	71.5902	1	1	0	0	0	1	1	1	1	NA	33	19	0.98	0.58	79.1159	105.217	14.9	134	17.3	271	2.6	3.6	10.4021	11.8	1
0	67.7366	1	1	0	0	0	1	1	1	1	NA	24	44	1.1	0.9	66.932	87.7178	8.62	138	15.4	368	NA	3.9	21.6494	4.5	1
0	80.8934	1	1	0	0	0	1	1	1	1	NA	34	37	1.1	1.3	62.5488	50.7751	4.83	140	15.9	171	2.01	4	3.25733	26.2333	1
0	77.021	1	1	0	0	1	0	0	0	1	1280.02	21	17	1.3	1.21	50.128	57.0623	NA	137	NA	NA	NA	NA	5.86647	29.9333	0
0	60.1338	1	1	0	0	1	0	0	0	1	348.39	79.29	59	7.31	6.44	6.9207	8.60989	8.73	138	13.3	196	0.3	4.4	8.944	10.9667	0
0	77.5116	1	1	0	0	1	0	0	0	1	1576.4	23	NA	1.7	NA	37.7217	40.2112	4.2	138	14.4	164	1.28	3.9	0.328677	12.5667	1
0	49.3314	1	1	0	0	1	0	0	0	1	1590.07	48	31	4.33	4	15.1163	16.0749	6.96	136	NA	180	0.3	4.3	5.94821	13.1333	1
0	65.9902	1	1	0	0	1	1	0	0	1	3196.56	41	51	3.63	3.48	16.8901	17.9473	14.7	139	15.5	318	0.75	4.9	9.91684	36	0
0	77.7621	1	1	0	0	1	1	0	0	1	919.94	41	56	4.7	5.53	11.3345	8.81558	9.3	136	NA	256	NA	5.2	45.1033	25.1333	0
0	68.9922	1	1	0	0	1	1	0	0	1	944.74	70.18	64	4.34	4.62	13.0252	11.8716	9.6	139	15.3	163	0.34	4.6	0.246676	23.9	1
0	65.5972	1	1	0	0	1	1	0	0	1	2305.07	21	NA	1.23	NA	59.7748	52.7987	10.1	139	NA	299	NA	3.45	10.859	20.8667	1
0	82.4496	1	1	0	0	1	1	0	1	1	1361.64	19	20	1.12	1	61.9391	72.1383	12.9	130	14	189	NA	3.9	24.6807	21	1
0	92.2926	1	1	0	0	1	1	0	1	1	1729.52	44	52	1.73	1.6	32.5442	34.8028	5.28	140	16.7	152	NA	5.4	1.85585	1.66667	0
0	70.2344	1	1	0	0	1	1	0	1	1	1840.72	24	31	1.63	1.51	42.797	46.7314	8.9	140.3	15	370	0.3	3.4	8.69357	36	0
0	79.5924	1	1	0	0	1	1	0	1	1	703.94	96	102	3.7	2.42	15.2162	24.1338	4.95	144	20	172	0.59	5.6	3.66399	30.9333	0
0	82.1866	1	1	0	0	1	1	0	1	1	528.12	42	NA	1.5	NA	41.9833	34.5473	6.65	137	15.9	261	0.41	4.8	0.285747	1.93333	1
0	67.3968	1	1	0	0	1	1	1	1	1	NA	36	37	2.33	2.42	28.1002	26.5838	12.7	145	NA	142	NA	4.4	3.61916	36	0
0	78.6058	1	1	0	0	1	1	1	1	1	NA	64	NA	2.73	NA	22.8989	25.3917	NA	137	15.8	NA	NA	4.3	3.96507	8.63333	1
0	68.9362	1	1	0	0	1	1	1	1	1	NA	79	82	2.37	2.97	27.4643	20.5144	4.6	137	17	140	0.37	4.1	1.95274	17.4	1
0	79.2566	1	1	0	1	1	0	0	0	0	670.47	43	31	2.8	2.07	19.779	29.5797	7.6	133	13.3	171	0.18	4.2	17.5071	11.2667	0
0	72.5647	1	1	0	1	1	0	0	0	0	173.05	27	44	1.13	1.5	63.5302	44.8111	5.7	131	15.1	261	NA	4.1	6.2138	15.5333	0
0	62.4822	1	1	0	1	1	0	0	0	0	663.85	51	41	2.9	2.42	23.6311	27.9009	13	138	NA	429	0.39	5	8.47765	28.6667	0
0	81.9012	1	1	0	1	1	0	0	0	0	1409.16	32.55	66	1.57	2.1	40.0671	28.0456	9.3	139.3	19.3	158	1.59	3.9	11.4809	36	0
0	59.9227	1	1	0	1	1	0	0	0	0	NA	23	24	1	0.82	84.1513	94.8821	14.1	118	16.8	537	NA	4.2	12.4061	36	0
0	81.6736	1	1	0	1	1	0	0	0	0	NA	35	67	1.46	4.77	39.7328	10.1796	10	134	15	256	0.313	NA	3.20738	20.4333	0
0	61.0908	1	1	0	1	1	0	0	0	0	NA	46	25	6.27	3.83	9.23203	16.2569	21.28	137	15.2	590.6	0.41	5.7	7.06284	0.333333	1
0	69.8435	1	1	0	1	1	1	0	0	0	1009.2	65.4	48	2.42	1.7	26.2327	39.8582	5.98	142	17.3	260	0.43	4.9	6.63326	36	0
0	71.4924	1	1	0	1	1	1	0	0	0	583.94	37.7	50.4	1.41	1.3	49.4701	57.8717	6.5	137.24	17.7	NA	NA	5.9	17.8904	36	0
0	70.7064	1	1	0	1	1	1	0	0	0	330.21	40	62	2.61	2.7	24.0444	22.9764	12.7	137	14.2	NA	NA	3.8	13.1433	16.0667	1
0	62.0241	1	1	0	1	1	1	0	0	0	2019.55	71	56	2.93	2.59	21.2355	24.7474	7.2	138	15.8	179.4	0.48	5.5	1.96849	36	0
0	74.6834	1	1	0	1	1	1	0	0	0	990.46	84	139	5.34	5.62	9.76585	9.14906	6.9	142	17.5	165	0.55	5.1	8.96217	1.16667	1
0	79.0005	1	1	0	1	1	1	0	0	0	1355.44	35	38	2.72	2.57	21.6499	23.2118	9.4	140	13.4	200	0.34	4	4.02673	0	1
0	86.8145	1	1	0	1	1	1	0	0	0	3385.72	25	NA	1.43	NA	NA	NA	7.4	135	18.8	249	0.94	5.4	11.366	2.83333	1
0	74.0807	1	1	0	1	1	1	0	0	0	3404.21	35	42	1.63	1.43	37.8634	54.8492	14.9	133	NA	137	NA	5.5	3.44269	5	1
0	72.3602	1	1	0	1	1	1	0	0	0	1093.67	37	31	2	2.32	35.359	23.7386	5	142	17.3	101.2	0.53	5	2.44253	2.63333	1
0	64.019	1	1	0	1	1	1	0	0	0	1667.33	26	NA	1.01	NA	76.9335	66.8322	10.9	138	17.3	230	0.34	4.5	5.09395	2.66667	1
0	90.5837	1	1	0	1	1	1	0	0	0	1269.33	71	36	2.25	1.49	23.9408	40.6709	7.7	128	14.2	209	0.5	5.7	3.22455	7.56667	0
0	68.7048	1	1	0	1	1	1	0	0	0	759.01	41.5	47	2.93	4.13	20.5381	13.6238	7.7	135	13.7	211	0.39	4.5	2.20178	19.4333	0
0	75.5584	1	1	0	1	1	1	0	0	0	150.229	44	57	1.6	1.57	41.1782	40.9411	NA	129	13.4	NA	0.45	5	9.13573	36	0
0	68.1767	1	1	0	1	1	1	0	0	0	372.06	47.59	91	3.1	3.9	19.7882	14.9687	7.79	128	17.3	153	0.2	5.5	7.83269	36	0
0	72.4465	1	1	0	1	1	1	0	0	0	1573.82	22	50	2.3	2.58	27.5789	24.1822	9.67	138.3	14.7	311.9	0.38	4.2	5.43284	10.1	1
0	74.2655	1	1	0	1	1	1	0	0	0	3298.25	31	69	1.6	2.44	41.4538	24.9621	16.3	137	16.1	375	NA	4.6	2.78365	36	0
0	65.8989	1	1	0	1	1	1	0	0	0	439.99	28.06	21	1.6	1.22	44.1494	61.8004	3.56	140	13.4	118	0.3	4.3	9.1163	36	0
0	52.4151	1	1	0	1	1	1	0	0	0	348.14	65.53	29	3.95	2	16.9411	35.6704	7.14	136	NA	304	NA	4.2	4.76487	5.76667	1
0	79.0473	1	1	0	1	1	1	0	0	0	1102.4	39	36	2.36	1.68	25.6115	38.6742	10.3	138	14.6	190	0.28	5.9	5.93042	1.96667	1
0	71.9745	1	1	0	1	1	1	0	0	0	2212.41	21	22	0.78	0.87	89.1934	84.5791	8.19	138	14	238	NA	3.4	3.11819	5.13333	1
0	72.4307	1	1	0	1	1	1	0	0	0	509.57	17	19	0.9	0.88	83.9998	84.428	5.98	141	14.9	154	0.67	4.4	4.89487	36	0
0	68.124	1	1	0	1	1	1	0	0	0	1426.4	16	21	1.2	1.16	64.3217	65.3815	7.4	134	19.2	217	0.78	4.1	7.21151	9.16667	1
0	74.9176	1	1	0	1	1	1	0	0	0	143.12	14	NA	0.8	NA	87.3458	85.8604	9.8	137	NA	178	0.45	4	3.31963	7.86667	0
0	49.6398	1	1	0	1	1	1	0	0	0	1069.63	23	NA	1.38	NA	58.226	54.1103	9	136	NA	229	0.85	3.8	1.04664	19.5	1
0	71.026	1	1	0	1	1	1	0	0	0	640.46	57	81	2.5	2.55	24.9362	23.8695	9.95	144	18.3	232	0.23	3.7	4.59218	3	1
0	75.3999	1	1	0	1	1	1	0	0	0	309.08	35	42	1.3	1.27	53.7105	57.2501	7.79	139	15.3	188	NA	6.4	0.605371	15.4	1
0	76.3947	1	1	0	1	1	1	0	0	0	2107.17	24	32	1.6	1.54	40.8145	43.2734	7.9	139	NA	202	NA	4.7	8.67293	20.1667	1
0	70.9033	1	1	0	1	1	1	0	0	0	1442.11	29	27	1.63	1.3	41.9152	55.7136	9.7	139	13.9	145	NA	4.6	12.4498	36	0
0	85.5545	1	1	0	1	1	1	0	0	0	117.55	17	25	1.53	1.34	40.1903	46.1721	14.6	133	15.2	192	0.34	4.4	10.1366	36	0
0	75.3397	1	1	0	1	1	1	0	0	0	1924.59	16	34	1.2	1.26	60.1513	57.6872	6.09	NA	15.2	225	0.58	NA	3.93296	24.0333	1
0	54.0548	1	1	0	1	1	1	0	0	0	954.94	18	12	0.63	0.7	111.342	108.468	11.6	132	14.6	272	0.58	4.2	7.84179	36	0
0	88.6297	1	1	0	1	1	1	0	0	0	630.45	36	34	1.3	1.26	50.5934	55.1383	5.35	142	NA	69.8	NA	4.4	5.06027	36	0
0	68.9442	1	1	0	1	1	1	0	0	0	1788.26	27	34	2.6	3	24.4944	17.9371	9.8	141.48	NA	273	NA	3.9	2.04378	16	1
0	59.2466	1	1	0	1	1	1	0	0	0	316.06	70	82	3.7	3.83	16.5449	NA	13.51	141	14.2	168	0.77	5.5	5.12817	36	0
0	61.9796	1	1	0	1	1	1	0	0	0	1790.63	46	59	2.4	2.76	27.7152	28.4407	7.4	140.2	15	174	NA	4.1	7.32378	36	0
0	60.8446	1	1	0	1	1	1	0	0	0	NA	14	14	1	0.99	82.0728	82.513	10.6	138	NA	NA	0.58	4.7	2.18904	22.2667	0
0	70.5611	1	1	0	1	1	1	0	0	0	NA	19.5	21	0.9	1.04	80.7	72.0685	8.39	140	NA	NA	NA	4.5	2.44238	36	0
0	66.1797	1	1	0	1	1	1	0	0	0	NA	17	NA	1.2	NA	64.6689	65.732	6.38	139	NA	NA	0.39	4.4	2.21685	36	0
0	56.6335	1	1	0	1	1	1	0	0	0	NA	32	NA	1.7	NA	52.7311	70.6707	5.24	140	13.6	234	NA	NA	0.311879	32.8333	1
0	74.2713	1	1	0	1	1	1	0	0	0	NA	23	23	3.6	3.66	15.8082	14.5902	7.95	139	NA	181	NA	3.5	3.87451	3	1
0	89.1952	1	1	0	1	1	1	0	0	0	NA	24.26	49	1.4	2.03	43.9952	24.9579	11.92	138	15.7	135	0.28	4.7	3.71833	20.4667	1
0	80.4236	1	1	0	1	1	1	0	0	0	NA	82.99	82	3.53	3.32	15.2336	15.9555	19.77	134	15.2	591.9	0.23	5	11.4844	11.7333	0
0	80.0836	1	1	0	1	1	1	0	0	0	NA	62	72	2.8	2.47	20.048	23.7399	20.3	139	14.5	300	0.31	5.1	3.07557	13.3333	1
0	62.9374	1	1	0	1	1	1	0	0	0	NA	62	99.5	2.5	4	25.8226	14.9146	6	145	13.3	187	0.59	5.1	7.28795	36	0
0	61.9932	1	1	0	1	1	1	0	0	0	NA	56	40	8.73	6.64	5.94394	8.00848	8	131	16.2	256	0.591	5.6	3.73448	36	0
0	68.8417	1	1	0	1	1	1	0	0	0	NA	47	63	3.2	4.07	18.0652	14.1151	11.32	140	14.7	338	0.37	4.9	2.09764	19.9333	1
0	59.6733	1	1	0	1	1	1	0	0	0	NA	75	96.3	7.1	8.77	7.91248	5.77898	6.2	131	16.8	170	0.45	5.1	5.10071	36	0
0	77.8671	1	1	0	1	1	1	0	0	0	NA	44	75	3.6	3.2	15.8087	18.1447	21.39	137	13.7	323.5	0.4	4.5	12.09	6.7	1
0	54.2531	1	1	0	1	1	1	0	0	0	NA	22.71	40	0.9	1.08	93.7052	77.4891	6.93	138.6	NA	369.5	NA	4.9	13.0596	0.566667	1
0	77.7687	1	1	0	1	1	1	0	0	0	NA	37	29	1.5	1.32	44.8389	51.3889	14.19	136	15.5	290	NA	4.2	39.3356	36	0
0	66.723	1	1	0	1	1	1	0	0	0	NA	26	27	0.93	0.86	84.326	92.2845	6.3	139.3	15.5	227	1.2	4.4	12.0254	14.4	0
0	56.9422	1	1	0	1	1	1	0	0	0	NA	17	19	0.84	1	97.4421	84.939	11.1	137	14.9	258.1	1.2	4.6	6.7907	36	0
0	56.6292	1	1	0	1	1	1	0	0	0	NA	17	18	0.84	1	95.9164	82.4089	11.1	139	14.2	302	0.5	3.8	2.68093	36	0
0	83.7171	1	1	0	1	1	1	0	0	0	NA	21	NA	1.17	NA	55.2701	58.3272	8.7	136	12.9	327	0.72	4.7	0.29647	36	0
0	80.7519	1	1	0	1	1	1	0	0	0	NA	46	30	1.2	1.33	47.1744	48.4422	10	143.75	NA	178	NA	5.1	3.85628	36	0
0	74.0808	1	1	0	1	1	1	0	0	0	NA	20	20	1.52	1.33	49.1327	51.7717	17.7	138	15.5	353	0.33	5	4.7559	36	0
0	70.5661	1	1	0	1	1	1	0	0	0	NA	13	NA	1.33	NA	65.8275	64.7051	13	130.49	16.3	299	0.51	NA	5.06558	36	0
0	75.9834	1	1	0	1	1	1	0	0	0	NA	20	NA	1.29	NA	53.7811	NA	10.41	137	14	220	0.31	3.5	17.5218	36	0
0	66.0483	1	1	0	1	1	1	0	0	0	NA	25.58	28	1.53	1.61	45.9246	43.1694	10.3	141	15.5	237	0.74	5.1	0.312926	36	0
0	70.5488	1	1	0	1	1	1	0	0	0	NA	26	25	1.12	1	65.2044	49.3683	10	139	14.6	354.5	0.8	3.5	1.55739	36	0
0	65.0282	1	1	0	1	1	1	0	0	0	NA	19	49	1.23	1.6	60.2023	57.958	6.7	135	16.6	259	1.14	3.1	18.8873	33.9333	1
0	67.1594	1	1	0	1	1	1	0	0	0	NA	60	NA	3.4	NA	17.552	18.0317	7.4	129	19.2	219.7	0.59	5.3	9.95175	18.5667	1
0	72.0959	1	1	0	1	1	1	0	0	0	NA	101	113	3	2.5	19.3621	22.5598	6.1	132	14.7	114	0.5	5.5	8.99751	1.7	1
0	85.8158	1	1	0	1	1	1	0	0	0	NA	67	42	5.86	4.81	7.91426	11.2289	7	137	16.8	146	0.59	4.4	6.22265	7.46667	1
0	65.9283	1	1	0	1	1	1	0	0	0	NA	75	67	3.3	2.1	18.4746	28.7893	9.83	140	15.5	228	0.24	4.4	53.7034	36	0
0	95.6962	1	1	0	1	1	1	0	0	0	NA	51	60	2.8	3.4	16.9631	16.9611	9.6	130	17.8	171	NA	4.7	4.13752	27.6333	1
0	78.0021	1	1	0	1	1	1	0	0	0	NA	43	43	2.33	2.5	26.4337	20.9222	8.02	140.9	17.6	289	NA	5.3	4.01075	36	0
0	70.1401	1	1	0	1	1	1	0	0	0	NA	30	28	1.7	1.2	42.3114	44.6715	11.2	141.22	NA	284	NA	3.9	2.38051	23.0333	0
0	81.9469	1	1	0	1	1	1	0	0	0	NA	24	NA	1.55	NA	42.2276	39.8578	6.7	136	17.3	332	0.37	4.3	5.80215	32.2667	1
0	60.2877	1	1	0	1	1	1	0	0	0	NA	43	46	3.7	3.63	16.5981	15.288	10.59	139	15.7	249	NA	5	6.82984	36	0
0	69.9307	1	1	0	1	1	1	0	0	0	NA	58	53	1.7	2.3	38.152	28.4345	8.8	133	15.6	NA	0.77	4.4	2.86737	25.6333	1
0	63.1433	1	1	0	1	1	1	0	0	0	NA	162.8	163.7	5.76	3.8	9.76505	15.4836	5.31	137	18.8	208	0.7	5	0.198876	1.56667	1
0	79.8278	1	1	0	1	1	1	0	0	0	NA	35	33	1.53	2	42.7782	30.9684	7.7	138	13.4	NA	NA	5.1	3.81489	36	0
0	75.3397	1	1	0	1	1	1	0	0	0	NA	23	23	1.43	1.53	46.6074	43.6404	6.7	144	14.1	100	0.71	4.1	1.01731	24.1667	1
0	80.8	1	1	0	1	1	1	0	0	0	NA	38	NA	2.4	NA	24.5151	21.0739	7.2	140	14.6	249	0.5	4.9	0.71644	21.2333	1
0	65.194	1	1	0	1	1	1	0	0	0	NA	44	45	1.71	2.09	38.9011	32.2772	5.9	144	19.3	168	0.46	NA	0.272674	32.9	1
0	67.5832	1	1	0	1	1	1	0	0	0	NA	51	65	3.03	3	20.059	20.533	3.6	141	NA	194	0.33	4.3	9.93033	1.96667	1
0	77.1205	1	1	0	1	1	1	0	0	0	NA	35	96	1.92	2.6	32.5847	22.6966	11.93	142	15.2	140	NA	4.7	15.6395	5.06667	1
0	72.2231	1	1	0	1	1	1	0	0	0	NA	55	NA	3.03	NA	19.1176	18.7015	12.4	147	NA	221	0.5	5	4.97086	19.2333	1
0	68.9239	1	1	0	1	1	1	0	0	0	NA	64	68	2.9	3.26	21.1507	18.2731	12.75	143	17.1	173	NA	4.4	8.07311	28.1333	1
0	79.9908	1	1	0	1	1	1	0	1	0	298.899	26	26	1.16	1.1	60.8252	63.1398	10.3	134	15	265	NA	5.6	4.02077	36	0
0	79.0513	1	1	0	1	1	1	0	1	0	284.69	23	30	1.1	1.05	63.0104	66.6507	4.2	135	17.7	142	NA	4.1	2.89451	4.96667	1
0	51.8662	1	1	0	1	1	1	0	1	0	410.4	33	30	1.2	1.2	68.6709	NA	11.41	132	17.6	321	0.45	5.3	0.282677	36	0
0	69.1768	1	1	0	1	1	1	0	1	0	2798.72	50	53	1.8	1.68	37.3711	41.4357	15.1	133	14.3	304	NA	4.3	10.3983	4.2	1
0	63.7527	1	1	0	1	1	1	0	1	0	1236.08	56	59	2.9	2.08	22.7665	33.0859	6.88	135.4	NA	231	NA	3.9	5.76092	36	0
0	79.6112	1	1	0	1	1	1	0	1	0	1772.59	49	51	1.8	1.8	35.3329	35.1837	8.96	133	17.2	138	0.8	6	2.61358	8.06667	1
0	82.3199	1	1	0	1	1	1	0	1	0	1838.7	25	NA	1.33	NA	49.1676	48.8907	14.53	132	16.3	428.7	0.4	4.1	15.3237	32.2	0
0	74.2621	1	1	0	1	1	1	0	1	0	547.29	40	43	1.2	1.41	57.5465	47.0883	13.01	135	14.9	224	0.75	4.9	4.28537	0.2	1
0	53.4888	1	1	0	1	1	1	0	1	0	NA	30	24	1	1	81.5652	82.0672	7.55	136	14.6	177.8	0.31	4.3	9.90177	36	0
0	72.1199	1	1	0	1	1	1	0	1	0	NA	37	83	1.53	1.62	45.0924	42.2034	8.32	138	13.4	223	0.46	4.7	9.99043	21.3	1
0	74.6914	1	1	0	1	1	1	0	1	0	NA	56.2	44	2.6	2.04	23.7711	30.617	8.04	140	NA	144	NA	4.2	5.57518	2	1
0	61.4907	1	1	0	1	1	1	0	1	0	NA	51	45	2.53	2.9	27.3964	23.3333	11.1	139	13.8	156	0.88	4.9	5.09073	36	0
0	65.1188	1	1	0	1	1	1	0	1	0	NA	37	19	1.9	1.46	35.4793	49.4837	7	137	14	162	NA	5.5	3.48123	36	0
0	60.11	1	1	0	1	1	1	0	1	0	NA	42.67	54	1.3	1.5	57.4248	47.0966	9.6	140	13.4	206	NA	5.2	2.17395	36	0
0	78.2855	1	1	0	1	1	1	0	1	0	NA	17	16	1.3	1.28	52.4857	54.9218	7.05	144	19.5	198	1.29	3.5	3.25548	16.7667	1
0	73.9742	1	1	0	1	1	1	0	1	0	NA	24	NA	2.03	NA	29.5987	27.6303	6.3	136	NA	212	NA	4	1.93009	36	0
0	42.6876	1	1	0	1	1	1	0	1	0	NA	39	26	2.3	1.87	33.0701	41.467	9.8	137	NA	147	0.47	4.3	3.4087	22.4333	0
0	81.5473	1	1	0	1	1	1	0	1	0	NA	14	9	1	0.86	75.4098	85.2383	14.4	137	14.4	161	NA	3.9	4.80438	36	0
0	61.3374	1	1	0	1	1	1	0	1	0	NA	25	NA	1.3	NA	60.2838	57.9922	10.3	139	NA	NA	0.3	4.7	1.98221	21.2333	0
0	70.8827	1	1	0	1	1	1	1	0	0	407.59	27	40	1.73	1.5	38.6703	45.5396	7.6	136	14	154	0.63	5.1	3.4497	20.4667	1
0	77.7801	1	1	0	1	1	1	1	0	0	582.08	34	40	1.53	1.4	42.3939	47.584	16.4	138	19	265	1.26	5.54	1.81118	29.2333	0
0	84.8351	1	1	0	1	1	1	1	0	0	647.11	19.7	21	1.3	1.31	49.7595	49.5857	10.1	141	14.2	246	0.67	3.5	10.0833	36	0
0	84.6003	1	1	0	1	1	1	1	0	0	546.74	61	51	1.77	2.16	34.5753	27.2024	3.62	140	17.7	206	0.13	5.4	1.06643	6.8	1
0	64.6674	1	1	0	1	1	1	1	0	0	1923.19	50	56	2.83	2.8	22.8466	23.0021	19.79	137	13.8	270.8	0.58	5	4.05827	36	0
0	77.2113	1	1	0	1	1	1	1	0	0	142.63	25	NA	1.3	NA	55.0049	77.9167	9.24	131	14.3	189	0.79	4.4	19.8241	13.4	1
0	79.0323	1	1	0	1	1	1	1	0	0	873.01	16	28	1	1.13	70.4144	58.7302	5.4	141	14.3	337	NA	3.9	13.9402	3.06667	1
0	82.8536	1	1	0	1	1	1	1	0	0	922.91	24	NA	1.38	NA	47.7632	40.5999	9.38	131	15.7	169	0.66	4.6	14.1936	3.3	0
0	82.3207	1	1	0	1	1	1	1	0	0	2202.78	34	31	0.89	0.74	78.7344	88.6744	12.62	133	15.7	291	1.38	4.2	12.0518	28.2333	1
0	55.8374	1	1	0	1	1	1	1	0	0	1914.09	22	28	1.4	1.62	54.368	44.0297	6.7	140	NA	151	2.02	3.66	8.89408	26.2667	1
0	66.9717	1	1	0	1	1	1	1	0	0	931.88	34	30	1.83	1.82	38.159	39.5825	5.8	NA	NA	183	1.06	NA	10.9975	24.0333	1
0	71.9334	1	1	0	1	1	1	1	0	0	1409.17	36	26	1.56	1.33	44.3483	53.7563	11.35	132	16.2	255.3	0.56	3.1	7.93884	9.8	1
0	77.6401	1	1	0	1	1	1	1	0	0	2573.65	24.54	31	1.9	1.29	34.1291	55.1002	5.8	136	NA	192	0.85	3.7	6.08379	25.5333	1
0	83.1409	1	1	0	1	1	1	1	0	0	1172.04	79	75	2.8	2.6	19.723	20.903	10.34	130	NA	198	0.6	4.5	6.71969	29.2	1
0	86.6645	1	1	0	1	1	1	1	0	0	775.34	24	34	1.5	1.32	41.798	47.2192	8.27	137	15.3	264	NA	3.6	5.72143	12.7667	1
0	86.0762	1	1	0	1	1	1	1	0	0	1708.53	13.13	23	1.04	1.11	64.1028	59.4718	7.9	140.1	16.6	209	0.7	3.1	10.4732	17.4333	1
0	76.1398	1	1	0	1	1	1	1	0	0	169.5	22	26	1.13	1.2	62.595	58.5676	7.2	145	14.6	209	0.4	4.1	4.03926	36	0
0	80.1712	1	1	0	1	1	1	1	0	0	2285.83	33	44	1.6	1.78	41.5224	36.9501	6.1	140	16.1	157	0.6	4	4.56116	31.6333	1
0	86.9508	1	1	0	1	1	1	1	0	0	1591.59	24	NA	1.3	NA	50.225	48.266	5.52	140	13.3	44.8	4.011	5.1	1.10859	36	0
0	87.7378	1	1	0	1	1	1	1	0	0	NA	34	63	1.43	1.63	42.7903	33.4975	4.96	127	14.7	172	NA	3.3	6.84492	17.4	0
0	80.2284	1	1	0	1	1	1	1	0	0	NA	33	51	1.4	1.5	47.3947	43.6181	9.2	138	18.2	312	NA	4.2	5.24987	26.8667	1
0	88.1277	1	1	0	1	1	1	1	0	0	NA	29	60	1.91	NA	29.5982	19.5304	6.75	123	14.5	130	1.457	3.8	9.11808	3.9	1
0	91.9159	1	1	0	1	1	1	1	0	0	NA	39	31	1.74	1.41	32.7495	37.5493	7	133	NA	140	1.13	5	5.67554	33.9	1
0	78.2643	1	1	0	1	1	1	1	0	0	NA	13	NA	1.1	NA	66.6931	60.4849	14	132	15.3	322	0.78	3.3	5.09703	11.5667	1
0	74.2578	1	1	0	1	1	1	1	0	0	NA	32	23	1.73	1.37	38.0204	50.1642	6.98	140	NA	210	NA	5.3	3.71864	12.2333	1
0	76.8581	1	1	0	1	1	1	1	0	0	NA	28	32	1.2	1	58.5577	71.1828	9.24	132	15.7	222	0.75	4	12.041	1.46667	1
0	76.121	1	1	0	1	1	1	1	0	0	NA	24	24	1.6	1.39	37.0202	49.275	10	138	14.6	197	NA	3.5	17.7447	36	0
0	78.74	1	1	0	1	1	1	1	0	0	NA	26	35	1.29	1.8	63.202	34.4813	12.8	137	14.3	259	NA	5.2	3.12506	36	0
0	59.3398	1	1	0	1	1	1	1	0	0	NA	19	22	1.5	1.3	55.7488	59.4876	9.75	129	13.2	158	NA	4.38	2.83627	36	0
0	62.1596	1	1	0	1	1	1	1	0	0	NA	14	30	0.83	1.37	93.8245	56.1203	7.55	144	13.8	228	NA	3.9	4.26633	15.3667	1
0	76.2658	1	1	0	1	1	1	1	0	0	NA	19	40	1.06	1.3	66.325	NA	9.9	139	16.8	253	0.3	3.8	4.85892	7.06667	1
0	73.3577	1	1	0	1	1	1	1	0	0	NA	105.09	99.4	3.5	3.1	16.7937	31.0683	10.33	140	15	320	0.3	5.8	5.59979	0.9	1
0	75.5078	1	1	0	1	1	1	1	0	0	NA	26	45	1.5	1.6	42.4258	33.4776	7.2	135	14.9	164	0.38	4.6	4.75327	36	0
0	64.1497	1	1	0	1	1	1	1	0	0	NA	49	65	3.43	2.83	17.5216	NA	22.5	132	17.1	273.9	0.68	6	5.96857	3.7	1
0	82.4582	1	1	0	1	1	1	1	0	0	NA	42	42	2.1	2.05	28.9042	32.3194	7.9	133	16.8	334	0.35	6	4.0074	5.76667	1
0	61.7677	1	1	0	1	1	1	1	0	0	NA	37	NA	1.31	NA	56.4541	63.8481	6.3	140	NA	186	0.47	5.2	6.16762	17.9333	1
0	77.3422	1	1	0	1	1	1	1	0	0	NA	54	43	0.99	0.82	77.2394	86.078	10.85	140	17	348	NA	6	5.15577	1.16667	1
0	68.1551	1	1	0	1	1	1	1	1	0	171.26	30	NA	1.33	NA	53.0951	55.7674	10.2	126	14.2	270	NA	4.4	2.17554	22.8667	0
0	80.9866	1	1	0	1	1	1	1	1	0	922.51	60	54	2.43	2.24	24.6175	26.3873	9.1	134	19.2	186.4	1.12	4.7	12.9106	6.7	1
0	83.2767	1	1	0	1	1	1	1	1	0	1129.58	41	24	2.3	1.43	25.6028	45.0599	8.1	128	23.3	110	1.32	4.7	6.75103	0.466667	0
0	77.6401	1	1	0	1	1	1	1	1	0	736.22	28	37	1.6	1.8	41.208	35.9753	7.11	140	14.8	147	0.88	4.4	2.49769	36	0
0	61.7037	1	1	0	1	1	1	1	1	0	666.37	23	24	1.53	1.32	47.2328	56.2371	7.8	136	20.3	233.4	NA	4	70.0183	36	0
0	65.1918	1	1	0	1	1	1	1	1	0	NA	31	24	2.11	1.73	30.6703	38.7089	10.39	136	14.6	211	0.47	NA	13.6431	36	0
0	82.2781	1	1	0	1	1	1	1	1	0	NA	50	NA	2.5	NA	23.5545	27.2221	6.13	134	NA	161	NA	5.2	5.30138	26.2	1
0	71.2108	1	1	0	1	1	1	1	1	0	NA	44	56.7	1.9	2.54	34.2405	24.1393	8.39	138	16.2	190	0.5	3.7	2.86271	26.8	0
0	84.3411	1	1	0	1	1	1	1	1	0	NA	37	52	2.68	2.5	21.256	23.1717	11.5	138	14.3	323	NA	4.6	5.81257	36	0
0	61.1627	1	1	0	1	1	1	0	0	1	NA	100.08	108	4.12	4.4	14.6514	13.3071	9.9	138	16.3	258	NA	4.3	0.276459	2.9	1
0	72.2227	1	1	0	1	1	1	0	0	1	NA	38	94.2	2.5	5.3	24.6831	9.66487	13.5	133	16.5	134	0.84	4.7	8.37222	0	1
0	64.7564	1	1	0	1	1	1	0	0	1	NA	61	12	1.4	0.8	52.9305	98.2002	11.5	NA	21.6	160	5.957	4.7	4.94406	9.03333	1
0	71.1202	1	1	0	1	1	1	0	1	1	NA	105.2	78	4.86	3.8	11.072	14.5952	6.51	138	18.2	120	0.5	4.9	9.26928	9.86667	1
0	79.2686	1	1	0	1	1	1	0	1	1	NA	60	NA	2.3	NA	25.3817	22.7249	6.6	138	17.1	205	0.28	4.3	6.1801	1.83333	1
0	82.3303	1	1	0	1	1	1	0	1	1	NA	135.22	158.4	3.43	3.99	15.6619	12.6272	7.88	133	NA	239	NA	5.2	6.02091	4.76667	1
0	66.2259	1	1	0	1	1	1	0	1	1	NA	82	32	3.7	1.53	15.6236	45.3125	13.1	131	14.5	300	1.31	6.7	16.3771	32.3667	0
0	59.9912	1	1	0	1	1	1	0	1	1	NA	84.9	25	4.5	1.19	13.2364	66.4652	20.5	134	17.8	169	4.718	6	48.8296	6.43333	0
0	63.168	1	1	0	1	1	1	0	1	1	NA	20.33	19	1.5	1.23	48.4158	56.9509	22.8	137	NA	242	0.77	4.9	2.64113	18.1667	1
0	71.8303	1	1	0	1	1	1	0	1	1	NA	62	63	2.58	2.49	25.2391	NA	10.5	125.03	15.4	229	NA	4.7	7.19833	36	0
0	78.8637	1	1	0	1	1	1	0	1	1	NA	40	44	1.63	2	41.0148	32.3612	7	135	NA	258	NA	4.9	0.276393	36	0
0	92.4711	1	1	0	1	1	1	0	1	1	NA	25	22	1.7	1.3	33.9398	47.5959	14.3	NA	NA	283.1	0.42	NA	20.9957	18.7	1
0	82.4603	1	1	0	1	1	1	1	0	1	1703.73	52	55	2.9	3	18.8962	18.1885	8.39	139.5	14.8	152	1.05	3.6	7.7691	7.23333	1
0	67.2503	1	1	0	1	1	1	1	0	1	745.92	72	79	2.9	2.7	21.8171	23.5075	11.1	144	21.2	321	NA	4	6.01444	10.1667	1
0	78.4053	1	1	0	1	1	1	1	0	1	3162.87	36	35	3	3.4	18.5481	16.0986	5.31	142	16.5	121	NA	3.2	5.19897	21.6333	1
0	75.909	1	1	0	1	1	1	1	0	1	2119.71	33	46	1.61	1.91	40.8646	33.7287	8.4	143	15.7	203	0.84	3	3.71762	0.266667	1
0	65.7312	0	0	1	0	0	0	0	0	0	4163.59	69	27	2.1	0.93	31.5065	83.4537	10.9	146.42	13.6	160	0.3	4.9	18.4916	36	0
0	61.5669	0	0	1	0	0	0	0	0	0	1500.68	15	28	1.13	2.1	72.8544	38.9398	8.5	141	NA	292	NA	4.3	6.85842	22.0667	0
0	67.221	0	0	1	0	0	0	0	0	0	584.57	25	31	1	0.7	82.0473	99.2162	8.09	135.3	16	267	0.86	5.1	10.0239	7.43333	0
0	74.6886	0	0	1	0	0	0	0	0	0	1255.25	18	42	1.4	1.13	49.7362	58.6459	19.58	140	NA	298	NA	4.8	5.95899	12.2667	0
0	84.6501	0	0	1	0	0	0	0	0	0	342.62	21	20	0.73	0.48	83.6549	99.6967	6.95	139	15.7	282	0.63	4.1	9.53551	29.8333	1
0	46.1886	0	0	1	0	0	0	0	0	0	1468.09	13	14	0.73	0.86	108.781	105.503	22.3	137	13.6	277	0.77	3.7	13.1196	36	0
0	74.0703	0	0	1	0	0	0	0	0	0	NA	27	NA	0.93	NA	79.9787	97.1278	6.85	144	13	102	NA	3.5	8.27906	36	0
0	59.9445	0	0	1	0	0	0	0	0	0	NA	24	25	1.05	1.2	77.3921	62.1059	12	136	15.5	359	0.44	4.7	1.67269	34.9	0
0	80.8933	0	0	1	0	0	0	0	0	0	NA	26	35	1.2	1.1	56.8082	59.7291	12.4	141	NA	246	0.38	3.5	9.93242	11.0333	1
0	60.0365	0	0	1	0	0	0	0	0	0	NA	24	27	1.4	1.35	53.9005	59.114	10.27	142.6	13.2	269	0.29	4.8	2.17849	36	0
0	83.9307	0	0	1	0	0	0	1	0	0	443.6	36	35	1.54	1.13	NA	NA	6	137	18.5	235	0.7	4.9	8.41063	6.56667	0
0	65.6214	0	0	1	0	0	0	1	0	0	44.24	15	22	0.95	1	77.8598	75.5956	14.8	135	16.7	118	1.776	3.5	10.8096	36	0
0	65.1873	0	0	1	0	0	0	1	0	0	334.33	19	25	0.9	1.09	NA	NA	7.2	138	15.1	237	NA	4.1	4.33023	8.26667	1
0	73.0657	0	0	1	0	0	0	1	0	0	513.82	27	27	1	0.9	69.7517	83.0482	9.1	142	17.7	226	2.07	4.7	5.69232	10.8	1
0	81.1625	0	0	1	0	0	1	0	0	0	1687.07	42	49	1.49	2	45.0957	31.0865	7.16	139	16.2	168	0.32	5.1	7.73316	11.6333	0
0	90.4188	0	0	1	0	0	1	0	0	0	13.37	26	27	1.73	2.07	32.8846	26.2078	5.62	139	16.3	118	0.36	4.1	1.20223	36	0
0	74.603	0	0	1	0	0	1	0	0	0	1789.86	39	45	1.37	1.68	50.0774	39.5837	11.9	140	NA	149	NA	4.7	10.0371	36	0
0	79.2059	0	0	1	0	0	1	0	0	0	211.48	34	NA	1.9	NA	33.1591	42.9939	12.2	138	NA	211	NA	4.4	0.287554	36	0
0	67.1641	0	0	1	0	0	1	0	0	0	386.09	25.59	27	1.24	1.07	56.4662	67.2179	8.37	139	17.1	295	0.29	3.6	6.36634	36	0
0	81.0683	0	0	1	0	0	1	0	0	0	711.78	39	40	1.92	3.1	32.4397	19.0721	7.4	137	12.8	115	0.66	4.6	43.6361	6.93333	0
0	58.553	0	0	1	0	0	1	0	0	0	703.78	19	26	1.2	1.3	66.6571	61.4434	5.8	139	NA	NA	0.3	4	3.38445	36	0
0	66.9388	0	0	1	0	0	1	0	0	0	337.3	12	19	0.66	0.74	102.859	94.347	10.4	132	15.1	244	0.64	4.5	5.9996	36	0
0	59.501	0	0	1	0	0	1	0	0	0	NA	29	NA	1.5	NA	NA	45.4713	NA	NA	15.3	NA	NA	NA	4.679	3.23333	1
0	83.4872	0	0	1	0	0	1	0	0	0	NA	39	29	1.23	1.17	53.2927	56.1045	12.9	134	NA	NA	0.61	NA	4.47911	0	0
0	55.4138	0	0	1	0	0	1	0	0	0	NA	11.49	NA	0.6	NA	120.116	110.952	5.6	142	NA	205	NA	NA	0.273199	22.7	0
0	75.0632	0	0	1	0	0	1	0	0	0	NA	24	17	1	0.87	70.3559	83.0384	8	136	14.8	248	1.33	4.3	7.5979	12.9667	1
0	71.621	0	0	1	0	0	1	0	0	0	NA	25	29	1.5	1.42	46.1519	51.4564	4.2	136	15.9	179	NA	4.5	3.17002	28.5667	0
0	52.7706	1	0	1	0	0	0	0	0	0	NA	37.7	46	1.6	1.86	49.3719	40.8262	8.5	137	NA	211	NA	3.2	3.40898	11.2	1
0	44.5927	1	0	1	0	0	0	0	0	0	NA	11	10	0.63	0.64	116.737	114.608	13.48	136	17.3	361	0.85	3.1	4.80071	2.73333	1
0	56.7452	1	0	1	0	0	0	0	0	0	NA	9	22	0.96	0.91	83.9997	89.9515	9	139	18.1	158	0.82	4.5	50.9532	24.0667	0
0	74.5366	1	0	1	0	0	0	0	0	0	NA	15.43	NA	1.3	NA	58.1737	54.1038	18.26	134	15.8	226	0.72	4	5.19659	36	0
0	71.7031	0	1	1	0	0	0	0	0	0	2070.48	51	39	1.7	1.7	48.632	50.5673	8.8	NA	NA	243	0.59	4.7	4.49767	7.3	1
0	88.2945	0	1	1	0	0	0	0	0	0	2156.17	31	25	1.13	0.89	54.7831	67.2135	7.8	141	15.6	227	0.51	4.1	4.58466	36	0
0	75.1484	0	1	1	0	0	0	0	0	0	267.94	19	NA	0.84	NA	83.5322	80.0254	17.27	139	NA	194	NA	4.3	78.4303	17.7	0
0	80.3182	0	1	1	0	0	0	0	0	0	2098.3	12.69	25	1.23	1.18	55.7068	45.0025	12	145	13.9	273	0.31	3.6	1.78127	11.1333	1
0	88.0504	0	1	1	0	0	0	0	0	0	315.64	44	48	1.9	2.5	34.9861	35.6815	5.8	135	16.2	78	0.81	3.8	5.73012	16.0333	1
0	67.9881	0	1	1	0	0	0	0	0	0	2112.44	105.05	59	3.43	2	NA	49.882	6.7	136	NA	109	NA	4.7	4.75987	1.1	0
0	92.8492	0	1	1	0	0	0	0	0	0	1518.05	32	NA	1.48	NA	43.1288	41.3528	22.9	140	17.3	323.9	0.25	4.6	3.0155	8.1	1
0	68.1117	0	1	1	0	0	0	0	0	0	305.75	159.22	185.7	3.6	3.67	13.6503	8.67256	11.2	139	22.3	169	0.73	4.4	20.1851	3.3	1
0	79.8978	0	1	1	0	0	0	0	0	0	522.35	22	38	1.43	1.89	47.67	39.9243	8.29	140	19.8	293	NA	4.7	9.17263	0	1
0	75.3147	0	1	1	0	0	0	0	0	0	NA	56	35	1.4	1.3	46.2732	48.2636	9.09	143.12	NA	60.2	NA	4.8	2.05863	13	1
0	70.0696	0	1	1	0	0	1	0	0	0	4300.08	29	22	1.3	1.6	48.6609	42.3391	15.14	140	14.6	361	0.52	3.9	5.13653	33.2667	1
0	62.5718	0	1	1	0	0	1	0	0	0	836.17	25	27	1.3	1.2	60.0051	60.5227	4.6	136	13.2	228	0.46	4.1	3.48223	8.23333	1
0	92.5825	0	1	1	0	0	1	0	0	0	558.179	20	25.8	0.8	1.09	81.8286	63.401	8.3	132	14.6	207	NA	3.7	4.05298	7.13333	1
0	85.3537	0	1	1	0	0	1	0	0	0	2479.67	33	30	1.15	1.63	54.486	37.229	10.9	141	13.9	127	0.79	4.2	4.73429	36	0
0	71.8712	0	1	1	0	0	1	0	0	0	3083.73	24	34	1.4	1.49	51.0197	49.6838	10.9	142	16	115	0.3	4.2	4.84166	19.1333	1
0	82.9525	0	1	1	0	0	1	0	0	0	1604.28	18	24	0.63	1.05	98.0123	65.7673	6.8	139	15.7	266	1.23	NA	2.61336	7	1
0	41.6808	0	1	1	0	0	1	0	0	0	326.089	12	30	0.83	1.1	101.611	83.2215	5.61	143	NA	169	NA	4.4	7.87907	36	0
0	69.6862	0	1	1	0	0	1	0	0	0	2296.87	17	25	1.06	1.01	78.7167	77.1298	16.42	141	14.5	170	NA	4.7	3.33846	9.26667	1
0	77.3862	0	1	1	0	0	1	0	0	0	1384.07	18	35	1.4	1.3	48.8773	52.382	13.44	137	13.4	100	NA	4.2	4.16714	17.4	1
0	71.2102	0	1	1	0	0	1	0	0	0	810.6	18	NA	1.8	NA	35.5359	44.7492	13.93	142	15	257	NA	4.3	28.4271	36	0
0	70.7377	0	1	1	0	0	1	0	0	0	280.06	16	21	1.36	1.48	52.0698	47.5571	11.7	136	NA	154	1.43	3.64	2.00763	9.93333	0
0	77.4002	0	1	1	0	0	1	0	0	0	2062.12	17	NA	1.3	NA	50.4037	65.8082	7.3	138	NA	164	1	4.1	2.82284	36	0
0	61.7691	0	1	1	0	0	1	0	0	0	474.61	11.8	24	1.2	1.12	66.6858	69.5729	12.1	141	15.3	188	0.52	4	10.6748	36	0
0	68.5359	0	1	1	0	0	1	0	0	0	588.86	20	25	1.1	1.01	70.9173	74.3864	11.4	144	16.8	179.5	NA	4	4.29152	36	0
0	66.8403	0	1	1	0	0	1	0	0	0	1420.28	22	24	1.9	1.51	35.6163	46.4173	7.89	139.3	16.5	152	NA	3.7	6.02765	36	0
0	68.6343	0	1	1	0	0	1	0	0	0	1254.6	11	18.7	0.84	1	90.3957	76.6774	16.3	142	14.4	369.9	NA	4.5	4.09721	36	0
0	59.3253	0	1	1	0	0	1	0	0	0	1098.14	25	17	1.1	1	73.7723	80.0607	8.24	135	16.2	368	0.67	3.2	2.11982	27.0333	0
0	44.4778	0	1	1	0	0	1	0	0	0	NA	19	NA	0.9	NA	100.152	108.747	NA	NA	NA	NA	NA	NA	4.07689	23.2667	1
0	70.9517	0	1	1	0	0	1	0	0	0	NA	22.15	19	1.1	1.02	64.1483	79.3719	7.81	138.7	NA	304	NA	4.2	3.2172	11.1333	0
0	73.2464	0	1	1	0	0	1	0	0	0	NA	21	30	0.7	0.91	103.183	81.8749	6.93	139	16.1	172	NA	4.6	4.75595	0.0666667	1
0	68.5457	0	1	1	0	0	1	0	0	0	NA	40	22	1.41	0.98	49.8898	79.3074	9.3	137	15	NA	NA	4.3	3.11771	36	0
0	74.666	0	1	1	0	0	1	0	0	0	NA	13	20	1.1	0.73	67.4322	90.2867	8.1	133	15.6	133	NA	4.2	17.0056	23.0333	1
0	66.7883	0	1	1	0	0	1	0	0	0	NA	41	110	1.1	3.09	67.7649	23.4623	2.84	141	19.6	15.5	1	4.2	11.8357	17.2	1
0	68.2513	0	1	1	0	0	1	0	0	0	NA	59	38	2.8	2.1	22.9294	28.5206	16.9	140	NA	301	NA	4.7	24.1234	36	0
0	88.5679	0	1	1	0	0	1	0	0	0	NA	47	98	2.54	4.19	21.6549	14.5859	7.3	144	16	242	0.7	6	0.294917	1.5	1
0	80.4773	0	1	1	0	0	1	0	0	0	NA	19	12.6	1.23	1.1	57.8202	65.0557	8.17	142	13.7	81.3	NA	4.4	4.16732	36	0
0	82.0634	0	1	1	0	0	1	0	1	0	NA	27	NA	1.8	NA	34.4549	37.3635	9.5	130	NA	NA	NA	6.1	4.16696	0.233333	1
0	58.9674	0	1	1	0	0	1	0	1	0	NA	19.65	38	1.3	1.9	56.4661	47.1309	16.44	140	16	425	0.76	3.45	64.5301	31.7	1
0	77.3	0	1	1	0	0	1	0	1	0	NA	20	27	1.12	1.29	63.0183	64.5141	9.3	140	15.5	214	NA	5.02	2.12945	36	0
0	49.2908	0	1	1	0	0	1	1	0	0	576.46	26	33	0.91	1	93.7063	87.5944	15.3	143	17	269	0.39	4.4	11.0663	36	0
0	66.0748	0	1	1	0	0	1	1	0	0	1116.31	52	57	2	2.19	35.3105	31.325	4.55	144	20.6	85	0.55	5	3.51553	36	0
0	78.8592	0	1	1	0	0	1	1	0	0	1037.59	16	17	0.83	0.87	82.2918	81.6566	9.21	136	15.5	232	0.65	3.9	4.05446	19.8333	0
0	75.2546	0	1	1	0	0	1	1	0	0	547.26	20	41	1.2	1.53	56.9592	42.581	6.79	140	NA	156	NA	4.4	6.86207	28.8333	0
0	64.7027	0	1	1	0	0	1	1	0	0	1210.27	15	9	1.1	0.9	76.1092	89.272	5.9	140	NA	130	NA	4.2	9.79519	26.9667	1
0	89.3697	0	1	1	0	0	1	1	0	0	262.07	27	22	0.8	0.92	77.8905	67.6811	6.4	133	NA	105	1.66	4.6	2.68007	8.56667	1
0	52.0555	0	1	1	0	0	1	1	0	0	609.77	10	15	1.33	1.18	62.3432	76.9274	14.28	138	12.9	174	1.44	4.3	4.2556	36	0
0	67.6432	0	1	1	0	0	1	1	0	0	839.19	12	NA	0.45	NA	111.997	114.016	11.22	140	17.3	285	NA	4.5	5.13678	29.2667	1
0	83.8692	0	1	1	0	0	1	1	0	0	1101.41	21	NA	0.86	NA	77.1888	83.6917	9.8	132	14.6	234	0.8	4.1	8.08039	8.1	0
0	75.9284	0	1	1	0	0	1	1	0	0	755.22	20	42	0.85	0.96	86.9815	81.0166	13.7	132.64	14.5	195	0.63	5.3	2.30215	22.0333	1
0	80.8934	0	1	1	0	0	1	1	0	0	438.84	25	27	1.12	1.2	60.7587	58.2165	10.53	141	14.7	124.7	NA	3.8	2.27237	0.8	1
0	87.5793	0	1	1	0	0	1	1	0	0	528.53	38	49	1.33	1.45	47.6128	44.4275	6.5	146	15.2	211	0.87	4.3	2.08131	19.8667	1
0	83.3817	0	1	1	0	0	1	1	0	0	410.37	47	31	1.53	1.1	41.6005	47.2452	8.2	144	17.6	172	NA	3.5	34.0391	0	1
0	80.8813	0	1	1	0	0	1	1	0	0	200.31	31	26	1.13	1.01	60.7863	63.8477	12.1	139	17.8	125	0.81	2.8	1.78302	31.0333	0
0	51.1851	0	1	1	0	0	1	1	0	0	NA	22	27	0.93	0.89	88.4494	92.8393	NA	137	NA	NA	1.3	5.1	3.76567	22.8667	0
0	57.0843	0	1	1	0	0	1	1	0	0	NA	22	39	1.2	1.2	69.0574	73.0366	10.64	138	NA	177	3.585	3.8	13.2404	36	0
0	74.5309	0	1	1	0	0	1	1	0	0	NA	19	26	1.6	1.33	42.0524	51.8062	5.27	133	15.7	183	0.68	4.8	8.93115	36	0
0	73.987	0	1	1	0	0	1	1	0	0	NA	22	NA	1.27	NA	58.1939	61.253	5.54	141	NA	175	NA	4.1	2.12221	36	0
0	88.9298	0	1	1	0	0	1	1	0	0	NA	23	31	1.7	1.74	33.6011	29.5511	7.74	141	14	172	NA	3.9	3.25719	36	0
0	84.1708	0	1	1	0	0	1	1	0	0	NA	19	NA	1.06	NA	69.9172	77.2054	13.28	142	14.4	336	NA	4.4	4.99758	36	0
0	78.1641	0	1	1	0	0	1	1	1	0	1934.47	25	35	2.18	2.03	33.1949	35.6616	8	142	15	191	0.88	4.8	8.30557	3.13333	1
0	84.9806	0	1	1	0	0	1	1	1	0	1515.52	27	65.9	1.5	1.61	35.4696	32.0427	8.9	141	14.7	195	0.8	4.3	21.2129	8.83333	0
0	58.2577	0	1	1	0	0	1	1	1	0	1060.72	26	26	1	0.98	83.896	85.6806	7.4	138	15.7	239	NA	4.5	2.07691	36	0
0	62.1056	0	1	1	0	0	1	1	1	0	327.79	12	28	0.55	0.8	123.812	93.8524	13.62	137	17.1	227	NA	4.5	5.96556	12.1	1
0	75.5785	0	1	1	0	0	1	1	1	0	537.14	16	24	0.72	0.71	93.6423	94.6837	6.4	144	15.7	234	0.78	5	5.1008	31.8667	1
0	69.0179	0	1	1	0	0	1	1	1	0	231.8	30	NA	0.83	NA	84.5994	91.7879	6.01	138	16.1	30.4	NA	4.8	0.33141	0.266667	1
0	83.0085	0	1	1	0	0	1	1	1	0	NA	42	19	1.4	1.13	44.8433	60.3058	8	130	NA	226	NA	3.8	3.11349	10.0667	1
0	82.1166	0	1	1	0	0	1	1	1	0	NA	25	68	1.91	3.2	32.5994	18.1498	9.88	134	NA	NA	NA	4.2	6.96289	1.2	1
0	84.9845	0	1	1	0	0	1	1	1	0	NA	35.5	26	1.3	1.13	48.3705	59.4377	6.14	140	15.5	NA	0.62	4.9	9.77422	36	0
0	68.4439	0	1	1	0	0	1	1	1	0	NA	11.81	31	0.72	1.23	95.6856	56.3107	10.44	119	NA	279	0.43	NA	20.9506	9.1	1
0	69.6379	0	1	1	0	1	1	0	0	0	1868.7	50	74	4.13	4.1	11.3025	13.6391	14.1	139	15.4	343	0.33	4.5	3.15303	27.0333	1
0	81.3507	0	1	1	0	1	1	0	0	0	819.06	13	33	1.2	1.22	66.9088	54.9856	10.2	140	12.8	161	0.64	5	5.67008	27.1333	1
0	88.1557	0	1	1	0	1	1	0	0	0	1596.76	24	24	1.6	1.71	34.4151	34.5822	10	140	NA	165	NA	4.8	2.33966	8.5	0
0	69.6854	0	1	1	0	1	1	0	0	0	NA	39	45	1.9	2.64	34.894	25.2437	14.6	140	14.4	195	0.35	4.5	5.38522	34.6	1
0	68.0179	0	1	1	0	1	1	0	0	0	NA	72	73	4.94	4.96	10.9931	10.8464	14.53	136	NA	428	NA	5.5	4.10615	1.16667	1
0	52.0095	0	1	1	0	1	1	0	0	0	NA	14	NA	1.26	NA	62.6831	62.6052	12.33	139	NA	NA	0.85	4.3	2.90431	36	0
0	88.3361	0	1	1	0	1	1	1	0	0	787.8	35	59	1.63	2.03	36.5727	29.9415	97.95	135	13.9	362	0.9	5.5	5.03368	27.3	1
0	86.9044	0	1	1	0	1	1	1	0	0	235.42	26	53	1.33	1.91	47.6634	29.5177	1.46	140	15.3	158	1.46	4.2	3.76475	36	0
0	57.0008	0	1	1	0	1	1	1	0	0	3053.24	86.21	69	4.7	3.57	13.6639	17.5154	NA	137	20.8	110	2.01	3.8	3.21386	0.166667	1
0	79.7996	0	1	1	0	1	1	1	0	0	4284.66	22	42.7	1.6	2.03	39.0556	30.886	8.6	134	19.8	NA	0.69	3.5	4.19643	10.2	1
0	88.6917	0	1	1	0	1	1	1	0	0	1001.57	35	41.3	1.7	1.54	34.0102	39.2077	7.07	141	14.5	230	0.51	4.29	6.9376	13.2	0
0	80.8511	0	1	1	0	1	1	1	0	0	139.12	32	43	1.73	2.05	36.2535	34.2502	16.5	141	17.3	99.3	0.5	6.1	5.15538	8	0
0	65.7382	0	1	1	0	0	0	0	0	1	426.5	11	21	0.99	0.93	79.8367	81.4507	5	143	15.2	181	0.61	4.3	5.89796	13.5	1
0	79.7851	0	1	1	0	0	0	0	0	1	621.02	27	47	1.6	2.07	40.9886	30.5756	8.9	140	15.1	148	0.33	4.4	4.80101	21.1333	1
0	90.6328	0	1	1	0	0	0	0	0	1	164.81	26	40	1.83	1.95	30.6306	29.4587	9.6	138	NA	209	0.5	4.5	2.7332	0.3	1
0	73.5214	0	1	1	0	0	0	0	0	1	1217.18	34	20	1.22	0.8	59.9934	89.5191	9	136	18.5	249	0.99	4.1	5.26434	36	0
0	73.9743	0	1	1	0	0	1	0	0	1	2055.07	23	49	1.23	1.4	NA	82.9067	5.15	137	15.1	154	1.649	4	3.67903	7.06667	1
0	72.5626	0	1	1	0	0	1	0	0	1	1074.69	26	22	1.6	1.2	44.9855	50.7378	5.6	140	17.8	NA	1.07	3.7	13.6674	36	0
0	65.1963	0	1	1	0	0	1	0	0	1	3052.35	24	14	1.3	0.7	50.0619	122.617	6.4	136	17.3	200	1	NA	4.61206	7.4	0
0	71.0218	0	1	1	0	0	1	0	0	1	1035.08	31	25	1.5	1.08	48.8742	73.3123	6.4	136	14.6	335	0.45	4.3	7.96873	4.56667	1
0	67.1591	0	1	1	1	1	1	0	0	0	225.09	17	25	1.1	1.21	76.7536	64.4424	9.3	140	NA	205	0.29	NA	3.68003	36	0
0	62.6899	0	1	1	1	1	1	0	0	0	725.04	17	29	1.04	1.1	79.8141	74.7669	13.81	135	17	291	NA	4.2	5.13773	36	0
0	63.0192	0	1	1	1	1	1	0	0	0	624.48	16	24	1.4	1.29	54.3095	60.1609	16.9	141	14.5	205	NA	4.5	3.44999	36	0
0	61.1477	0	1	1	1	1	1	0	0	0	385.6	21	31	1.53	2.41	46.7934	27.7471	8.53	137	18.2	201	0.57	3.6	4.03987	1.5	0
0	55.1621	0	1	1	1	1	1	0	0	0	1464.24	28	24	2.3	1.9	31.0285	40.1358	18.4	138	14.8	268	0.3	4.3	7.08083	31.0667	0
0	84.0861	0	1	1	1	1	1	0	0	0	1965.07	32	36	1.79	2.1	32.7999	27.3765	7.2	140	13.8	192	NA	4.4	3.35825	15.3	1
0	69.0138	0	1	1	1	1	1	0	0	0	900.35	24	35	1.33	1.1	55.1296	68.7162	12.4	143	16	238	NA	4	10.866	36	0
0	81.6188	0	1	1	1	1	1	0	0	0	NA	85	67	2.73	2.34	21.0108	24.8127	23	139	14.1	320	0.67	4.7	4.3685	36	0
0	68.0239	0	1	1	1	1	1	0	0	0	NA	17	80	1.87	3.6	35.7879	16.5672	2.9	126	20.5	77	1.39	4.3	16.0811	22.1667	1
0	74.1257	0	1	1	1	1	1	0	0	0	NA	55	26	4.43	3.25	12.728	18.2596	98.43	138	16.8	420.8	0.5	4.2	0.287139	36	0
0	88.3746	0	1	1	1	1	1	1	0	0	435.04	20	21	1.1	1.05	59.424	63.4308	4.9	139	18.3	145	0.65	3.7	4.0473	6.86667	0
0	83.9167	0	1	1	1	1	1	1	0	0	1563.1	51	44	2.83	2.11	NA	NA	8.69	137	16.6	184	0.65	3.9	4.75385	4.73333	0
0	82.794	0	1	1	1	1	1	1	0	0	991.57	26.99	32	1.3	1.4	52.8757	45.9858	10.79	138	16.3	173	NA	3.8	2.17864	25.3	1
0	85.8687	0	1	1	1	1	1	1	0	0	2655.45	31	NA	2.1	NA	30.2	31.1382	9.3	137	16.8	157	0.93	3.5	4.75192	2.9	1
0	79.2948	0	1	1	1	1	1	1	0	0	1561.84	18.1	27	1.3	1.29	48.224	52.9708	7.4	140	18.7	NA	0.73	4	13.109	5.5	1
0	64.5818	1	1	1	0	0	0	0	0	0	33.63	26	33	1.1	1.34	72.1556	56.4159	7.6	133	15.6	228	0.58	4.6	5.6359	36	0
0	53.1424	1	1	1	0	0	0	0	0	0	123.34	16	24	1.24	1.15	65.7022	71.515	6.2	141	13.5	262	NA	4.1	1.93736	36	0
0	91.233	1	1	1	0	0	0	0	0	0	3438.25	46	27	1.4	1.59	42.5354	37.0344	6.2	141	17	348	0.45	5.6	9.1233	36	0
0	68.4298	1	1	1	0	0	0	0	0	0	2060.5	56	76	1.8	1.98	37.6254	34.7568	5.9	139.3	16.6	200	0.81	4.8	2.97407	8.96667	1
0	69.0232	1	1	1	0	0	0	0	0	0	233.14	20.4	23	1.06	1.23	74.4661	61.0652	8.08	140	16.1	208	0.65	4.6	4.37361	36	0
0	67.1495	1	1	1	0	0	0	0	0	0	972.05	18	29	0.98	0.9	80.4972	69.2103	11.38	140	14	458.7	NA	4.4	3.93018	6.73333	1
0	73.2339	1	1	1	0	0	0	0	0	0	4721.13	18	NA	0.9	NA	84.1912	81.7862	9.66	132	NA	213	NA	4.2	2.82361	13.5	1
0	59.6722	1	1	1	0	0	0	0	0	0	132.9	25	30	1.1	1.4	75.9162	58.9615	9.6	136	15.3	132	0.63	3.8	7.0543	13.1333	0
0	67.4891	1	1	1	0	0	0	0	0	0	889.64	26	33	1.46	1.5	46.7291	44.562	6.5	138.2	NA	232	0.35	4.3	3.0255	10.1	0
0	84.3002	1	1	1	0	0	0	0	0	0	NA	29	58	1.63	2.64	34.0522	21.4398	8	142	14.9	157	0.5	4.1	0.296547	36	0
0	60.8175	1	1	1	0	0	0	0	0	0	NA	20	15	1.33	0.88	60.5125	87.0302	5.9	139	17.7	540	0.5	4	5.34119	11.4333	1
0	77.7705	1	1	1	0	0	0	0	0	0	NA	46	43	2.08	2.4	30.0469	24.7444	10.8	140	13.9	302.3	0.3	5.4	3.38559	22.3667	0
0	73.573	1	1	1	0	0	0	0	0	0	NA	10.78	27	0.76	0.93	93.1104	81.7877	12.8	138	13.5	265	0.7	4.6	4.37755	24.8333	1
0	62.8842	1	1	1	0	0	0	0	0	0	NA	16	13	0.73	0.72	104.884	99.7061	11.11	136.67	21.7	301	1.1	NA	10.2092	36	0
0	82.0197	1	1	1	0	0	0	1	0	0	1177.63	24	22	1.3	1.23	51.5356	54.2998	7.17	140	18.2	168	NA	3.8	2.83371	12.6	0
0	79.9434	1	1	1	0	0	0	1	0	0	1593.96	25	32	1.2	1.42	59.2176	46.9746	8.1	135	18.3	222	0.98	4.2	7.04902	35.2	1
0	82.346	1	1	1	0	0	0	1	0	0	590.02	70.19	NA	2.6	NA	21.7792	65.8004	6.37	138	16.3	138	0.4	5	35.5696	10.9333	0
0	57.6082	1	1	1	0	0	0	1	0	0	570.73	24	26	1.43	1.3	52.2616	58.7531	7.97	138	16.7	261	0.61	4.1	11.2437	12.5333	1
0	73.6405	1	1	1	0	0	0	1	0	0	703.11	28	34	1.02	0.89	73.1936	87.7657	7.8	139	NA	289	NA	4	8.2157	12.9333	0
0	78.9254	1	1	1	0	0	0	1	0	0	387.8	24	41.9	1	1.28	72.8043	50.1511	10.4	140.6	15.9	301	NA	4	5.12257	12.6	1
0	51.3229	1	1	1	0	0	0	1	0	0	255.34	20	35	1.23	1.33	67.0844	62.8742	16.4	136	14.6	309	NA	4.2	10.3777	36	0
0	49.8592	1	1	1	0	0	0	1	0	0	2166.42	31	18	1.13	0.9	74.7634	93.3377	37.19	139	NA	190	NA	3.9	10.5229	23.9333	1
0	70.9641	1	1	1	0	0	0	1	0	0	77.5699	17	28	0.63	0.73	105.105	97.5537	13.65	128	17.8	277	0.6	7.42	5.11455	6.7	1
0	73.9893	1	1	1	0	0	0	1	0	0	963.99	17	26	1.4	1.43	46.2064	51.4794	6.5	141	16.1	196	NA	4.5	10.7395	10.4	1
0	73.4219	1	1	1	0	0	0	1	0	0	425.27	15	38	1.23	1.52	58.7788	38.125	3.1	136	18.1	103	0.34	4.2	8.17022	12	1
0	64.6449	1	1	1	0	0	0	1	0	0	983.5	29.8	26	1.1	NA	77.3189	61.4507	8.44	127	15	144	1.31	4.1	1.61412	15.1667	1
0	62.3515	1	1	1	0	0	0	1	0	0	NA	16	15	1	0.98	82.3719	82.3825	9.52	135	12.8	182	1.39	3.8	5.2764	36	0
0	65.492	1	1	1	0	0	0	1	0	0	NA	37.7	38	1.33	1.33	59.6357	59.9779	8.53	141	NA	NA	NA	3.7	2.85045	29.2667	1
0	76.1007	1	1	1	0	0	0	1	0	0	NA	71	79	1.9	2.11	32.1978	28.2973	8.7	137	13.5	259	1.898	4.8	9.16845	29.2333	1
0	73.7917	1	1	1	0	0	0	1	0	0	NA	15	14	0.8	0.77	88.5589	92.3079	8.99	140	NA	NA	NA	5	1.91432	36	0
0	74.9762	1	1	1	0	0	0	1	0	0	NA	16	NA	1	NA	71.5223	65.2768	8.6	139	NA	275	NA	3.6	0.625115	36	0
0	71.2064	1	1	1	0	0	0	1	1	0	NA	68	96.4	3.3	3.13	17.8938	18.7249	11.58	132	17.8	244	1.01	4.4	14.729	0.833333	1
[truncated: 2,588 more rows]
